# Supplementary material for: Thousands of reptile species threatened by under-regulated global trade
Source: Nat Commun. 2020 Sep 29;11:4738. doi: 10.1038/s41467-020-18523-4 (PMC7525537; doi:10.1038/s41467-020-18523-4)
Supplement: Supplementary file 5 — Supplementary Data 1 [file 41467_2020_18523_MOESM5_ESM.csv]

x	date reviewed	sites	Refined Target	Scrape Style	Refinement	keyword	sells reptiles online or stocklist	no scraping	language
1	2019-09-19	www.example_reptile_site_1.com/	www.example_reptile_site_1.com/reptiles/	single		Reptiles for sale	1	0	English
2	2019-09-19	www.example_reptile_site_2.com/	www.example_reptile_site_2.com/shop/page=##	cycle		Reptilien zu verkaufen	1	0	German
3	2019-09-19	www.example_reptile_site_3.com/	www.example_reptile_site_3.com/catagory/page=##/	cycle, level1	/category/	reptil para la venta	1	0	Spanish
4	2019-09-19	www.example_reptile_site_4.com/	www.example_reptile_site_4.com/shop/	level1		reptile à vendre	1	0	French
5	2019-09-19	www.example_reptile_site_5.com/	www.example_reptile_site_5.com/	level2	/product/	Reptiles for sale	1	0	English
