# Supplementary material for: Thousands of reptile species threatened by under-regulated global trade
Source: Nat Commun. 2020 Sep 29;11:4738. doi: 10.1038/s41467-020-18523-4 (PMC7525537; doi:10.1038/s41467-020-18523-4)
Supplement: Supplementary file 6 — Supplementary Data 2 [file 41467_2020_18523_MOESM6_ESM.csv]

repDBName	othernames
Ablepharus bivittatus	Gestreiftes Natternauge, Twin striped Skink, Two Streaked Snake Eyed Skink, Scincus bivittatus, Ablepharus Menestriesii, Ablepharus bivittatus bivittatus
Ablepharus budaki	Ablepharus kitaibelii budaki, Ablepharus budaki budaki, Ablepharus budaki anatolicus
Ablepharus chernovi	Chernov s Skink, Ablepharus kitaibelii cernovi, Ablepharus kitaibelii chernovi, Ablepharus chernovi chernovi, Ablepharus chernovi eiselti, Ablepharus chernovi isauriensis, Ablepharus chernovi ressli
Ablepharus darvazi
Ablepharus deserti	Desert Lidless Skink, Ablepharus tenuis, Ablepharus turkestanicus
Ablepharus grayanus	Minor Snake eyed Skink, blepharosteres grayanus
Ablepharus kitaibelii	Johanniseidechse, ivanjski rovaš, Juniper Skink, Snake eyed skink, Ablepharis Kitaibelii, Ablepharus pannonicus, Ablepharus Kitaibelii, Ablepharus pannonicus kitaibelii, Ablepharus kitaibeli, Ablepharus kitaibelii stepaneki, Ablepharus kitaibelii fabichi, Ablepharus pannonicus fabichii, Ablepharus kitaibelii fitzingeri
Ablepharus lindbergi	Lindbergs Natternauge, Lindberg s Twin striped Skink, Lindberg s Snake Eyed Skink, Ablepharus bivittatus lindbergi
Ablepharus pannonicus	Asian Snake eyed Skink, Asiatisches Natterauge, Scincus pannonicus, Riopa rueppelli, blepharosteres agilis, Ablepharus pusillus, Ablepharus brandtii, Ablepharus brandti, Ablepharus festae, Ablepharus persicus, Ablepharus brandtii var, Ablepharus brandti festae, Ablepharus kitaibelii fitzingeri
Ablepharus rueppellii	Rueppel s Snake eyed skink, Rueppels Johanniseidechse, Riopa ruppellii, Ablepharus rueppellii rueppellii, Ablepharus rueppellii festae, Ablepharus festae, Ablepharus brandti festae, Ablepharus kitaibelii, Ablepharus pannonicus
Abronia anzuetoi	Anzuetoi Arboreal Alligator Lizard, Abronia Auriculabronia anzuetoi
Abronia aurita	Cope s Arboreal Alligator Lizard, Gerrhonotus auritus, Auriculabronia aurita
Abronia bogerti	bogert s Arboreal Alligator Lizard, Escorpión Arborícola de bogert, Abronia Scopaeabronia bogerti
Abronia campbelli	Campbell s Alligator Lizard, Abronia Auriculabronia campbelli
Abronia chiszari	Chiszar s Arboreal Alligator Lizard, Escorpión Arborícola de Chiszar, Abronia Scopaeabronia chiszari
Abronia cuetzpali
Abronia deppii	Escorpión Arboricola de Deppe, Deppe s Arboreal Alligator Lizard, Gerrhonotus deppii, Gerrhonotus Deppii, Abronia deppei
Abronia fimbriata	Gerrhonotus auritus, barissia fimbriata, Gerrhonotus fimbriatus, Abronia Auriculabronia fimbriata
Abronia frosti	Frost s Arboreal Alligator Lizard
Abronia fuscolabialis	Escorpión Arboricola del Zempoaltepec, Mount Zempoaltepec Arboreal Alligator Lizard, Gerrhonotus fuscolabialis, Abronia kalaina
Abronia gaiophantasma	brilliant Arboreal Alligator Lizard, Abronia Auriculabronia gaiophantasma
Abronia graminea	Grüne baumschleiche, Escorpión Arboricola de Tehuacá, Sierra de Tehuacan Arboreal Alligator Lizard, Terrestrial Arboreal Alligator Lizard, Gerrhonotus gramineus, Abronia taeniata graminea, Gerrhonotus taeniatus gramineus, Arboreal alligator lizard, Terrestrial Alligator Lizard
Abronia leurolepis	Escorpión Arboricola de Escamas Planas, Flat scaled Arboreal Alligator Lizard, Smoothback arboreal alligator lizard, Abronia Auriculabronia leurolepis
Abronia lythrochila	Red lipped Arboreal Alligator Lizard, Escorpión Arboricola de Labios Rojos, Gerrhonotus lythrochilus, Abronia Auriculabronia lythrochila
Abronia martindelcampoi	Escorpión Arboricola de Martin del Campo, Martín del Campo s Arboreal Alligator Lizard, Abronia deppii, Abronia deppi
Abronia matudai	Escorpión Arboricola de Matuda, Matuda s Arboreal Alligator Lizard, Gerrhonotus matudae, Gerrhonotus matudai, Abronia Auriculabronia matudai
Abronia meledona
Abronia mitchelli	Mitchell s Arboreal Alligator Lizard, Escorpión Arboricola de Mitchell, Abronia Aenigmabronia mitchelli
Abronia mixteca	Escorpión Arboricola Mixteco, Mixtecan Arboreal Alligator Lizard
Abronia montecristoi	MonteCristo Arboreal Alligator Lizard, Abronia Abaculabronia montecristoi, Abronia Lissabronia montecristoi
Abronia oaxacae	Oaxacan Arboreal Alligator Lizard, Escorpión Arboricola de Oaxaca, Gerrhonotus oaxacae, Abronia oaxaca
Abronia ochoterenai	Escorpión Arboricola de Ochoterena, Ochoterena s Arboreal Alligator Lizard, Northern Chiapas Arboreal Alligator Lizard, Gerrhonotus vasconcelosii ochoterenai, Gerrhonotus ochoterenai, Abronia Auriculabronia ochoterenai
Abronia ornelasi	Escorpión Arboricola de Ornelas, Ornelas s Arboreal Alligator Lizard, Cerro baul Alligator Lizard, Abronia Abaculabronia ornelasi
Abronia ramirezi	Ramirez s Alligator Lizard, Escorpión Arboricola de Ramirez
Abronia reidi	Escorpión Arboricola de Reid, Reid s Arboreal Alligator Lizard, Gerrhonotus reidi, Abronia Abaculabronia reidi
Abronia salvadorensis	Salvador Arboreal Alligator Lizard, Abronia Lissabronia salvadorensis
Abronia smithi	Smith s Arboreal Alligator Lizard, Escorpión Arborícola de Smith, Abronia Auriculabronia smithi, Abronia schmidtii
Abronia taeniata	Escorpión Arborícola de bandas, banded Arboreal Alligator Lizard, bromeliad Arboreal Alligator Lizard, Gerrhonotus taeniatus, Abronia taeniatus, Gerrhonotus deppii var, Abronia taeniata taeniata
Abronia vasconcelosii	Guatemala baumschleiche, Gerrhonotus vasconcelosii, Gerrhonotus Vasconcellosii
Acanthocercus adramitanus	Hadramautagame, Anderson s Rock Agama, Hadramaut Agama, Agama adramitana, Agama cyanogaster adramitana, Stellio adramitanus, Laudakia adramitanus, Acanthocercus adramitana
Acanthocercus annectans	Eritrean Rock Agama, Eritrean Ridgeback Agama, Agama annectans, Agama annectens, Agama cyanogaster annectens, Stellio annectens, Acanthocercus annectens
Acanthocercus atricollis	blaukehlagame, blue headed tree agama, black necked, Agama atricollis, Stellio capensis, Stellio nigricollis, Agama atricollis atricollis, Stellio atricollis, Laudakia atricollis, Laudakia atricollis kuwuensis, Acanthocercus atricollis atricollis
Acanthocercus branchi
Acanthocercus cyanocephalus	Falk s blue headed tree agama, Falks blaukehlagame, Agama cyanocephala, Stellio angolensis
Acanthocercus cyanogaster	blue bellied Ridgeback agama, black necked tree agama, Stellio cyanogaster, Agama cyanogaster, Agama cyanogastra
Acanthocercus gregorii	blaukehlagame, blue headed tree agama, black necked, Agama gregorii, Agama atricollis gregorii, Agama atricollis loveridgei, Acanthocercus atricollis gregorii
Acanthocercus guentherpetersi	Peter s Ridgeback Agama
Acanthocercus kiwuensis	Kivu blue headed tree agama, Kivu blaukehlagame, Agama atricollis kiwuensis
Acanthocercus minutus	blaukehlagame, blue headed tree agama, black necked, Agama atricollis minuta, Agama atricollis loveridgei
Acanthocercus phillipsii	Philipps Ridgeback Agama, Agama phillipsii, Agama phillipsi, Agama cyanogaster phillipsii, Agama trachypleura, Stellio phillipsii, Stellio trachypleurus, Acanthocercus trachypleurus, Acanthocercus trachypleura
Acanthocercus ugandaensis	Uganda blue headed tree agama, Uganda blaukehlagame, Agama atricollis ugandaensis
Acanthocercus yemensis	Agama cyanogaster yemensis, Agama yemenensis, Agama cyanogaster yemenensis, Stellio yemenensis, Agama yemenesis sic, Acanthocercus yemenensis
Acanthochelys macrocephala	big headed Pantanal Swamp Turtle, Pantanal Plattschildkröte, Platemys macrocephala, Phrynops chacoensis, Peltocephalus dumeriliana, Acanthochelys chacoensis
Acanthochelys pallidipectoris	Chaco Side necked Turtle, Sporn Plattschildkröte, Platemys pallidipectoris
Acanthochelys radiolata	brazilian Radiolated Swamp Turtle, STrahlen Plattschildkröte, Emys radiolata, Platemys Gaudichaudii, Platemys Radiolata, Hydraspis radiolata, Platemys werneri, Platemys radiolata, Platemys radiolata quadrisquamosa
Acanthochelys spixii	black Spine necked Swamp Turtle, Stachelhals Plattschildkröte, Emys depressa, Platemys Spixii, Hydraspis spixii, Platemys radiolata spixii, Platemys spixii
Acanthodactylus aegyptius	Ägyptischer Fransenfinger, Acanthodactylus scutellatus, Acanthodactylus longipes
Acanthodactylus ahmaddisii	Jordanischer Pantherfransenfinger
Acanthodactylus arabicus	Arabian Fringe fingered Lizard, Acanthodactylus cantoris var
Acanthodactylus aureus	Golden Fringe fingered Lizard, Gold Fransenfinger, Acanthodactylus inornatus aureus, Acanthodactylus scutellatus aureus
Acanthodactylus bedriagai	bedriaga s Fringe fingered Lizard, Acanthodactylus bedriagae, Acanthodactylus pardalis variete
Acanthodactylus beershebensis
Acanthodactylus blanci	White Fringe fingered Lizard, Acanthodactylus savignyi blanci
Acanthodactylus blanfordii	blanford s Fringe fingered Lizard, Acanthodactylus cantoris var, Acanthodactylus cantoris blanfordii
Acanthodactylus boskianus	boscs Fransenfinger, Acanthodactyle de bosc, bosk s Fringe fingered Lizard, bosc s Fringe toed lizard, Lacerta boskiana, Lacerta aspera, Scapteira inaequalis, Lacerta longicauda, Acanthodactylus boskianus var, Acanthrodactylus sic boskianus, Acanthodactylus boskianus asper, Acanthodactylus schreiberi syriacus, Acanthodactylus boskianus khattensis, Acanthodactylus boskianus nigeriensis, Acanthodac…
Acanthodactylus boueti	Chabanaud s Fringe fingered Lizard, Acanthodactylus Latastia boueti
Acanthodactylus busacki	busack s Fringe fingered Lizard, Acanthodactylus pardalis bedriagai, Acanthodactylus bedriagai
Acanthodactylus cantoris	Indian Fringe fingered Lizard, Pakistanischer Fransenfinger, Indischer Fransenfinger, Acanthrodactylus sic cantoris
Acanthodactylus dumerilii	Duméril s Fringe fingered Lizard, Dumérils Fransenfinger, Lacerta dumerili, Scapteira inornata, Acanthodactylus scutellatus var, Acanthodactylus scutellatus variété, Acanthodactylus scutellatus inornatus, Acanthodactylus dumerili, Acanthodactylus dumerili dumerili, Acanthodactylus dumerili exiguus, Acanthodactylus scutellatus
Acanthodactylus erythrurus	Fringe fingered Lizard, Europäischer Fransenfinger, Roodstaartfransjenhagedis, Lacerta erythrura, Acanthodactylus vulgaris, Acanthodactylus erythrurus belli, Acanthodactylus bellii, Acanthodactylus erythrurus bellii, Acanthodactylus erythrurus ksourensis, Acanthodactylus erythrurus mauritanicus, Acanthodactylus erythrurus atlanticus, Acanthodactylus erythrurus lineomaculatus, Acanthodactylus line…
Acanthodactylus felicis	Cat Fringe fingered Lizard, South Arabian Fringe toed Lizard
Acanthodactylus gongrorhynchatus	Saudi Fringe fingered Lizard, Acanthodactylus scutellatus, Acanthodactylus fraseri
Acanthodactylus grandis	Giant Fringe fingered Lizard, Acanthodactylus fraseri
Acanthodactylus guineensis	Guinea Fringe fingered Lizard, Eremias guineensis, Eremias Taenieremias guineensis, Eremias Taenieremias benuensis
Acanthodactylus haasi	Haas Fringe fingered Lizard, Haas s Fringe toed Lizard, Acanthodactylus fraseri
Acanthodactylus hardyi	Hardy s Fringe fingered Lizard, Acanthodactylus scutellatus hardyi
Acanthodactylus harranensis
Acanthodactylus khamirensis
Acanthodactylus longipes	Long Fringe fingered Lizard, Dünen Fransenfinger, Langfüssiger Fransenfinger, Acanthodactylus scutellatus var, Acanthodactylus longipes panousei
Acanthodactylus maculatus	Spotted Fringe fingered Lizard, Scapteira maculata, Zootoca deserti, Acanthodactylus deserti, Acanthodactylus pardalis var, Acanthodactylus pardalis latastei, Acanthodactylus mechriguensis
Acanthodactylus margaritae	Acanthodactylus pardalis bedriagai, Acanthodactylus bedriagai, Acanthodactylus busacki
Acanthodactylus masirae	Masira Fringe fingered Lizard
Acanthodactylus micropholis	Yellowtail Fringe fingered Lizard
Acanthodactylus nilsoni	Nilson s Spiny Toed Lizard
Acanthodactylus opheodurus	Snake tailed Fringe toed Lizard, Arnold s Fringe fingered Lizard, Acanthodactylus opheodorus
Acanthodactylus orientalis	Acanthodactylus tristrami orientalis, Acanthodactylus tristrami iracensis, Acanthodactylus tristrami tristrami
Acanthodactylus pardalis	Egyptian Fringe fingered Lizard, Ägyptischer Pantherfransenfinger, Ägyptischer Leopardfransenfinger, Lacerta pardalis, Lacerta deserti, Zootoca deserti, Acanthodactylus pardalis deserti
Acanthodactylus robustus	Robust Fringe fingered Lizard
Acanthodactylus savignyi	Savigny s Fringe fingered Lizard, Lacerta savignyi, Acanthodactylus Savignyi, Acanthodactylus vaillanti, Acanthodactylus savignyi var
Acanthodactylus schmidti	Schmidt s Fringe fingered Lizard, Schmidt s Fringe toed Lizard, Acanthodactylus cantoris schmidti
Acanthodactylus schreiberi	Schreiber s Fringe fingered Lizard, Acanthodactylus Savignyi var, Acanthodactylus Schreiberi, Acanthodactylus schreiberi schreiberi, Acanthodactylus schreiberi ataturi
Acanthodactylus scutellatus	Nidua Fringe fingered Lizard, Lacerta scutellata, Acanthodactylus inornatus, Acanthodactilus scutellatus, Acanthodactylus scutellatus var, Acanthodactylus scutellatus audouini, Acanthodactylus inornata, Acanthoiadylus scutellatus
Acanthodactylus senegalensis	Senegal Fransenfinger, Acanthodactylus scutellatus var, Acanthodactylus dumerili, Acanthodactylus dumerili dumerili, Acanthodactylus scutellatus
Acanthodactylus spinicauda	Doumergue s Fringe fingered Lizard, Acanthodactylus pardalis var
Acanthodactylus taghitensis
Acanthodactylus tilburyi	Tilbury s Fringe fingered Lizard
Acanthodactylus tristrami	Lebanon Fringe fingered Lizard, Zootoca tristrami, Acanthodactylus dorsalis, Lacerta tristrami, Lacerta platyura
Acanthodactylus yemenicus	Yemen Fringe fingered Lizard
Acanthophis antarcticus	Common death adder, Todesotter, boa antarctica, Acanthophis cerastinus, Acanthophis brownii, boa ambigua, Ophryas acanthophis, Vipera acanthophis, Vipera sorda, boa aculeata, Acanthophis schistos, Acanthophis antarcticus cliffrosswellingtoni
Acanthophis cryptamydros	Kimberley death adder, Acanthophis lancasteri
Acanthophis hawkei	Acanthophis cummingi
Acanthophis laevis	Acanthophis cerastinus ceramensis, Acanthophis antarcticus, Acanthophis antarcticus laevis, Acanthophis barnetti, Acanthophis crotalusei, Acanthophis groenveldi, Acanthophis macgregori, Acanthophis yuwoni, Acanthophis ceramensis
Acanthophis praelongus	Northern death adder, Nördliche Todesotter
Acanthophis pyrrhus	Desert Death Adder, Acanthophis antarcticus pyrrhus, Aggressiserpens pyrrhus, Acanthophis pyrrhus armstrongi, Aggressiserpens armstrongi
Acanthophis rugosus	Rauhnackige Todesotter, Acanthophis antarcticus rugosus, Acanthophis woolfi, Acanthophis lancasteri bottomi, Acanthophis bottomi
Acanthophis wellsi	Acanthophis wellsei, Aggressiserpens wellsi, Acanthophis wellsei donnellani
Acanthosaura armata	Grosser Nackenstachler, Armored Pricklenape, Peninsular Horned Tree Lizard, Agama armata, Lophyurus armatus, Gonyocephalus Acanthosaurus armatus, Goniocephalus armatus armatus, Goniocephalus armatus
Acanthosaura bintangensis	bukit Larut Mountain Horned Agamid, bintang Horned Tree Lizard, Acanthosaura crucigera
Acanthosaura brachypoda
Acanthosaura capra	Green Pricklenape, Grüner Nackenstachler, Goniocephalus capra
Acanthosaura cardamomensis	Acanthosaura armata, Gonocephalus armatus crucigerus, Acanthosaura crucigera, Acanthosaura cf crucigera, Acanthosaura sp
Acanthosaura coronata
Acanthosaura crucigera	boulenger s Pricklenape, Masked Horned Tree Lizard, Masken Nackenstachler, Winkelkopfagame, Acanthosaura horrescens, Goniocephalus armatus crucigerus, Acanthosaura cf crucigera
Acanthosaura lepidogaster	brown Pricklenape, Schwarzkopf Nackenstachler, Calotes lepidogaster, Lophyrus tropidogaster, Acanthosaura lamnidentata, Acanthosaura hainanensis, Acanthosaura fruhstorferi, Acanthosaura braueri, Goniocephalus lepidogaster, Calotes fruhstorferi, Gonocephalus lepidogaster, Calotes brevipes, Calotes breviceps, Acanthosaura lepidogastra
Acanthosaura murphyi
Acanthosaura nataliae
Acanthosaura phongdienensis
Acanthosaura phuketensis	Kingkakhaownaam Phuket, Phuket Horned Tree Agamid, Acanthosaure de Phuket, Phuket Nackenstachler, Phuketstekelnekagame, Acanthosaura armata, Acanthosaura cf crucigera, Acanthosaura crucigera
Acanthosaura titiwangsaensis	Malayan Mountain Horned Agamid, Titiwangsa Horned Tree Lizard
Achalinus ater	bourret s Odd scaled Snake, Achalinus niger
Achalinus emilyae	Emily s burrowing Snake
Achalinus formosanus	Formosa Odd scaled Snake, Achalinopsis sauteri, Achalinus formosanus chigirai
Achalinus hainanus	Hainan Odd scaled Snake
Achalinus jinggangensis	Zong s Odd scaled Snake, Achalinopsis jinggangensis
Achalinus juliani	Julian s burrowing Snake
Achalinus meiguensis	Szechwan Odd scaled Snake
Achalinus niger	black Odd scaled Snake
Achalinus rufescens	boulenger s Odd scaled Snake, Achalinus meridianus, Stoliczkaia kwangsiensis
Achalinus spinalis	Peters Odd scaled Snake, Japanese odd scaled snake, Ophielaps braconnieri, Achalinus braconnieri, Achalinus spinalis weigoldi
Achalinus timi	Tim s burrowing Snake
Achalinus werneri	Amami odd scaled snake, Achalinus loochoensis, Achalinus spinalis werneri
Acontias albigularis	White throated Legless Skink, Acontias breviceps
Acontias aurantiacus	Typhline aurantiaca, Typhlosaurus aurantiacus, Acontias aurantiacus bazarutoensis, Typhlosaurus aurantiacus bazarutoensis, Acontias aurantiacus carolinensis, Typhlosaurus aurantiacus carolinensis
Acontias bicolor	Typhlosaurus cregoi bicolor, Typhlosaurus bicolor
Acontias breviceps	Shortheaded Legless Skink, Shorthead Lance Skink, Acontias plumbeus breviceps
Acontias cregoi	Cregoe s Legless Skink, Typhlosaurus cregoi
Acontias fitzsimonsi	FitzSimon s Legless Skink, Typhlosaurus aurantiacus fitzsimonsi, Acontias aurantiacus fitzsimonsi
Acontias gariepensis	Mier Kalahari Legless Skink, Typhlosaurus gariepensis
Acontias gracilicauda	Thin tailed Legless Skink, Slendertail Lance Skink, Acontias plumbeus gracilicauda, Acontias gracilicauda gracilicauda
Acontias grayi	Gray s Dwarf Legless Skink, Acontias lineatus grayi, Microacontias lineatus grayi
Acontias jappi	Japp s burrowing Skink, Typhlosaurus lineatus jappi, Typhlosaurus jappi
Acontias kgalagadi	Stripe bellied Legless Skink, Kalahari burrowing Skink, Kgalagadi Legless Skink, Typhlosaurus lineatus, Typhlosaurus lineatus lineatus, Acontias kgalagadi kgalagadi, Acontias kgalagadi subtaeniatus, Typhlosaurus lineatus subtaeniatus
Acontias lineatus	Striped Dwarf Legless Skink, Lined Lance Skink, Acontias lineatus orangensis, Microacontias lineatus lineatus, Microacontias lineatus
Acontias litoralis	Coastal Dwarf Legless Skink, Acontias lineatus, Microacontias litoralis
Acontias meleagris	Cape Legless Skink, Golden Sand Skink Spotted Slow Skink Thick tailed blindworm, Erdslang, Linnaeus Lance Skink, Anguis Meleagris, Acontias meleagris meleagris
Acontias namaquensis	Namaqua Legless Skink, Namaqua Lance Skink, Acontias plumbeus namaquensis, Acontias gracilicauda namaquensis
Acontias occidentalis	Western burrowing Skink, Savanna Legless Skink, Acontias plumbeus occidentalis, Acontias plumbeus broadleyi, Acontias percivali occidentalis
Acontias orientalis	Eastern Striped blindworm, Eastern Cape Legless Skink, Acontias lineicauda, Acontias meleagris orientalis, Acontias percivali tasmani, Acontias plumbeus tasmani
Acontias parietalis	Maputaland Legless Skink, Typhlosaurus aurantiacus parietalis, Acontias aurantiacus parietalis
Acontias percivali	Tasman s blindworrn or Legless Skink, Percival s Lance Skink, Teita Limbless skink, Acontias percivali occidentalis, Acontias percivali percivali, Acontias percivalli
Acontias plumbeus	Giant Legless Skinks, Giant Lance Skink, Acontias plumbea, Acontias niger, Acontias plumbeus plumbeus, Acontias poecilus
Acontias richardi	Richard s Legless Skink, Typhlosaurus lineatus richardi
Acontias rieppeli	Wood bush Legless Skink, Acontophiops lineatus, Typhlosaurus rieppeli
Acontias schmitzi
Acontias tristis	Namaqualand Dwarf Legless Skink, Acontias lineatus var, Acontias lineatus tristis, Microacontias lineatus tristis
Acontias wakkerstroomensis	Wakkerstroom Legless Skink, Acontias breviceps
Acrantophis dumerili	Dumeril s boa, Dumerils Madagaskarboa, boa dumerili, Constrictor dumerili, Acrantophis madagascariensis dumerili, DumÃ ril s boa, Madagascar Ground boa, boa de DumÃ ril, boa des savanes de DumÃ ril, Madagascar boa, Malagasy Ground boa, boa de Madagascar meridional, boa de Madagascar, boa des savanes de Madagascar
Acrantophis madagascariensis	Madagascar ground boa, nördliche Madagaskarboa, Pelophilus madagascariensis, boa madagascariensis, Acrantophis madagascariensis madagascariensis, Madagascar boa, Malagasy Ground boa, boa de Madagascar meridional, boa de Madagascar, boa des savanes de Madagascar
Acratosaura mentalis	Amaral s Colobosaura, Colobosaura mentalis
Acratosaura spinosa	Spiny Colobosaura
Acritoscincus duperreyi	bold striped Cool skink, Three lined Skink, Tiliqua duperreyi, Lygosoma duperreyii, Eulepis duperreyi, Leiolopisma duperreyi, Leiolopisma trilineatum, Acritoscincus buddeni, bassiana duperreyi, Pseudemoia duperreyi, Leiolopisma eulepis
Acritoscincus platynotus	Red throated Cool skink, Red throated Skink, Lygosoma Mocoa platynotum, Leiolopisma platynotum, Acritoscincus donnellani, Acritoscincus platynotum, bassiana platynota, Pseudemoia platynotum, Acritoscincus platynota
Acritoscincus trilineatus	South western Cool skink, New Holland Skink, Tiliqua trilineata, Lygosoma Leiolopisma trilineatum, Lygosoma Leiolepisma trilineatum, Leiolopisma trilineatum, Acritoscincus trilineatum, bassiana trilineata, Pseudemoia trilineatum
Acrochordus arafurae	Arafura filesnake
Acrochordus granulatus	Little filesnake, Marine File Snake, Wart Snake, Warzenschlange, Südostasiatische Warzenschlange, Hydrus Granulatus, Acrochordus fasciatus, Pelamis granulatus, Chersydrus fasciatus, Chersydrus granulatus, Hydrus granulatus, Chersydrus annulatus, Chersydrus granulatus granulatus, Chersydrus granulatus luzonensis, Acrochordus granulatus granulatus
Acrochordus javanicus	Java Warzenschlange, Javan File Snake, Elephant Trunk Snake, Acrochordus javensis sic, Potamophis javanica, Acrochordus Javanicus
Actinemys marmorata	Northwestern Pond Turtle, Northern Pacific Pond Turtle, Emys marmorata, Emys nigra, Clemmys wosnessenskyi, Clemmys marmorata, Actineyms nigra, Geoclemmys nigra, Clemmys hesperia, Clemmys marmorata marmorata, Actinemys marmorata marmorata
Actinemys pallida	Southwestern Pond Turtle, Southern Pacific Pond Turtle, Clemmys marmorata pallida, Actinemys marmorata pallida, Emys pallida
Acutotyphlops banaorum
Acutotyphlops infralabialis	Red blind Snake, Typhlops infralabialis, Typhlops bergi, Typhlops adamsi
Acutotyphlops kunuaensis	Kunua blind Snake
Acutotyphlops solomonis	Typhlops solomonis, Ramphotyphlops solominis
Acutotyphlops subocularis	bismarck sharp nosed blindsnake, Typhlops subocularis, Typhlops subucularis, Typhlops keasti, Ramphotyphlops keasti, Typhlina subocularis, Ramphotyphlops subocularis
Adelophis copei	Cope s Mountain Meadow Snake, Storeria copei
Adelophis foxi	Fox s Mountain Meadow Snake
Adelphicos daryi	Dary s burrowing Snake
Adelphicos ibarrorum
Adelphicos latifasciatum	Oaxacan burrowing Snake, Adelphicos veraepacis latifasciatus, Adelphicos latifasciatus
Adelphicos newmanorum	Middle American burrowing Snake, Adelphicos quadrivirgatum newmanorum, Adelphicos quadrivirgatus newmanorum
Adelphicos nigrilatum	burrowing Snake, Adelphicos veraepacis nigrilatus, Adelphicos latifasciatus, Adelphicos veraepacis, Adelphicos nigrilatus
Adelphicos quadrivirgatum	Middle American burrowing Snake, Adelphicos quadrivirgatus, Adelphicus quadrivirgatum, Adelphicus quadrivirgatum acutirostrum, Adelphicus sic quadrivirgatus
Adelphicos sargii	Sargi s earth Snake, zacatera de Sargi, Rhegnops sargii, Adelphicos quadrivirgatus sargii
Adelphicos veraepacis	Stuart s burrowing Snake
Adelphicos visoninum	Middle American burrowing Snake, Rhegnops visoninus, Adelphicos visoninus, Adelphicos quadrivirgatus visoninus, Adelphicos quadrivirgatum visoninum
Adercosaurus vixadnexus	Adercosaurus viadneus sic
Adolfus africanus	Multi scaled Forest Lizard, Green bellied Forest Lizard, Algiroides africanus, Adolfus fridericianus, Algyroides africanus
Adolfus alleni	Alpine Meadow Lizard, Algiroides alleni
Adolfus jacksoni	Jackson s Forest Lizard, Jacksons Gebirgseidechse, Lacerta jacksoni, Lacerta Podarcis jacksoni
Adolfus kibonotensis	Jackson s Forest Lizard, Jacksons Gebirgseidechse, Lacerta jacksoni kibonotensis
Adolfus masavaensis	Western alpine meadow lizard
Adolfus mathewsensis
Aeluroglena cucullata	Somali Snake
Aeluroscalabotes felinus	Cat Gecko, Fuchsgesicht Lidgecko, Pentadactylus felinus, Pentadactylus borneensis, Pentadactylus dorsalis, Aelurosaurus felinus, Aelurosaurus dorsalis, Aeluroscalabotes dorsalis, Aeluroscalabotes longicaudatus, Aeluroscalabotes felinus multituberculatus, Aeluroscalabotes multituberculatus
Afroedura africana	African Rock Gecko, Oedura africana
Afroedura amatolica	Amatola Flat Gecko, Amatola Rock Gecko, Oedura amatolica
Afroedura bogerti	bogert s Rock Gecko, Afroedura karroica bogerti, Afroedura cf bogerti
Afroedura broadleyi	broadley s Rock Gecko, Afroedura Matlala, Afroedura langi Soutpansberg
Afroedura gorongosa
Afroedura granitica	Granite Rock Gecko, Afroedura langi Lillie
Afroedura haackei	Haacke s Flat Gecko, Haacke s Rock Gecko, Afroedura pondolia haackei, Afroedura multiporis haackei
Afroedura halli	Hall s Flat Gecko, Inland Rock Gecko, Oedura halli, Afroedura karroica halli
Afroedura hawequensis	Haweqa Flat Gecko, Cape Rock Gecko
Afroedura karroica	Karoo Flat Gecko, Inland Rock Gecko, Oedura karroica, Oedura karroica wilmoti, Afroedura karroica karroica, Afroedura karrioca karroica
Afroedura langi	Lang s Flat Gecko, Lang s Rock Gecko, Oedura langi, Afroedura pondolia langi, Afroedura cf langi
Afroedura leoloensis	Leolo Rock Gecko, Afroedura pondolia langi, Afroedura langi Leolo
Afroedura loveridgei	Loveridge s Rock Gecko, Afroedura transvaalica loveridgei
Afroedura major	Swazi Flat gecko, Major Rock Gecko, Afroedura pondolia major
Afroedura maripi	Maripi Rock Gecko
Afroedura marleyi	Marley s Flat Gecko, Marley s Rock Gecko, Oedura marleyi, Afroedura pondolia marleyi
Afroedura multiporis	Woodbush Flat Gecko, Multipored Rock Gecko, Oedura pondolia multiporis, Afroedura pondolia multiporis, Afroedura multiporis multiporis
Afroedura namaquensis	Namaqua Flat Gecko, Namaqua Rock Gecko, Oedura namaquensis, Afroedura africana namaquensis
Afroedura nivaria	Mountain Flat Gecko, Drakensberg Rock Gecko, Oedura nivaria, Afroedura nivara sic
Afroedura pienaari	Pienaar s Rock Gecko, Afroedura pondolia subsp, Afroedura langi Waterpoort, Afroedura langi Tshipise, Afroedura langi Shinokwen
Afroedura pondolia	Pondo Flat Gecko, Pondo Rock Gecko, Oedura pondolia, Oedura pondoensis, Afroedura pondolia pondolia
Afroedura pongola	Pongola Rock Gecko, Afroedura pondolia Godlwayo, Afroedura sp nov
Afroedura rondavelica	Rondavels Rock Gecko
Afroedura rupestris	Afroedura multiporis Abel
Afroedura tembulica	Tembu Flat gecko, Queenstown Rock Gecko, Oedura tembulica
Afroedura tirasensis	African Rock Gecko, Afroedura africana tirasensis
Afroedura transvaalica	Transvaal Rock Gecko, Transvaal Flat Gecko, Zimbabwe Flat Gecko, Limpopo Flat Gecko, Oedura transvaalica, Oedura transvaalica platyceps, Oedura transvaalensis, Afroedura transvaalica platyceps
Afroedura waterbergensis	Waterberg Rock Gecko, Afroedura langi Waterberg
Afrogecko ansorgii	Phyllodactylus ansorgii
Afrogecko porphyreus	Marbled leaf toed gecko, Gecko porphyreus, Phyllodactylus porphyreus, Phytodactylus porphyreus, Phyllodactylus porphyreus namaquensis, Phyllodactylus porphyreus cronwrigthi
Afronatrix anoscopus	African brown Water Snake, Tropidonotus anoscopus, Tropidonotus ferox, Natrix anoscopus, Helicops gendrii, Natrix ferox, Natrix anoscopus gendrii, Natrix firestonei
Afrotyphlops angolensis	Angola blind snake, Onychocephalus angolensis, Typhlops Onychocephalus congicus, Typhlops congicus, Typhlops adolfi, Typhlops dubius, Typhlops intermedius, Typhlops tornieri, Typhlops lestradei, Typhlops blanfordi lestradei, Typhlops ochraceus, Typhlops angolensis adolfi, Typhlops angolensis angolensis, Typhlops angolensis dubius, Typhlops angolensis irsaci, Typhlops angolensis polylepis, Typhlop…
Afrotyphlops anomalus	Angolan giant blind snake, Anomalous beaked Snake, Onychocephalus anomalus, Typhlops anchietae, Typhlops Onchocephalus anchietae, Onychocephalus anchietae, Typhlops anomalus, Tphlops anchiate, Rhinotyphlops anomalus, Megatyphlops anomalus
Afrotyphlops bibronii	bibron s Blind Snake, Onychocephalus bibronii, Typhlops bibronii
Afrotyphlops blanfordii	blanford s blind snake, Typhlops blanfordii
Afrotyphlops brevis	Somali giant blind snake, Typhlops brevis, Typhlops schlegelii brevis, Rhinotyphlops schlegelii brevis, Rhinotyphlops brevis, Megatyphlops brevis
Afrotyphlops calabresii	Calabresi s blind snake, Typhlops cuneirostris calabresii, Typhlops cuneirostris calabresi, Typhlops calabresii, Madatyphlops calabresii
Afrotyphlops chirioi
Afrotyphlops congestus	blotched blind snake, Onychocephalus congestus, Onychophis barrowii, Typhlops Onychocephalus crassatus, Typhlops congestus, Typhlops punctatus congestus, Rhinotyphlops congestus
Afrotyphlops cuneirostris	Wedge snouted blind snake, Wedgenose Worm Snake, Typhlops cuneirostris, Typhlops cunierostris sic, Madatyphlops cuneirostris
Afrotyphlops elegans	Elegant Worm Snake, Typhlops Ophthalmidion elegans, Typhlops elegans
Afrotyphlops fornasinii	Fornasini s blind Snake, Typhlops fornasini, Onychocephalus trilobus, Onychocephalus mossambicus, Onychocephalus tettensis, Typhlops bianconii, Typhlops fornasinii, Typhlops mossambicus, Typhlops tettensis
Afrotyphlops gierrai	Usambara Spotted Worm Snake, Typhlops gierrai, Typhlops guirrae, Typhlops punctatus gierrai, Rhinotyphlops gierrai, Typhlops gierrae
Afrotyphlops kaimosae	Kakamega blind snake, Typhlops kaimosae
Afrotyphlops liberiensis	Guinea blind Snake, Onychocephalus liberiensis, Typhlops punctatus liberiensis, Typhlops liberiensis
Afrotyphlops lineolatus	Common Lined Worm Snake, Lineolate blind Snake, Typhlops Ophthalmidion lineolatus, Typhlops eschrichtii, Typhlops boulengeri, Typhlops blanfordii, Typhlops bocagei, Typhlops Tornieri, Typhlops punctatus, Typhlops boulengeri boulengeri, Typhlops lineolatus lineolatus, Typhlops lineolatus, Rhinotyphlops lineolatus, Afrotyphlops lineatus
Afrotyphlops mucruso	Zambezi blind Snake, Onychocephalus mucruso, Onychocephalus dinga, Onychocephalus varius, Typhlops Onychocephalus riparius, Typhlops dinga, Typhlops varius, Typhlops mucruso, Typhlops riparius, Typhlops mandensis, Typhlops mucruso varius, Typhlops latirostris, Typhlops viridiflavus, Typhlops excentricus, Typhlops schlegelii excentricus, Typhlops schlegelii mucruso, Typhlops schlegelii mucroso, Rh…
Afrotyphlops nanus	Kenyan dwarf blind snake
Afrotyphlops nigrocandidus	bicoloured blind skink, Rhinotyphlops nigrocandidus, Typhlops punctatus gierrai, Typhlops gierrai
Afrotyphlops obtusus	Southern gracile blind snake, Slender blind Snake, Typhlops Onychocephalus obtusus, Typhlops obtusus, Typhlops tettensis obtusus, Typhlops obtusus obtusus, Typhlops obtusus palgravei, Letheobia obtusus, Letheobia obtusa
Afrotyphlops platyrhynchus	Tanga Worm Snake, Typhlops platyrhynchus, Madatyphlops platyrhynchus
Afrotyphlops punctatus	Spotted blind Snake, Acontias punctatus, Typhlops eschrichtii, Typhlops Aspidorhynchus Eschrichtii, Ophthalmidion eschrichtii, Onychophis punctata, Onychocephalus nigrolineatus, Onychocephalus liberiensis, Typhlops hallowelli, Typhlops kraussi, Typhlops liberiensis, Typhlops liberiensis var, Onychocephalus kraussi, Typhlops Ophthalmidion eschrichtii, Typhlops Ophthalmidion kraussi, Typhlops Ophth…
Afrotyphlops rondoensis	Rondo Worm Snake, Typhlops tettensis rondoensis, Typhlops rondoensis
Afrotyphlops rouxestevae
Afrotyphlops schlegelii	Schlegel s beaked Blind Snake, Schlegel s Giant blind Snake, Peter s Giant blind Snake, Peter s phase, Typhylops sic schlegelii, Typhlops Schlegelii, Typhlops schlegelii, Rhinotyphlops schlegelii, Megatyphlops schlegelii, Afrotyphlops schlegelii schlegelii, Onychocephalus schlegelii, Typhlops schlegelii schlegelii, Rhinotyphlops schlegelii schlegelii, Afrotyphlops schlegelii petersii, Onychocepha…
Afrotyphlops schmidti	Schmidt s blind snake, Typhlops schmidti, Typhlops schmidti tanganicanus, Typhlops schmidti schmidti, Rhinotyphlops schmidti, Afrotyphlops schmidti laurenti, Typhlops schmidti wilsoni, Rhinotyphlops schmidti laurenti
Afrotyphlops steinhausi	Steinhaus Worm Snake, Typhlops steinhausi, Typhlops batesii, Typhlops intermedius, Typhlops steinhousi, Rhinotyphlops steinhausi
Afrotyphlops tanganicanus	Liwale blind snake, Typhlops schmidti tanganicanus, Typhlops lineolatus tanganicus, Typhlops tanganicus
Afrotyphlops usambaricus	Usambara blind snake, Typhlops boulengeri usambaricus, Typhlops usambaricus
Agama aculeata	Ground Agama, Western Ground Agama, Northern Ground Agama, Trapelus Psammorrhoa bibronii, Saura spinalis, Agama infralineata, Agama pulchella, Agama hispida aculeata, Agama aculeata aculeata, Agama aculeata distanti, Agama distanti, Agama hispida var
Agama africana	Tropidolepis africanus, Oreodeira gracilipes, Agama savattieri, Agama agama savatieri, Agama agama africana
Agama agama	Siedleragame, Margouillat, Common Agama, Rainbow Lizard, Red headed agama, Lacerta agama, Agama colonorum, Agama occipitalis, Agama smithii, Agama colonorum var, Agama agama agama, Agama wagneri, Agama smithi, Agama cf congica, Agama congica
Agama anchietae	Anchieta s Agama, Western Rock Agama, Agama mehelyi, Agama namaquensis, Agama anchietae var, Agama anchietae anchietae
Agama armata	Northern Ground Agama, Peter s Ground Agama, Agama hispida var, Agama hispida armata, Agama hispida mertensi, Agama aculeata armata
Agama atra	Southern African Rock Agama, Agama ater, Saura spinalis partim, Phrynopsis atra, Agama micropholis, Agama microterolepis, Agama atra rudis, Agama atra atra
Agama bocourti	bocourt s Agama
Agama boensis	Agama agama boensis
Agama bottegi	Somali Agama
Agama boueti	Mali Agama, Agama castroviejoi
Agama boulengeri	boulenger s Agama
Agama caudospinosa	Elmenteita Rock Agama, Agama agama caudospina, Agama agama kaimosae, Agama planiceps caudospinosa, Agama caudospina, Agama caudospina sic, Agama caudospinosa spawlsi
Agama cristata	Insular Agama
Agama doriae	benoue Agama, Doria s Agama, Nigeria Agama, Agama sennariensis, Agama kordofanensis, Agama doriae benueensis, Agama agama benueensis, Agama cf benueensis
Agama etoshae
Agama finchi	Finch s agama, Agama finchi leucerythrolaema
Agama gracilimembris	benin Agama
Agama hartmanni	Hartmann s Agama, Agama doriae, Agama cornii
Agama hispida	Common Spiny Agama, Southern Spiny Agama, Lacerta hispida, Trapelus hispidus, Agama aspera, Agama brachyura, Agama hispida makarikarika, Agama hispida makarikarica, Agama makarikarika
Agama hulbertorum	Ngong Agama
Agama impalearis	Atlasagame, Agama bibronii, Agama colonorum var, Agama colonorum subsp, Agama bibroni
Agama insularis	Insular Agama
Agama kaimosae	Kakamega Agama, Agama agama kaimosae
Agama kirkii	Kirk s Rock Agama, Agama kirkii fitzsimonsi
Agama knobeli	Southern Rock Agama, Agama anchietae var, Agama anchietae knobeli, Agama atra knobeli
Agama lanzai
Agama lebretoni	Agama sp
Agama lionotus	Ostafrikanische Siedleragame, Agama agama lionotus, Agama lionotus usambarae, Agama agama usambarica, Agama colonorum usambarae, Agama agama usambarae, Agama lionotus lionotus, Agama agama dodomae, Agama lionatus var, Agama lionotus dodomae, Agama dodomae, Agama dodomae dodomae, Agama agama elgonis, Agama elgonis, Agama lionotus elgonis, Agama agama ufipae, Agama lionotus ufipae, Agama dodomae uf…
Agama lucyae
Agama montana	Montane rock agama, Agama mossambica montana
Agama mossambica	Mozambique Agama, Agama cariniventris, Agama pawlowskii
Agama mucosoensis	Mucoso Agama, Mucoso Siedleragame, Agama agama mucosoe nsis
Agama mwanzae	Mwanza flat headed agama, Fliederagame, Agama lionotus var, Agama agama mwanzae, Agama planiceps mwanzae
Agama parafricana
Agama paragama	False Agama
Agama persimilis	Somali Painted Agama
Agama picticauda
Agama planiceps	Namib Rock Agama, Agama planiceps planiceps, Agama planiceps schacki, Agama agama planiceps, Agama schacki
Agama robecchii	Robecchi s Agama
Agama rueppelli	Rüppell s Agama, Agama ruppelli, Agama vaillanti, Agama Rueppellii, Agama rueppelli occidentalis, Agama rueppelli septentrionalis, Agama ruppelli septentrionalis
Agama sankaranica	Senegal Agama, Agama maria
Agama somalica	Agama somaliensis
Agama spinosa	Gray s Spiny Agama, Agama agama spinosa, Agama colonorum
Agama sylvana	Agama sylvanus, Agama paragama sylvanus
Agama tassiliensis
Agama turuensis	Ostafrikanische Siedleragame, Agama agama turuensis, Agama planiceps turuensis
Agama weidholzi	Gambia Agama
Agamodon anguliceps	Angled Worm Lizard, Agamodon anguliceps immaculatus, Agamodon immaculatus
Agamodon arabicus	Arabian Worm Lizard
Agamodon compressus	Flat Worm Lizard, Agamodon compressum
Agamura kermanensis
Agamura persica	Spider Gecko, Spinnengecko, Gymnodactylus persicus, Agamura cruralis
Agkistrodon bilineatus	Mexikanische Mokassinschlange, Cantil, Mexican Moccasin, Ancistrodon bilineatus, Agkistrodon bilineatus lemosespinali
Agkistrodon conanti	Florida Cottonmouth, Florida Wassermokassinotter, Agkistrodon piscivorus conanti
Agkistrodon contortrix	Southern Copperhead, Northern Copperhead, Osage Copperhead, Kupferkopf, boa contortrix, Agkistrodon mokason, Cenchris mokeson, Ancistrodon contortrix, Trigonocephalus contortrix, Cenchris atrofuscus, Akistrodon mokasen, Agkistrodon mokasen mokasen, Agkistrodon mokeson mokeson, Agkistrodon mokeson austrinus, Agkistrodon contortrix phaeogaster, Agkistrodon contortrix mokasen, Agkistrodon contortrix…
Agkistrodon howardgloydi	Gloyd s Moccasin, Gloyds Mokassinschlange, Agkistrodon bilineatus howardgloydi
Agkistrodon laticinctus	broad banded Copperhead, Trans Pecos Copperhead, breitband Kupferkopf, Agkistrodon contortrix laticinctus, Agkistrodon mokasen laticinctus, Agkistrodon mokeson pictigaster, Agkistrodon contortrix pictigaster
Agkistrodon piscivorus	Eastern Cottonmouth, Western Cottonmouth, Wasser Mokassinotter, Östliche Wasser Mokassinotter piscivorus, Westliche Wassermokassinotter leucostoma, Crotalus piscivorus, Acontias leucostoma, Trigonocephalus piscivorus, Ancistrodon piscivorus, Toxicophis piscivorus, Toxicophis pugnax, Agkistrodon piscivorus piscivorus, Agkistrodon piscivorus leucostoma, Agkistrodon piscivorous
Agkistrodon russeolus	Mexikanische Mokassinschlange, Cantil, Mexican Moccasin, Agkistrodon bilineatus russeolus
Agkistrodon taylori	Mexican Moccasin, Agkistrodon bilineatus taylori
Ahaetulla anomala	Dryophis mycterizans var, Dryophis mycterizans lepidorostralis, Passerita purpurascens, Ahaetulla pulverulenta
Ahaetulla dispar	Indian bronzeback, Günther s Vine Snake, Tragops dispar, Dryophis dispar
Ahaetulla fasciolata	Gefleckte Peitschennatter, Speckle headed Whipsnake, Spotted Whipsnake, Tragops fasciolatus, Dryophis fasciolatus, Passerita fasciolatus
Ahaetulla fronticincta	Günther s Whipsnake, burmese Vine Snake, Dryophis fronticinctus, Tragops fronticinctus, Ahaetulla fronticinctus
Ahaetulla laudankia	Laudankia vine snake, Dryophis mycterizans, Ahaetulla nasuta isabellinus
Ahaetulla mycterizans	Malayan Green Whipsnake, Malaiische Peitschennatter, Coluber mycterizans, Coluber nasutus, Dryophis xanthozonia, Tragops xanthozonius, Passerita mycterizans, Dryophis xnathozona, Dryophis mycterizans, Passerita xanthozonia, Malayan Whipsnake
Ahaetulla nasuta	Long nosed Tree Snake, Green vine snake, Long nosed Whip Snake, Nasenpeitschennatter, baumschnüffler, Coluber nasutus, Dryophis nasuta, Coluber mycterizans, Ahaetulla mycterizans, Dryinus nasutus, Dryinus oxyrhynchus, Dryinus russellianus, Dryophis hammatorhynchus, Dryophis passericki, Dryiophis nasuta, Dryinus fuscus, Dryophis mycterizans, Dryophis mycterizans tephrogaster, Dryophis mycterizans …
Ahaetulla perroteti	Western Ghats bronzeback, Psammophis Perroteti, Dryophis tropidococcyx, Psammophis perroteti, Tropidococcyx perroteti, Dryophis perroteti
Ahaetulla prasina	Grüne Peitschennatter, Gunther s whip snake, Oriental Whipsnake, Asian vine snake, Jade Vine Snake, Coluber Nasutus, Coluber mycterizans, Dryophis prasinus, Dryophis prasina, Tragops xanthozonius, Tragops prasinus, Dryophis prasinus flavescens, Passerita prasina, Dryophis prasinus chinensis, Dryinus prasinus, Drynius sic prasinus, Dryophis xanthozona, Ahaetulla prasinus, Ahaetula sic prasina, Aha…
Ahaetulla pulverulenta	brown speckled Whipsnake, Dryinus pulverulentus, Passerita purpurascens, Dryophis pulverulentus, Dryophis pulverulenta xanthiscutata, Dryophis pulverulenta indica, Ahaetulla pulverulentus
Ailuronyx seychellensis	English common name not available, bronzegecko, Platydactylus seychellensis, Thecodactylus Ailuronyx seychellensis, Teconyx sechellensis, Aeluronix seychellensis, Aeluronyx sic seychellensis
Ailuronyx tachyscopaeus	Ailuronyx seychellensis
Ailuronyx trachygaster	Yellow Gecko, Platydactylus trachygaster, Aeluronyx trachygaster
Aipysurus apraefrontalis	Riff Seeschlange, Short nosed Seasnake, Sahul Reef Snake, Smithsohydrophis apraefrontalis
Aipysurus duboisii	Reef shallows seasnake, Aipysurus australis, Pelagophis lubricus
Aipysurus eydouxii	Spine tailed seasnake, Tomogaster eydouxii, Thalassophis anguillaeformis, Thalassophis muraeneformis, Thalassophis muraenaeformis sic, Aipysurus margaritophorus, Aipysurus eydouxi, Aepyurus sic eydouxii
Aipysurus foliosquama	Leaf scaled Seasnake, Smithsohydrophis foliosquama
Aipysurus fuscus	Riff Seeschlange, Dusky Seasnake, Timor Reef Snake, Stephanohydra fusca
Aipysurus laevis	Olive brown seasnake, Hypotropis jukesii, Aipysurus fuliginosus, Smithsohydrophis laevis
Aipysurus mosaicus	Aipysurus eydouxii
Aipysurus pooleorum	Shark bay Seasnake, Aipysurus laevis pooleorum
Aipysurus tenuis	Arafura Sea Snake, Oceanius tenuis
Aldabrachelys gigantea	Aldabra Giant Tortoise gigantea, Daudin s Giant Tortoise daudinii, Seychelles Giant Tortoise hololissa, Arnold s Giant Tortoise arnoldi, Testudo gigantea, Testudo indica, Testudo dussumieri, Testudo elephantina, Testudo Elephantina, Testudo Gigantea, Testudo ponderosa, Testudo hololissa, Testudo sumeirei, Testudo gouffei, Testudo daudinii, Testudo gigantea daudinii, Dipsochelys elephantina, Megal…
Alexandresaurus camacan	Alexandre s lizard, Calanguinho do Alexandre
Algyroides fitzingeri	Fitzinger s Algyroides, Zwerg Kieleidechse, Tyrrhenische Kieleidechse, Notopholis fitzingeri, Lacerta Fitzingeri
Algyroides marchi	Spanish Keeled Lizard, Spanische Kieleidechse, Algiroides sic marchi, Algyroides hidalgoi, Algyroides marchi niethammeri
Algyroides moreoticus	Greek Keeled Lizard, Peloponnesische Kieleidechse, Ionische Kieleidechse, Algiroides sic moreoticus
Algyroides nigropunctatus	blue throated Keeled Lizard, Prachtkieleidechse, ivanjski rovaš, Lacerta nigropunctata, Algiroides nigropunctatus, Algyroides nigropuncatus, Algyroides nigropunctatus kephallithacius
Alinea lanceolata	barbados Skink, Mabuia lanceolata, Mabuya agilis, Mabuia sloanii, Mabuia agilis, Mabuya lanceolata, Mabuya mabouia, Mabuya mabouya mabouya, Mabuya bistriata, Mabuya sloanii, Mabuya mabouya
Alinea luciae	Saint Lucia Skink, Mabuia luciae, Mabuia agilis var, Mabuya luciae, Mabuya mabouia, Mabuya mabouya mabouya, Mabuya bistriata, Mabuya sloanii, Mabuya mabouya
Alligator mississippiensis	Mississippi Alligator, Alligator, Gator, American alligator, Florida alligator, Mississippi alligator, Louisiana alligator, Crocodilus mississipiensis, Crocodilus lucius, Crocodilus cuvieri, Alligator lucius, American Alligator, Aligator del Mississippi, Alligator amÃ ricain, Alligator du Mississippi
Alligator sinensis	China Alligator, Chinese alligator, Yow Lung, Yangtze alligator, Caigator sinensis, Chinese Alligator, Aligator de China, Alligator de Chine
Alluaudina bellyi
Alluaudina mocquardi
Alopoglossus angulatus	Northern Teiid, Lacerta angulata, Leposoma carinicaudatum, Lepidosoma carinicaudatum, Alopoglossus carinicaudatus, Alopoglossus amazonius, Pantodactylus amazonicus, Alopoglossus andeanus, Pantodactylus amazonius, Alopoglossus copii surinamensis
Alopoglossus atriventris	Keel bellied Shade Lizard
Alopoglossus buckleyi	buckley s Teiid, Leposoma buckleyi
Alopoglossus copii	Drab Shade Lizard
Alopoglossus embera	Alopoglossus festae
Alopoglossus festae
Alopoglossus lehmanni
Alopoglossus meloi	Alopoglossus angulatus
Alopoglossus viridiceps	Green headed shade lizards, Lagartijas de sombra de cabeza verde
Alsophis antiguae	Antiguan racer, Alsophis leucomelas antiguae
Alsophis antillensis	Guadeloupe Racer, Antilles Racer, Leeward Racer, Psammophis antillensis, Dromicus leucomelas, Dromicus Antillensis, Dromicus antillensis, Alsophis leucomelas leucomelas
Alsophis danforthi	Alsophis sanctonum danforthi, Alsophis antillensis danforthi
Alsophis manselli	Montserrat Racer, Alsophis leucomelas manselli
Alsophis rijgersmaei	Anguilla bank Racer, Anguilla Racer, Leeward Islands Racer, Alsophis cinereus, Alsophis rigersmaei, Alsophis rijersmai
Alsophis rufiventris	Red bellied Racer, Saba Racer, Orange bellied racer, Dromicus rufiventris
Alsophis sajdaki	Alsophis antiguae sajdaki
Alsophis sanctonum	Terre De Haut Racer, Alsophis sanctonum sanctonum
Alsophis sibonius	Dominica Racer, Dominican Racer, Alsophis antillensis sibonius
Alsophylax laevis	Southern Even fingered Gecko, Südlicher Geradfingergecko, Alsophylax pipiens, Alsophylax kashkarovi, Alsophylax Alsophylax laevis
Alsophylax loricatus	Strauch s Even fingered Gecko, Alsophylax Alsophylax loricatus
Alsophylax pipiens	Kaspischer Even fingered Gecko, Kaspischer Geradfinger, <U+041F><U+0438><U+0441><U+043A><U+043B><U+0438><U+0432><U+044B><U+0439> <U+0433><U+0435><U+043A><U+043A><U+043E><U+043D><U+0447><U+0438><U+043A>, Lacerta pipiens, Alsophylax microtis, Alsophylax Alsophylax pipiens
Alsophylax przewalskii	Xinjiang Even fingered Gecko, Gymnodactylus microtis, Alsophylax Alsophylax przewalskii
Alsophylax szczerbaki	Szczerbak s Even fingered Gecko, Alsophylax loricatus szczerbaki
Alsophylax tadjikiensis	Tadjik Pygmy gecko, Tadjikistan Even fingered Gecko, Alsophylax laevis tadjikiensis, Alsophylax laevis, Alsophylax Alsophylax tadjikiensis
Altiphylax baturensis	batura Glacier Gecko, Tenuidactylus baturensis, Cyrtopodion Tenuidactylus baturensis, Cyrtodactylus baturensis, Mesodactylus baturensis, Altigekko baturensis, Cyrtopodion baturense
Altiphylax levitoni	Leviton s Gecko, Tropiocolotes levitoni, Asiocolotes levitoni, Tropiocolotes Asiocolotes depressus, Tropiocolotes Asiocolotes levitoni
Altiphylax mintoni	Minton s Thin toed gecko, Plump Swati gecko, Gymnodactylus mintoni, Tenuidactylus mintoni, Gonydactylus mintoni, Cyrtodactylus mintoni, Cyrtopodion mintoni, Siwaligekko mintoni
Altiphylax stoliczkai	Frontier bow fingered Gecko, baltistan gecko, böhme s Mountain Gecko, Karakorum gecko boehmei, Gymnodactylus stoliczkai, Gymnodactylus stoliczkae, Cyrtodactylus yarkandensis, Cyrtodactylus stoliczkai, Gymnodactylus Cyrtodactylus stoliczkai, Tenuidactylus stoliczkai, Cyrtodactylus toliczkai, Gonydactylus stoliczkai, Alsophylax boehmei, Tenuidactylus yarkandensis, Mesiodactylus stoliczkai, Cyrtopod…
Altiphylax tokobajevi	Tjan Shan Pygmy Gecko, Kirghizia Even fingered Gecko, Alsophylax tokobajevi, Alsophylax tokobaejvi, Alsophylax tokobaevi, Alsophylax tokobajavi, Alsophylax tokobaejvi sic, Alsophylax tokobajevia, Alsophylax Altiphylax tokobajevi
Amalosia jacovae	Clouded Gecko, Oedura jacovae
Amalosia lesueurii	Lesueur s Velvet Gecko, Lesueur s Gecko, Phyllodactylus Lesueurii, Diplodactylus Pachyurus Lesueurii, Oedura rhombifer, Phyllodactylus LeSueurii, Oedura lesueurii, Oedura Leseurii, Oedura lesueuri, Phyllodactylus lesueurii, Oedura lesuerii, Oedura lesueurii lesueurii, Oedura lessueri, Amalosia phillipsi
Amalosia obscura	Slim Velvet Gecko, Oedura rhombifera, Oedura obscura
Amalosia rhombifer	Zigzag Velvet Gecko, Zig zag Gecko, Oedura rhombifer, Phyllodactylus Lesueurii, Oedura rhombifera, Phyllodactylus lesueurii, Oedura Lesueuri, Oedura lesueurii rhombifer, Oedura lesueurii rhombifera
Amapasaurus tetradactylus	Four toed Amapasaurus
Amastridium sapperi	Mimometopon sapperi
Amastridium veliferum	Rufous headed snake, Rustyhead Snake, Fleischmannia obscura, Phrydops melas, Phydrops sic melas
Amblyodipsas concolor	Kwazulu Natal Purple glossed Snake, Choristodon Choristocalamus concolor, Calamelaps concolor, Choristocalamus concolor
Amblyodipsas dimidiata	Mpwapwa Purple glossed Snake, Rhinocalamus dimidiatus, Rhinocalamus Calamelaps dimidiata, Calamelaps dimidiata
Amblyodipsas katangensis	Katanga Purple glossed Snake, Amblyodipsas Amblyodipsas katangensis, Amblyodipsas katengensis sic, Amblyodipsas katangensis ionidesi, Amblyodipsas katengensis ionidesi, Amblyodipsas katengensis
Amblyodipsas microphthalma	Eastern Purple glossed Snake, Soutpansberg Purple glossed Snake, Calamaria microphthalma, Amblyodipsas microphthalma nigra
Amblyodipsas polylepis	Common Purple glossed Snake, Calamelaps polylepis, Calamelaps unicolor, Calamelaps unicolor polylepis, Amblyodipsas polylepis polylepis, Calamelaps miolepis, Calamelaps warreni, Calamelaps mellandi, Calamelaps unicolor warreni, Calamelaps unicolor miolepis, Amblyodipsas polylepis hildebrandtii, Atractaspis Hildebrandtii, Calamelaps unicolor hildebrandtii, Calamelaps unicolor unicolor, Atractaspis…
Amblyodipsas rodhaini	Rodhain s Purple glossed Snake, Rhinocalamus rhodaini, Amblyodipsas Calamelaps rodhaini, Calamelaps rodhaini
Amblyodipsas teitana	Teitana Purple glossed Snake
Amblyodipsas unicolor	Dull Purple glossed Snake, Western Purple glossed Snake, Calamaria unicolor, Calamelaps feae, Calamelaps unicolor, Calamelaps niangarae, Calamelaps unicolor unicolor, Amblyodipsas Calamelaps unicolor
Amblyodipsas ventrimaculata	Kalahari Purple glossed Snake, Rhinocalamus ventrimaculata, Calamelaps pellegrini, Calamelaps ventrimaculatus, Calamelaps ventrimaculatus websteri, Amblyodipsas ventrimaculatua
Amblyrhynchus cristatus	Marine Iguana, Meerechse, Isabela Marine Iguana, Santa Cruz Marine Iguana, San Cristo bal Marine Iguana, Genovesa Marine Iguana, Pinta Marine Iguana, Espan ola Marine Iguana, Iguana A mblyrhynchus, Amblyrhincus sic cristatus, Amblyrhincus sic ater, Amblyrhincus sic, Hypsilophus Amblyrhynchus cristatus, Hypsilophus Amblyrhynchus ater, Oreocephalus cristatus, Amblyrhynchus cristatus cristatus, Ambl…
Ameiva aggerecusans
Ameiva ameiva	Neotropical Ameiva, Giant Ameiva, Amazon Racerunner, Lacerta Ameiva, Lacerta Surinamensis, Lacerta Americana, Lacerta Tigrina Ceilonica, Seps surinamensis, Seps zeylanicus, Ameiva americana, Lacerta ameiva, Lacerta litterata, Lacerta graphica, Ameiva lateristriga, Ameiva vulgaris, Teius tritaeniatus, Tejus tritaeniatus, Ameiva litterata, Ameiva maculata, Ameiva guttata, Ameiva laeta, Ameiva surin…
Ameiva atrigularis	Venezuelan Ameiva, Giant Ameiva, Amazon Racerunner, Mato, azulejo, Ameiva surinamensis var, Amiva sic surinamensis, Ameiva tobagana, Ameiva ameiva melanocephala, Ameiva ameiva ameiva, Ameiva ameiva, Ameiva ameiva melahocephala, Ameiva ameiva tobagana, Ameiva ameiva atrigularis
Ameiva bifrontata	Khaki Ameiva, Cope s Ameiva, Amiva sic bifrontata, Ameiva bifrontata bifrontata, Ameiva bifrontata divisa, Cnemidophorus divisus, Ameiva divisus, Ameiva bifrontata insulana
Ameiva concolor	Ameiva bifrontata concolor
Ameiva fuliginosa	Tiaporus fuliginosus, Ameiva panchlora, Ameiva ameiva fulginosa, Ameiva ameiva fuliginosa
Ameiva jacuba
Ameiva nodam	Cnemidophorus divisus, Ameiva bifrontata divisa
Ameiva pantherina	Ameiva ameiva melanocephala
Ameiva parecis	Cnemidophorus parecis
Ameiva praesignis	Giant Ameiva, Amazon Racerunner, Cnemidophorus praesignis, Ameiva praesigna, Cnemidophorus maculatus, Ameiva surinamensis, Ameiva ameiva maculata, Ameiva ameiva praesignis, Ameiva ameiva vogli, Ameiva ameiva ornata, Ameiva ameiva fischeri, Ameiva ameiva
Ameiva provitaae	mato trompa roja
Ameiva reticulata
Ameiva tobagana	Antillean Ameiva, Antillen Ameive, Amiva sic surinamensis, Ameiva surinamensis var, Ameiva aquilina, Ameiva ameiva tobagana
Ameivula abalosi	Cnemidophorus abalosi, Cnemidophorus ocellifer, Ameivula aff abalosi
Ameivula apipensis
Ameivula cipoensis
Ameivula confusioniba	Cnemidophorus confusionibus, Ameivula confusionibus
Ameivula jalapensis	Cnemidophorus jalapensis
Ameivula mumbuca	Cnemidophorus mumbuca
Ameivula nativo	Cnemidophorus nativo, Lacerta cyanomelas, Teius cyanomelas, Ameivula nativa
Ameivula nigrigula	Cnemidophorus nigrigula
Ameivula ocellifera	Spix s Whiptail, Teius ocellifer, Cnemidophorus Hygomi, Cnemidophorus ocellifer, Cnemidophorus cf ocellifer
Ameivula pyrrhogularis	Cnemidophorus pyrrhogularis, Cnemidophorus ocellifer
Ameivula xacriaba
Amerotyphlops amoipira	Typhlops amoipira
Amerotyphlops arenensis
Amerotyphlops brongersmianus	South American Striped blindsnake, brongersma s Worm Snake, Typhlops brongersmai, Typhlops brongersmianus, Altmantyphlops Goldsteintyphlops kirnerae
Amerotyphlops costaricensis	Costa Rica Worm Snake, Typhlops costaricensis
Amerotyphlops lehneri	Estado Falcón Worm Snake, Typhlops lehneri
Amerotyphlops microstomus	Yucatecan Worm Snake, Typhlops microstomus
Amerotyphlops minuisquamus	basin Worm Snake, Typhlops minuisquamus
Amerotyphlops paucisquamus	Pernambuco Worm Snake, Typhlops paucisquamus
Amerotyphlops reticulatus	Reticulate Worm Snake, Anguis reticulata, Anguis rostralis, Anguis nasutus, Anguis crocotatus, Anguis rostratus, Typhlops leucogaster, Typhlops reticulatus, Agryrophis reticulatus, Ophthalmidion crassum, Typhlops lumbricalis var, Typhlops reticulatus flavescens, Typhlops reticulatus nigrolactea, Typhlops reticulatus var, Typhlops retisculatus, Altmantyphlops reticulatus wellsi
Amerotyphlops stadelmani	Stadelman s Wurm Snake, Typhlops stadelmani
Amerotyphlops tasymicris	Grenada bank Blindsnake, Grenada Worm Snake, Typhlops tasymicris
Amerotyphlops tenuis	Coffee Worm Snake, Typhlops tenuis, Typhlops basimaculatus, Typhlops perditus, Typhlops praelongus, Typhlops praelongis
Amerotyphlops trinitatus	Trinidad blindsnake, Trinidad Worm Snake, Typhlops trinitatus
Amerotyphlops tycherus	Typhlops tycherus
Amerotyphlops yonenagae	Yonenga Worm Snake, Typhlops yonenagae
Amnesteophis melanauchen	Enicognathus melanauchen, Rhadinaea melanauchen, Liophis melanauchen, Echinanthera melanauchen
Amphibolurus burnsi	Lophognathus burnsi
Amphibolurus centralis	Centralian Lashtail, Physignathus gilberti centralis
Amphibolurus muricatus	Jacky Lashtail, Jacky Lizard, Jacky Dragon, Lacerta muricata, Grammatophora muricata, Agama muricata, Agama jacksoniensis, Agama jaksoniensis, Petroplanis jacksoniensis, Polylophus jacksoniensis
Amphibolurus norrisi	Mallee Heath Lashtail
Amphiesma stolatum	buff Striped Keelback, Gelbhalswassernatter, Gestreifte Wassernatter, Asiatische Streifennatter, Gelbband Wassernatter, Coluber stolatus, Elaps bilineatus, Natrix stolatus, Tropidonotus stolatus, Tropidonotus stolbatus sic, Tropidonotus ruficeps, Natrix stolata, Rhabdophis stolatus, Amphiesma stolata, Natrix stolata chinensis, Rhabdophis stolatus var, Amphiesma stolata chinesis, Amphiesma stolatus
Amphiesmoides ornaticeps	Werner s Ornate Snake, Ran hoa wen no, Tropidonotus ornaticeps, Natrix andrewsi, Macropophis ornaticeps
Amphiglossus astrolabi	Diving Skink, Scelotes astrolabi, Scelotes brunneus
Amphiglossus reticulatus	Sepsina reticulata, Scelotes waterloti, Scelotes reticulatus, Amphiglossus waterloti
Amphisbaena absaberi	Cercolophia absaberi
Amphisbaena acrobeles	Anops acrobeles, Amphisbaena acrobeles by, Amphisbaena acrobelis
Amphisbaena alba	Witte wormhagedis, Red Wormlizard, Red Worm Lizard, Amphisbaena rosea, Amphisbaena flavescens, Amphisbaena beniensis, Amphisbaena alba var
Amphisbaena albocingulata	Amphisbaena prunicolor albocingulata
Amphisbaena anaemariae
Amphisbaena angustifrons	South American Worm Lizard, Amphisbaena knighti
Amphisbaena anomala	barbour s Worm Lizard, Aulura anomala
Amphisbaena arda
Amphisbaena arenaria
Amphisbaena bahiana	Cercolophia bahiana
Amphisbaena bakeri	Puerto Rican Many ringed Wormlizard, baker s Worm Lizard
Amphisbaena barbouri	Cuban Many ringed Wormlizard, Cuban Many ringed Amphisbaena, Amphisbaena cubana barbouri
Amphisbaena bedai	bronia bedai
Amphisbaena bilabialata	Anops bilabialatus, Amphisbaena bilabialatus
Amphisbaena bolivica	Amphisbaena camura bolivica
Amphisbaena borelli	Amphisbaena steindachneri borellii, Leposternon borellii, Cercolophia borelli, Cercolophia borellii
Amphisbaena brasiliana	brazilian Worm Lizard, bronia brasiliana
Amphisbaena brevis
Amphisbaena caeca	Common Puerto Rican Wormlizard, blind Worm Lizard, Sarea caeca
Amphisbaena caetitensis
Amphisbaena caiari
Amphisbaena camura	Crooked Worm Lizard, Amphisbaena boliviana
Amphisbaena carlgansi	Cuban Pink Wormlizard, Cuban Pink Amphisbaena
Amphisbaena carli
Amphisbaena carvalhoi	Carvalho Worm Lizard
Amphisbaena caudalis	Cayemite Long tailed Wormlizard, Cayemite Long tailed Amphisbaena, Amphisbaena innocens caudalis
Amphisbaena cayemite	Cayemite Short tailed Wormlizard, Cayemite Short tailed Amphisbaena
Amphisbaena cegei
Amphisbaena crisae
Amphisbaena cubana	Cuban brown Wormlizard, Cuban Worm Lizard
Amphisbaena cuiabana	Cercolophia cuiabana
Amphisbaena cunhai
Amphisbaena darwinii	Darwin s Ringed Worm Lizard, Amphisbaena Darwinii, Amphisbaena heterozonata, Amphisbaena Mildei, Amphisbaena trachura, Amphisbaena darwini, Amphisbaena darwini trachura, Amphisbaena darwini heterozonata, Amphisbaena darwinii trachura
Amphisbaena dubia	Uncertain Worm Lizard
Amphisbaena fenestrata	Virgin Islands Wormlizard, Cope s Worm Lizard, Diphalus fenestratus, Amphisbaena antillensis
Amphisbaena filiformis
Amphisbaena frontalis	Amphisbaena aff frontalis
Amphisbaena fuliginosa	Speckled Worm Lizard, Gefleckte Doppelschleiche, Gevlekte wormhagedis, Mottled Amphisbaena bassleri, Amphisbaena vulgaris, Amphisbaena magnifica, Amphisbaena flava, Amphisbaena americana, Amphisbaena fuliginosa fuliginosa, Amphisbaena fuliginosa amazonica, Amphisbaena amazonica, Amphisbaena fuliginosa bassleri, Amphisbaena bassleri, Amphisbaena fuliginosa varia, Amphisbaena varia, Amphisbaena ful…
Amphisbaena gonavensis	Gonave Wormlizard, Gonave Worm Lizard, Amphisbaena innocens gonavensis
Amphisbaena gracilis	Slender Worm Lizard
Amphisbaena hastata
Amphisbaena heathi	Heath s Worm Lizard
Amphisbaena hiata	Amphisbaena dubia
Amphisbaena hogei	Hoge s Worm Lizard, Amphisbaena darwini hogei
Amphisbaena hoogmoedi
Amphisbaena hyporissor	barahona Wormlizard, barahona Amphisbaena, Amphisbaena gonavensis hyporissor, Amphisbaena gonavensis leberi, Amphisbaena hyporissor leberi
Amphisbaena ibijara
Amphisbaena ignatiana
Amphisbaena innocens	Tiburon Wormlizard, Innocent Worm Lizard
Amphisbaena kingii	King s Worm Lizard, Anops kingi, Amphisbaena galeata, Amphisbaena Kingii, Anops kingii, Anops Kingii, Anopsibaena kingii
Amphisbaena kiriri
Amphisbaena kraoh	bronia kraoh
Amphisbaena leali	Pestel Wormlizard, Pestel Amphisbaena
Amphisbaena leeseri	Urucum Worm Lizard
Amphisbaena leucocephala	Whitheaded Worm Lizard
Amphisbaena littoralis
Amphisbaena lumbricalis
Amphisbaena manni	Hispaniolan Dwarf Wormlizard, Mann s Worm Lizard
Amphisbaena maranhensis
Amphisbaena mebengokre
Amphisbaena medemi
Amphisbaena mertensii	Mertens Worm Lizard, Amphisbaena bohlsii, Amphisbaena mattogrossensis, Amphisbaena carruccii, Amphisbaena boulengeri, Amphisbaena albissima, Amphisbaena mertensi
Amphisbaena metallurga
Amphisbaena miringoera
Amphisbaena mitchelli	Mitchell s Worm Lizard
Amphisbaena munoai	Munoa Worm Lizard
Amphisbaena myersi
Amphisbaena neglecta	Neglected Worm Lizard
Amphisbaena nigricauda	black headed Worm Lizard
Amphisbaena occidentalis	Western Worm Lizard, Amphisbaena occidentalis occidentalis
Amphisbaena pericensis	Perico Worm Lizard
Amphisbaena persephone
Amphisbaena plumbea	Lead Worm Lizard, Amphisbaena minuta, Amphisbaena minuta incertae
Amphisbaena polygrammica	Werner s Worm Lizard
Amphisbaena pretrei	Rio Grande Worm Lizard, Amphisbaena subocularis, Amphisbaena pretraei, Amphisbaena pretrii, Amphisbaena brachyura, Amphisbaena petrei
Amphisbaena prunicolor	Plum colored Worm Lizard, Aporarchus prunicolor, Amphisbaena prunicolor prunicolor
Amphisbaena ridleyi	Ridley s Worm Lizard
Amphisbaena roberti	Cercolophia roberti
Amphisbaena rozei	Roze s Worm Lizard
Amphisbaena sanctaeritae
Amphisbaena saxosa	bronia saxosa
Amphisbaena schmidti	Puerto Rican Dusky Wormlizard, Schmidt s Worm Lizard
Amphisbaena silvestrii	Silvestri s Worm Lizard
Amphisbaena slateri	Slater s Worm Lizard
Amphisbaena slevini	Slevin s Worm Lizard
Amphisbaena spurelli	Spirrelli s Worm Lizard, Amphisbaena spurrelli
Amphisbaena steindachneri	Rhinoblanus oxyrhynchus, Cercolophia steindachneri
Amphisbaena stejnegeri	Stejneger s Worm Lizard
Amphisbaena supernumeraria
Amphisbaena talisiae	Amphisbaena mensae
Amphisbaena townsendi	Amphisbaena occidentalis townsendi
Amphisbaena tragorrhectes
Amphisbaena uroxena
Amphisbaena vanzolinii	Vanzolini s Worm Lizard, Amphisbaena hugoi
Amphisbaena vermicularis	Wagler s Worm Lizard, Amphisbaena vermicularis centralis, Amphisbaena spixi
Amphisbaena xera	Puerto Rican Xeric Wormlizard, Dry Worm Lizard
Amplorhinus multimaculatus	Many spotted Snake, Cape Reed Snake, Dipsas smithii, Coronella multimaculatus, Psammophylax multimaculatus
Amyda cartilaginea	Knorpelweichschildkröte, black rayed Soft shelled Turtle, Asiatic Softshell Turtle, Testudo cartilaginea, Testudo boddaerti, Testudo bodderti sic, Testudo rostrata, Testudo striata, Trionyx stellatus, Amyda javanica, Trionyx javanicus, Aspidonectes javanicus, Testudo gotaghol, Gymnopus Javanicus, Trionyx cariniferus, Aspilus punctulatus, Trionyx jeudi, Trionyx ephippium, Trionyx cartilagineus, Tr…
Amyda ornata	Trionyx ornatus, Amyda ornata ornata, Amyda cartilaginea ornata, Amyda ornata phayrei, Trionyx phayrei, Trionyx phayrii, Amyda cartilaginea phayrei, Asiatic Softshell Turtle
Anadia altaserrania
Anadia antioquensis
Anadia bitaeniata	Two banded Anadia
Anadia blakei	blake s Anadia
Anadia bogotensis	bogota Anadia, Ecpleopus Xestosaurus bogotensis
Anadia brevifrontalis	Shorthead Anadia, Euspondylus brevifrontalis, Anadia bitaeniata
Anadia buenaventura
Anadia bumanguesa
Anadia escalerae	Anadia cf escalerae
Anadia hobarti	Hobart s Anadia
Anadia marmorata	Spotted Anadia, Argalia marmorata, Argalia olivacea, Gerrhonotus poecilochlus, Ecleopus Argalia olivaceus, Ecleopus Argalia marmoratus, Ecleopus Argalia poecilochilus, Leposoma olivaceum, Leposoma marmoratum, Leposoma poecilochilus, Argalia poecilochilus, Anadia daquci, Anadia duquei
Anadia ocellata	Ocellated Anadia, Ecleopus Euspondylus ocellatus, Chalcidolepis metallicus, Ecpleopus Chalcidolepis metallicus, Leposoma ocellatum, Leposoma metallicum, Anadia metallica, Anadia metallica metallica, Anadia metallica attenuata, Anadia metallica arborea
Anadia pamplonensis	Pamplona Anadia, Anadia bitaeniata, Anadia pulchella
Anadia pariaensis
Anadia petersi	Peters Anadia, Anadia ocellata
Anadia pulchella	Ruthven s Anadia
Anadia rhombifera	Rhombifer Anadia, Cercosuarus rhombifer, Ecpleopus euspondylus rhombifer, Leposoma rhombiferum
Anadia steyeri	Steyer s Anadia
Anadia vittata	boulenger s Anadia, Anadia angusticeps
Anatololacerta anatolica	Lacerta anatolica, Lacerta oertzeni, Lacerta danfordi anatolica, Lacerta anatolica aegaea, Lacerta danfordi oertzeni, Anatololacerta oertzeni, Anatololacerta anatolica aegaea
Anatololacerta budaki	Lacerta oertzeni budaki, Lacerta oertzeni finikensis, Anatololacerta oertzeni budaki, Phoenicolacerta oertzeni budaki, Anatololacerta oertzeni finikensis, Anatololacerta pelasgiana budaki
Anatololacerta danfordi	Danford s Lizard, Anatolische Eidechse, Zootoca danfordi, Podarcis danfordi, Lacerta danfordi, Lacerta danfordi quanttaylori, Lacerta danfordi danfordi, Lacerta danfordi bileki, Lacerta oertzeni ibrahimi, Archaeolacerta danfordi, Lacerta Anatololacerta danfordi, Anatololacerta danfordi bileki, Anatololacerta oertzeni ibrahimi
Anatololacerta pelasgiana	Lacerta oertzeni pelasgiana, Lacerta danfordi pentanisiensis, Lacerta danfordi quandttaylori, Lacerta danfordi pelasgiana, Anatololacerta oertzeni pelasgiana, Anatololacerta oertzeni quandttaylori
Ancylocranium barkeri	Lindi Sharp snouted Worm Lizard, Ancylocranium barkeri newalae
Ancylocranium ionidesi	Kilwa Sharp snouted Worm Lizard, Ancylocranium ionidesi ionidesi, Ancylocranium ionidesi haasi, Ancylocranium haasi
Ancylocranium somalicum	Somali Sharp snouted Worm Lizard, Anops somalicus, Ancylocranium somalicum parkeri, Ancylocranium parkeri
Andinosaura afrania	Riama afrania
Andinosaura aurea	Riama aurea
Andinosaura crypta	Riama crypta, Proctoporus hypostictus, Riama hyposticta
Andinosaura hyposticta	boulenger s Lightbulb Lizard, Proctoporus hypostictus, Riama hyposticta
Andinosaura kiziriani	Riama aurea
Andinosaura laevis	Shiny Lightbulb Lizard, Oreosaurus laevis, Proctoporus laevis, Riama laevis
Andinosaura oculata	Tropical Lightbulb Lizard, Ecpleopus oculatus, Oreosaurus oculatus, Proctoporus oculatus, Riama oculata
Andinosaura petrorum	Proctoporus petrorum, Riama petrorum
Andinosaura stellae	Riama stellae
Andinosaura vespertina	Proctoporus vespertinus, Riama vespertina
Andinosaura vieta	Proctoporus vietus, Riama vieta
Anelytropsis papillosus	Mexican blind Lizard, Lagartija Ciega Mexicana, Anelytropsis pustulosus
Anepischetosia maccoyi	Highlands Forest skink, Siaphos maccoyi, Lygosoma Leiolopisma maccoyi, Anotis maccoyi, Anepischetos sic maccoyi, Anepischetos sharmani, Anepischetosia brindabellaensis, Hemiergis maccoyi, Nannoscincus Nannoseps maccoyi, Nannoscincus maccoyi
Anguis cephallonica	Peloponnese Slow Worm, Anguis fragilis var, Anguis fragilis peloponnesiacus, Anguis fragilis fragilis, Anguis cephalonnicus, Anguis cephallonicus, Anguis cephalonicus sic
Anguis colchica	Slow Worm, blindschleiche, <U+043A><U+043E><U+043B><U+0445><U+0438><U+0434><U+0441><U+043A><U+0430><U+044F> <U+0432><U+0435><U+0440><U+0435><U+0442><U+0435><U+043D><U+0438><U+0446><U+0430>, Otophis eryx var, Anguis incerta, Anguis fragalis var, Anguis fragilis colchicus, Anguis fragilis colchica, Anguis colchica incerta, Anguis colchica colchica, Anguis colchica orientalis
Anguis fragilis	Slow Worm, blindschleiche, <U+041B><U+043E><U+043C><U+043A><U+0430><U+044F> <U+0432><U+0435><U+0440><U+0435><U+0442><U+0435><U+043D><U+0438><U+0446><U+0430>, Anguis orvet, Anguis gamma
Anguis graeca	Greek Slow Worm, Griechische blindschleiche
Anguis veronensis	Italian Slow Worm, Italienische blindschleiche, Anguis cinereus, Anguis bicolor, Anguis cinerea
Anilios affinis	Small headed blind Snake, Typhlops affinis, Typhlops kenti, Ramphotyphlops kenti, Ramphotyphlops affinis, Typhlina affinis, Sivadictus affinis, Sivadictus kenti, Austrotyphlops affinis, Libertadictus Pattersontyphlops affinis
Anilios ammodytes	Typhlops ammodytes, Typhlops diversus, Ramphotyphlops diversus ammodytes, Ramphotyphlops diversus, Ramphotyphlops ammodytes, Libertadictus ammodytes, Austrotyphlops ammodytes, Libertadictus Slopptyphlops ammodytes, Libertadictus Slopptyphlops richardwellsi
Anilios aspina	Ramphotyphlops aspina, Austrotyphlops aspina, Libertadictus aspina, Libertadictus buckleytyphlops aspina, Anilios aspinus
Anilios australis	Southern blind Snake, Onychocephalus verticalis, Typhlops preissi, Typhlops preyssi, Onychocephalus macrurus, Typhlops australis, Typhlops verticalis, Ramphotyphlops australis, Typhlina australis, Sivadictus australis, Sivadictus preissi, Austrotyphlops australis, Libertadictus australis, Libertadictus Pattersontyphlops affinis
Anilios batillus	batillus Blind Snake, Typhlops batillus, Ramphotyphlops batillus, Typhlina batilla, Ramphotyphlops battillus, Libertadictus batillus, Austrotyphlops batillus, Libertadictus Sheatyphlops batillus
Anilios bicolor	Onychocephalus bicolor, Typhlops bicolor, Typhlops australis, Ramphotyphlops australis, Sivadictus bicolor, Ramphotyphlops bicolor, Libertadictus bennetttyphlops bicolor
Anilios bituberculatus	Prong snouted blind Snake, Onychocephalus bituberculatus, Typhlops bituberculatus, Ramphotyphlops bituberculatus, Typhlina bituberculata, Libertadictus bituberculatus, Austrotyphlops bituberculatus, Libertadictus Libertadicus bituberculatus
Anilios broomi	Gestreifte blindschlange, Faint striped blind Snake, Striate blind Snake, Typhlops broomi, Ramphotyphlops broomi, Typhlina broomi, Sivadictus broomi, Ramphotyphlops tuvalu, Austrotyphlops broomi, Libertadictus broomi, Libertadictus Slopptyphlops broomi
Anilios centralis	Centralian blind Snake, Ramphotyphlops centralis, Libertadictus centralis, Austrotyphlops centralis, Libertadictus Adelynhosertyphlops centralis
Anilios chamodracaena	Cape York Striped blind Snake, Ramphotyphlops chamodracaena, Austrotyphlops chamodracaena
Anilios diversus	Northern blind Snake, Typhlops diversus, Ramphotyphlops diversus, Typhlina diversa, Ramphotyphlops diversus diversus, Austrotyphlops diversus
Anilios endoterus	Interior blind Snake, Typhlops endoterus, Typhlops leonhardii, Ramphotyphlops endoterus, Typhlina endotera, Austrotyphlops endoterus
Anilios erycinus	Northern New Guinea blindsnake, Typhlops erycinus, Typhlops iridescens, Typhlina erycina, Ramphotyphlops erycinus
Anilios fossor
Anilios ganei	Rhamphotyphlops ganei, Ramphotyphlops ganei, Austrotyphlops ganei
Anilios grypus	long beaked blind Snake, Typhlops grypus, Typhlops kenti, Typhlops nigroterminatus, Ramphotyphlops nigroterminatus, Ramphotyphlops gryphus, Typhlina grypha, Typhlina nigroterminata, Ramphotyphlops grypus, Austrotyphlops grypus, Austrotyphlops nigroterminatus, Anilios nigroterminatus
Anilios guentheri	Top End blind Snake, Typhlops Onychocephalus güntheri, Typhlops guentheri, Typhlops nigricauda, Ramphotyphlops guentheri, Typhlina guentheri, Austrotyphlops guentheri, Anilios nigricaudus
Anilios hamatus	Pale headed blind Snake, Ramphotyphlops hamatus, Austrotyphlops hamatus
Anilios howi	Kimberley deep soil blind Snake, Ramphotyphlops howi, Austrotyphlops howi
Anilios insperatus	Fassifern blind Snake
Anilios kimberleyensis	Kimberley Shallow soil blind Snake, Ramphotyphlops kimberleyensis, Austrotyphlops kimberleyensis
Anilios leptosoma	Murchison blind Snake, Ramphotyphlops leptosomus, Typhlina leptosoma, Ramphotyphlops leptosoma, Austrotyphlops leptosomus, Anilios leptosomus
Anilios leucoproctus	White tailed blindsnake, Typhlops leucoproctus, Typhlina leucoprocta, Ramphotyphlops leucoproctus
Anilios ligatus	Robust blind Snake, Typhlops ligatus, Typhlops curtus, Ramphotyphlops ligatus, Typhlina ligata, Austrotyphlops ligatus
Anilios longissimus	Rhamphotyphlops longissimus, Ramphotyphlops longissimus, Austrotyphlops longissimus
Anilios margaretae	buff snouted Blind Snake, Ramphotyphlops margaretae, Austrotyphlops margaretae
Anilios micromma	Small eyed blind Snake, Ramphotyphlops micrommus, Ramphotyphlops micromma, Austrotyphlops micrommus, Anilios micrommus
Anilios minimus	Groote Dwarf blind Snake, Typhlops minimus, Ramphotyphlops minimus, Typhlina minima, Austrotyphlops minimus
Anilios nema	Ramphotyphlops nema, Austrotyphlops nema
Anilios nigrescens	blackish Blind Snake, Typhlops Typhlops nigrescens, Typhlops rueppelli, Typhlops Temminckii, Typhlops temminckii, Typhlops nigrescens, Typhlops Typhlops Rüppelli, Typhlops reginae, Typhlops polygrammicus nigrescens, Ramphotyphlops nigrescens, Typhlina polygrammica, Typhlina polygrammica nigrescens, Austrotyphlops nigrescens
Anilios obtusifrons	blunt snouted Blindsnake
Anilios pilbarensis	Ramphotyphlops pilbarensis, Austrotyphlops pilbarensis
Anilios pinguis	Rotund blind Snake, Typhlops pinguis, Typhlops opisthopachys, Ramphotyphlops pinguis, Typhlina pinguis, Austrotyphlops pinguis
Anilios proximus	Proximus blind Snake, Typhlops nigrescens, Typhlops proximus, Ramphotyphlops proximus, Typhlina proxima, Austrotyphlops proximus
Anilios robertsi	Ramphotyphlops robertsi, Austrotyphlops robertsi
Anilios silvia	Great Sandy blind Snake, Sylvia s blind Snake, Ramphotyphlops silvia, Austrotyphlops silvia
Anilios splendidus	Rhamphotyphlops splendidus, Ramphotyphlops splendidus, Austrotyphlops splendidus
Anilios systenos	Sharp snouted blindsnake
Anilios torresianus	Southern New Guinea blindsnake, Typhlops torresianus, Ramphotyphlops torresianus, Ramphotyphlops polygrammicus
Anilios tovelli	Darwin blind Snake, Typhlops tovelli, Typhlina tovelli, Ramphotyphlops tovelli, Austrotyphlops tovelli
Anilios troglodytes	Sandamara blind Snake, Ramphotyphlops troglodytes, Austrotyphlops troglodytes
Anilios unguirostris	Claw snouted blind Snake, Typhlops Onychocephalus unguirostris, Typhlops curvirostris, Typhlops unguirostris, Ramphotyphlops unguirostris, Typhlina unguirostris, Austrotyphlops unguirostris
Anilios waitii	beaked Blind Snake, Typhlops waitii, Ramphotyphlops waitii, Austrotyphlops waitii
Anilios wiedii	brown snouted Blind Snake, Typhlops wiedii, Ramphotyphlops wiedii, Typhlina wiedii, Austrotyphlops wiedii
Anilios yampiensis	Yampi blind Snake, Ramphotyphlops yampiensis, Austrotyphlops yampiensis
Anilios yirrikalae	Yirrkala blind Snake, Typhlops yirrikalae, Typhlops yirrkalae, Typhlina yirrikalae, Ramphotyphlops yirrikalae, Austrotyphlops yirrikalae
Anilios zonula	West Kimberley blindsnake
Anilius scytale	Coral Cylinder Snakes, Korallen Rollschlange, Coral False Amazon, Anguis Scytale, Tortrix scytale, Ilysia scytale, Inilius scytale, Anilius scytale scytale, Anguis annulata, Anguis fasciata, Anguis caerulea, Anguis corallina, Anguis atra, Anilius scytale phelpsorum, Anilius phelpsorum
Anisolepis grilli	boulenger s Tree Lizard, Anisolepis grillii, Laemanctus obtusirostris, Laemanctus Fitzingeri, Laemanctus Fitzingerii, Laemanctus Urostrophus Fitzingeri, Ecphymotes Fitzingeri, Ecphymotes obtusirostris, Laemanctus undulatus, Enyalius fitzingeri, Enyalius undulatus, Anisolepis undulatus, Anisolepis lionotus, Aptycholaemus longicauda, Anisolepis iheringi
Anisolepis longicauda	Aptycholaemus longicauda, Anisolepis argentinus, Anisolepis undulatus, Anisolepis longicaudus
Anisolepis undulatus	Wiegmann s Tree Lizard, Laemanctus undulatus, Ecphymotes undulatus, Laemanctus ondulatus, Lamanctus Urostrophus undulatus, Anisolepis Iheringii, Anisolepis iheringii, Anisolepis bruchi
Anniella alexanderae	Temblor Legless Lizard, Anniella pulchra lineage
Anniella campi	Southern Sierra Legless Lizard, Anniella pulchra lineage
Anniella geronimensis	baja California Legless Lizard, Lagartija Sin Patas
Anniella grinnelli	bakersfield Legless Lizard, Anniella pulchra lineage
Anniella pulchra	California Legless Lizard, Lagartija Ápoda, Apoda Plateada, Apoda Negra, Anniella nigra, Anniella texana, Anniella pulchra pulchra, Anniella pulchra nigra
Anniella stebbinsi	Southern California Legless Lizard, Anniella pulchra lineage
Anolis acutus	Saint Croix Anole, Saint Croix s anole, Sharp Anole, Anolis newtoni, Ctenonotus acutus
Anolis aeneus	Grenada bush Anole, bronze Anole, Anolis gentilis, Anolis roquet var, Anolis cepedii cinereus, Anolis roquet aeneus, Anolis roquet cinereus, Anolis cepedii gentilis, Dactyloa aenea
Anolis aequatorialis	Equatorial Anole, Camaleón sudamericano ecuatoriano, Dactyloa aequatorialis
Anolis agassizi	Agassiz s Anole, Dactyloa agassizi, Anolis agassizii
Anolis agueroi	Cabo Cruz bearded Anole, Chamaeleolis agueroi, Chamaeleolis agueroyi sic, Xiphosurus agueroi, Anolis Chamaeleolis agueroi
Anolis ahli	Escambray blue eyed Anole, Ahl s Anole, Anolis allogus ahli, Anolis mestrei ahli, Norops ahli, Norops alhi
Anolis alayoni	Guantanamo Twig Anole
Anolis alfaroi	Small fanned bush Anole
Anolis aliniger	Axillary Spotted Anole, Northern green twig anole, LaVega Anole, Anolis chlorocyanus aliniger, Deiroptyx aliniger
Anolis allisoni	Abanquillo de Allison, Cuban blue Anole, Allison s Anole
Anolis allogus	Spanish Flag Anole, bueycito Anole, Anolis abatus, Norops allogus
Anolis alocomyos	Norops alocomyos
Anolis altae	High Anole, Anolis achilles, Norops altae
Anolis altavelensis	Alto Velo Gracile Anole, Noble s Anole, Anolis dominicensis altavelensis, Ctenonotus altavelensis, Anolis altavalensis
Anolis altitudinalis	TURQUINO GREEN MOTTLED ANOLE, Anolis isolepis altitudinalis
Anolis alumina	barahona Grass Anole, Shiny Anole, Chamaelinorops alumina
Anolis alutaceus	blue eyed grass bush anole, Monte Verde Anole, blue eyed Twig Anole, Anolis Dracontura alutaceus, Anolis alutaceus saltatus
Anolis alvarezdeltoroi	Abanquillo de Alvarez del Toro, Alvarez del Toro s Anole, Norops alvarezdeltoroi
Anolis amplisquamosus	Norops amplisquamosus
Anolis anatoloros	Dactyloa anatoloros
Anolis anchicayae	Dactyloa anchicayae
Anolis anfiloquioi	brown eyed Bush Anole, Anfiodlul Anole
Anolis angusticeps	Cuban Twig Anole, Anolis augusticeps sic, Anolis angusticeps angusticeps
Anolis anisolepis	Chiapas Ornate Anole, Abaniquillo Adornado de Chiapas, Norops anisolepis
Anolis annectens	Annex Anole, Norops annectens
Anolis anoriensis	Dactyloa anoriensis
Anolis antioquiae	Antiodlula Anole, Dactyloa antioquiae
Anolis antonii	San Antonio Anole, Anolis tolimensis, Norops antonii
Anolis apletolepis	La Selle Twig Anole, Anolis aliniger, Derioptyx apletolepis
Anolis apletophallus	Anolis limifrons, Norops apletophallus
Anolis apollinaris	boulenger s Anole, Dactyloa apollinaris
Anolis aquaticus	Water Anole, Norops aquaticus
Anolis arenal	Norops arenal
Anolis argenteolus	Cuban Trunk Anole, Guantanamo Anole, Anolis Gastrotropis argenteolus
Anolis argillaceus	Cuban Dark bark Anole, bay Anole, Anolis Acantholis argillaceus
Anolis aridius	Audantia aridius
Anolis armouri	black throated Stout Anole, Armoured Anole, Audantia armouri, Anolis cybotes armouri
Anolis auratus	Grass Anole, Anolis doré, Draconura Nitzschii, Norops auratus, Draconura striata, Draconura bertholdi, Laemanctus Norops auratus, Norops macrodactylus, Norops duodecimstriatus, Anolis rosenbergii, Anolis auratus auratus, Anolis auratus sipaliwinensis
Anolis aurifer	Anolis distichus aurifer, Ctenonotus distichus aurifer, Ctenonotus aurifer
Anolis australis	Southern Stout Anole, Audantia australis
Anolis bahorucoensis	baoruco Long snouted Anole, bahoruco Long snouted Anole, Anolis bahorucaensis, Deiroptyx bahorucoensis, Anolis bahorucoensis bahorucoensis, Deiroptyx bahorucoensis bahorucoensis, Anolis bahorucoensis southerlandi, Deiroptyx bahorucoensis southerlandi
Anolis baleatus	Dominican giant anole, Puerto Plata Anole, Eupristis baleatus, Anolis ricordii baleatus, Xiphosurus baleatus, Anolis baleatus baleatus, Semiurus baleatus baleatus, Xiphosurus baleatus baleatus, Anolis baleatus altager, Semiurus baleatus altager, Xiphosurus baleatus altager, Anolis baleatus caeruleolatus, Semiurus baleatus caeruleolatus, Xiphosurus baleatus caeruleolatus, Anolis baleatus fraudator…
Anolis baracoae	baracoa Giant Anole, baracoa Anole, Anolis equestris baracoae, Deiroptyx baracoae
Anolis barahonae	baoruco Giant Anole, barahona Anole, Anolis ricordii barahonae, Xiphosurus barahonae, Anolis barahonae barahonae, Xiphosurus barahonae barahonae, Anolis barahonae albocellatus, Semiurus barahonae albocellatus, Xiphosurus barahonae albocellatus, Anolis barahonae ininquinatus, Xiphosurus barahonae imiquinatus, Anolis barahonae mulitus, Xiphosurus barahonae mulitus
Anolis barbatus	Western bearded Anole, Chamaeleolis barbatus, Xiphosurus barbatus, Anolis Chamaeleolis barbatus
Anolis barbouri	Hispaniolan hopping anole, Chamaelinorops barbouri, Chamaelinorops wetmorei
Anolis barkeri	barker s Anole, Abaniquillo Arroyero, Norops barkeri
Anolis bartschi	Pinar Del Rio Cliff Anole, western cliff anole, West Cuban Anole, Deiroptyx bartschi
Anolis beckeri	becker s Lichen Anole, Abaniquillo Liquenado de becker, Anolis pentaprion, Anolis pentaprion beckeri, Norops beckeri
Anolis bellipeniculus	Phenacosaurus bellipeniculus, Dactyloa bellipeniculus
Anolis benedikti	Norops benedikti
Anolis bicaorum	bay Islands Anole, Norops bicaorum
Anolis bimaculatus	Statia bank Tree Anole, Panther Anole, Lacerta bimaculata, Xiphosurus bimaculata, Ctenonotus bimaculatus, Ctenodon bimaculatum, Anolis antiquae, Anolis barbudensis, Anolis bimaculatus bimaculatus, Anolis antiguae
Anolis binotatus	Two marked Anole, Norops binotatus
Anolis biporcatus	Abaniquillo Verde, Giant Green Anole, Neotropical Green Anole, Dactyloa biporcata, Anolis copei, Anolis obtusirostris, Anolis copii, Anolis brevipes, Anolis solifer, Anolis biporcatus biporcatus, Norops biporcatus, Anolis biporcatis
Anolis birama	Cuban big eared Anole, branch Anole, Norops birama
Anolis bitectus	Roof Anole, Norops bitectus
Anolis blanquillanus	La blanquilla Anole, Hummelinck s Anole, Anolis bonairensis blanquillanus, Dactyloa blanquillana
Anolis boettgeri	boettger s Anole, Anolis albimaculatus, Dactyloa boettgeri
Anolis bombiceps	Surprise Anole, blue lipped forest anole, Anolis bombifrons in, Norops bombiceps
Anolis bonairensis	bonaire Anole, Ruthven s Anole, Dactyloa bonairensis
Anolis boulengerianus	Tehuantepec Anole, Abaniquillo Tehuano, Anolis nebulosus, Anolis isthmicus, Norops isthmicus, Norops boulengerianus
Anolis brasiliensis	brazilian Anole, Anolis chrysolepis brasiliensis, Anolis chrysolepis, Norops nitens brasiliensis, Anolis nitens brasiliensis, Norops brasiliensis
Anolis bremeri	Cuban Variegated Anole, Herradura Anole, Norops bremeri, Anolis bremeri insulaepinorum, Norops bremeri insulaepinorum
Anolis breslini	Northwest Haitian Stout Anole, Anolis whitemani breslini, Audantia breslini
Anolis brevirostris	desert gracile anole, Shortnose Anole, Anolis brevirostris brevirostris, Ctenonotus brevirostris, Anolis brevirostris deserticola, Ctenonotus brevirostris deserticola, Anolis brevirostris wetmorei, Anolis dominicensis wetmorei, Anolis distichus wetmorei, Ctenonotus brevirostris wetmorei
Anolis brianjuliani	Norops brianjuliani
Anolis brooksi	Diaphoranolis brooksi, Dactyloa brooksi
Anolis brunneus	Crooked Acklins Green Anole, Crooked lsland Anole, Anolis principalis brunneus, Anolis porcatus brunneus
Anolis caceresae	berta s Anole, Pichete de berta, Norops caceresae, Anolis crassulus, Norops crassulus
Anolis calimae	Ayala s Anole, Dactyloa calimae
Anolis campbelli	Norops campbelli
Anolis capito	bighead Anole, Abaniquillo Jaspeado, Anolis Draconura capito, Anolis carneus, Anolis longipes, Norops capito
Anolis caquetae	Caqueta Anole, Dactyloa caquetae
Anolis carlliebi	Carl Lieb s Anole, Anolis nebuloides, Anolis quercorum, Anolis carliebi, Norops carlleibi
Anolis carlostoddi	Phenacosaurus carlostoddi, Dactyloa carlostoddi
Anolis carolinensis	Anolis Verde, Rotkehlanolis, North American Green Anole, Green anole, Anolius carolinensis, Lacerta principalis, Anolis bullaris, Agama bullaris, Agama strumosa, Anolis strumosa, Anolis Carolinensis, Anolis podargicus, Dactyloa Ctenocercus carolinensis, Anolis principalis, Anolis baccatus, Anolis carolinensis seminolus, Norops baccatus, Anolis carolinensis seminolis
Anolis carpenteri	Carpenter Anole, Anolis procellaris, Norops carpenteri
Anolis casildae	Casilda s Anole, Dactyloa casildae
Anolis caudalis	Gonave Gracile Anole, Cochran s Gianthead Anole, Anolis dominicensis caudalis, Anolis distichus caudalis, Anolis brevirostris caudalis, Ctenonotus caudalis
Anolis centralis	Central Pallid Anole, Central Anole, Anolis agrillaceus sic
Anolis chamaeleonides	Short bearded Anole, Chamaeolis sic fernandina, Pseudochamaeleon cocteaui, Chamaeleolis fernandina, Chamaeleolis chamaeleontides, Chamaeleolis chamaeleonides, Xiphosurus chamaeleonides, Anolis Chamaeleolis chamaeleonides
Anolis charlesmyersi	Anolis pentaprion, Anolis pentaprion pentaprion, Norops charlesmyersi
Anolis chloris	boulenger s Green Anole, Camaleón sudamericano gema del Chocó, Anolis palmeri, Dactyloa chloris
Anolis chlorocyanus	Dominican Green Anole, Northern Hispaniolan green anole, Hispaniolan green anole, Dactyloa Xiphosurus chlorocyana, Anolis bullaris, Anolis laeviceps, Anolis Ctenocercus coelestinus, Deiroptyx chlorocyana
Anolis chlorodius	Pedernales Green Anole, Anolis coelestinus, Derioptyx chlorodia
Anolis christophei	big fanned trunk anole, King Christophe Anole, Chamaelinorops christophei, Xiphosurus christophei
Anolis chrysolepis	Goldenscale Anole, Draconura nitens, Anolis refulgens, Draconura chrysolepis, Anolis scypheus, Anolis nummifer, Anolis turmalis, Anolis lentiginosus, Anolis nitens, Anolis Craconura chrysolepis, Anolis longicrus, Anolis incompertus, Anlis nitens bondi, Anolis chrysolepis chrysolepis, Norops chrysolepis, Norops nitens, Norops nitens chrysolepis, Anolis nitens chrysolepis, Anolis nitens nitens
Anolis chrysops	Anolis marmoratus chrysops, Ctenonotus marmoratus chrysops, Ctenonotus chrysops
Anolis clivicola	Turquino Fern Anole, Mountain Anole, Anolis clivicolus, Anolis alutaceus clivicolus
Anolis cobanensis	Stuart s Anole, Norops cobanensis
Anolis coelestinus	Tiburon Green Anole, Hispaniolan green anole, Jeremie Anole, Anolis Ctenocercus coelestinus, Anolis bullaris, Anolis chlorocyanus, Anolis latirostris, Ameiva coelestinus, Deiroptyx coelestina, Deiroptyx coelestina coelestina
Anolis compressicauda	Malposo Scaly Anole, Abanquillo Escamudo, Norops compressicaudus, Norops compressicauda
Anolis concolor	Isla San Andres Anole, Anolis Gastrotropis concolor, Norops concolor
Anolis confusus	Cabo Cruz Trunk Anole, Norops confusus
Anolis conspersus	Cayman Islands blue fanned Anole, Grand Cayman blue fanned anole, Grand Cayman Anole, Anolis utowanae, Norops utowanae, Norops conspersus, Norops conspersus conspersus, Anolis conspersus lewisi, Anolis grahami lewisi, Norops conspersus lewisi
Anolis cooki	Guanica Pallid Anole, Cook s pallid anole, Cook s Anole, Anolis cristatellus cooki, Ctenonotus cooki
Anolis crassulus	Ornate Anole, Abaniquillo Ornado, Anolis crassulus crassulus, Norops crassulus
Anolis cristatellus	Lagartija Crestada, Puerto Rican Crested Anole, Common Puerto Rican anole, Crested anole, Ptychonotus Istiocercus cristatellus, Xiphosurus cristatellus, Anolis lindeni, Anolis cozumelae, Ctenonotus cristatellus, Anolis cristatellus wileyae, Anolis cristatellus wileyi, Ctenonotus cristatellus wileyae
Anolis cristifer	Abaniquillo Liquenado Crestado, Crested Lichen Anole, Cristifer Anole, Anolis pentaprion cristifer, Norops cristifer
Anolis cryptolimifrons	Anolis limifrons, Norops cryptolimifrons
Anolis cupeyalensis	Stripe bellied Grass Anole, Cupeyal Anole, Anolis cyanopleurus cupeyalensis
Anolis cupreus	Copper Anole, Anolis hoffmanni, Anolis cupreus hoffmanni, Anolis cupreus spilomelas, Anolis cupreus dariense, Norops cupreus, Norops dariense
Anolis cuprinus	Abaniquillo de Chiapas, Copper Anole, Chiapas Anole, Anolis breedlovei, Norops breedlovei, Norops cuprinus
Anolis cuscoensis	Dactyloa cuscoensis
Anolis cusuco	Norops cusuco
Anolis cuvieri	Lagarto verde, Puerto Rican giant anole, Cuvier s Anole, Green Giant Anole, Xiphosurus cuvieri, Dactyloa cuvieri, Anolis velifer, Ctenonotus Semiurus cuvieri, Xiphosurus velifer, Semiurus cuvieri, Ctenonotus cuvieri
Anolis cyanopleurus	Green Fern Anole, Yateras Anole, Anolis Dracontura cyanopleurus, Anolis cyanopleurus cyanopleurus, Anolis cyanopleurus orientalis
Anolis cyanostictus	Santo Domingo Green Anole, Anolis chlorocyanus cyanostictus, Anolis chlorocyanus, Deiroptyx cyanosticta
Anolis cybotes	Tiburon Stout Anole, Hispaniolan stout anole, Large headed anole, Anolis Anolis cybotes, Anolis riisei, Anolis haetianus, Anolis cybotes cybotes, Anolis cybotes haetianus, Audantia cybotes, Audantia haetianus, Audantia cybotes cybotes, Audantia haetiana
Anolis cymbops	Cope s Veracruz Anole, Abaniquillo de Veracruz, Norops cymbops
Anolis damulus	Cope s Smooth Anole, Abaniquillo Liso de Cope, Norops damulus
Anolis danieli	Dactyloa danieli
Anolis darlingtoni	La Hotte Twig Anole, Darlington s Anole, Xiphocercus darlingtoni, Deiroptyx darlingtoni
Anolis datzorum	Norops datzorum
Anolis delafuentei	Escambray Crested Anole, Guamuhaya Anole, Norops delafuentei
Anolis deltae	Delta Anole, Dactyloa deltae
Anolis demissus	Île Grande Cayemite green anole, Anolis coelestinus demissus, Anolis coelestinus, Deiroptyx coelestina demissa, Deiroptyx demissa
Anolis desechensis	Desecheo Anole, Heatwole s Anole, Ctenonotus desechensis
Anolis desiradei	La Desirade Anole, Anolis marmoratus desiradei, Ctenonotus marmoratus desiradei, Ctenonotus desiradei
Anolis dissimilis	Odd Anole, Dactyloa dissimilis
Anolis distichus	North Caribbean bark Anole, Hispaniolan gracile anole, bark anole, Anolis citrinellus, Ctenonotus distichus, Anolis distichus distichus, Ctenonotus distichus distichus, Anolis distichus biminiensis, Ctenonotus distichus biminiensis, Anolis distichus dapsilis, Ctenonotus distichus dapsilis, Anolis distichus distichoides, Anolis distichoides, Ctenonotus distichus distichoides, Anolis distichus flor…
Anolis divius	baoruco Blue Anole, Deiroptyx diviua
Anolis dolichocephalus	La Hotte Long snouted Anole, Place Negre Anole, Anolis hendersoni dolichocephalus, Deiroptyx dolichocephala, Anolis dolichocephalus dolichocephalus, Deiroptyx dolichocephala dolichocephala, Anolis dolichocephalus portusalus, Deiroptyx dolichocephala portusala, Anolis dolichocephalus sarmenticola, Deiroptyx dolichocephala sarmenticola
Anolis dollfusianus	Coffee Anole, Abaniquillo de Cafetal, Anolis Dollfusianus, Anolis cupreus, Norops dollfusianus
Anolis dominicensis	Anolis biauritus, Anolis distichus dominicensis, Anolis distichus albogularis, Ctenonotus distichus dominicensis, Ctenonotus dominicensis
Anolis doris	Gonave Stout Anole, Anolis cybotes doris, Ctenonotus cybotes doris, Ctenonotus cybotes, Audantia cybotes doris, Audantia doris
Anolis dracula	Dracula Anole
Anolis duellmani	Duellman s Pigmy Anole, Abaniquillo de Duellman, Norops duellmani
Anolis dunni	Dunn s Anole, Abaniquillo de Dunn, Anolis gadovii, Norops dunni
Anolis eladioi	baoruco Green Anole, Anolis singularis, Derioptyx eladioi
Anolis elcopeensis	Norops elcopeensis
Anolis equestris	Ritteranolis, Cuban Giant Anole, Knight anole, Xiphosurus equestris, Anolius rhodolaemus, Deiroptyx equestris, Anolis equestris equestris, Deiroptyx equestris equestris, Anolis equestris brujensis, Deiroptyx equestris brujensis, Anolis equestris buidei, Deiroptyx equestris buidei, Anolis equestris cincoleguas, Deiroptyx equestris cincoleguas, Anolis equestris cyaneus, Deiroptyx equestris cyanea, …
Anolis ernestwilliamsi	Carrot Rock Anole, Carrot Rock s anole, Ernest s Anole, Ctenonotus ernestwilliamsi
Anolis etheridgei	Montane bush anole, Etheridge s Anole, Anolis darlingtoni, Chamaelinorops darlingtoni, Deiroptyx etheridgei
Anolis eugenegrahami	black Stream Anole, Eugene s Anole, Xiphosurus eugenegrahami
Anolis eulaemus	Good Anole, Anolis jericoensis, Dactyloa eulaema
Anolis euskalerriari	Phenacosaurus euskalerriari, Dactyloa euskalerriari
Anolis evermanni	Lagartijo verde, Emerald anole, Evermann s Anole, Small Green Anole, Ctenonotus evermanni, Anolis evermani
Anolis extremus	barbados anole, Lagartija de barbados, Anolis roquet var, Anolis roquet extremus, Dactyloa extrema
Anolis fairchildi	Cay Sal Anole
Anolis fasciatus	banded Anole, Anolis elegans, Dactyloa fasciata
Anolis favillarum	Anolis distichus favillarum, Ctenonotus distichus favillarum, Ctenonotus favillarum
Anolis ferreus	Marie Galante Anole, Morne Constant Anole, Xiphosurus ferreus, Anolis asper, Anolis marmoratus ferreus, Ctenonotus ferreus
Anolis festae	Veronica s Anole, Dactyloa festae
Anolis fitchi	Fitch s Anole, Dactyloa fitchi
Anolis forresti	Anolis wattsi forresti, Ctenonotus forresti
Anolis fortunensis	Anolis exsul, Norops exsul, Norops fortunensis, Norops exul sic
Anolis fowleri	Green banded Anole, Fowler s Anole, Chamaelinorops fowleri
Anolis fraseri	Fraser s Anole, Anolis de Villei, Dactyloa fraseri
Anolis frenatus	bridled Anole, Anolis purpurescens, Dactyloa frenata
Anolis fugitivus	Green headed Grass Anole, Moa Anole
Anolis fungosus	Myers Anole, Norops fungosus
Anolis fuscoauratus	brown eared Anole, Slender anole, Dactyloa Tropidopilus fuscoauratus, Anolis viridiaeneus, Anolis bocourtii, Anolis brumetii, Anolis bruneti, Anolis scapularis, Anolis kugleri, Anolis fuscoauratus kugleri, Anolis fuscoauratus fuscoauratus, Norops fuscoauratus, Norops bocourtii, Norops scapularis
Anolis gadovii	Gadow s Anole, Abaniquillo de Gadow, Anolis gadowi, Anolis gadoviae, Anolis gadovi, Norops gadovii
Anolis gaigei	Gaige s Anole
Anolis garmani	Jamaican Giant Anole, Jamaican anole, Jamaica Giant Anole, Lacerta bullaris, Anolis bimaculatus, Anolis Edwardsii, Anolis equestris, Dactyloa Edwardsii, Ctenonotus Edwardsii, Eupristis Edwardsii, Norops garmani
Anolis garridoi	Escambray Twig Anole
Anolis gemmosus	Camaleón sudamericano gema del subtrópico, O Shaughnessy s Anole, Andes Anole, Anolis andianus, Dactyloa gemmosa
Anolis gibbiceps	Hook Anole, Norops gibbiceps
Anolis ginaelisae	Dactyloa ginaelisae, Anolis microtus
Anolis gingivinus	Anguilla bank Tree Anole, Anguilla bank anole, Anguilla Anole, Anolis virgatus, Anolis bimaculatus gingivinus, Ctenonotus gingivinus
Anolis gonavensis	Gonave Twig Anole, Anolis singularis, Deiroptyx gonavensis
Anolis gorgonae	Dactyloa gorgonae
Anolis gracilipes	Charm Anole, Camaleón sudamericano del Chocó, Norops gracilipes
Anolis grahami	Graham Anolis, Jamaican Turquoise Anole, Graham s Anole, Anolis Grahami, Anolis iodurus, Anolis punctatissimus, Anolis heterolepis, Anolis guentheri, Norops grahami, Norops grahami grahami, Anolis grahami aquarum, Norops grahami aquarum
Anolis granuliceps	Granular Anole, Anolis breviceps, Norops granuliceps
Anolis griseus	Saint Vincent Tree Anole, Saint Vincent s tree anole, Anolis richardii griseus, Dactyloa grisea
Anolis gruuo	Norops gruuo
Anolis guafe	Cabo Cruz banded Anole, Norops guafe
Anolis guamuhaya	Escambray bearded Anole, Chamaeleolis guamuhaya, Xiphosurus guamuhaya, Anolis Chamaeleolis guamuhaya
Anolis guazuma	Turquino Twig Anole, Sierra Anole, Norops guazuma
Anolis gundlachi	Weißlippenanolis, Lagartijo barba amarilla, Yellow chinned anole, Gundlach s Anole, Yellow beard Anole, Anolis Gundlachi, Ctenonotus gundlachi
Anolis haguei	Hague s Anole, Anolis crassulus haguei, Norops haguei, Norops haugei
Anolis hendersoni	La Selle Long snouted Anole, Henderson s Anole, Deiroptyx hendersoni, Anolis hendersoni hendersoni, Deiroptyx hendersoni hendersoni, Anolis hendersoni ravidormitans, Deiroptyx hendersoni ravidormitans
Anolis heterodermus	Flat Andes Anole, Xiphocercus heterodermus, Phenacosaurus heterodermus, Phenacosaurus richteri, Phenacosaurus paramoensis, Dactyloa heteroderma
Anolis heteropholidotus	Norops heteropholidotus
Anolis higuey	Cordillera Oriental Stout Anole, Audantia higuey
Anolis hispaniolae	Audantia hispaniolae
Anolis hobartsmithi	Abanquillo de Hobart Smith, Hobart Smith s Anole, Norops hobartsmithi
Anolis homolechis	Habana Anole, Cuban White fanned Anole, Xiphosurus homolechis, Anolis muelleri, Anolis calliurus, Anolis cubanus, Anolis patricius, Norops homolechis, Anolis homolechis homolechis, Norops homolechis homolechis, Anolis homolechis turquinensis, Norops homolechis turquinensis
Anolis huilae	Huila Anole, Dactyloa huilae
Anolis humilis	Humble Anole, Norops humilis
Anolis hyacinthogularis	blue dewlap anole, Anolis de saco azul, Anolis hyacintogularis
Anolis ibague	Ibague Anole, Norops ibague
Anolis ibanezi	Anolis chocorum, Dactyloa chocorum, Dactyloa ibanezi
Anolis ignigularis	Anolis distichus ignigularis, Ctenonotus distichus ignigularis, Ctenonotus ignigularis
Anolis imias	Imias Rock Anole, Imias Anole, Norops imias
Anolis immaculogularis	Norops immaculogularis
Anolis impetigosus	Norops impetigosus
Anolis incredulus	Turquino Emerald Anole
Anolis inderenae	Phenacosaurus inderenae, Dactyloa inderenae
Anolis inexpectatus	Pineland bush Anole, Anolis inexpectata
Anolis insignis	Decorated Anole, Anolis microtus, Dactyloa insignis
Anolis insolitus	Cordillera Central Twig Anole, La Palma Anole, Chamaelinorops insolitus
Anolis isolepis	Dwarf Green Anole, Jatibonico Anole, Ctenocercus isolepis
Anolis jacare	Jacare Anole, Anolis nigropunctatus, Dactyloa jacare, Dactyloa nigropunctata
Anolis johnmeyeri	Meyer s Anole, Norops johnmeyeri
Anolis juangundlachi	Yellow lipped Grass Anole, Finca Ceres Anole
Anolis jubar	Cuban Coast Anole, Cubitas Anole, Anolis homolechis jubar, Norops jubar, Anolis jubar jubar, Norops jubar jubar, Anolis jubar albertschwartzi, Norops jubar albertschwartzi, Anolis jubar balaenarum, Anolis homolechis balaenarum, Norops jubar balaenarium, Anolis jubar cocoensis, Norops jubar cocoensis, Anolis jubar cuneus, Anolis homolechis cuneus, Norops jubar cuneus, Anolis jubar gibarensis, Noro…
Anolis kahouannensis	Anolis marmoratus kahouannensis, Ctenonotus kahouannensis
Anolis kathydayae	Dactyloa kathydayae
Anolis kemptoni	Kempton s Anole, Norops pandoensis, Norops kemptoni
Anolis koopmani	Haitian brown Red bellied Anole, Koopmans Anole, Chamaelinorops koopmani, Deiroptyx koopmani
Anolis kreutzi	Norops kreutzi
Anolis krugi	Lagartijo de las yerbas de la montaña, Olive bush anole, Krug s Anole, Orange Dewlap Anole, Anolis Krugi, Ctenonotus krugi
Anolis kunayalae	Dactyloa kunayalae
Anolis laevis	Smooth Anole, Scytomycterus laevis, Dactyloa laevis
Anolis laeviventris	White Anole, Abaniquillo blanco, Dactyloa Anolis laeviventris, Anolis wiegmanni, Anolis intermedius, Anolis nannodes, Anolis bourgeaei, Anolis tessellatus, Anolis bourgaei sic, Anolis bourgeaui sic, Anolis ustus veraepacis, Anolis ustus ustus, Anolis cortezi, Anolis limifrons bourgeaei, Anolis stuarti, Anolis lemurinus bourgeaei, Norops laeviventris, Norops nannodes, Norops lemurinus bourgeaei, N…
Anolis lamari	Dactyloa lamari
Anolis landestoyi	Hispaniolan Chamaeleon Anole, Xiphosurus landestoyi
Anolis latifrons	breitstirnige Mopseidechse, Dactyloa latifrons
Anolis leachii	Antigua bank Tree Anole, barbuda Bank tree anole, Panther Anole, Anolis bimaculatus leachii, Anolis bimaculatus leachi, Ctenonotus bimaculatus leachi, Anolis leachi, Ctenonotus leachii
Anolis leditzigorum	Norops leditzigorum
Anolis lemniscatus	Norops lemniscatus
Anolis lemurinus	Ghost Anole, Abaniquillo Lemurino, Anolis Gastrotropis lemurinus, Anolis palpebrosus, Anolis rhombifer, Norops binotatus, Norops vittigerus, Norops lemurinus, Norops rhombifer
Anolis leucodera	bombardopolis Green Anole, Anolis chlorocyanus, Anolis chlorocyanus chlorocyanus, Derioptyx leucodera
Anolis limifrons	Slender Anole, border Anole, Anolis Dracontura limifrons, Anolis trochilus, Anolis pulchripes, Anolis rodriguezii, Anolis bransfordii, Anolis godmani, Anolis Rivieri, Anolis limifrons limifrons, Anolis biscutiger, Anolis limnifrons, Norops godmani, Norops limifrons
Anolis limon	Dactyloa limon
Anolis lineatopus	Strichfuss Anolis, Stripe footed Anole, Stripefoot Anole, Anolis maculatus, Anolis lineatopus lynni, Anolis lineatopus coxi, Norops lineatopus, Norops lineatopus lineatopus, Anolis lineatopus neckeri, Norops lineatopus neckeri, Anolis lineatopus ahenobarbus, Norops lineatopus ahenobarbus, Anolis lineatopus merope, Norops lineatopus merope
Anolis lineatus	Curacao Striped Anole, Striped Anole, Lacerta strumosa, Ptychonotus Trachycoelia lineatus, Norops lineatus
Anolis liogaster	Guerreran Anole, Abaniquillo Rojo, Anolis adleri, Norops liogaster, Norops adleri
Anolis lionotus	Lion Anole, Anolis Dracontura lionotus, Anolis rixi, Norops lionotus
Anolis litoralis	ORIENTE PALLID ANOLE, Anolis centralis litoralis
Anolis lividus	Montserrat Anole, Plymouth Anole, Anolis bimaculatus lividus, Ctenonotus lividus
Anolis longiceps	Navassa Anole
Anolis longitibialis	barahona Stout Anole, Isla beata Anole, Audantia longitibialis, Anolis longitibialis longitibialis, Audantia longitibialis longitibialis, Anolis longitibialis specuum, Audantia longitibialis specuum
Anolis lososi	Losos s anole, Anolis de Losos, Dactyloa losoi
Anolis loveridgei	Loveridge s Anole, Norops loveridgei
Anolis loysiana	Spiny Anole, Peach Anole, Heteroderma loysianum, Acantholis loysiana, Anolis loysianus
Anolis luciae	Saint Lucia Anole, Saint Lucian anole, St Lucia Anole, Anolis bimaculatus luciae, Anolis trinitatis procuratoris, Dactyloa luciae
Anolis lucius	Cave Anole, Slender Cliff Anole, Dactyloa lucius, Anolis mertensi
Anolis luteogularis	Western giant anole, White throated Anole, Deiroptyx luteogularis, Anolis luteogularis luteogularis, Deiroptyx luteogularis luteogularis, Anolis luteogularis calceus, Deiroptyx luteogularis calcea, Anolis luteogularis coctilis, Deiroptyx luteogularis coctilis, Anolis luteogularis delacruzi, Deiroptyx luteogularis delacruzi, Anolis luteogularis hassleri, Anolis equestris hassleri, Deiroptyx luteog…
Anolis luteosignifer	Cayman brac Anole, Anolis sagrei luteosignifer, Norops sagrei luteosignifer, Norops luteosignifer
Anolis lynchi	Lynch s Anole, Camaleón sudamericano de John Lynch, Norops lynchi
Anolis lyra	Norops lyra
Anolis macilentus	black cheeked Bush Anole
Anolis macrinii	Macrinius Anole, Abaniquillo de Macrinius, Norops macrinii, Anolis macrini
Anolis macrolepis	big scaled Anole, Norops macrolepis
Anolis macrophallus	Anolis cupreus, Anolis cupreus macrophallus, Norops macrophallus
Anolis maculigula	Dactyloa maculigula
Anolis maculiventris	blotchbelly Anole, Camaleón sudamericano de vientre blanco, Norops maculiventris
Anolis magnaphallus	Norops magnaphallus see, Norops magnaphallus
Anolis maia	Dactyloa maia
Anolis marcanoi	Red fanned Stout Anole, Audantia marcanoi
Anolis mariarum	blemished Anole, Norops mariarum
Anolis marmoratus	Guadeloupe Anole, Guadeloupean anole, Leopard Anole, Anolis speciosus, Ctenonotus marmoratus, Anolis marmoratus alliaceus, Anolis alliaceus, Anolis bimaculatus alliaceus, Ctenonotus marmoratus alliaceus, Anolis marmoratus caryae, Ctenonotus marmoratus caryae, Anolis caryae, Anolis marmoratus girafus, Ctenonotus marmoratus girafus, Anolis marmoratus inornatus, Ctenonotus marmoratus inornatus, Anol…
Anolis marron	Jacmel Gracile Anole, Jacmel Anole, Ctenonotus marron
Anolis marsupialis	Anolis humilis marsupialis, Norops marsupialis
Anolis matudai	Abaniquillo de Matuda, Matuda s Anole, Norops matudai
Anolis maynardi	Maynard s Anole
Anolis mccraniei	Norops mccraniei, Norops macraniei
Anolis medemi	Norops medemi
Anolis megalopithecus	Ruida s Anole, Dactyloa megalopitheca, Dactyloa megalopithecus
Anolis megapholidotus	Large scaed Anole, Abaniquillo de Escamas Grandes, Norops megapholidotus
Anolis menta	Mixed Anole, Dactyloa menta
Anolis meridionalis	Anolis holotropis, Norops sladeniae, Anolis steinbachi, Norops marmorata, Anolis chrysolepis meridionalis, Norops meridionalis
Anolis mestrei	Red fanned Rock Anole, Pinardel Rio Anole, Anolis cubanus, Anolis allogus mestrei, Norops mestrei
Anolis microlepidotus	Guerreran Oak Anole, Abaniquillo de Encino Guerrense, Anolis forbesi, Norops forbesi, Norops microlepidotus, Anolis forbesorum, Anolis micropholidotus
Anolis microlepis	Chiapas Smooth Anole, Abaniquillo Liso de Chiapas, Anolis limifrons microlepis, Norops microlepis, Anolis rodriguezi microlepis
Anolis microtus	Tiny Anole, Dactyloa microtus
Anolis milleri	Miller s Anole, Abaniquillo de Miller, Norops milleri
Anolis mirus	Dactyloa mira
Anolis monensis	Mona Anole, Anolis monesis, Ctenonotus monensis
Anolis monteverde	Norops altae, Norops monteverde
Anolis monticola	La Hotte bush Anole, Foothill Anole, Deiroptyx monticola, Anolis monticola monticola, Deiroptyx monticola monticola, Anolis monticola quadrisartus, Deiroptyx monticola quadrisarta
Anolis morazani	Norops morazani
Anolis muralla	Norops muralla
Anolis nasofrontalis	Nose Anole, Dactyloa nasofrontalis
Anolis naufragus	Hidalgo Anole, Abaniquillo de Hidalgo, Norops naufragus
Anolis neblininus	Phenacosaurus neblininus, Dactyloa neblinina
Anolis nebuloides	False Clouded Anole, Falso Abaniquillo Nebulosa, Anolis simmonsi, Norops simmonsi, Norops nebuloides
Anolis nebulosus	Clouded Anole, Roño de Paño, Dactyloa nebulosa, Anolis schmidti, Norops nebulosus, Norops schmidti
Anolis nelsoni	Swan Islands Anole, Nelson s Anole, Anolis sagrei nelsoni, Norops sagrei nelsoni, Norops nelsoni
Anolis nicefori	Niceforo s Andes Anole, Anolis incompertus nicefori, Phenacosaurus nicefori, Dactyloa nicefori
Anolis nietoi	Norops nietoi
Anolis nigrolineatus	Dactyloa nigrolineata
Anolis noblei	Oriente Giant Anole, Holguin Anole, Anolis equestris noblei, Anolis equestris galeifer, Anolis noblei galeifer, Deiroptyx noblei
Anolis notopholis	Scalyback Anole, Norops notopholis, Anolis norops notopholis
Anolis nubilus	Redonda Anole, Ctenonotus nubilis sic, Anolis nubilis, Ctenonotus nubilus
Anolis occultus	Largartijo enano, Puerto Rican twig anole, Limestone Anole, Dwarf Anole, Deiroptyx occulta
Anolis ocelloscapularis	Norops ocelloscapularis
Anolis oculatus	Dominica Anole, Dominican anole, Eyed Anole, Xiphosurus oculatus, Ctenonotus oculatus, Anolis oculatus cabritensis, Ctenonotus oculatus cabritensis, Anolis oculatus montanus, Ctenonotus oculatus montanus, Anolis oculatus winstonorum, Anolis oculatus winstoni, Ctenonotus oculatus winstonorum, Ctenonotus oculatus winstoni
Anolis oligaspis	bahama Anole, Anolis angusticeps chickcharneyi, Anolis angusticeps oligaspis, Anolis angusticeps oligaphis, Norops oligaspis
Anolis olssoni	desert grass anole, Monte Cristi Anole, Chamaelinorops olssoni, Anolis olssoni olssoni, Chamaelinorops olssoni olssoni, Anolis olssoni alienus, Chamaelinorops olssoni alienus, Anolis olssoni domingonis, Chamaelinorops olssoni dominigensis, Anolis olssoni extentus, Chamaelinorops olssoni extentus, Anolis olssoni ferrugicauda, Chamaelinorops olssoni ferrugicauda, Anolis olssoni insulanus, Chamaelin…
Anolis omiltemanus	Omilteme Anole, Abaniquillo Amarillo, Norops omiltemanus
Anolis onca	bulky Anole, Norops onca, Tropidodactylus onca
Anolis opalinus	Jamaican Opal bellied Anole, bluefields Anole, Anolis grahami, Anolis flabellatus, Anolis lineatopus, Norops opalinus
Anolis ophiolepis	Five striped grass anole, Snakescale Anole, Anolis Dracontura ophiolepis, Norops ophiolepis
Anolis oporinus	Pimienta Green Anole
Anolis orcesi	Orces Andes Anole, Phenacosaurus orcesi, Dactyloa orcesi
Anolis ortonii	bark Anole, Orton s Anole, Anolis cynocephalus, Anolis bouvierii, Norops bouvierii, Norops ortonii, Anolis ortoni
Anolis osa	Norops osa
Anolis otongae	Dactyloa otongae
Anolis oxylophus	Stream Anole, Norops oxylophus
Anolis pachypus	Thick Anole, Norops pachypus
Anolis paravertebralis	Dactyloa paravertebralis
Anolis parilis	Ecuador Anole, Dactyloa parilis
Anolis parvauritus	Abaniquillo Verde, Giant Green Anole, Neotropical Green Anole, Anolis biporcatus parvauritus
Anolis parvicirculatus	berriozabal Anole, Abaniquillo de berriozabal, Anolis parvicirculata, Norops parvicirculatus, Norops parvicirculata
Anolis paternus	Ashy bush Anole, Nueva Gerona Anole, Anolis angusticeps paternus, Anolis paternus pinarensis
Anolis pecuarius	Ile a Vache Green Anole, Île à Vache green anole, Anolis coelestinus pecuarius, Anolis coelestinus, Deiroptyx coelestina pecuaris, Deiroptyx pecuaris
Anolis pentaprion	Lichen Anole, Anolis Coccoëssus pentaprion, Anolis panamensis, Anolis malkini, Norops pentaprion
Anolis peraccae	Anolis irregularis, Dactyloa peraccae
Anolis peruensis	Dactyloa peruensis
Anolis petersii	Peters Anole, Abaniquillo de Peters, Anolis Petersii, Anolis petersii bivittata, Norops petersii
Anolis peucephilus	Norops peucephallus
Anolis peynadoi	Western Hispaniola Green Anole, Northern Hispaniolan green anole, Hispaniolan green anole, Anolis chlorocyanus peynadoi, Anolis chlorocyanus, Anolis chlorocyanus chlorocyanus
Anolis phyllorhinus	Leaf nosed anole, bat Anole, Dactyloa phyllorhinus, Dactyloa phyllorhina
Anolis pigmaequestris	Pygmy Giant Anole, Cayko Frances Anole, Deiroptyx pigmaequestris
Anolis pijolense	Norops pijolense, Norops pijolensis, Anolis pijolensis
Anolis pinchoti	Crab Cay Anole, Norops pinchoti
Anolis placidus	Neiba Twig Anole, Placid Anole
Anolis planiceps	Golden scaled Anole, Orange fanned leaf litter anole, Goldenscale Anole, Anolis comu n, anolis camaleoncito, Anolis eewi, Anolis chrysolepis planiceps, Anolis nitens nitens, Anolis chrysolepis eewi, Norops eewi, Norops planiceps
Anolis podocarpus	Dactyloa podocarpus
Anolis poecilopus	Dappled Anole, Anolis Dracontura poecilopus, Norops poecilopus
Anolis poei	Telimbela anoles, Anolis de Telimbela, Dactyloa poei
Anolis pogus	Anguilla bank bush anole, Watts Anole, Anolis wattsi pogus, Ctenonotus pogus
Anolis polylepis	Many scaled Anole, Norops polylepis
Anolis poncensis	Ponce small fanned anole, Ponce Anole, Ctenonotus poncensis
Anolis porcatus	Cuban Green Anole, Anolis carolinensis porcatus, Anolis principalis porcatus, Anolis porcatus aracelyae
Anolis porcus	Oriente bearded Anole, Chamaeleolis porcus, Xiphosurus porcus, Anolis Chamaeleolis porcus
Anolis prasinorius	baoruco Green Twig Anole, Anolis singularis, Derioptyx prasinoria
Anolis princeps	First Anole, Dactyloa princeps
Anolis proboscis	Camaleón sudamericano de hoja nasal de los Andes, Horned Anole, Pinocchio lizard, Nas Hornanolis, Pinocchioechse, Dactyloa proboscis
Anolis properus	Hispaniolan gracile anole, bark anole, Anolis distichus properus, Ctenonotus distichus properus, Ctenonotus properus
Anolis propinquus	Dactyloa propinqua, Dactyloa propinquus
Anolis pseudokemptoni	Norops pseudokemptoni
Anolis pseudopachypus	Norops pseudopachypus
Anolis pseudotigrinus	False Tiger Anole, Dactyloa pseudotigrina
Anolis pulchellus	Lagartijo de las yerbas, Puerto Rican bush anole, Puerto Rican Anole, Snake Anole, Dactyloa Heterolepis pulchella, Ctenonotus pulchellus
Anolis pumilus	Cuban Spiny Plant Anole, Anolis argillaceus, Anolis pumilis
Anolis punctatus	Spotted Anole, Amazon Green Anole, Anolis gracilis, Rhinosaurus gracilis, Ptychonotus Eunotus gracilis, Anolis philopunctatus, Dactyloa punctata, Dactyloa philopunctata, Anolis punctatus punctatus, Anolis viridis, Anolis viridissimus, Anolis bullaris, Anolis violaceus, Anolis nasicus, Anolis catenifer, Anolis transfasciatus, Anolis punctatus boulengeri, Anolis boulengeri
Anolis purpurescens	Purple Anole, Anolis chocorum, Dactyloa chocorum, Dactyloa purpurescens
Anolis purpurgularis	Norops purpurgularis
Anolis purpuronectes	Anolis barkeri, Norops purpuronectes
Anolis pygmaeus	Chiapas Pigmy Anole, Abaniquillo Pigmeo Chiapaneco, Norops pygmaeus
Anolis quadriocellifer	Cuban Eyespot Anole, Peninsula Anole, Anolis calliurus, Anolis homolechis quadriocellifer, Norops quadriocellifer
Anolis quaggulus	Norops quaggulus
Anolis quercorum	Anolis Gris, Oaxacan Oak Anole, Gray Anole, Norops quercorum
Anolis ravifaux	Saona Stout Anole, Anolis cybotes ravifaux, Anolis cybotes, Audantia cybotes ravifaux, Audantia ravifaux
Anolis ravitergum	Hispaniolan gracile anole, bark anole, Anolis distichus ravitergum, Ctenonotus distichus ravitergum, Ctenonotus ravitergum
Anolis reconditus	blue Mountains Anole, Norops reconditus
Anolis rejectus	Santiago Grass Anole, Anolis vanidicus rejectus, Anolis cupeyalensis montanus, Anolis montanus, Anolis mimus
Anolis richardii	Grenada Tree Anole, Anolis Richardi, Anolis occipitalis, Anolis stenodactylus, Ptychonotus Ctenodeira richardii, Anolis trossulus, Anolis richardii richardii, Anolis richardi, Dactyloa richardii
Anolis ricordii	Haitian Giant Anole, Haitian Green Anole, Anolis Ricordii, Ctenonotus Semiurus ricordii, Xiphosurus ricordii, Semiurus ricordi, Anolis ricordi, Xiphosurus ricordi, Anolis ricordi ricordi, Anolis ricordii ricordii, Semiurus ricordi ricordi, Xiphosurus ricordi ricordi, Xiphosurus ricordii ricordi, Anolis ricordi leberi, Anolis ricordii leberi, Semiurus ricordi leberi, Xiphosurus ricordi leberi, Xip…
Anolis rimarum	Artibonite bush Anole, Marmelade Anole, Deiroptyx rimarum
Anolis rivalis	Neighbor Anole, Norops rivalis
Anolis roatanensis	Roatan Anole, Norops roatanensis
Anolis rodriguezii	Abaniquillo de Rodriguez, Middle American Smooth Anole, Rodriguez s Anole, Anolis rodriquezii, Anolis aureolus, Anolis rodriguezi, Anolis acutirostris, Norops limifrons rodriguezi, Anolis limifrons rodriguezi, Anolis limifrons, Norops rodriguezi, Norops rodriguezii
Anolis roosevelti	Virgin Islands Giant Anole, Culebra Giant Anole, Anolis velifer, Xiphosurus roosevelti
Anolis roquet	Martinique Anole, Martinique s anole, Savannah Anole, Lacerta roquet, Ptychonotus fasciatus, Dactyloa roquet, Anolis roquet roquet, Anolis martinicensis, Anolis cepedii, Anolis goudotii, Anolis alligator, Dactyloa goudotii, Dactyloa roquet roquet, Anolis roquet caracoli, Dactyloa roquet cracoli, Anolis roquet majolgris, Dactyloa roquet majogris, Anolis roquet salinei, Dactyloa roquet salinei, Ano…
Anolis rubiginosus	Sierra Juarez Anole, Anolis polyrhachis, Norops polyrhachis, Norops rubiginosus
Anolis rubribarbaris	Norops rubribarbaris
Anolis rubribarbus	Cuban Tiger Anole, Sagua de Tanamo Anole, Anolis homolechis, Norops rubribarbus
Anolis ruibali	Cabo Cruz Pallid Anole
Anolis ruizii	Dactyloa ruizii, Anolis ruizi
Anolis rupinae	Haitian banded Red bellied Anole, Castillon Anole, Deiroptyx rupinae
Anolis sabanus	Saba Anole, Saban Anole, Anolis bimaculatus sabanus, Anolis sabanis, Ctenonotus sabanus
Anolis sacamecatensis	Anolis quercorum, Norops sacamecamecatensis
Anolis sagrei	bahama Anolis, Abaniquillo Costero Maya, Abaniquillo Costero Maya mayensis, Mayan Coastal Anole mayensis, bahaman brown anole ordinatus, bahamaanolis ordinatus, Cuban brown anole, brown anole, Anolis Sagrei, Dactyloa Trachypilus sagraei, Dracontura catenata, Anolis ordinatus, Anolis sagrae, Anolis greyi, Anolis stejnegeri, Anolis sagrei ordinatus, Anolis sagrei mayensis, Anolis sagrei stejnegeri,…
Anolis salvini	Koanng Anole, Anolis vociferans, Anolis pentaprion, Norops vociferans, Norops salvini
Anolis santamartae	Santa Marta Anole, Anolis sanctamartae, Dactyloa santamartae
Anolis savagei	Dactyloa savagei
Anolis saxatilis	Pallid stout anole, Whiteman s Anole, Anolis cybotes saxatilis, Anolis whitemani, Anolis whitemanni sic, Audantia whitemani, Audantia saxatilis, Anolis saxatilis lapidosus, Anolis whitemani lapidosus, Audantia whitemani lapidosus, Audantia saxatilis lapidosus
Anolis schiedii	Schiede s Anole, Abaniquillo de Schiede, Dactyloa schiedii, Anolis schiedi, Anolis schiedei, Norops schiedei, Norops schiedii sic, Norops schiedii
Anolis schwartzi	Saint Kitts bank Bush Anole, Schwartz Anole, Anolis wattsi schwartzi, Ctenonotus schwartzi
Anolis scriptus	Southern bahamas Anole, Silver Key Anole, Anolis albipalpebralis, Ctenonotus scriptus, Anolis scriptus leucophaeus, Anolis leucophaeus, Anolis moorei, Anolis cinnamomeus, Ctenonotus scriptus leucophaeus, Anolis scriptus mariguanae, Anolis leucophaeus mariguanae, Ctenonotus scriptus mariguanae, Anolis scriptus sularum, Anolis leucophaeus sularum, Ctenonotus scriptus sularum
Anolis scypheus	Yellow tongued Anole, Anolis chrysolepis, Anolis incompertus incompertus, Anolis chrysolepis scypheus, Norops nitens scypheus, Anolis nitens scypheus, Norops scypheus
Anolis semilineatus	Hispaniolan grass anole, Santo Domingo Anole, Anolis cochranae, Chamaelinorops semilineatus
Anolis sericeus	Silky Anole, Abaniquillo Punto Azul, Anolis sallaei, Anolis longicauda, Anolis Cumingii, Anolis heliactin, Anolis williamsii, Anolis Jacobi, Anolis cumingii, Anolis ustus, Norops sericeus, Anolis kidderi, Anolis cummingi, Norops longicauda, Norops cumingii, Anolis sericus sic, Norops williamsii
Anolis serranoi	Anolis de Serrano, Serrano s Anole, Norops serranoi, Anolis biporcatus, Anolis lemurinus bourgeaei, Anolis lemurinus lemurinus, Norops lemurinus
Anolis sheplani	baoruco Gray Twig Anole, Cabral Anole
Anolis shrevei	Cordillera Central Stout Anole, Shreve s Anole, Audantia shrevei
Anolis sierramaestrae	Sierra Maestrae bearded Anole, Anolis Chamaeleolis sierramaestrae, Xiphosurus sierramaestrae
Anolis singularis	Macaya Green Twig Anole, Porcupine Anole, Deiroptyx singularis
Anolis smallwoodi	Green blotched Giant Anole, Smallwood s Anole, Anolis equestris smallwoodi, Deiroptyx smallwoodi, Anolis smallwoodi smallwoodi, Deiroptyx smallwoodi smallwoodi, Anolis smallwoodi palardis, Anolis equestris palardis, Deiroptyx smallwoodi palardis, Anolis smallwoodi saxuliceps, Anolis equestris saxuliceps, Deiroptyx smallwoodi saxuliceps
Anolis smaragdinus	bahamian Green Anole, Anolis smaragdinus lerneri, Anolis carolinensis lerneri
Anolis sminthus	Mouse Anole, Norops sminthus, Anolis cf sminthus, Anolis heteropholidotus
Anolis soinii	Dactyloa soinii
Anolis solitarius	Solitaire Anole, Dactyloa solitaria
Anolis spectrum	black shouldered Ground Anole, Matanzas Anole, Anolis spectrum sumiderensis
Anolis spilorhipis	Anolis tropidonotus spilorhipis, Anolis tropidonotus spilorhipes, Norops spilorhipis, Norops spilorhipes
Anolis squamulatus	Small scaled Anole, Dactyloa squamulata
Anolis stevepoei	Norops stevenpoei
Anolis strahmi	baoruco Stout Anole, Strahm s Anole, Audantia strahmi, Anolis strahmi strahmi, Audantia strahmi strahmi, Anolis strahmi abditus, Audantia strahmi abditus
Anolis stratulus	Lagartijo manchado, Spotted anole, St Thomas Anole, banded Anole, Anolis striatulus sic, Ctenonotus stratulus
Anolis subocularis	Pacific Anole, Abaniquillo del Pacifico, Norops subocularis
Anolis sulcifrons	Grooved Anole, Anolis pentaprion pentaprion, Norops sulcifrons
Anolis tandai	Tanda s Anole, Anolis nitens tandai, Norops tandai
Anolis taylori	Taylor s Anole, Abaniquillo de Taylor, Norops taylori
Anolis tenorioensis	Norops tenorioensis
Anolis terraealtae	Les Saintes Anole, Les Saines Anole, Anolis terrae altae, Anolis speciosus terraealtae, Anolis marmoratus terraealtae, Ctenonotus marmoratus terraealtae, Ctenonotus terraealtae
Anolis terueli	Yellow fanned Pallid Anole
Anolis tetarii	Phenacosaurus tetarii, Dactyloa tetarii
Anolis tigrinus	Tiger Anole, Anolis tigre, Dactyloa tigrina
Anolis toldo	Gray banded Green Anole
Anolis tolimensis	Norops tolimensis
Anolis townsendi	Townsend s Anole, Norops townsendi
Anolis trachyderma	Roughskin Anole, Common Forest Anole, Anolis leptoscelis, Anolis macropus, Anolis garbei, Norops trachyderma, Norops leptoscelis
Anolis transversalis	banded Tree Anole, Transverse Anole, Anolis buckleyi, Dactyloa transversalis
Anolis trinitatis	Saint Vincent bush Anole, Saint Vincent s bush anole, Trinidad Anole, Anolis vincenti, Anolis trinitatis trinitatis, Anolis trinitatis vincentii, Anolis trinitatus sic, Dactyloa trinitatis
Anolis triumphalis	Norops triumphalis
Anolis tropidogaster	Tropical Anole, Anolis Draconura tropidogaster, Anolis Gastrotropis radulinus, Anolis stigmosus, Anolis radulinus, Anolis albi, Norops tropidogaster, Norops radulinus
Anolis tropidolepis	Swift Anole, Anolis curtus, Norops tropidolepis, Norops curtus
Anolis tropidonotus	Greater Scaly Anole, Anolis Escamoso, Norops tropidonotus, Norops auratus, Anolis metallicus, Norops yucatanicus
Anolis umbrivagus	Dactyloa umbrivaga
Anolis uniformis	Lesser Scaly Anole, Abaniquillo Pequeño de Selva, Anolis ruthveni, Anolis humilis uniformis, Norops uniformis
Anolis unilobatus	blue spotted Fan Anole, Anolis sallaei, Anolis ustus, Anolis sericeus, Anolis ustus ustus, Anolis sericeus sericeus, Anolis sallaei wellbornae, Norops sericeus, Norops unilobatus
Anolis urraoi	Urrao anole, Anolis de Urrao, Norops urraoi
Anolis ustus
Anolis utilensis	Utila Anole, Norops utilensis
Anolis valencienni	Schwertschwanz Anolis, Jamaican Twig Anole, Short tail Anole, Anolis Valencienni, Dactyloa valencienni, Placopsis ocellata, Anolis leucocephalus, Xiphocercus valenciennii, Xiphocercus valenciennesii, Xiphocercus valenciennesi, Anolis valenciennessi, Norops valencienni
Anolis vanidicus	Escambray Grass Anole, Vanidicus Anole, Anolis vandicus
Anolis vanzolinii	Phenacosaurus vanzolinii, Dactyloa vanzolinii
Anolis vaupesianus	Williams Anole, Dactyloa vaupesiana
Anolis ventrimaculatus	Speckled Anole, Dactyloa ventrimaculata
Anolis vermiculatus	Cuban Stream Anole, Vinales Anole, Ptychonotus Deiroptyx vermiculatus, Deiroptyx vermiculata
Anolis vescus	Sierra Del Purial bush Anole, Purial bush Anole
Anolis vicarius	Norops vicarius
Anolis villai	Great Corn Island Anole, Country Anole, Norops villai
Anolis vinosus	Anolis distichus vinosus, Ctenonotus distichus vinosus
Anolis viridius	barahona Green Anole, Anolis coelestinus, Deiroptyx viridia
Anolis vittigerus	Garland Anole, Anolis Dracontura vittigerus, Norops vittigerus
Anolis wampuensis	Norops wampuensis
Anolis wattsii	Watts Anole, Anolis wattsi, Anolis alter, Ctenonotus wattsi, Ctenonotus wattsii
Anolis websteri	Yellow bellied Desert Anole, Webster s Anole, Ctenonotus websteri
Anolis wellbornae	Anolis ustus wellbornae, Anolis sallaei, Anolis sericeus wellbornae, Anolis sallaei wellbornae, Anolis sericeus, Norops sericeus, Norops wellbornae
Anolis wermuthi	Wermuth s Anole, Norops wermuthi
Anolis williamsmittermeierorum	Williams Mittermeier Anole, Anolis mittermeierorum, Dactyloa williamsmittermeierorum
Anolis wilsoni	Norops wilsoni
Anolis woodi	Wood s Anole, Slender Anole, Anolis woodi woodi, Anolis woodi attenuatus, Anolis attenuatus, Norops woodi
Anolis yoroensis	Norops yoroensis
Anolis zapotecorum	Norops zapotecorum
Anolis zeus	Norops zeus
Anomalepis aspinosus	Taylor s Peru blind Snake
Anomalepis colombia
Anomalepis flavapices	Ecuador blind Snake
Anomalepis mexicanus	Mexican blind Snake, Anomalepis mexicana, Anomalepis dentatus
Anomalopus brevicollis	Short necked Worm skink, Anomalopus Vermiseps brevicollis
Anomalopus gowi	Speckled Worm skink, Anomalopus Vermiseps gowi
Anomalopus leuckartii	Two clawed Worm skink, brachymeles leuckartii, Anomalopus lentiginosus, Lygosoma bancrofti, Lygosoma verreauxii biunguiculata, Lygosoma verreauxii biungulata, Lygosoma bankrofti, Lygosoma leuckhartii
Anomalopus mackayi	Five clawed Worm skink
Anomalopus pluto	Cape York Worm skink, Anomalopus Vermiseps pluto, Coeranoscincus pluto
Anomalopus swansoni	Punctate Worm skink, Anomalopus Vermiseps swansoni, Lygosoma swansoni
Anomalopus verreauxii	Three clawed Worm skink, Verreaux s Skink, Siaphus simplex, Anomalopus Godeffroyi, Chelomeles pseudopus, Lygosoma verreauxi, Anomalopus verreauxi
Anomochilus leonardi	Leonards Wühlschlange, Leonard s Pipe Snake, Leonard s burrowing Snake
Anomochilus monticola	Cylindrophis ruffus
Anomochilus weberi	Webers Cylinder Snake, Anomalochilus weberi
Anoplohydrus aemulans	Anoplohydrus aemulaus sic
Anotosaura collaris	Collared Anotosaura
Anotosaura vanzolinia	Vanzolini s Anotosaura, Anotosaura collaris vanzolinia
Antaioserpens albiceps	North eastern Plain nosed burrowing Snake, Robust burrowing Snake, Pseudelaps albiceps, Denisonia rostralis, Rhynchelaps fuscicollis
Antaioserpens warro	Warrego burrowing Snake, Cacophis warro, Pseudelaps warro, Rhinelaps warro, Simoselaps warro, Furina warro, brachyurophis warro, Antairoserpens warro
Antaresia childreni	Children s Python, Gefleckter Python, Liasis Childreni, Nardoa Gilbertii, Liasis maculosus, Liasis childreni, Children s Rock Python, PitÃ n enana, Python de Children
Antaresia maculosa	Spotted Python, Eastern Small blotched Python, Eastern Childrens Python, Gefleckter Zwergpython, Fleckenpython, Liasis maculosus, Antaresia maculosus, Antaresia maculosa brentonoloughlini, Python tachetÃ
Antaresia perthensis	Pygmy Python, Perth Zwergpython, Liasis childreni perthensis, Liasis perthensis, bothrochilus perthensis, Morelia perthensis, Rawlingspython perthensis, Perth Pygmy Python, Python pygmÃ e de Perth
Antaresia stimsoni	Stimsons Python, Large blotched Python, Liasis stimsoni, Antaresia saxacola, Antaresia stimsoni orientalis, Liasis stimsoni orientalis, Antaresia saxacola campbelli, Stimson s Python, Python Ã large tache, Python de Stimson
Antillotyphlops annae	Saint barts Blindsnake, Typhlops de Saint barthélmy, Typhlops annae
Antillotyphlops catapontus	Anegada blindsnake, Erica s Worm Snake, Typhlops richardi catapontus, Typhlops richardi capapontus, Typhlops catapontus
Antillotyphlops dominicanus	Dominica blindsnake, Dominican Worm Snake, Typhlops dominicanus, Typhlops cinereus, Typhlops dominicana
Antillotyphlops geotomus	Leeward blindsnake, Montiserrat Worm Snake, Typhlops monastus geotomus, Typhlops geotomus
Antillotyphlops granti	Guanica blindsnake, Grant s Worm Snake, Typhlops granti
Antillotyphlops guadeloupensis	Guadeloupe blindsnake, Guadeloupe Worm Snake, Typhlops guadeloupensis, Typhlops dominicanus guadeloupensis
Antillotyphlops hypomethes	Puerto Rican Coastal blindsnake, Typhlops hypomethes
Antillotyphlops monastus	Montserrat blindsnake, Montiserrat Worm Snake, Typhlops monastus, Typhlops monastus monastus
Antillotyphlops monensis	Mona blindsnake, Mona Worm Snake, Typhlops monensis
Antillotyphlops naugus	Virgin Gorda blindsnake, Erica s Worm Snake, Typhlops richardii naugus, Typhlops naugus
Antillotyphlops platycephalus	Puerto Rican White tailed blindsnake, Flathead Worm Snake, Typhlops platycephalus, Typhlops richardi platycephalus
Antillotyphlops richardi	Richard s Worm Snake locally known as Ground Snake, Typhlops richardii, Typhlops richardi
Apalone ferox	Florida Softshell Turtle, Florida Weichschildkröte, Testudo ferox, Testudo mollis, Testudo ferox verrucosa, Testudo bartrami, Trionyx carinatus, Trionyx georgianus, Trionyx georgicus, Trionyx ferox, Trionyx brogniarti, Aspidonectes ferox, Aspidonectes carinatus, Trionyx harlani, Platypeltis ferox, Platypeltis brogniarti, Amyda ferox
Apalone mutica	Smooth Softshelled Turtle, Glatte Weichschildkröte, Midland Smooth Softshell, Gulf Coast Smooth Softshell, Trionyx muticus, Aspidonectes ferox, Trionyx Muticus, Amyda mutica, Apalone mutica mutica, Potamochelys microcephalus, Trionyx muticus muticus, Apalone mutica calvata, Trionyx muticus calvatus
Apalone spinifera	Gulf Coast Spiny Softshell, Spiny Softshell, Texas Spiny Softshell, Guadalupe Spiny Softshell, Western Spiny Softshell, Pallid Spiny Softshell, Eastern Spiny Softshell, Dornrand Weichschildkröte, Trionyx ocellatus, Gymnopus Spiniferus, Aspidonectes spinifer, Amyda spinifera, Trionyx spiniferus, Apalone spinifera aspera, Aspidonectes asper, Platypeltis agassizii, Amyda spinifera aspera, Trionyx sp…
Aparallactus capensis	Tausendfüßerfresser, black headed Centipede Eater, Cape Centipede Eater, Elapomorphus Capensis, Uriechis capensis, Aparallactus lübberti, Aparallactus capensis capensis, Aparallactus capensis luebberti, Aparallactus capensis bocagii, Aparallactus bocagii, Aparallactus capensis bocagei, Aparallactus capensis punctatolineatus, Aparallactus punctatolineatus, Uriechis punctatolineatus
Aparallactus guentheri	black Centipede Eater, Aparallactus uluguruensis, Aparallactus capensis uluguruensis
Aparallactus jacksonii	Jackson s centipede eater, Uriechis jacksonii, Aparallactus jacksonii oweni, Aparallactus jacksonii jacksonii
Aparallactus lineatus	Lined Centipede eater, Uriechis Metopophis lineatus, Uriechis Metopophis lineata, Elapops heterolepis
Aparallactus lunulatus	Plumbeous or Reticulated Centipede Eater, Uriechis lunulatus, Uriechis concolor, Aparallactus concolor, Aparallactus concolor boulengeri, Aparallactus lunulatus scorteccii, Aparallactus lunulatus lunulatus, Aparallactus lunulatus nigrocollaris, Aparallactus nigrocollaris
Aparallactus modestus	Western Forest Centipede eater, Elapops modestus, Pariaspis plumbeatra, Elapops plumbeater, Elapops Calamaria petersii, Elapops Petersi, Aparallactus peraffinis, Aparallactus flavitorques, Aparallactus dolloi, Aparallactus congicus, Aparallactus batesii, Aparallactus christyi, Aparallactus graueri, Aparallactus modestus modestus, Apparallactus sic modestus, Aparallactus modestus ubangensis, Apara…
Aparallactus moeruensis	Zaire Centipede eater
Aparallactus niger	Rouleophis chevalieri
Aparallactus nigriceps	Mozambique Centipede Eater, Uriechis nigriceps, Eucritus atrocephalus, Uriechis atriceps, Aparallactus capensis nigriceps
Aparallactus turneri	Malindi Centipede eater
Aparallactus werneri	Usambara Centipede eater
Apathya cappadocica	Anatolian Lizard, Lacerta cappadocica, Latastia cappadocica, Archaeolacerta Apathya cappadocica, Lacerta cappadocica cappadocica, Lacerta Apathya cappadocica, Apathya cappadocica cappadocica, Apathya cappadocica muhtari, Lacerta cappadocica muhtari, Lacerta cappadocica schmidtlerorum, Apathya cappadocica urmiana, Lacerta cappadocica urmiana, Apathya cappadocica wolteri, Lacerta cappadocica wolteri
Apathya yassujica	Yassujian lizard, Lacerta yassujica, Lacerta Apathya yassujica
Aphaniotis acutirostris	Indonesia Earless Agama
Aphaniotis fusca	blaumaulagame, Dusky Earless Agama, Peninsular Earless Agama, Otocryptis Aphaniotis fusca, Aphaniotus fusca, Aphaniotis floweri, Aphaniotis fuscus, Aphaniotis fuscum
Aphaniotis ornata	Ornate Earless Agama, Japalura ornata, Japalura nasuta, Aphaniotis nasuta
Aplopeltura boa	Kurzkopf Schneckenatter, blunthead Slug Snake, blunt headed Slug Eating Snake, Amblycephalus boa, Dipsas boa, Haplopeltura boa, Nardoana boa
Apostolepis adhara	Sa o Salvador burrow snake
Apostolepis albicollaris	Apostolepis dimidiata, Apostolepis dimidita
Apostolepis ambiniger	Paraguayan blackhead, Rhynchonyx ambiniger, Apostolepis ambinigra
Apostolepis ammodites
Apostolepis arenaria	Sand dunes blackhead, Apostolepis arenarius
Apostolepis assimilis	Common red blackhead, Reinhardt s burrowing Snake, Elapomorphus assimilis
Apostolepis borellii	Apostolepis borelli
Apostolepis breviceps	Chacoan blackhead
Apostolepis cearensis	Caatinga blackhead, Gomes burrowing Snake, Apostolepis sanctaeritae, Apostolepis amarali, Apostolepis flavotorquata, Apostolepis freitasi
Apostolepis cerradoensis
Apostolepis christineae	Apostoleis christinei, Apostolepis christinei
Apostolepis dimidiata	Common bilineate blackhead, Elapomojus dimidiatus, Elapomorphus dimidiatus, Elapomorphus erythronotus, Elapomoius sic dimidiatus, Apostolepis erythronota, Apostolepis nigriceps, Elapomohoeus sic dimidiatus, Apostolepis erythronata, Apostolepis ventrimaculata, Apostolepis villaricae, Apostolepis barrioi, Phalotris dimidiatus
Apostolepis dorbignyi	Dorbigny s blackhead, bolivian Burrowing Snake, Calamaria dOrbignyi
Apostolepis flavotorquata	Cerrado blackhead, Central burrowing Snake, Elapomorphus flavotorquatus
Apostolepis gaboi	Sand dunes blackhead
Apostolepis goiasensis	Prado s blackhead, Goias burrowing Snake
Apostolepis intermedia	Koslowsky s blackhead, Mato Grosso burrowing Snake
Apostolepis kikoi	Apostolepis sp, Apostolepis aff borellii
Apostolepis lineata	Hognose lineate blackhead, Apostolepis erythronotus lineatus
Apostolepis longicaudata	Piauí blackhead, Longhead burrowing Snake
Apostolepis mariae
Apostolepis multicincta	Harvey s blackhead
Apostolepis nelsonjorgei
Apostolepis niceforoi	Colombian blackhead, Amazon burrowing Snake
Apostolepis nigrolineata	Pará blackhead, Guyana burrowing Snake, Elapomorphus nigrolineatus, Apostolepis quinquelineata, Apostolepis pymi, Apostolepis rondoni, Apostolepis coronata, Apostolepis flavotorquata
Apostolepis nigroterminata	Peru burrowing Snake, Peru blackhead
Apostolepis phillipsae	Phillips blackhead, Apostolepis phillipsi, Apostolepis aff phillipsae
Apostolepis polylepis	Hawbeack blackhead, Parapostolepis polylepis
Apostolepis pymi
Apostolepis quirogai	Misiones blackhead
Apostolepis roncadori
Apostolepis serrana
Apostolepis striata
Apostolepis tenuis	bolivian Blackhead, Ruthven s burrowing Snake, Apostolepis ambiniger
Apostolepis tertulianobeui	Apostolepis parassimilis
Apostolepis thalesdelemai
Apostolepis underwoodi
Apostolepis vittata	beaked Blackhead, Rhynchonyx ambiniger vittatus, Apostolepis ambiniger
Aprasia aurita	Eared Worm lizard, Abilaena aurita
Aprasia clairae
Aprasia haroldi	Shark bay Worm lizard, Abilaena haroldi
Aprasia inaurita	Mallee Worm lizard, Abilaena inaurita
Aprasia litorea
Aprasia parapulchella	Granite Worm lizard, Pink tailed Worm Lizard
Aprasia picturata	Abilaena picturata
Aprasia pseudopulchella	Flinders Ranges Worm lizard
Aprasia pulchella	Pretty Worm lizard, Ophiseps nasutus, Aprasia brevirostris
Aprasia repens	Sedgelands Worm lizard, Ophioseps repens, Abilaena repens
Aprasia rostrata	Exmouth Worm lizard, Aprasia repens rostrata, Aprasia rostrata fusca, Aprasia fusca, Abilaena fusca, Abilenea rostrata
Aprasia smithi	Zuytdorp Worm lizard, Abilaena smithi
Aprasia striolata	Striated Worm lizard, Aprasia pulchella var, Aprasia pulchella lineolata, Aprasia octolineata, Aprasia striolata glauerti, Abilaena glauerti, Abilaena striolata
Aprasia wicherina	Wicherina Worm Lizard
Aprosdoketophis andreonei
Archaeolacerta bedriagae	bedriaga s Rock Lizard, Tyrrhenische Gebirgseidechse, Lacerta oxycephala bedriagae, Lacerta Archaeolacerta bedriagae, Lacerta bedriagae bedriagae, Lacerta bedriagae, Archaeolacerta bedriagae paessleri, Lacerta bedriagae paessleri, Lacerta bedriagae ferrerae, Archaeolacerta bedriagae ferrerae, Archaeolacerta bedriagae sardoa, Lacerta sardoa, Lacerta muralis var, Lacerta reticulata var, Lacerta bed…
Archaius tigris	Chamaeleo scychellensis, Chamaeleo seichellensis, Chamaeleo tigris, Chamaeleo seychellensis, Chameleo fimbriatus, Lophosaura tigris, Chamaeleon tigris, Calumma tigris, Tiger Chameleon, CamÃ lÃ on tigre
Archelaphe bella	bella Rat Snake, burmese Rat Snake, Leonards Kletternatter, Coronella bella, Coluber leonardi, Wallophis bella, Elaphe porphyracea leonardi, Elaphe leonardi, Oligodon bella, Oligodon bellus, Maculophis bella, Elaphe bella, Archelaphe bellus, Maculophis bella chapaensis, Elaphe leonardi chapaensis, Elaphe leonardi leonardi, Elaphe bella chapaensis, Maculophis bellus chapaensis, Archelaphe bella ch…
Argyrogena fasciolata	banded Racer, Gebänderte Zornnatter, Coluber fasciolatus, Coluber hebe, Coluber curvirostris, Zamenis fasciolatus, Argyrogena rostrata, Argyrogena fasciolatus, Tyria fasciolata fide, Argerogene faciolata
Argyrogena vittacaudata	Coluber vittacaudatus
Argyrophis bothriorhynchus	Günther s blind snake, Typhlops bothriorhynchus, Asiatyphlops bothriorhynchus
Argyrophis diardii	Diard s blindsnake, Diards blindschlange, Typhlops Diardii, Argyrophis horsfieldii, Typhlops striolatus, Typhlops diardii, Typhlops barmanus, Typhlops diardi, Typhlops tephrosoma, Typhlops cinereus, Typhlops labialis, Asiatyphlops diardii
Argyrophis fuscus	brown Worm Snake, Ophthalmidion fuscum, Typhlops Ophthalmidion fuscus, Typhlops fuscus, Asiatyphlops fuscus
Argyrophis giadinhensis	Vietnam Worm Snake, Typhlops giadinhensis, Asiatyphlops giadinhensis, Typhlops giandinhensis
Argyrophis hypsobothrius	Sumatra Worm Snake, Typhlops hypsobothrius, Indotyphlops hypsobothrius
Argyrophis klemmeri	Klemmers blindschlange, Klemmer s blind Snake, Kuala Lumpur Worm Snake, Typhlops klemmeri, Asiatyphlops klemmeri
Argyrophis koshunensis	Koshun Worm Snake, Typhlops koshunnesis, Typhlops koshunensis, Asiatyphlops koshunensis
Argyrophis muelleri	Müller s blind Snake, Müllers blindschlange, Typhlops Mülleri, Typhlops nigroalbus, Argyrophis bicolor, Typhlops schneideri, Typhlops Typhlops Mülleri, Typhlops Typhlops nigroalbus, Typhlops Typhlops Schneideri, Typhlops muelleri, Typhlops kapaladua, Typhlops mülleri, Typhlops diardi nigroalbus, Typhlops fusconotus, Typhlops diardi mulleri, Typhlops diardi muelleri, Asiatyphlops muelleri
Argyrophis oatesii	Andaman Island Worm Snake, Typhlops oatesii, Typhlops oatesi, Asiatyphlops oatesii
Argyrophis roxaneae	Roxane s blind Snake, Typhlops roxaneae, Asiatyphlops roxaneae
Argyrophis siamensis	Siam blindschlange, Thailand Worm Snake, Siamese blind Snake, Typhlops siamensis, Asiatyphlops siamensis
Argyrophis trangensis	Trang blindschlange, Trang Worm Snake, Trang blind Snake, Typhlops trangensis, Asiatyphlops trangensis
Aristelliger barbouri	Inagua Croaking Gecko, Striped Caribbean Gecko, Aristelligella barbouri, Aristelliger cochranae barbouri, Aristelliger Aristelligella cochranae
Aristelliger cochranae	Navassa Croaking Gecko, Cochran s Caribbean Gecko, Aristelliger Aristelligella cochranae
Aristelliger expectatus	Hispaniolan Desert Croaking Gecko, Aristelliger Aristelligella expectatus, Aristelliger cochranae expectatus
Aristelliger georgeensis	Saint George Island Croaking Gecko, Saint George Island Gecko, Idiodactylus georgeensis, Aristelliger irregularis, Idiodactylus georgiensis
Aristelliger hechti	Caicos Croaking Gecko, Hecht s Caribbean Gecko
Aristelliger lar	Hispaniolan Giant Croaking Gecko, Spotted Caribbean Gecko, Aristelliger titan
Aristelliger nelsoni	Swan Islands Croaking Gecko, Aristelliger praesignis nelsoni
Aristelliger praesignis	Jamaican Croaking Gecko, Woodslave, Hemidactylus praesignis, Aristelliger praesignis praesignis
Aristelliger reyesi	Cuban Croaking Gecko, Reyes Caribbean Gecko
Arizona elegans	Texas Glossy Snake, Mojave Glossy Snake, Desert Glossy Snake, Arizona Glossy Snake, Arizonanatter, Eastern Glossy Snake, Kansas Glossy Snake, Western Glossy Snake, California Glossy Snake, Painted Desert Glossy Snake, Pityophis elegans, Rhinechis elegans, Coluber arizonae, Arizona elegans blanchardi, Arizona elegans australis, Arizona elegans arenicola, Arizona elegans elegans, Arizona elegans ph…
Arizona pacata	Arizona elegans pacata
Arrhyton ainictum	Las Tunas Racerlet, Cuban Island Racer
Arrhyton dolichura	Havana Racerlet, Habana Island Racer, Arrhyton dolichurum
Arrhyton procerum	Zapata Long tailed Racerlet, Zapata Long tailed Groundsnake
Arrhyton redimitum	Oriente brown capped Racerlet, Colorhogia redimita, Arrhyton vittatum landoi, Arrhyton landoi
Arrhyton supernum	Oriente black Racerlet, Oriente black Groundsnake
Arrhyton taeniatum	broad striped Racerlet, Günther s Island Racer, Colorhogia redimita, Arrhyton fulvum
Arrhyton tanyplectum	Guaniguanico Racerlet, San Vincente Island Racer
Arrhyton vittatum	Cuban Short tailed Racerlet, Common Island Racer, Cryptodacus vittatus, Arrhyton bivittatum
Arthrosaura kockii	Prionodactylus Kockii, Arthrosaura dorsistriata, Arthrosaura kocki, Arthrosaura kochi sic, Arthrosaura kochii
Arthrosaura montigena
Arthrosaura reticulata	Yellowbelly Arthrosaura, Cercosaura Pantodactylus reticulata, Arthrosaura reticulata reticulata, Arthrosaura amapaense, Leposoma picticeps, Ptychoglossus picticeps, Arthrosaura ampaense
Arthrosaura synaptolepis	Donnelly s Arthrosaura
Arthrosaura testigensis
Arthrosaura tyleri	Pantodactylus tyleri
Arthrosaura versteegii	Arthrosaura reticulata versteegii
Asaccus andersoni
Asaccus arnoldi	Arnolds Leaf toed Gecko, Asaccus gallagheri
Asaccus barani	Asaccus elisae, Asacus sic elisae
Asaccus caudivolvulus	Emirati Leaf toed Gecko
Asaccus elisae	Werner s Leaf Toed Gecko, Phyllodactylus elisae, Phyllodactylus eugeniae, Phyllodactylus eliasae, Phyllodactylus ingae, Asacus sic elisae
Asaccus gallagheri	Gallagher s Gecko, Phyllodactylus gallagheri
Asaccus gardneri	Gardners Leaf toed Gecko, Asaccus caudivolvulus
Asaccus granularis	Asaccus nasrullahi
Asaccus griseonotus	Gray marked Gecko, Phyllodactylus ingae
Asaccus iranicus
Asaccus kermanshahensis	Kermanshah leaf toed gecko
Asaccus kurdistanensis	Kurdistan leaf toed gecko
Asaccus margaritae	Margarita s Leaf toed Gecko
Asaccus montanus	Mountain Leaf toed Gecko
Asaccus nasrullahi	Nasrullah s leaf toed gecko
Asaccus platyrhynchus	Flat snouted Leaf toed Gecko
Asaccus saffinae
Asaccus tangestanensis
Asaccus zagrosicus
Aspidelaps lubricus	Angolan Coral Snake, Western Coral Snake, Cape Coral Snake, Kap Zwergschildkobra, Schildnasenkobra, Natrix lubrica, Elaps lubricus, Naia Somersetta, Aspidelaps lubricus cowlesi, Aspidelaps lubricus infuscatus, Aspidelaps lubricus lubricus
Aspidelaps scutatus	Common Shield Cobra, Shield nose Snake, Eastern Shield Cobra, Eastern Shield nose Snake, Intermediate Shield Cobra, Intermediate Shield nose Snake, Schildnasenkobra, Schildkobra, Aspidelaps scutatus scutatus, Cyrtophis scutatus, Crytophis sic scutatus, Aspidelaps scutatus bachrani, Aspidelaps scutatus fulafulus, Naja fulafula, Aspidelaps scutatus fulafula, Aspidelaps scutatus intermedius
Aspidites melanocephalus	black headed Python, Schwarzkopfpython, Aspidiotes melanocephalus, Aspidites melanocephalus adelynensis, Aspidites melanocephalus davieii, Aspidites melanocephalus rickjonesii, PitÃ n de cabeza negra, Python Ã tÃªte noire d Australie
Aspidites ramsayi	Woma Python, Ramsays Python, Aspidiotes ramsayi, Aspidites melanocephalus ramsayi, Aspidites collaris, Aspidites ramsayi panoptes, Aspidites ramsayi richardjonesi, Aspidites ramsayi neildavieii, black headed Python, Woma, PitÃ n de cabeza negra, Python Ã tÃªte noire d Australie, Ramsay s Python, PitÃ n de Ramsay, Python de Ramsay
Aspidomorphus lineaticollis	Striped crown snake, Pseudelaps muelleri var, Diemenia novaeguineae, Aspidomorphus mulleri lineaticollis, Aspidomorphus mulleri lineatus
Aspidomorphus muelleri	Müller s crown snake, Aspidomorphus muelleri muelleri, Elaps muelleri, Aspidomorphus Mülleri, Pseudelaps Mülleri, Pseudelaps muelleri, Pseudelaps mülleri, Aspidomorphus muelleri interruptus, Aspidomorphus muelleri lineatus
Aspidomorphus schlegelii	Schlegel s crown snake, Diemenia schlegelii, Pseudelaps muelleri, Pseudelaps muelleri insulae, Aspidomorphus schlegeli
Aspidoscelis angusticeps	Yucatan Whiptail, Cnemidophorus angusticeps, Cnemidophorus sackii angusticeps, Aspidoscelis angusticeps angusticeps, Cnemidophorus angusticeps angusticeps, Aspidoscelis angusticeps petenensis, Cnemidophorus angusticeps petenensis
Aspidoscelis burti	Canyon Spotted Whiptail, Cnemidophorus burti, Cnemidophorus burti burti, Aspidoscelis burti burti, Aspidoscelis burti griseocephalus, Cnemidophorus burti griseocephalus, Cnemidophorus costatus griseocephalus
Aspidoscelis calidipes	Tepalcatepec Valley Whiptail, Cnemidophorus calidipes
Aspidoscelis carmenensis	Carmen Island Whiptail, Carmen Rennechse, Verticaria caerulea, Cnemidophorus hyperythrus caeruleus, Cnemidophorus hyperythrus carmenensis, Cnemidophorus carmenensis
Aspidoscelis ceralbensis	Cerralvo Island Whiptail, Verticaria ceralbensis, Cnemidophorus ceralbensis
Aspidoscelis communis	Colima Giant Whiptail, Cnemidophorus communis, Cnemidophorus communis occidentalis, Cnemidophorus communis copei, Cnemidophorus sackii communis, Cnemidophorus sacki communis, Cnemidophorus sackii occidentalis, Aspidoscelis communis mariarum, Cnemidophorus mariarum, Cnemidophorus gularis mariarum, Cnemidophorus sackii mariarum, Cnemidophorus communis mariarum, Aspidoscelis communis communis, Cnemi…
Aspidoscelis costatus	Western Mexico Whiptail, Cnemidophorus costatus, Cnemidophorus alpinus, Aspidoscelis costata, Aspidoscelis costatus barrancorum, Cnemidophorus sacki barrancorum, Cnemidophorus costatus barrancorum, Aspidoscelis costata barrancorum, Aspidoscelis costata barrancarum, Aspidoscelis costatus costata, Cnemidophorus costatus costatus, Aspidoscelis costata costata, Aspidoscelis costatus griseocephala, Cn…
Aspidoscelis cozumela	Cozumel Racerunner, Cnemidophorus deppei var, Cnemidophorus deppii cozumelus, Cnemidophorus cozumelus, Cnemidophorus cozumela, Cnemidophorus cozumela cozumela, Cnemidophorus cozumelae, Aspidoscelis cozumelae
Aspidoscelis danheimae	Huico de la Isla San Jose, Isla San Jose Whiptail, Verticaria sericea, Cnemidophorus hyperythrus danheimae, Cnemidophorus hyperythrus denheimae, Cnemidophorus danheimae
Aspidoscelis deppii	blackbelly Racerunner, Cnemidophorus deppii, Cnemidophorus decemlineatus, Cnemidophorus lativittis, Cnemidophorus alfaronis, Cnemidophorus deppei, Cnemidophorus deppei oligoporus, Cnemidophorus deppii deppii, Cnemidophorus deppii oligoporus, Aspidoscelis deppei, Aspidoscelis deppii infernalis, Cnemidophorus deppii infernalis, Aspidoscelis deppii schizophorus, Cnemidophorus deppei schizophorus, As…
Aspidoscelis espiritensis	Espiritu Santo Whiptail, Espiritu Santo Rennechse, Verticaria espiritensis, Cnemidophorus hyperythrus espiritensis, Cnemidophorus espiritensis
Aspidoscelis exsanguis	Chihuahuan Spotted Whiptail, Cnemidophorus sacki exsanguis, Cnemidophorus costatus exsanguis, Cnemidophorus exsanguis, Aspidoscelis neavesi
Aspidoscelis franciscensis	San Francisco Island Whiptail, San Francisco Rennechse, Verticaria franciscensis, Cnemidophorus hyperythrus franciscensis, Cnemidophorus franciscensis
Aspidoscelis gularis	Eastern Spotted Whiptail, Mexican Plateau Spotted Whiptail septemvittata, Cnemidophorus gularis, Cnemidophorus gularis gularis, Cnemidophorus guttatus, Cnemidophorus gularis sealous, Cnemidophorus gularis sericeus, Cnemidophorus gularis meeki, Cnemidophorus sackii gularis, Cnemidophorus gularis rauni, Aspidoscelis scalaris gularis, Aspidoscelis gularis gularis, Aspidoscelis gularis colossus, Cnem…
Aspidoscelis guttatus	Mexican Racerunner, Cnemidophorus guttatus, Cnemidophorus unicolor, Cnemidophorus guttatus guttatus, Aspidoscelis guttata, Aspidoscelis guttata guttata, Aspidoscelis guttatus flavilineatus, Cnemidophorus guttatus flavilineatus, Aspidoscelis guttata flavilineata, Aspidoscelis guttatus immutabilis, Cnemidophorus immutabilis, Cnemidophorus guttatus immutabilis, Cnemidophorus microlepidopus, Cnemidop…
Aspidoscelis hyperythrus	belding s Orange throated Whiptail, Orangekehlige Rennechse, Cnemidophorus hyperythrus hyperythrus, Cnemidophorus hyperythrus, Verticaria hyperythra, Verticaria hyperythra hyperythra, Verticaria espiritensis, Verticaria franciscensis, Cnemidophorus espiritensis, Cnemidophorus franciscensis, Aspidoscelis hyperythra, Aspidoscelis espiritensis, Aspidoscelis franciscensis, Aspidoscelis hyperythrus be…
Aspidoscelis inornatus	Little Striped Whiptail, Arizona Striped Whiptail, Little White Whiptail, Trans Pecos Striped Whiptail, Woodland Striped Whiptail, Plains Striped Whiptail, Neaves Whiptail Lizard, Cnemidophorus inornatus, Cnemidophorus perplexus, Cnemidophorus gularis velox, Cnemidophorus inornatus inornatus, Aspidoscelis inornata, Aspidoscelis inornatus arizonae, Cnemidophorus arizonae, Cnemidophorus inornatus a…
Aspidoscelis labialis	baja California Whiptail, Cnemidophorus labialis
Aspidoscelis laredoensis	Laredo Striped Whiptail, Cnemidophorus laredoensis
Aspidoscelis lineattissimus	Many lined Whiptail, Cnemidophorus lineattissimus, Cnemidophorus deppii lineattissimus, Cnemidophorus lineattissimus lineattissimus, Aspidoscelis lineatissima sic, Aspidoscelis lineatissima lineatissima, Aspidoscelis lineatissima, Aspidoscelis lineattisima, Aspidoscelis lineattissima, Aspidoscelis lineattissimus duodecemlineatus, Cnemidophorus lineattissimus duodecemlineatus, Aspidoscelis lineati…
Aspidoscelis marmoratus	Western Marbled Whiptail, Eastern Marbled Whiptail, Cnemidophorus marmoratus, Cnemidophorus tigris marmoratus, Aspidoscelis tigris marmorata, Aspidoscelis marmorata marmorata, Aspidoscelis marmoratus reticuloriens, Cnemidophorus marmoratus reticuloriens, Aspidoscelis tigris reticuloriens, Aspidoscelis marmorata reticuloriens
Aspidoscelis martyris	San Pedro Martir Whiptail, Cnemidophorus martyris, Cnemidophorus tigris martyris, Cnemidophorus tesselatus martyris
Aspidoscelis maslini	Maslin s Whiptail, Cnemidophorus cozumelae maslini, Cnemidophorus maslini, Aspidoscelis cozumelae maslini
Aspidoscelis maximus	Cape Region Whiptail, Cnemidophorus maximus, Aspidoscelis tigris maxima, Aspidoscelis maxima
Aspidoscelis mexicanus	Mexican Whiptail, Cnemidophorus mexicanus, Aspidoscelis mexicana
Aspidoscelis motaguae	Giant Whiptail, Cnemidophorus motaguae, Cnemidophorus sackii bocourti, Cnemidophorus sackii, Aspidoscelis montaguae sic
Aspidoscelis neomexicanus	New Mexico Whiptail, Cnemidophorus neomexicanus, Cnemidophorus perplexus, Cnemidophorus sexlineatus perplexus, Aspidoscelis neomexicana
Aspidoscelis neotesselatus	Colorado Checkered Whiptail, Triploid Checkered Whiptail, Cnemidophorus neotesselatus, Aspidoscelis neotesselata
Aspidoscelis opatae	OpataWhiptail, Cnemidophorus opatae
Aspidoscelis pai	Pai Striped Whiptail, Cnemidophorus inornatus pai, Cnemidophorus pai, Aspidoscelis inornata pai
Aspidoscelis parvisocius	Mexican Pigmy Whiptail, Cnemidophorus parvisocius, Cnemidophorus communis australis, Cnemidophorus sexlineatus gularis, Aspidoscelis parvisocia
Aspidoscelis pictus	Huico de la Isla Monserrate, Isla Monserrate Whiptail, Verticaria picta, Cnemidophorus hyperythrus pictus, Cnemidophorus pictus, Aspidoscelis picta
Aspidoscelis rodecki	Rodeck s Whiptail, Cnemidophorus cozumelus rodecki, Cnemidophorus rodecki
Aspidoscelis sackii	Sack s Spotted Whiptail, Campeche, Cuiji Moteado Gigante gigas, Giant Spotted Whiptail gigas, Cnemidophorus sackii, Ameiva sackii, Cnemidophorus mexicanus, Cnemidophorus costatus, Cnemidophorus mexicanus balsas, Cnemidophorus communis australis, Cnemidophorus mexicanus typica, Cnemidophorus sexlineatus sackii, Cnemidophorus sackii sackii, Cnemidophorus sackii australis, Cnemidophorus sacki sacki,…
Aspidoscelis scalaris	Rusty rumped Whiptail, Cnemidophorus gularis scalaris, Cnemidophorus gularis semifasciatus, Cnemidophorus scalaris, Cnemidophorus sackii scalaris, Cnemidophorus octolineatus, Cnemidophorus sackii semifasciatus, Cnemidophorus scalaris scalaris, Aspidoscelis gularis scalaris
Aspidoscelis sexlineatus	Six lined Racerunner, Eastern Six lined Racerunner, Texas Yellow headed Racerunner, Prairie Racerunner, Lacerta sexlineata, Cnemidophorus sexlineatus, Cnemidophorus sexlineatus oligoporus, Cnemidophorus sexlineatus pauciporus, Cnemidophorus sexlineatus sexlineatus, Aspidoscelis sexlineata, Aspidoscelis sexlineatus stephensae, Cnemidophorus sexlineatus stephensi, Cnemidophorus sexlineatus stephens…
Aspidoscelis sonorae	Sonoran spotted whiptail, Gila Spotted Whiptail flagellicaudus, Cnemidophorus sonorae, Cnemidophorus flagellicaudus, Aspidoscelis flagellicauda, Aspidoscelis flagellicaudus
Aspidoscelis stictogrammus	Giant Spotted Whiptail, Cnemidophorus sackii stictogrammus, Cnemidophorus gularis actolineatus, Cnemidophorus burti stictogrammus, Aspidoscelis burti stictogramma, Aspidoscelis stictogramma
Aspidoscelis tesselatus	Common Checkered Whiptail, Gray Checkered Whiptail, Ameiva tesselata, Cnemidophorus tesselatus, Cnemidophorus grahamii, Cnemidophorus sexlineatus var, Cnemidophorus dixoni, Cnemidophorus tesselatus dixoni, Cnemidophorus grahami, Aspidoscelis tesselata, Aspidoscelis dixoni
Aspidoscelis tigris	Tiger Rennechse, Sonoran Tiger Whiptail, Coastal Whiptail, Western Whiptail, Tiger Whiptail, Cnemidophorus tigris, Aspidoscelis tigris aethiops, Cnemidophorus tesselatus aethiops, Cnemidophorus tigris aethiops, Cnemidophorus canus, Cnemidophorus bacatus, Cnemidophorus catalinensis, Cnemidophorus tigris canus, Cnemidophorus gadovi, Aspidoscelis cana, Aspidoscelis bacatus, Aspidoscelis catalinensis…
Aspidoscelis uniparens	Desert Grassland Whiptail, Cnemidophorus uniparens
Aspidoscelis velox	Plateau Striped Whiptail, Cnemidophorus gularis velox, Cnemidophorus velox, Cnemidophorus sackii innotatus, Aspidoscelis velos
Aspidoscelis xanthonotus	Red backed Whiptail, Cnemidophorus sacki xanthonotus, Cnemidophorus burti xanthonotus, Cnemidophorus xanthonotus, Aspidoscelis burti xanthonota, Aspidoscelis xanthonota
Aspidura brachyorrhos	boie s Rough sided Snake, Scytale brachyorrhos, Aspidura scytale, Calamaria scytale, Aspidura brachyorrhus
Aspidura ceylonensis	Ceylon Keelback, Haplocercus ceylonensis, Aspidura carinata
Aspidura copei	Aspidura copii
Aspidura deraniyagalae	Sri Lanka Rough sided Snake
Aspidura desilvai	desilvage madilla, de Silva s Rough Side Snake
Aspidura drummondhayi	Drummond Hay s Rough sided Snake
Aspidura guentheri	Günther s Rough sided Snake
Aspidura ravanai	Ravana s rough side snake, Ravanage madilla
Aspidura trachyprocta	Common Rough sided Snake
Aspronema cochabambae	Mabuya frenata cochabambae, Mabuya cochabambae
Aspronema dorsivittatum	Paraguay Mabuya, Mabuia dorsovittata, Euprepes Mabuia virgatus, Mabuya jobertii, Mabuia dorsivittata, Mabuia tetrataenia, Mabuya agilis dorsivittata, Mabuya mabouya dorsivittata, Mabuya dorsovittata, Mabuya dorsivittata, Mabuya aff dorsivittata
Asthenodipsas jamilinaisi	Sabah Mountain Slender Slug Snake, Amblycephalus laevis, Pareas laevis, Asthenodipsas laevis, Asthenodipsas vertebralis, Internatus laevis, Pareas vertebralis
Asthenodipsas laevis	Smooth Slug Snake, Gefleckte Schneckennatter, Amblycephalus laevis, Dipsas laevis, Pareas laevis, Pareas lacuis sic, Leptognathus laevis, Internatus laevis
Asthenodipsas lasgalenensis	Mirkwood Forest Slug Snake
Asthenodipsas malaccanus	Malayan Slug Snake, Malaiische Schneckennatter, Asthenodipsas malaccana, Pareas dorsopictus, Amblycephalus malaccanus, Pareas malaccanus, Internatus malaccanus
Asthenodipsas stuebingi	Sabah Mountain Smooth Slug Snake, Amblycephalus laevis, Amblycephalus vertebralis, Asthenodipsas laevis, Internatus laevis, Pareas laevis
Asthenodipsas tropidonotus	Sumatra Slug Snake, Sumatra Schneckennatter, Amblycephalus tropidonotus, Pareas tropidonotus, Internatus tropidonotus
Asthenodipsas vertebralis	bergschneckennatter, Asian Slug Snake, Mountain Slug Snake, Mountain Snail Snake, Amblycephalus vertebralis, Pareas vertebralis
Astrochelys radiata	Radiated Tortoise, Strahlenschildkröte, Testudo radiata, Testudo coui, Testudo Radiata, Testudo madagascariensis, Testudo desertorum, Testudo hypselonota, Testudo Asterochelys radiata, Asterochelys radiata, Geochelone radiata, Geochelone Asterochelys radiata, Geochelone Astrochelys radiata, Tortuga estrellada de Madagascar, Tortuga rayada, Tortue radiÃ e de Madagascar, Tortue rayonnÃ e
Astrochelys yniphora	Madagascan Ploughshare Tortoise, Madagassische Schnabelbrustschildkröte, Testudo yniphora, Testudo hyniphora, Asterochelys yniphora, Geochelone yniphora, Geochelone Asterochelys yniphora, Geochelone Astrochelys yniphora, Angonoka yniphora, Angonoka, Madagascar Angulated Tortoise, Madagascar Tortoise, Tortuga de espolones, Tortuga de Madagascar, Tortuga globulosa malagache, Tortue Ã Ã peron, Tortu…
Asymblepharus alaicus	Alaisches Natterauge, Ablepharus alaicus, Ablepharus saposhnikovi, Ablepharus bivittatus alaicus, Asymblepharus alaicus alaicus, Asymblepharus alaicus kucenkoi, Ablepharus kucenkoi, Asumblepharus sic alaicus, Asymblepharus alaicus yakovlevae
Asymblepharus eremchenkoi	Asymblepharus alaicus yakovlevae
Asymblepharus himalayanus	Himalaya Ground Skink, Eumeces himalayanus, Euprepes blythi, Mocoa himalayanus, Mocoa himalayana, Lygosoma himalayana, Leiolopisma himalayanum, Scincella himalayanum, Scincella himalayana, Scincella ladacensis himalayana, Asymblepharus Asymblepharus himalayanus, Scincella himalayanus
Asymblepharus ladacensis	Ladak Ground Skink, Eumeces ladacensis, Scincella ladacense, Euprepes stoliczkai, Euprepes kargilensis, Mocoa kargilensis, Lygosoma ladacense, Leiolopisma ladacense, Lygosoma Leiolopisma ladacense, Scincella ladacensis, Asymblepharus Asymblepharus ladacensis, Asymblepharus ladacensis stimsoni
Asymblepharus mahabharatus	Mahabharat ground skink, Asymblepharus Himalablepharus mahabharatus, Himalblepharus sic mahabharatus
Asymblepharus nepalensis	Nepal ground skink, Asymblepharus Himalablepharus nepalensis, Himalblepharus sic nepalensis
Asymblepharus sikimmensis	Sikkim Ground Skink, bronzy brown Skink, Mocoa sikimmensis, Tiliqua schlegelii, Eumeces schlegelii, Mocoa sacra, Eumeces sikimensis, Mocoa sikkimmensis, Lygosoma sikkimense, Leiolopisma sikkimense, Scincella sikimense, Scincella sikimmensis, Scincella sikkimensis, Asymblepharus sikkimensis, Himalblepharus sic sikimmensis, Scincella sikimmense
Asymblepharus tragbulense	Lygosoma himalayanum tragbulensis, Scincella tragbulense, Scincella ladacensis tragbulense, Asymblepharus tragbulensis, Himalblepharus sic tragbulense
Ateuchosaurus chinensis	Chinese short limbed skink, Chinese Ateuchosaurus, Lygosaurus sowerbyi, Lygosaurus salsburyi, Mabuia albomaculata
Ateuchosaurus pellopleurus	Ryukyu short legged skink, Lygosaurus pellopleurus, Lygosoma pellopleurum, Lygosoma Homolepida pellopleurum, Lygosoma okinavensis, Ateuchosaurus pellopleurum, Ateuchosaurus pellopleurus browni, Lygosaurus pellopleurus browni
Atheris acuminata	Acuminate bush viper
Atheris anisolepis	Mayombe bush Viper, Atheris laeviceps, Atheris squamigera anisolepis
Atheris barbouri	Uzungwe Mountain bush Viper, Adenorhinos barbouri
Atheris broadleyi	Atheris squamigera
Atheris ceratophora	Usambara buschviper, Gehörnte buschviper, Atheris ceratophorus
Atheris chlorechis	Vipera chlorechis, Vipera chloroechis, Toxicoa chloroechis, Echis chloroechis, Atheris polylepis, Atheris chloroechis sic, Atheris squamiger chlorechis
Atheris desaixi	Ashe s bush Viper
Atheris hirsuta	bristly Tree Viper
Atheris hispida	African Hairy bush Viper, Atheris hispidus, Atheris squamigera
Atheris katangensis	Katanga Mountain bush Viper
Atheris mabuensis	Atheris sp
Atheris matildae	Matilda s Horned Viper
Atheris nitschei	Great Lakes bush Viper, Atheris woosnami, Atheris nitschei nitschei
Atheris rungweensis	Mt Rungwe bush viper, Atheris nitschei rungweensis
Atheris squamigera	Rankschuppige buschviper, Variable bush Viper, African bush Viper, Rough scaled bush Viper, Atheris squamigera squamigera, Echis squamigera, Toxicoa squamata, Atheris squamatus, Poecilostolus burtonii, Atheris burtonii, Atheris polylepis, Atheris Lucani, Atheris Proximus, Atheris squamigera robusta, Atheris squamiger
Atheris subocularis
Atlantolacerta andreanskyi	Andreansky s Lizard, Lacerta andreanskyi, Lacerta Andreanszkyi, Teira andreanskyi, Lacerta Atlantolacerta andreanskyi
Atractaspis andersonii	Arabian Small Scaled burrowing Asp, Melanelaps mcphersoni, Atractaspis microlepidota andersoni, Atractaspis microlepidota andersonii
Atractaspis aterrima	Erdviper, Mole Viper, Slender burrowing Asp, Atractaspis bibroni, Atractaspis rostrata
Atractaspis battersbyi	battersby s Burrowing Asp, battersby s Mole Viper, Atractaspis irregularis
Atractaspis bibronii	bibron s Stiletto Snake, Southern or bibron s Burrowing Asp, Mole Viper, Atractaspis inornatus, Atractaspis irregularis var, Atractaspis Katangae, Atractaspis Coarti, Atractaspis bibronii katangae, Atractaspis bibroni, Atractaspis bibronii rostrata, Atractaspis rostrata
Atractaspis boulengeri	Mole Viper, Atractaspis matschiensis, Atractaspis boulengeri mixta, Atractaspis boulengeri schmidti, Atractaspis boulengeri matschiensis, Atractaspis boulengeri schultzei, Atractaspis schultzei
Atractaspis branchi	branch s Stiletto Snake
Atractaspis congica	Congo Stiletto Snake, Eastern Congo burrowing Asp, Atractaspis congica congica, Atractaspis congica orientalis, Atractaspis congica leleupi, Atractaspis leleupi
Atractaspis corpulenta	Mole Viper, brachycranion corpulentum, Atractaspis corpulentus, Atractaspis leucura, Atractaspis corpulenta corpulenta, Atractaspis corpulenta kivuensis, Atractaspis corpulenta leucura
Atractaspis dahomeyensis	Mole Viper
Atractaspis duerdeni	Duerden s Stiletto Snake, beaked Burrowing Asp, Atractaspis duerdini sic
Atractaspis engaddensis	Israeli Mole Viper, Atractaspis microlepidota engaddensis
Atractaspis engdahli	Mole Viper
Atractaspis fallax	Peters burrowing Asp, Mole Viper, Atractaspis microlepidota fallax
Atractaspis irregularis	Variable burrowing Asp, Mole Viper, Elaps irregularis, Atractaspis bipostocularis, Atractaspis conradsi, Atractaspis caudalis, Atractaspis babaulti, Atractaspis schoutedeni, Atractaspis irregularis loveridgei, Atractaspis irregularis conradsi, Atractaspis coalescens, Atractaspis irregularis angeli, Atractaspis irregularis bipostocularis, Atractaspis irregularis parkeri, Atractaspis irregularis ue…
Atractaspis leucomelas	Ogaden burrowing Asp, Mole Viper
Atractaspis magrettii	Magretti s burrowing Asp, Atractaspis microlepidota magrettii
Atractaspis microlepidota	Small Scaled burrowing Asp, Atractaspis micropholis, Atractaspis andersonii, Atractaspis magrettii, Hoseraspea microlepidota
Atractaspis micropholis	Sahelian burrowing Asp, Atractaspis corpulentus, Atractaspis microlepidota micropholis
Atractaspis phillipsi	Phillips burrowing Asp, Phillips Erdviper
Atractaspis reticulata	Mole Viper, Atractaspis heterochilus, Atractaspis reticulata reticulata, Atractaspis reticulata brieni, Atractaspis reticulata heterochilus
Atractaspis scorteccii	Somali burrowing Asp, Mole Viper
Atractaspis watsoni	Watson s burrowing Asp, Atractaspis watsonii
Atractus aboiporu
Atractus acheronius
Atractus albuquerquei	Albuquerque Ground Snake
Atractus alphonsehogei	Alphonse s Ground Snake
Atractus altagratiae
Atractus alytogrammus
Atractus andinus	Andean Ground Snake
Atractus apophis
Atractus arangoi
Atractus atlas	Atlas Ground Snake, Culebra Tierrera del Atlas, Atractus sp
Atractus atratus
Atractus attenuates	Atractus attenuatus
Atractus avernus
Atractus ayeush
Atractus badius	French Guyana Ground Snake, brachyorrhos badius, Calamaria badia, Rhabdosoma badium, Rhabdosoma badium subbicinctum, Rabdosoma badium, Rabdosoma dubium, Atractus micheli, Atractus subbicinctus, Atractus subcinctum
Atractus balzani	bolivian Ground Snake
Atractus biseriatus	Two lined Ground Snake
Atractus bocki	bock s Ground Snake, Atractus canedii
Atractus bocourti	bocourt s Ground Snake
Atractus boettgeri	boettger s Ground Snake
Atractus boimirim	Atractus cf insipidus, Atractus insipidus
Atractus boulengerii
Atractus caete
Atractus careolepis
Atractus carrioni	Parker s Ground Snake
Atractus caxiuana
Atractus cerberus	Cerberus Groundsnake, Tierrera cancerbera
Atractus charitoae
Atractus chthonius
Atractus clarki	Clark s Ground Snake
Atractus collaris	Collared Ground Snake, Limitan Ground Snake limitaneus, Leptocalamus limitaneus, Atractus limitaneus
Atractus crassicaudatus	Thickhead Ground Snake, Rhabdosoma crassicaudatum, Rabdosoma crassicaudatum, Atractus Fuhrmanni, Atractus colombianus, Atractus longimaculatus
Atractus dapsilis	Atractus badius var, Atractus schach, Atractus snethlageae
Atractus darienensis
Atractus depressiocellus
Atractus duboisi	Rhabdosoma Duboisi
Atractus duidensis	Venezuela Ground Snake
Atractus dunni	Dunn s Ground Snake, Culebra minadora de Dunn, Rhabdosoma maculatum, Atractus badius
Atractus echidna
Atractus ecuadorensis	Ecuadorean Ground Snake
Atractus edioi
Atractus elaps	black Ground Snake, Rhabdosoma elaps, Rhabdosoma brevifrenum, Atractus elaps tetrazonus, Geophis diplozeugus
Atractus emigdioi	Emigdio s Ground Snake
Atractus emmeli	Emmel s Ground Snake, Geophis emmeli
Atractus eriki
Atractus erythromelas	Red black Ground Snake
Atractus esepe	Indistinct Groundsnake, Tierrera indistinta
Atractus favae	Filippi s Ground Snake, Calamaria favae, Rabdosoma longicaudatum, Rabdosoma favae, Rabdosoma Favae
Atractus flammigerus	Flaming Ground Snake, brachyorrhos flammigerus, Calamaria badia, Rabdosoma badium var, Rhabdosoma badium ab, Atractus badius var, Atractus major, Atractus badius, Geophis alasukai
Atractus franciscopaivai	Atractus francicopaivai
Atractus francoi	Atractus sp
Atractus fuliginosus	Hallowell s Ground Snake, Coluber fuliginosus, Rhabdosoma univittatum, Rabdosoma univittatum, Atractus univittatus, Atractus cf univittatus
Atractus gaigeae	Gaige s Ground Snake, Rhabdosoma maculatum, Atractus bocourti, Atractus collaris gaigeae
Atractus gigas
Atractus guentheri	Günther s Ground Snake, Geophis güntheri
Atractus heliobelluomini
Atractus heyeri
Atractus hoogmoedi	Atractus zidoki
Atractus hostilitractus
Atractus imperfectus	Atractus crassicaudatus
Atractus indistinctus	Indistinct Ground Snake
Atractus insipidus
Atractus iridescens	Iridescent Ground Snake
Atractus lancinii	Lancini s Ground Snake
Atractus lasallei	Lasalle s Ground Snake
Atractus latifrons	broadhead Ground Snake, Falsa coral, Geophis latifrons, Elaps herthae, Elaps hertae
Atractus lehmanni	Lehmann s Ground Snake
Atractus loveridgei	Loveridge s Ground Snake
Atractus macondo
Atractus maculatus	Spotted Ground Snake, Isoscelis maculata, Rhabdosoma maculatum
Atractus major	brown Ground Snake, big Ground Snake, Atractus arangoi, Atractus badius
Atractus manizalesensis	Atractus manizalensis
Atractus mariselae	Marisela s Ground Snake
Atractus marthae	Martha s Groundsnake, Culebras Tierreras de Martha
Atractus matthewi	Atractus nororientalis
Atractus medusa
Atractus melanogaster	blackbelly Ground Snake, Atractus obtusirostris
Atractus melas	Dark Ground Snake
Atractus meridensis
Atractus micheleae	Atractus michelae
Atractus microrhynchus	Rhabdosoma microrhynchum, Atractus microrhynchum
Atractus mijaresi
Atractus modestus	Modest Ground Snake, Culebra minadora
Atractus multicinctus	banded Ground Snake, Rhabdosoma badium var
Atractus multidentatus
Atractus nasutus
Atractus natans	Atractus emersoni
Atractus nicefori	Northern Ground Snake
Atractus nigricaudus	black headed Ground Snake
Atractus nigriventris	black ventered Ground Snake
Atractus obesus	Fat Ground Snake
Atractus obtusirostris	bignose Ground Snake
Atractus occidentalis	Western Ground Snake
Atractus occipitoalbus	Gray Ground Snake, Rhabdosoma occipitoalbum, Rabdosoma occipitoalbus
Atractus ochrosetrus
Atractus oculotemporalis	Hispanic Ground Snake
Atractus orcesi	Atractus occipitoalbus
Atractus paisa	Atractus punctiventris
Atractus pamplonensis	Pamplona Ground Snake
Atractus pantostictus	Atractus guentheri
Atractus paraguayensis	Atractus reticulatus paraguayensis, Atractus taeniatus, Atractus reticulatus, Atractus trihedrurus
Atractus paravertebralis
Atractus paucidens	Despax s Ground Snake, Atractus Atractopsis paucidens
Atractus pauciscutatus	Little scaled Ground Snake
Atractus peruvianus	Peru Ground Snake, Rhabdosoma peruvianum
Atractus poeppigi	basin Ground Snake, Rhabdosoma poeppigi, Rhabdosoma Pöppigi, Atractus elaps
Atractus potschi
Atractus punctiventris	Pointed Ground Snake
Atractus pyroni	Pyron s Groundsnake, Tierrera de Pyron
Atractus resplendens	Resplendent Ground Snake, Atractus torquatus var
Atractus reticulatus	Reticulate Ground Snake, Geophis reticulatus, Atractus reticulatus scrocchii
Atractus riveroi	Rivero s Ground Snake
Atractus ronnie
Atractus roulei	Roule s Ground Snake
Atractus sanctaemartae	St Marta s Ground Snake, Atractus badius, Atractus iridescens, Atractus nebularis
Atractus sanguineus	bloody Ground Snake
Atractus savagei	Savage s Groundsnake, Culebra Tierreras de Savage
Atractus schach	Schach s Ground Snake, brachyorrhos schach, brachyorrhos Schach, Calamaria badia, Rabdosoma badium, Atractus badius var, Atractus badius
Atractus serranus	Sao Paulo Ground Snake
Atractus snethlageae	Atractus flammigerus snethlageae, Atractus major, Atractus flammigerus, Atractus snethlagae
Atractus spinalis
Atractus steyermarki	Atractus steymarki sic, Atractus guerreroi
Atractus surucucu	Atractus surucuru
Atractus taeniatus	Atractus boettgeri
Atractus tamaensis
Atractus tamessari
Atractus taphorni
Atractus tartarus	Atractus insipidus
Atractus thalesdelemai	Atractus kangueryensis
Atractus titanicus	Atractus badius
Atractus torquatus	Neckband Ground Snake, Rhabdosoma torquatum, brachyorrhos torquatus, Calamaria badia, Rabdosoma varium, Rhabdosoma varium, Atractus davidhardi, Atractus janethae, Atractus lucilae
Atractus touzeti
Atractus trefauti	Atractus flammigerus snethlageae
Atractus trihedrurus	Southern Ground Snake
Atractus trilineatus	Three lined Groundsnake, Three lined Ground Snake, Coluber brachyurus, Rhabdosoma lineatum, Rabdosoma trivirgatum, Rabdosoma punctatovittatum
Atractus trivittatus	Three banded Ground Snake
Atractus turikensis
Atractus typhon
Atractus variegatus	Variegated Ground Snake
Atractus ventrimaculatus	Speckled Ground Snake
Atractus vertebralis	Vertebral Ground Snake
Atractus vertebrolineatus	Striped Ground Snake
Atractus vittatus
Atractus wagleri	Wagler s Ground Snake
Atractus werneri	Werner s Ground Snake
Atractus zebrinus	Rhabdosoma zebrinum, Rhabdosoma maculatus, Atractus maculatus, Atractus guentheri, Atractus cf guentheri
Atractus zidoki	Zidok s Ground Snake
Atretium schistosum	Kielrücken Wassernatter, Split Keelback, Olive keelback wart snake, Coluber schistosus, Tropidonotus moestus, Tropidonotus surgens, Tropidonotus schistosus, Helicops schistosus, Olivaceous Keelback, Olive Keelback, Serpent Ã carÃ nÃ olive, Serpent ardoisÃ
Atretium yunnanensis	Yunnan Olive Keelback, Atretium schistosum var, Helicops schistosus var, Helicops schistosus yunnanensis, Helicops yunnanensis, Olivaceous Keelback, Olive Keelback, Split Keelback, Serpent Ã carÃ nÃ olive, Serpent ardoisÃ
Atropoides indomitus	Atropoides mexicanus, Atropoides occiduus
Atropoides mexicanus	Central American Jumping Pit Viper, Atropos mexicanus, bothriechis nummifer var, bothrops mexicanus, bothrops nummifer mexicanus, bothrops nummifera, Atropoides nummifer, Porthidium nummifer mexicanum
Atropoides nummifer	Jumping Pit Viper, Atropos nummifer, bothrops nummifer, Teleuraspis nummifer, Lachesis nummifer, Trimeresurus nummifer, bothrops nummifer veraecrucis, Porthidium nummifer nummifer, Adelynhoserserpenae nummifer
Atropoides occiduus	bothrops affinis, bothrops nummifer affinis, bothrops nummifer occiduus, Porthidium nummifer occiduum
Atropoides olmec	Olmecan Pit Viper, Porthidium olmec, bothrops olmec
Atropoides picadoi	Picado s Pit Viper, Picados Springlanzenotter, Trimeresurus nummifer picadoi, bothrops picadoi, Porthidium picadoi
Aurivela longicauda	Longtail Whiptail, Ameiva longicauda, Cnemidophorus longicaudus, Cnemidophorus multilineatus, Cnemidophorus longicauda
Aurivela tergolaevigata	Cnemidophorus tergolaevigatus, Cnemidophorus tergolaevigata
Australolacerta australis	Southern Rock Lizard, Lacerta australis
Austrelaps labialis	Pygmy Copperhead, Alecto labialis, Denisonia superba, Austrelaps superbus
Austrelaps ramsayi	Highlands Copperhead, Hoplocephalus ramsayi, Denisonia superba, Hoplocephalus bransbyi, Hoplocephalus brankysi, Austrelaps superbus
Austrelaps superbus	Lowlands Copperhead, Copperhead Snake, Hoplocephalus superbus, Alecto schmidti, Notechis superbus
Austroablepharus barrylyoni	Lyon s Snake eyed Skink, Proablepharus barrylyoni
Austroablepharus kinghorni	Red tailed Soil crevice Skink, Ablepharus kinghorni, Proablepharus kinghorni, Proablepharus barklyensis
Austroablepharus naranjicaudus	Orange tailed Snake eyed Skink, Proablepharus naranjicaudus
Azemiops feae	Fea Viper, black headed Burmese viper
Azemiops kharini	Weisskopf Fea Viper, White headed Fea Viper, White headed burmese viper, Azemiops albocephala
bachia alleni	Antillean bachia, LaGuaira bachia, Worm lizard, Falsa vibora común, lagartija lombriz, brachypus cuvieri, Chalcides Cuvieri, Chalcis brachypus cuvieri, Scolcecosaurus cuvieri, Scolecosaurus cuvieri, Scolecosaurus alleni, Scolecosaurus alleni parviceps, bachia cuvieri, Scolecosaurus trinitatis, bachia alleni alleni, bachia heteropa alleni
bachia barbouri	barbour s Bachia
bachia beebei	bachia heteropa heteropa
bachia bicolor	Two colored bachia, Heteroclonium bicolor, Heterodonium bicolor
bachia blairi	Scolecosaurus blairi
bachia bresslaui	bresslau s Bachia, Apatelus bresslaui
bachia cacerensis
bachia didactyla	bachia cacerensis
bachia dorbignyi	Dorbigny s bachia, Chalcides dorbignyi, Cophias dorbignyi
bachia flavescens	Yellow lined bachia, Chalcides flavescens, Chamaesaura cophias, Chalcides cophias, Chalcides tridactylus, Chamaesaura tridactylus, Chalcides monodactylus, Colobus daudini, Chalcides Schlegeli, Chalcides trilineatus, Microdactylus schlegeli, Herpetochalcis heteropus, Cophias tridactylus, Cophias flavescens, Cophias boettgeri, bachia tridactylus, bachia parkeri, bachia schlegeli, bachia cophias, ba…
bachia geralista
bachia guianensis	Guyana bachia
bachia heteropa	LaGuaira bachia, Worm lizard, Falsa vibora común, lagartija lombriz, Chalcides heteropus, bachia heteropus, bachia lineata, Scolecosaurus trinitatis, bachia heteropa marcelae, bachia marcelae, bachia lineata marcelae
bachia huallagana	Dixon s bachia
bachia intermedia	Noble s bachia
bachia lineata	bachia heteropa lineata, bachia anomala
bachia marcelae	Marcela s bachia, Marcela s Worm lizard, bachia lineata marcelae, bachia heteropa marcelae
bachia micromela
bachia oxyrhina
bachia pallidiceps	Cope s bachia, brachypus pallidiceps, Scolecosaurus pallidiceps
bachia panoplia
bachia peruana	Peru bachia, Cophias peruana
bachia psamophila
bachia pyburni	bachia panoplia
bachia remota	bachia gr heteropa
bachia scaea
bachia scolecoides	Vanzolini s bachia
bachia talpa	Ruthven s bachia
bachia trinitatis	Trinidad bachia, Trinidad Worm lizard, Scolecosaurus trinitatis, bachia alleni trinitatis, bachia heteropa trinitatis
bachia trisanale	Stacy s bachia, Ophiognomon trisanale, Chalcides Hapalolepis abendrothi, Ophiognomon abendrothi, bachia trisanale trisanale, bachia abendrothii, bachia trisanale abendrothi, bachia trisanale vermiformis, Propus vermiformis, Ophiognomon vermiforme, bachia vermiforne, bachia vermiformis
bachia whitei	White s bachia, bachia cf flavescens, bachia flavescens
baikia africana	West African Worm Lizard, Anops africanus
bamanophis dorri	Periops dorri, Zamenis dorri, Coluber dorri, Eremiophis dorri, Haemorrhois sic dorri, Haemorrhois dorri
barisia ciliaris	Sierra Alligator Lizard, Imbricate Alligator Lizard, Gerrhonotus levicollis ciliaris, barisia imbricata ciliaris, Gerrhonotus imbricatus ciliaris
barisia herrerae
barisia imbricata	Imbricate Alligator Lizard, Transvolcanic Alligator Lizard, Gerrhonotus imbricatus, barissia imbricata, Gerrhonotus barissia imbricatus, barisia imbricata imbricata, Gerrhonotus lichenigerus, Gerrhonotus adspersus, Gerrhonotus Lichenigerus, Gerrhonotus olivaceus
barisia jonesi	Imbricate Alligator Lizard, barisia imbricata jonesi
barisia levicollis	Chihuahuan Alligator Lizard, Gerrhonotus levicollis levicollis, Gerrhonotus imbricatus levicollis
barisia planifrons	Oaxaca Alligator Lizard, Gerrhonotus barisia planifrons, Gerrhonotus planifrons, barisia imbricata planifrons, Gerrhonotus imbricatus planifrons
barisia rudicollis	Gerrhonotus rudicollis, barissia rudicollis
barkudia insularis	Madras Spotted Skink
barkudia melanosticta	Visakhapatnam limbless skink, Anguis melanostictus
basiliscus basiliscus	Common basilisk, Helmbasilisk, Lacerta basiliscus, basiliscus basiliscus basiliscus, basiliscus americanus, basiliscus mitratus, Iguana basiliscus, Ophryessa bilineata, Thysanodactylus bilineatus, Lophosaura goodridgii, basiliscus guttulatus, basiliscus basiliscus barbouri, basiliscus barbouri
basiliscus galeritus	Western basilisk, basiliscus Galeritus, Ptenosaura Seemanni, Craneosaura seemanni, basiliscus seemanni
basiliscus plumifrons	Green basiisk, Stirnlappenbasilisk
basiliscus vittatus	brown Basilisk, Streifenbasilisk, Corythaeolus vittatus, Oedicoryphus vittatus, basiliscus Corythaeolus vittatus, Cristasaurus mitrella, Daconura sic bivittata, basiliscus Cristasaura nuchalis, Paraloma bivittata, Dactylocalotes elisa
batagur affinis	Southern River Terrapin, Western Malay River Terrapin, Eastern Malay River Terrapin, Tetraonyx affinis, batagur affinis edwardmolli
batagur baska	batagur, batagur Flussschildkröte, Emys baska, Emys batagur, Trionyx cuvieri, Tetronyx longicollis, Emys tetraonyx, Tetraonyx Lessonii, Tetronyx sic baska, Tetraonyx lessonii, batagur baska ranongensis, Common batagur, Four toed Terrapin, River Terrapin, GalÃ pago batagur, GalÃ pago indio, batagur malais, Ã myde fluviale indienne
batagur borneoensis	Callagur Flussschildkröte, Painted Terrapin, biuku, Emys borneoensis, batagur picta, Kachuga major, Callagur picta, Kachuga brookei, Callagur borneensis, Callagur borneoensis, Painted batagur, Saw jawed Turtle, Three striped batagur, GalÃ pago pintado, Ã myde peinte de bornÃ o
batagur dhongoka	Dreistreifen Flussschildkröte, Three striped Roofed Turtle, Dhond Roofed Turtle, Emys dhongoka, Emys Duvaucelii, Kachuga hardwickii, Kachuga dhongoka, Dhongoka Roofed Turtle, Kachuga Ã cou rayÃ
batagur kachuga	bengalische Flussschildkröte, Red crowned Roofed Turtle, Painted Roofed Turtle, Emys kachuga, Emys lineata, Emys Lineata, batagur ellioti, batagur lineata, Kachuga fusca, Kachuga lineata, Kachuga kachuga, bengal Roof Turtle, Sail Terrapin, Kachuga Ã front rouge
batagur trivittata	burmese Roofed Turtle, Emys trivittata, Kachuga peguensis, Kachuga trilineata, Kachuga fusca, batagur iravadica, Kachuga trivittata
bavayia crassicollis	bavayia cyclura crassicollis, bavayia cyclura
bavayia cyclura	Gunther s New Caledonian Gecko, Platydactylus pacificus, Peripia cyclura, Lepidodactylus neocaledonicus, Hemidactylus Peripia bavayi, Hemidactylus Peripia cyclura, Gecko Lepidodactylus neocaledonicus, Gecko neocaledonicus, Lepidodactylus cyclurus
bavayia exsuccida
bavayia geitaina
bavayia goroensis
bavayia montana	Mountain New Caledonian Gecko, bavayia cyclura montana, bavayia cyclura
bavayia nubila
bavayia ornata	bavayia sauvagei ornata, bavayia sauvagii, bavayia sauvagii ornata
bavayia pulchella
bavayia robusta
bavayia sauvagii	Sauvage s New Caledonian Gecko, Lepidodactylus sauvagii, Hemidactylus cyclura, bavayia sauvagei, bavaya sic sauvagei, bavayia sauvagi, bavayia cf sauvagii
bavayia septuiclavis	Sadlier s New Caledonian Gecko
bellatorias frerei	Major Skink, Egernia frerei, Egernia major, Hortonia oakesi, Hortonia shinei
bellatorias major	Land Mullet, Tropidolepisma major, Tropidolepisma majus, Egernia bungana De, Egernia major
bellatorias obiri	Arnhem Land Gorges Skink, Hortonia obiri, Egernia obiri, Egernia arnhemensis
bipes biporus	Five toed Worm Lizard, Dos Manos de Cinco Dedos, Euchirotes biporus, Euchirotes diporus
bipes canaliculatus	Four toed Worm Lizard, Dos Manos de Cuatro dedos, b canaliculatus, Lacerta lumbricoides, Lacerta mexicana, Lacerta sulcata, Chamaesaura propus, Microdipus canaliculatus, bimanus canaliculatus, Chirotes canaliculatus, Chirotes caniculatus sic, Chirotes lumbricoides fide, Chirotes caniculatus, bipes alvarezi, bipes canaliculatis
bipes tridactylus	Three toed Worm Lizard, Dos Manos de Tres Dedos, Hemichirotes tridactylus
bitia hydroides	Keel bellied Water Snake, Wasser Schuppenkopf, Homalopsis hydrina fide, Hypistes hydrinus, Hipistes fasciatus, Hipistes hydrinus, biotia hydroides
bitis albanica	Albany Adder, bitis cornuta albanica, bitis Calechidna albanica
bitis arietans	Puff Adder, Gemeine Puffotter, bitis arietans arietans, Vipera Echidna arietans, Cobra lachesis, Cobra clotho, Echidna arietans, bitis lachesis somalica, bitis lachesis, bitis Bitis arietans, bitis arietans somalica
bitis armata	Southern Adder, Vipera armata, Vipera Echidna atropoides, bitis inornata, bitis cornuta cornuta, bitis cornuta inornata, bitis atropoides, bitis Calechidna armata
bitis atropos	Mountain Adder, bergotter, Coluber Atropos, Vipera montana, Echidna ocellata, Echidna atropos, bitis Calechidna atropos
bitis caudalis	Horned Adder, Gehörnte Puffotter, Vipera Cerastes caudalis, Vipera ocellata, bitis Calechidna caudalis
bitis cornuta	Many horned Adder, büschelbrauenotter, Vipera cornuta, Vipera lophophris, Vipera lophophrys, Cerastes cornuta, Clotho cornuta, Cerastes lophophrys, Cobra cornuta, bitis cornuta cornuta, bitis Calechidna cornuta
bitis gabonica	Gabunviper, Gaboon Adder, Gaboon Viper, Cerastes nasicornis, Echidna gabonica, bitis gabonica gabonica, bitis arietans gabonica, Urobelus gabonicus fide, bitis Macrocerastes gabonica
bitis harenna	bale Mountains adder, bitis Macrocerastes harenna, bitis parviocula
bitis heraldica	Angolan adder bocage s Horned Adder, Vipera heraldica, bitis Calechidna heraldica
bitis inornata	Plain Mountain Adder, Hornless Adder, Echidna inornata, Clotho atropos, Vipera inornata, bitis cornuta inornata, bitis Calechidna inornata
bitis nasicornis	Rhinoceros Viper, Nashornviper, Coluber nasicornis, Vipera nasicornis, Cerastes nasicornis, Clotho nasicornis, Vipera hexacera, Echidna nasicornis, bitis Macrocerastes nasicornis
bitis parviocula	bale Mountains adder, bitis Macrocerastes parviocula
bitis peringueyi	Peringuey s Adder, Dwarf Puff Adder, Zwergpuffotter, Namibviper, Vipera peringueyi, bitis Calechidna peringueyi
bitis rhinoceros	Vipera rhinoceros, Echidna rhinoceros, Clotho rhinoceros, bitis Macrocerastes rhinoceros, bitis gabonica rhinoceros
bitis rubida	Red Adder, bitis cornuta albanica, bitis inornata, bitis cornuta inornata, bitis cornuta cornuta, bitis caudalis, bitis cornutainornata complex, bitis inornata complex, bitis Calechidna rubida
bitis schneideri	Namaqua Dwarf Adder, Namaqua Puff Adder, Vipera schneideri, bitis caudalis paucisquamata, bitis paucisquamata, bitis Calechidna schneideri
bitis worthingtoni	Kenya Horned Viper, bitis Keniabitis worthingtoni
bitis xeropaga	Desert Mountain Adder, bitis Calechidna xeropaga
blaesodactylus ambonihazo
blaesodactylus antongilensis	Homopholis blaesodactylus antongilensis, Homopholis antogilensis sic, Homopholis antongilensis
blaesodactylus boivini	Platydactylus boivini, Homopholis boivini
blaesodactylus microtuberculatus
blaesodactylus sakalava	Hemidactylus sakalava, Homopholis heterolepis, blaesodactylus boivini, Homopholis sakalava
blaesodactylus victori	Victor s Madagascar Velvet gecko, Gecko malgache velouté de Victor
blanus alexandri
blanus aporus	blanus strauchi aporus
blanus cinereus	Mediterranean Worm Lizard, Maurische Netzwühle, Moorse Wormhagedis, Amphisbaena Cinerea, Amphisbaena reticulata, Amphisbaena rufa, Amphisbaena oxyura, Amphisbaena cinerea, blanus mariae
blanus mettetali	blanus cinereus mettetali, blanus cinereus mettelali
blanus strauchi	Turkish Worm Lizard, Türkische Ringelwühle, Amphisbaena strauchi, blanus strauchi bedriagae, blanus bedriagae, blanus bedraigai sic, blanus strauchi strauchi
blanus tingitanus	blanus cinereus
blanus vandellii	Vandelli s Worm Lizard
blythia hmuifang	Mizoram Ground Snake, Mizoram bodennatter, Lunghnuairul
blythia reticulata	blyth s Reticulate Snake, Calamaria reticulata, Aproaspidops antecursorum
boa constrictor	Abgottschlange, Short Tailed boa amarali, Red Tailed boa Constrictor constrictor, Long Tailed boa Constrictor longicauda, Argentine boa Constrictor occidentalis, Orton s boa Constrictor ortonii, Dominican boa Constrictor pnebulosa, Tet chien or St Lucian boa orophias, boa Constrictor, Constrictor formosissimus, Constrictor rex serpentum, Constrictor auspex, Constrictor diviniloquus, boa constrict…
boa imperator	Central American boa Constrictor, Pearl Island boa sabogae, Mexican West Coast boa Constrictor sigma, boa constrictor imperator, boa eques, boa diviniloquax var, boa constrictor var, boa mexicana, Epicrates sabogae, Constrictor constrictor imperator, Constrictor constrictor sabogae, Constrictor constrictor sigma, boa constrictor sabogae, boa constrictor longicauda, boa constrictor, boa sigma, boa…
boaedon capensis	Common House Snake, brown House Snake, boaedon capense, Lamprophis capensis
boaedon fuliginosus	Afrikanische Hausschlange, brown House Snake, African House Snake, Lycodon fuliginosus, boaedon unicolor, boaedon quadrilineatum, boodon bipraeocularis, boodon fuliginosus, boaedon arabicus, boaedon fuliginosum, boaedon fuliginosus fuliginosus, Lamprophis fuliginosus, Lamprophis arabicus, Lamprophis fuliginosus arabicus, boaedon cf fuliginosus, boaedon fuliginosus mentalis, boodon mentalis, Lampr…
boaedon lineatus	Striped House Snake, Gestreifte Hausschlange, boaedon lineatum, boaedon quadrilineatum, Alopecion variegatum, boodon lineatus, boodon lineatus var, boaedon bedriagae, boaedon lineatus lineatus, Lamprophis lineatus, Lamprophis lineatus bedriagae, boaedon cf angolensis, boaedon angolensis, boaedon variegatus
boaedon littoralis	Coastal House Snake, boaedon co tier
boaedon longilineatus	Long lined House Snake, boaedon a longues lignes
boaedon maculatus	Dotted House Snake, Somali house Snake, Lamprophis maculatus
boaedon olivaceus	Olive House Snake, Olivfarbene Hausschlange, Holuropholis olivaceus, boodon poensis, boodon olivaceus, boaedon olivaceoum, boaedon olivaceus stirnensis, Lamprophis olivaceus, Lamprophis olivacea
boaedon paralineatus	Central African Lined House Snake, boaedon ligne centrafricain
boaedon perisilvestris	boaedon pe riforestier
boaedon radfordi	Radford s House Snake
boaedon subflavus	Yellow House Snake, boaedon jauna tre
boaedon upembae	Eastern Congo White bellied Water Snake, Lined Water Snake, Lycodonomorphus subtaeniatus upembae, Lycodonomorphus upembae
boaedon virgatus	Hallowell s House Snake, Dark bellied House Snake, Coelopeltis virgata, boaedon nigrum, boodon ventralis, boodon virgatus, boaedon virgatum, Lamprophis virgatus
bogertophis rosaliae	baja California Rat Snake, Coluber rosaliae, Elaphe rosaliae
bogertophis subocularis	Trans Pecos Rat Snake, Transpecos Kletternatter, Transpecos Rattennatter, Coluber subocularis, Elaphe subocularis, Elaphe sclerotica, bogertophis subocularis amplinotus, Elaphe subocularis amplinotus, bogertophis subocularis subocularis
boiga andamanensis	Andaman Cat Snake, Dipsadomorphus andamanensis
boiga angulata	Philippine blunt headed Cat Snake, Leyte Cat Snake, Dipsas Dipsadomorphus angulata, boiga cf angulata
boiga barnesii	Dipsas barnesii, Dipsadomorphus barnesii
boiga beddomei	beddome s Cat Snake, beddomes Nachtbaumnatter, Dipsadomorphus beddomei, boiga ranawanei
boiga bengkuluensis
boiga bourreti	bourret s Cat Snake, bourrets Katzennatter
boiga ceylonensis	Sri Lanka Cat Snake, Dipsadomorphus ceylonensis, Dipsas ceylonensis, Dipsadomorphus beddomei, boiga andamanensis, boiga ceylonensis dakhunensis
boiga cyanea	Green Cat Snake, Grüne Katzennatter, Grüne Nachtbaumnatter, Triglyphodon Cyaneum, Dipsas nigromarginata, Dipsas hexagonatus, Dipsas bubalina, Dipsas hexagonata, Dipsas cyanea, Dipsadomorphus cyanea
boiga cynodon	Dog toothed Cat Snake, Hundezahn Katzennatter, Dipsas cynodon, Eudipsas cynodon, Opetiodon cynodon, Pareas waandersi, Dipsadomorphus cynodon
boiga dendrophila	Mangroven Nachtbaumnatter, Gold ringed Cat Snake, Mangrove Snake, Ularburong, Dipsas dendrophila, Naja celebensis, Dipsadomorphus dendrophilus, boiga dendrophila annectens, boiga dendrophila divergens, boiga dendrophila gemmicincta, Triglyphodon gemmicinctum, boiga dendrophila atra, boiga dendrophila latifasciata, boiga dendrophila levitoni, boiga dendrophila melanota, Dipsadomorphus dendrophilus…
boiga dightoni	Pirmad Cat Snake, Dipsas dightoni, Dipsadomorphus dightoni
boiga drapiezii	Weissflecken Katzennatter, White spotted Cat Snake, Drapiez s Cat Snake, Dipsas drapiezii, Triglyphodon drapiezii, Dipsas drapiezii var, Dipsadomorphus drapiezii, boiga schultzei
boiga flaviviridis	boiga flavivirirdis
boiga forsteni	Forsten s Cat Snake, Forsteins Katzennatter, Da lua na ga, Triglyphodon forsteni, Triglyphodon tessellatum, Dipsas forsteni, Dipsas tessellata, Dipsas forsteni var, Dipsas cynodon variety, Dipsadomorphus forsteni, boiga forsteni haematus, boiga forsteni leucohaematus
boiga gocool	Arrowback Tree Snake, Gokool Nachtbaumnatter, Dipsus gocool, Dipsadomorphus trigonatus var, Dipsas gokool, Dipsadomorphus gokool, boiga gokool
boiga guangxiensis	boiga guangxinensis
boiga hoeseli	Lesser Sundas Cat Snake
boiga irregularis	braune Nachtbaumnatter, brown catsnake, brown Tree Snake, Coluber irregularis, Hurria pseudoboiga, Dendrophis Ahetula fusca, Triglyphodon irregulare, Triglyphodon flavescens, Pappophis laticeps, Pappophis flavigastra, Dipsas boydii, Dipsas irregularis, Dipsas ornata, Dipsadomorphus irregularis, Dipsadomorphus irregularis Merr, Dipsadomorphus fuscus, boiga fusca, boiga fusca fusca, boiga fusca orn…
boiga jaspidea	Jasper Cat Snake, Jaspis Katzennatter, Triglyphodon jaspideum, Dipsas jaspidea, Dipsadomorphus jaspideus, Dipsas boops, Dipsadoides decipiens
boiga kraepelini	Kelung Cat Snake, Dipsadomorphus kraepelini, Dinodon multitemporalis, boiga sinensis, boiga kraepelini sinensis, boiga multitemporalis
boiga multifasciata	Many banded Tree Snake, Vielstreifen Katzennatter, Dipsas multifasciata, Dipsadomorphus multifasciatus
boiga multomaculata	Many spotted Cat Snake, Gefleckte Katzennatter, Vielflecken Nachtbaumnatter, Dipsas multomaculata, Dipsas multimaculata sic, Dipsas multimaculata, Dipsadomorphus multimaculatus, boiga multimaculata, boiga multimaculata hainanensis, boiga multimaculata sikiangensis
boiga nigriceps	black headed Cat Snake, Schwarzköpfige Nachtbaumnatter, Dipsas nigriceps, Dipsas Hoffmanseggii, Dipsadomorphus nigriceps, Dipsadomorphus pallidus, boiga nigriceps nigriceps, boiga nigriceps brevicauda, boiga nigriceps brevicaudata
boiga nuchalis	Collared Catsnake, Dipsas nuchalis, Dipsadomorphus nuchalis
boiga ochracea	Tawny Cat Snake, Stoliczkas Nachtbaumnatter, Dipsas ochraceus, Dipsas hexogonatus, Dipsadomorphus hexogonotus, Dipsadomorphus hexagonotus, boiga ochraceus, boiga ochracea walli, boiga ochracea cf, boiga walli, boiga ochracea stoliczkae, Dipsadomorphus stoliczkae, boiga stoliczkae
boiga philippina	Philippine Cat Snake, Dipsas Philippina, boiga philipina sic
boiga quincunciata	Dipsadomorphus quincunciata, boiga quincunciatus
boiga saengsomi	banded Cat Snake, Gebänderte Katzennatter
boiga schultzei	Schultz s blunt headedTree Snake, boiga drapiezii schultzei
boiga siamensis	Graue Katzennatter, Gray Cat Snake, Eyed Cat Snake, boiga ocellata
boiga tanahjampeana	Tanahjampea Cat Snake
boiga trigonata	Gemeine Nachtbaumnatter, Indian Gamma Snake, Common Cat Snake, Coluber trigonatus, Coluber sagittatus, Coluber catenularis, Sibon catenularis, Dipsas trigonata, Dipsadomorphus trigonatus, Dipsadomorphus trigonata var, boiga trigonatum, boiga trigonata melanocephala, boiga trigonatus, boiga melanocephala
boiga wallachi	Nicobar Cat Snake, boiga dendrophila
boiga westermanni	Indian Egg eating Snake, Indische Eierschlange, Elachistodon westermanni, Indian Egg eater, Westermann s Snake, Culebra comedora de huevos, Culebra tragahuevos india, Couleuvre de Westermann, Elachistodon, Mangeur d oeufs asiatique, Mangeur d oeufs indien, Mangeur d oeufs indien de Westermann
boiruna maculata	Mussurana, brachyruton occipitoluteum, brachyrhytum occipitoluteum, Oxyropus sic maculatus, Pseudoboa occipitolutea, Clelia occipitolutea
boiruna sertaneja
bolyeria multocarinata	Round Island burrowing Boa, Mauritius boa, Eryx multocarinata, Tortrix Pseudoeryx, bolyeria Pseudoeryx, Platygaster multicarinatus, bolyeria multicarinata, bolieria multicarinata, bolyeria multomaculata, boa de Mauricio, boa excavadora de Round Island, boa de l Ile Ronde de Dussumier, boa fouisseur de l Ã le Maurice, boa fouisseur de l Ile Ronde, bolyeride
borikenophis portoricensis	Puerto Rican Racer, Alsophis portoricensis, Dromicus sanctaecrucis var, Ocyophis portoricensis, borikenophis portoricensis anegadae, Alsophis anegadae, Dromicus anegadae, Alsophis portoricensis anegadae, borikenophis portoricensis aphantus, Alsophis portoricensis aphantus, borikenophis portoricensis nicholsi, Alsophis nicholsi, Alsophis nicholsi nicholsi, Alsophis portoricensis nicholsi, borikeno…
borikenophis prymnus	Puerto Rican Racer, Alsophis portoricensis prymnus, Alsophis portoricensis, borikenophis portoricensis prymnus
borikenophis sanctaecrucis	Saint Croix Racer, St Croix Racer, Alsophis sancticrucis, Dromicus sanctaecrucis, Alsophis sanctaecrucis, borikenophis sancticrucis
borikenophis variegatus	Mona Racer, Puerto Rican Racer, Dromicus variegatus, Alsophis variegatus, Alsophis portoricensis variegatus
bothriechis aurifer	Yellow blotched Palm Pit Viper, Guatemala Lanzenotter, Gelbgefleckte Lanzenotter, Thamnocenchris aurifer, Lachesis aurifer, bothrops nigroviridis aurifer, bothrops aurifer
bothriechis bicolor	Guatemala Palm Pit Viper, Zweifarbige Lanzenotter, Guatemala Palmenlanzenotter, bothrops bicolor, bothrops Bothriechis Bernoulli, Trimeresurus bicolor, bothriechis ornatus, bothrops ornatus
bothriechis guifarroi	bothrops nigroviridis, bothriechis marchi, bothrops marchii
bothriechis lateralis	Coffee Palm Viper, Palmenlanzenotter, Lachesis lateralis, bothrops lateralis
bothriechis marchi	March s Palm Pit Viper, bothrops nigroviridis marchi, bothrops marchi
bothriechis nigroviridis	black speckled Palm Pit Viper, Schwarzgelbe Palmenlanzenotter, bothrops Bothriechis nigroviridis, bothrops nigroviridis nigroviridis, Trimeresurus nigroviridis marchi, Trimeresurus nigroviridis, bothrops rowleyi, bothrops nigroviridis, bothrops marchi
bothriechis nubestris	Talamancan Palm Pitviper
bothriechis rowleyi	Rowley s Palm Pit Viper, bothrops rowleyi, bothrops nigroviridis macdougalli
bothriechis schlegelii	Eyelash Viper, Schlegels Lanzenotter, Greifschwanz Lanzenotter, Víbora de pestañas, Serpiente Loro, Trigonocephalus schlegelii, Lachesis nitidus, bothrops Schlegeli, bothrops Teleuraspis nigroadspersus, Teleuraspis nigroadspersus, Thanatophis torvus, Thanatophis colgadora, Lachesis schlegelii, Trimeresurus schlegelii, bothrops schlegeli, bothrops schlegelli, bothrops schlegelii, bothriechis schle…
bothriechis supraciliaris	blotched Palm pitviper, bothrops schlegelii supraciliaris
bothriechis thalassinus	Meerblaue Palmenlanzenotter
bothrochilus albertisii	Weißlippen Python, D Albertis python, Northern White lipped Python, Liasis albertisii, Leiopython gracilis, Liasis albertisi, Leiopython albertisii, Morelia albertisii, Liasis fuscus albertisii, Liasis fuscus albertisi, Leiopython albertisii barkeri, Leiopython albertisi barkerorum, D Albert s Python, White lipped Python, PitÃ n de Albert, Python Ã lÃ vres blanches, Python de Nouvelle GuinÃ e, br…
bothrochilus biakensis	biak whitelip python, Leiopython biakensis
bothrochilus boa	bismarck Ringed python, bismarck Zwergpython, Tortrix boa, Nardoa Schlegelii, Nardoa boa, Morelia boa, Liasis boa, barred Python, bismarck Ringed Python, Ringed Python, PitÃ n anillada de bismarck, bothrochile
bothrochilus fredparkeri	Karimui basin whitelip python, Leiopython fredparkeri
bothrochilus huonensis	Huon Peninsula whitelip python, Leiopython huonensis
bothrochilus meridionalis	Southern whitelip python, Leiopython hoserae, bothrochilus hoserae, Leiopython meridionalis
bothrochilus montanus	Wau whitelip python, Leiopython albertisii bennetti, Leiopython bennettorum, bothrochilus bennettorum, Leiopython montanus, D Albert s Python, White lipped Python, PitÃ n de Albert, Python Ã lÃ vres blanches, Python de Nouvelle GuinÃ e
bothrocophias andianus	Andean Lancehead, bothrops andiana, bothrops andianus, bothrops Daraninus andianus
bothrocophias campbelli	Víbora boca de sapo, bothrops campbelli, Trigonocephalus pulcher, Lachesis pulcher, bothrops pulchra, Porthidium almawebi
bothrocophias colombianus	Equis Colorada de Munchique, Colombian Lancehead, Munchique s Rufous Lancehead, Equis Gata, Equis Amarilla del Valle del Cauca rhombeatus, Cat Lancehead, Cauca Valley Yellow Lancehead rhombeatus, botrops rhomboatus sic, botrops rhombeatus, bothrops microphthalmus colombianus, Trimeresurus microphthalmus, Porthidium colombianum, bothrops colombianus, bothrops rhombeatus
bothrocophias hyoprora	Hognose Lancehead, bothrops hyopora, bothrops hyoporus, bothrops hyoprora, Porthidium hyoprora, bothrops pessoai, bothrops hyoprorus
bothrocophias microphthalmus	bothrops microphthalmus, Lachesis microphthalmus, Lachesis pleuroxanthus, bothrops microphtalmus sic, Porthidium microphthalmum
bothrocophias myersi	Equis Red Snake, cheeked Snake, Serpiente Equis Roja, Cachetona, bufadora, bothrops pulcher, Porthidium almawebi
bothrolycus ater	Günther s black Snake, Pseudoboodon albopunctatus, Pseudoboodon brevicaudatus
bothrophthalmus brunneus	bothrophthalmus lineatus brunneus, bothrophthalmus lineatus var, bothrophthalmus lineatus
bothrophthalmus lineatus	Red black Striped Snake, Elaphis bothophthalmus lineatus, Elaphis bothrophthalmus lineatus, bothrophthalmus melanozostus, bothrophthalmus modestus, bothrophthalmus lineatus lineatus, bothropthalmus lineatus
bothrops alcatraz	bothropoides alcatraz
bothrops alternatus	Urutu, Halbmondlanzenotter, Lachesis alternatus, Lachesis inaequalis, bothrops alternata, Rhinocerophis alternatus
bothrops ammodytoides	Yararanata, Rhinocerophis nasus, bothrops patagonicus, bothrops burmeisteri, Lachesis ammodytoides, Rhinocerophis ammodytoides
bothrops asper	Terciopelo, Rauhschuppige Lanzenotter, Víbora Equis, Trigonocephalus asper, Trigonocephalus xanthogrammus, bothrops atrox septentrionalis, bothrops quadriscutatus, Lachesis xanthogrammus, bothrops xanthogrammus, bothrops atrox asper, bothrops atrox xanthogrammus
bothrops atrox	Gewone lanspuntslang, barba Amarilla, Fer de Lance, common lancehead, Caicaca, Gewöhnliche Lanzenotter, Coluber atrox, Coluber lanceolatus, bothrops furia, bothrops sabinii, bothrops subscutatus, Trigonocephalus colombiensis, bothrops affinis, bothrops asper, Lachesis lanceolatus, bothrops lanceolatus, Trigonocephalus asper, Lachesis atrox, bothrops neuvoiedii venezuelenzi, Trimeresurus atrox, bo…
bothrops ayerbei	Patian Lancehead, Ayerbe s Lancehead, Cacica, Eqis Patiana
bothrops barnetti	barnett s Lancehead, Trimeresurus barnetti
bothrops bilineatus	Green Jararaca, Grüne Jararaca, Two striped forest pitviper smaragdinus, Cophias bilineatus, bothriopsis bilineatus, bothriopsis bilineata, bothriopsis taeniata, bothrops bilineata, bothrops bilineatus bilineatus, Lachesis bilineatus, Trigonocephalus bothrops arboreus, bothriopsis bilineata bilineata, bothrops bilineatus smaragdinus, bothriopsis bilineata smaragdina, bothriopsis bilineatus smarag…
bothrops brazili	brazil s Lancehead
bothrops caribbaeus	Saint Lucia Lancehead, Saint Lucia Viper, Trigonocephalus caribbaeus, bothrops lanceolatus caribbeus, Coluber lanceolatus, bothrops caribbaea, bothrops caribbeus
bothrops chloromelas	Lachesis chloromelas, bothrops chrysomelas, bothriopsis chloromelas
bothrops cotiara	Cotiara, Lachesis cotiara, Rhinocerophis cotiara
bothrops diporus	Lachesis neuwiedi, Lachesis neuviedi, bothrops neuwiedi meridionalis, bothrops neuwiedi diporus, bothropoides diporus
bothrops erythromelas	Caatinga Lancehead, bothropoides erythromelas
bothrops fonsecai	Fonseca s Lancehead, Rhinocerophis fonsecai
bothrops insularis	Golden Lancehead, Insel Lanzenotter, Lachesis insularis, bothropoides insularis
bothrops itapetiningae	Sao Paulo Lancehead, Lachesis itapetiningae, Rhinocerophis itapetiningae
bothrops jararaca	Jararaca, Cophias jajaraca sic, bothrops megaera, bothrops leucostigma, bothrops tessellatus, bothrops taeniatus, Cophias jararakka, Lachesis lanceolatus, bothropoides jararaca
bothrops jararacussu	Jararacussu, Lachesis jararacussu, Lachesis lanceolatus
bothrops jonathani	Jonathan s Lancehead, Rhinocerophis jonathani
bothrops lanceolatus	Martinique Lancehead, Coluber lanceolatus, Lachesis lanceolatus, Coluber Lanceolatus, Coluber megaera, bothrops lanceolata
bothrops leucurus	Whitetail Lancehead, bothrops megaera, Trimeresurus pradoi, bothrops pradoi
bothrops lojanus	Lojan Lancehead, bothrops lojana, bothrops alticola, bothriopsis alticola
bothrops lutzi	Sertao Lancehead iglesiasi, Lachesis lutzi, bothrops iglesiasi, bothrops neuwiedi bahiensis, bothrops neuwiedi piauhyensis, bothrops neuwiedi lutzi, bothropoides lutzi
bothrops marajoensis	Marajó Lancehead
bothrops marmoratus	Marbled lancehead, bothrops marmoratus DA
bothrops matogrossensis	bothrops neuwiedi matogrossensis, bothrops neuwiedi boliviana, bothrops neuwiedi bolivianus, bothrops neuwiedi mattogrossensis, bothrops mattogrossensis sic, bothrops mattogrossensis, bothropoides matogrossensis, bothropoides mattogrossensis
bothrops medusa	Venezuela Forest Pit Viper, Lachesis medusa, bothriopsis medusa, bothrops eneydae
bothrops moojeni	brazilian Lancehead
bothrops muriciensis
bothrops neuwiedi	Jararaca Pintada, Lanzenotter, bothrops leucurus, bothrops urutu, bothrops atrox meridionalis, Lachesis neuwiedi, bothrops neuwiedi goyazensis, bothrops neuwiedi paranaensis, bothrops neuwiedi neuwiedi, bothrops neuwiedii minasensis, bothrops neuwiedi meridionalis, bothrops neuwiedi fluminensis, bothrops neuwiedii fluminensis, bothrops neuwiedi urutu, bothropoides neuwiedi
bothrops oligolepis	Inca Forest Pit Viper oligolepis, Peru Forest Pit Viper peruviana, Lachesis bilineatus var, Lachesis peruvianus, bothrops peruviana, bothrops peruvianus, bothriechis oligolepis, bothriopsis oligolepis, bothriopsis peruviana
bothrops osbornei
bothrops otavioi	bothrops jararaca
bothrops pauloensis	bothrops neuwiedi pauloensis, bothropoides pauloensis
bothrops pictus	Desert Lancehead, Lachesis picta, Lachesis pictus, bothrops roedingeri, Trimeresurus pictus, Jackyhoserea pictus
bothrops pirajai	Piraja s Lancehead, bothrops neglecta
bothrops pubescens	Trigonocephalus bothrops pubescens, bothrops neuwiedi riograndensis, bothrops neuwiedi pubescens, bothropoides pubescens
bothrops pulcher	Trigonocephalus pulcher, Lachesis pulcher, bothrops albocarinata, bothrops alticola, bothrops albocarinatus, bothrops alticolus, bothriopsis albocarinata, bothriopsis alticola, bothriechis albocarinata, bothriechis alticolus, bothriechis oligolepis albocarinatus, bothriopsis albocarinatus, bothrops pulchra, bothriopsis pulchra
bothrops punctatus	Equis Orito, Equis Rabo de Chucha, Golden Lancehead or Opossum Tailed Lancehead, Chocoan Forest Pit Viper, Lachesis punctatus, Thanatophis montanus, Lachesis monticelli, bothrops leptura, bothrops monticelli, bothrops montecelli sic, bothrops punctata, bothriechis mahnerti, bothriechis punctatus mahnerti, bothriopsis punctata
bothrops sanctaecrucis	bolivian Lancehead
bothrops sazimai	Franceses island Lancehead
bothrops sonene	bothrops gr neuwiedi
bothrops taeniatus	Speckled Forest Pit Viper, bothriopsis quadriscutatus, bothriopsis taeniata, bothriechis taeniatus, bothrops taeniata, bothrops taeniatus lichenosa, bothriopsis lichenosa, bothrops castelnaudi lichenosus, bothrops taeniatus lichenosus, bothrops taeniatus taeniatus, bothrops castelnaudi, Lachesis castelnaudi, bothrops lichenosa, bothriopsis taeniata lichenosa
bothrops venezuelensis	Venezuela Lancehead, bothrops pifanoi, bothrops venezuelae
brachylophus bulabula	Central Fijian banded Iguana
brachylophus fasciatus	Gebänderter Fidschileguan, Lau banded Iguana, Fiji banded Iguana, Iguana fasciata, Agama fasciata, Iguana brachylophus fasciatus, Ctenosaurus Sieberi, Hypsilophus brachylophus fasciatus, Chloroscartes fasciatus, brachylophus brevicephalus, South Pacific banded Iguana, Iguane Ã bandes des Fidji
brachylophus gau	Gau Iguana, brachylophus fasciatus, brachylophus bulabula, Fiji banded Iguana, South Pacific banded Iguana, Iguane Ã bandes des Fidji
brachylophus vitiensis	Fiji Crested lguana, Fiji Crested Iguana, Iguana crestada de Fiji, Iguane Ã crÃªte des Fidji
brachymeles apus	Hikida s Short legged Skink
brachymeles bicolandia	bicol Slender Skink
brachymeles bicolor	Two colored Short legged Skink, Senira bicolor
brachymeles boholensis	bohol Short legged Skink, brachymeles gracilis boholensis, brachymeles gracilis, brachymeles boulengeri boholensis
brachymeles bonitae	Stub limbed burrowing Skink, Pretty Short legged Skink, brachymeles burksi
brachymeles boulengeri	boulenger s Short legged Skink, brachymeles gracilis boulengeri, brachymeles boulengeri boulengeri
brachymeles brevidactylus	Southern bicol Slender Skink
brachymeles cebuensis	Rabor s Short legged Skink
brachymeles cobos	Catanduañes Slender Skink
brachymeles dalawangdaliri	Tablas Slender Skink, brachymeles bonitae
brachymeles elerae	Common Short legged Skink
brachymeles gracilis	Graceful Short legged Skink, Eumeces Riopa gracilis, brachymeles gracilis gracilis
brachymeles hilong	Graceful Short legged Skink, Eumeces Riopa gracilis, brachymeles gracilis, brachymeles suluensis, brachymeles gracilis gracilis
brachymeles ilocandia	Ilokano Slender Skink, brachymeles bonitae
brachymeles isangdaliri	Aurora Slender Skink
brachymeles kadwa	Jessi s slender skink
brachymeles libayani	Lapinig Islands Slender Skink
brachymeles ligtas	Lubang Slender Skink, brachymeles bonitae
brachymeles lukbani
brachymeles makusog
brachymeles mapalanggaon	Masbate Slender Skink
brachymeles mindorensis	Mindoro Short legged Skink, brachymeles gracilis mindorensis, brachymeles boulengeri mindorensis
brachymeles minimus
brachymeles miriamae	Miriam s Skink, Miriams Skink, Davewakeum miriamae
brachymeles muntingkamay	Caraballo Mountains loam swimming skink
brachymeles orientalis	Southern burrowing Skink, brachymeles schadenbergi orientalis
brachymeles paeforum	PAEF Slender Skink
brachymeles pathfinderi	Pathfinder Short legged Skink
brachymeles samad	Eastern Visayas Slender Skink
brachymeles samarensis	brown s Short legged Skink
brachymeles schadenbergi	Schadenberg s burrowing Skink, Eumeces Riopa schadenbergi, brachymeles schadenbergi schadenbergi
brachymeles suluensis	Graceful Short legged Skink, brachymeles gracilis, brachymeles gracilis gracilis
brachymeles talinis	Duméril s Short legged Skink, brachymeles schadenbergi talinis
brachymeles taylori	Taylor s Short legged Skink, brachymeles gracilis taylori, brachymeles boulengeri taylori
brachymeles tiboliorum	Western Mindanao Slender Skink
brachymeles tridactylus	Three fingered Short legged Skink
brachymeles tungaoi	Tungao s slender skink
brachymeles vermis	Taylor s Shor t legged Skink
brachymeles vindumi	Jens slender skink
brachymeles vulcani	Camiguin Sur Slender Skink
brachymeles wrighti	Wright s Short legged Skink
brachyophis revoili	Revoil s Short Snake, brachyophis revoili revoili, brachyophis revoili cornii, brachyophis cornii, brachyophis revoili krameri, brachyophis krameri
brachyorrhos albus	Seram Short tailed Snake, Coluber albus, Coluber brachiurus, Calamaria brachyorrhos, brachiorrhos albus, Atractocephalus raffrayi, brachyorrhos albus var, brachyorrhus albus sic
brachyorrhos gastrotaenius	buru Short tailed Snake, Rabdion gastrotaenia, Oxyorrhos fusiformis
brachyorrhos raffrayi	Ternate Short tailed Snake, Atractocephalus raffrayi, brachyorrhos albus var, brachyorrhos albus
brachyorrhos wallacei	Halmahera Short tailed Snake, brachyorrhos albus
brachyseps anosyensis	Amphiglossus anosyensis
brachyseps frontoparietalis	boulenger s Tree Skink, Sepsina frontoparietalis, Scelotes praeornatus, Scelotes frontoparietalis, Scincus goudotii, Amphiglossus frontoparietalis, Amphiglossus praeornatus
brachyseps gastrostictus	O Shaughnessy s Madagascar Skink, Gongylus gastrostictus, Sepsina gastrosticta, Scelotes gastrostictus, Amphiglossus gastrostictus
brachyseps macrocercus	black striped Skink, Gongylus macrocercus, Sepsina macrocerca, Scelotes macrocercus, Amphiglossus macrocercus
brachyseps mandady	Amphiglossus mandady
brachyseps punctatus	Amphiglossus punctatus
brachyseps spilostichus	Amphiglossus spilostichus
brachyseps splendidus	Splendid Skink, Gongylus splendidus, Scelotes splendidus, Amphiglossus splendidus
brachyurophis approximans	North western Shovel nosed Snake, Rhynchoelaps approximans, Simoselaps approximans
brachyurophis australis	Eastern Shovel nosed Snake, Coral Snake, Australian Coral Snake, Simotes australis, Rhynchelaps australis, Simoselaps australis, Austrelaps australis
brachyurophis campbelli	Cape York Shovel nosed Snake, Rhynchoelaps campbelli, Rhynchelaps woodjonesii, brachyurophis woodjonesii, brachyurophis woodjonesi, Simoselaps semifasciatus campbelli, Simoselaps semifasciatus woodjonesi, Simoselaps semifasciatus woodjonesii
brachyurophis fasciolatus	Narrow banded Shovel nosed Snake, Narrow banded burrowing Snake, Rhinelaps fasciolatus, Rhynchoelaps fasciolatus, Vermicella fasciata, Hornea pulchella, Rhynchelaps fasciolatus, Simoselaps fasciolatus, Simoselaps fasciolatus fasciolatus, Simoselaps fasciolatus fasciata
brachyurophis incinctus	Unbanded Shovel nosed Snake, Vermicella semifasciata incincta, Simoselaps incinctus, Simoselaps incincta
brachyurophis morrisi	Simoselaps morrisi
brachyurophis roperi	Northern Shovel nosed Snake, Rhynchoelaps roperi, Rhynchoelaps smithii, Vermicella semifasciata roperi, Simoselaps roperi, Simoselaps semifasciatus, Simoselaps semifasciatus roperi
brachyurophis semifasciatus	Southern Shovel nosed Snake, Half girdled Snake, Pseudoelaps rhinostomus, Vermicella semifasciata, Simoselaps semifasciatus, brachyurophis semifasciata
bradypodion atromontanum	Swartberg Dwarf chameleon
bradypodion caeruleogula	Umlalazi Dwarf Chameleon, Eshowe Dwarf Chameleon, Dhlinza Dwarf Chameleon, bradypodion nemorale, Zululand Dwarf Chameleon, CamÃ lÃ on nain Ã nez rouge
bradypodion caffer	Pondo Dwarf Chameleon, Transkei Dwarf Chameleon, Chamaeleon caffer, Lophosaura caffer, Chamaeleo pumilus caffer, bradypodion caffrum, bradypodion pumilum caffer, CamÃ lÃ on nain du Transkei, Cape Dwarf Chameleon, Variegated Dwarf Chameleon, CamÃ lÃ on nain de Setaro
bradypodion damaranum	Knysna dwarf chameleon, Chamaeleon damaranus, Chamaeleo pumilus damaranus, bradypodion pumilum damaranum, Knysna Dwarf Chameleon, CamÃ lÃ on nain du Kenya, Cape Dwarf Chameleon, Variegated Dwarf Chameleon, CamÃ lÃ on nain de Setaro
bradypodion dracomontanum	Drakensberg Dwarf Chameleon, CamÃ lÃ on nain du Drakensberg
bradypodion gutturale	Little Karoo Dwarf Chameleon, Robertson Dwarf Chameleon, Chamaeleo gutturalis, Chamaeleon gutturalis, Chamaeleo pumilus gutturalis, bradypodion pumilum gutturale, bradypodion ventrale gutturale, Robertson s Dwarf Chameleon, CamÃ lÃ on nain de Karro, Cape Dwarf Chameleon, Variegated Dwarf Chameleon, CamÃ lÃ on nain de Setaro, Southern Dwarf Chameleon, CamÃ lÃ on nain des Monts Ruwenzori
bradypodion kentanicum	Kentani dwarf chameleon, Lophosaura melanocephala kentanica, Lophosaura melanocephala kentamica, bradypodion ketanicum
bradypodion melanocephalum	Kwazulu Dwarf Chameleon, black headed Dwarf Chameleon, Microsaura melanocephala, Chamaeleon melanocephalus, Chamaeleo pumilus melanocephalus, bradypodion pumilum melanocephalum, KwaZulu Dwarf Chamaeleon, Cape Dwarf Chameleon, Variegated Dwarf Chameleon, CamÃ lÃ on nain de Setaro
bradypodion nemorale	Qudeni Dwarf Chameleon, Zululand Dwarf Chameleon, bradypodion nkandlae, CamÃ lÃ on nain Ã nez rouge
bradypodion ngomeense	Ngome Dwarf Chameleon
bradypodion occidentale	Western Dwarf Chameleon, Wüstenzwergchamäleon, Namaqua Zwergchamäleon, Lophosaura ventralis occidentalis, Lophosaura ventralis, bradypodion pumilum occidentale, Cape Dwarf Chameleon, Variegated Dwarf Chameleon, CamÃ lÃ on nain de Setaro
bradypodion pumilum	Cape Dwarf Chameleon, buntes Zwergchamäleon, Chamaeleon bonae spei, Lacerta pumila, Chamaeleo thermophilus, Chamaeleo margaritaceus, Chameleo pumillus, Chamaeleo pumilus, Lophosaura pumila var, Lophosaura pumila, Chamaeleon punilus, Chamaeleo pusillus var, Chamaeleon pumilus, Microsaura pumila, Chameleo pumillus pumillus, bradypodion pumilum pumilum, Variegated Dwarf Chameleon, CamÃ lÃ on nain de…
bradypodion setaroi	Setaro s Dwarf Chameleon, Chamaeleo pumilus setaroi, CamÃ lÃ on nain Ã pineux
bradypodion taeniabronchum	Elandsberg Dwarf Chameleon, Smith s Dwarf Chameleon, Chaemelio taeniabronchus, Chamaeleo taeniabronchus, Lophosaura taeniabroncha, bradypodion pumilum taeniabronchum, Cape Dwarf Chameleon, Variegated Dwarf Chameleon, CamÃ lÃ on nain de Setaro
bradypodion thamnobates	Midlands Dwarf Chameleon, Natal Midlands Dwarf Chameleon, CamÃ lÃ on nain du Transvaal
bradypodion transvaalense	Northern Dwarf Chameleon, Transvaal Dwarf Chameleon, Chamaeleon transvaalensis, Chamaeleo natalensis, Microsauria pumila transvaalensis, bradypodion pumilum transvaalense, Cape Dwarf Chameleon, Variegated Dwarf Chameleon, CamÃ lÃ on nain de Setaro, CamÃ lÃ on nain de Muller
bradypodion ventrale	Eastern Cape Dwarf Chameleon, Chamaeleo ventralis, Lophosaura ventralis var, Lophosaura melanocephala kentamica, bradypodion ventrale karrooicum, bradypodion pumilum karrooicum, bradypodion pumilum ventrale, bradypodion karrooicum, Cape Dwarf Chameleon, Variegated Dwarf Chameleon, CamÃ lÃ on nain de Setaro, Southern Dwarf Chameleon, CamÃ lÃ on nain des Monts Ruwenzori
brasiliscincus agilis	Scincus agilis, Mabouya aenea, Mabuia agilis, Mabuya agilis agilis, Mabuya agilis
brasiliscincus caissara	Caissara Squamata, Mabuya caissara
brasiliscincus heathi	brazilian Mabuya, Mabuya heathi
broadleysaurus major	Rough scaled Plated Lizard, braune Schildechse, Sudan Schildechse, Gerrhosaurus major major, Gerrhosaurus major, Gerrhosaurus zanzibaricus, Gerrhosaurus bottegoi, Gerrhosaurus major var, Gerrhosaurus bergi, Gerrhosaurus grandis, Gerrhosaurus major grandis, Gerrhosaurus zechi, Gerrhosaurus major zechi, Gerrhosaurus major bottegoi, broadleysaurus major bottegoi
bronchocela burmana	burmese Green crested lizard, burma Langschwanzagame, burma Schönechse, blutsaugeragame
bronchocela celebensis	Sulawesi bloodsucker, Calotes celebensis
bronchocela cristatella	Green crested lizard, borneo Langschwanzagame, borneo Schönechse, blutsaugeragame, Agama cristatella, Agama gutturosa, bronchocela gutturosa, Calotes gutturosa, Agama moluccana, Pseudocalotes archiducissae, Calotes bronchocele philippinus, bronchocela intermedia, Calotes cristatellus, Calotes octospinosus, Calotes cristatellus moluccanus, bronchocela petersdoriai, bronchocela christatella, bronch…
bronchocela danieli	Daniel s Forest Lizard, Calotes danieli
bronchocela hayeki	Sumatra bloodsucker, Calotes hayeki
bronchocela jubata	Maned forest lizard, bronchocele sic intermedia, Calotes bronchocele intermedius, Calotes intermedius, Calotes jubatus, bronchocela petersidoriai, broncochela jubata
bronchocela marmorata	Marbled bloodsucker, bronchocela marmoratus, Lophyrus spinosus, Calotes bronchocele Philippinus, Calotes marmoratus, Calotes marmoratus marmoratus, Calotes marmoratus sanchezi
bronchocela orlovi	Orlov s Forest Lizard
bronchocela rayaensis	Gunung Raya Green crested Lizard, bronchocela cristatela, bronchocela cristatella
bronchocela rubrigularis
bronchocela shenlong	bronchocela cristatella
bronchocela smaragdina	Gunther s bloodsucker, Calotes smaragdinus
bronchocela vietnamensis
brookesia antakarana	brookesia ambreensis
brookesia bekolosy
brookesia betschi	blanc s Leaf Chameleon
brookesia bonsi
brookesia brunoi
brookesia brygooi
brookesia confidens
brookesia decaryi	Spiny Leaf Chameleon, brookÃ sie Ã pineuse
brookesia dentata	Toothed Leaf Chameleon
brookesia desperata
brookesia ebenaui	Northem Leaf Chameleon, Chamaeleo ebenaui, brookesia legendrei, Northern Leaf Chameleon, brookÃ sie d Ebenau
brookesia exarmata
brookesia griveaudi	Marojejy Leaf Chameleon
brookesia karchei	Naturelle Leaf Chameleon
brookesia lambertoni	Fito Leaf Chameleon
brookesia lineata
brookesia micra
brookesia minima	Minute Leaf Chameleon, Nosy be Stummelschwanzchamäleon, brookÃ sie naine
brookesia perarmata	Antsingy Leaf Chameleon, Leandria perarmata, Armoured Leaf Chameleon, brookÃ sie d Antsingy
brookesia peyrierasi	brookesia minima, Minute Leaf Chameleon, brookÃ sie naine, Antongil Leaf Chameleon
brookesia ramanantsoai	Ramanantsoa s Leaf Chameleon
brookesia stumpffi	Plated Leaf Chameleon, Stachelchamäleon, brookÃ sie de Stumpff
brookesia superciliaris	brown Leaf Chameleon, Augenzipfelstummelschwanzchamäleon, Chamaeleo superciliaris, Chameleo brookesiana, Chameleo brookesii, Chamaeleo brookesii, Chamaeleon Furcifer brookesii, Chameleo brookesianus, Chamaeleo balteus, Chameleo brookesia, brookÃ sie commune
brookesia tedi	b minima, b minima s, b aff minima, b cf minima
brookesia therezieni	Permet Leaf Chameleon, Perinet Leaf Chameleon
brookesia thieli	Domergue s Leaf Chameleon, brookesia antoetrae, brookÃ sie de Domergue
brookesia tristis
brookesia tuberculata	Mount d Ambre Leaf Chameleon, brookesia minima, Minute Leaf Chameleon, brookÃ sie naine
brookesia vadoni	Iaraka River Leaf Chameleon, Mossy Leaf Chameleon
brookesia valerieae	Raxworthy s Leaf Chameleon
brygophis coulangesi	Perinetia coulangesi
bufoniceps laungwalaensis	Laungwala Long headed Lizard, Rajasthan Toad headed lizard, Phrynocephalus laungwalaensis, Phrynocephalus laungwalensis, bufoniceps laungwalensis, bufoniceps laungwalensis sic, bufoniceps laungawalensis sic
buhoma depressiceps	Pale headed forest snake, Marlier s Forest Snake, Tropidonotus depressiceps, Geodipsas mapanjensis, Geodipsas depressiceps, Geodipsas depressiceps depressiceps, buhoma depressiceps depressiceps, buhoma depressiceps marlieri, Geodipsas depressiceps marlieri, buhoma marlieri
buhoma procterae	Uluguru forest snake, Geodipsas procterae
buhoma vauerocegae	Usambara forest snake, Geodipsas vauerocegae
bungarus andamanensis	South Andaman Krait
bungarus bungaroides	Northeastern Hill Krait, Elaps bungaroides, Xenurelaps bungaroides
bungarus caeruleus	Indischer Krait, Indian Krait, Common krait, Pseudoboa caerulea, boa lineata, bungarus arcuatus, bungarus candidus var, bungarus sindanus, bungarus candidus, bungarus caerulus
bungarus candidus	blue Krait, blauer Krait, Coluber candidus, bungarus semifasciatus, Aspidoclonion semifasciatum, bungarus candidus var, bungarus javanicus
bungarus ceylonicus	Montane Ceylon Krait, bungarus ceylonicus karavala, bungarus ceylonicus karawala
bungarus fasciatus	banded Krait, Gelbgebänderter Krait, Pseudoboa Fasciata, boa fasciata, bungarus annularis, Aspidoclonion annulare, bungarus fasciatus bifasciatus, bungarus fasciatus insularis, bungarus fasciatus fasciatus, bungarus fasiatus sic
bungarus flaviceps	Red headed Krait, Rotkopf Krait, Elaps bivirgatus nec, Elaps bivirgatus, Megaerophis flaviceps, Maticora intermedia, bungarus flaviceps flaviceps, bungarus flaviceps baluensis
bungarus lividus	Lesser black Krait
bungarus magnimaculatus	burmese Krait, bungarus caeruleus var
bungarus multicinctus	Many banded Krait, Vielgebänderter Krait, bungarus semifasciatus, bungarus caeruleus, bungarus candidus var, bungarus candidus multicinctus, bungarus cf multicinctus, bungarus multicinctus multicinctus, bungarus multicinctus wanghaotingi, bungarus wanghaotingi
bungarus niger	Greater black Krait
bungarus persicus	bungarus sindanus persicus
bungarus sindanus	Sind Krait, bungarus caeruleus sindanus, bungarus walli, bungarus sindanus razai
bungarus slowinskii	Red River Krait
bungarus walli	Sind Krait, bungarus sindanus walli
bunopus blanfordii	blanford s Rock Gecko, blanfords Felsengecko, Alsophylax blanfordii, Alsophylax blanfordi
bunopus crassicauda	Thick tailed tuberculated gecko, Thickhead Rock Gecko, Alsophylax crassicauda, bunopus crassicaudus
bunopus tuberculatus	Felsengecko, baluch Rock Gecko, Arabian desert gecko, Southern tuberculated gecko, Alsophylax tuberculatus, Stenodactylus lumsdeni, Alsophylax tuberculata, bunopus blanfordii, Alsophylax blanfordii, bunopus gabrielis, bunopus biporus, bunopus abudhabi
Pristidactylus casuhatiensis	Casuhatien Anole, Kupfer Grosskopfleguan, Cupriguanus casuhatiensis
Caaeteboia amarali	Amaral s Ground Snake, Liophis amarali, Liophis amarali incertae
Cachryx alfredschmidti	Campeche Spiny tailed Iguana, Ctenosaura alfredschmidti, Ctenosaura Enyaliosaurus alfredschmidti
Cachryx defensor	Yucatán Spinytail Iguana, Ctenosaura erythromelas, Cachryx erythromelas, Ctenosaura defensor, Ctenosaura Cachryx annectens, Enyaliosaurus erythromelas, Enyaliosaurus defensor, Ctenosaura Enyaliosaurus defensor
Cacophis churchilli
Cacophis harriettae	White crowned Snake, White naped Snake, Glyphodon harrietae, Pseudelaps harriettae, Aspidomorphus harriettae
Cacophis krefftii	Dwarf Crowned Snake, Krefft s Dwarf Snake, Cacophis fordei, Pseudelaps krefftii, Aspidomorphus krefftii
Cacophis squamulosus	Golden Crowned Snake, Pseudelaps squamulosus, Pseudelaps fordii, Diemansia cucullata, Pseudoelaps atropolios, Aspidomorphus squamulosus
Cadea blanoides	Cuban Spotted Wormlizard, Spotted Amphisbaena, Amphisbaena Punctata, Amphisbaena caeca, Amphisbaena punctata, Cadea punctata, Amphisbaena blanoides
Cadea palirostrata	Cuban Sharp nosed Wormlizard, Sharp nosed Amphisbaena, Cadae palirostrata, Amphisbaena palirostrata
Caesoris novaecaledoniae	Lygosoma Leiolopisma novaecaledoniae, Leiolopisma novaecaledonicum, Leiolopisma novaecaledoniae, Lioscincus novaecaledoniae, Leiolopisma vovaecaledoniae
Caiman crocodilus	brillenkaiman, Rio Apaporis Caiman, Common caiman, Spectacled caiman, Lacerta crocodilus, Caiman sclerops, Crocodilus sclerops, Alligator sclerops, Caiman crocodylus, Caiman crocodilus apaporiensis, Caiman sclerops apaporiensis, Caiman crocodilus chiapasius, Alligator Jacare chiapasius, Caiman crocodilus fuscus, Perosuchus fuscus, brown Caiman, Apaporis River Caiman, Common Caiman, Rio Apaporis S…
Caiman latirostris	broad snouted caiman, breitschnauzenkaiman, Crocodilus latirostris, Caiman fissipes, Champsa fissipes, Alligator cynocephalus, Crocodilus fissipes, Jacare latirostris, Alligator latirostris, Jacaretinga latirostris, Caiman latirostris latirostris, Caiman latirostris chacoensis, broad nosed Caiman, broad snouted Caiman, CaÃ mÃ n de hocico ancho, CaimÃ n hociquiancho, YacarÃ de hocico ancho, YacarÃ…
Caiman yacare	Yacare caiman, Südlicher brillenkaiman, Crocodilus yacare, Jacaretinga punctulatus, Alligator punctulatus, Champsa vallifrons, Jacare longiscutata, Jacare ocellata, Jacare multiscutata, Caiman sclerops, Jacaretinga crocodilus yacare, Caiman crocodilus yacare, Caiman crocodilus matogrossoiensis, Caiman crocodilus paraguayiensis, Caiman crocodilus matogrossiensis, Caiman crocodilus paraguaiensis, C…
Calabaria reinhardtii	Erdpython, Calabar Ground Python, African burrowing Python, Eryx reinhardtii, Calabaria fusca, Rhoptrura reinhardti, Eryx Rhoptrura Reinhardtti, Rhoptrura petiti, Calabaria reinhardti, Charina reinhardtii, PitÃ n de Calabar, Calabare de Reinhardt, Calabaria de Reinhardt
Calamaria abramovi
Calamaria abstrusa	Calamaria sumatrana
Calamaria acutirostris	Pointed Snout Reed Snake
Calamaria albiventer	White bellied Reed Snake, Weissbauch Riednatter, Changulia albiventer, Calamaria lumbricoidea, Calamaria linnei Var, Calamaria linnaei nec, Calamaria indragirica, Calamaria ornata, Calamaria indraginia sic
Calamaria alidae
Calamaria andersoni	Anderson s Reed Snake
Calamaria apraeocularis	Apreocular Reed Snake
Calamaria banggaiensis	banggai reed snake, banggai Zwergschlange, Calamaire de banggai
Calamaria battersbyi	Calamaria melanota
Calamaria bicolor	Two colored Dwarf Snake, Calamaria macrurus, Calamaria leucocephala, Calamaria hosei, Calamaria semiannulata, Calamaria pictei, Calamaria cf bicolor
Calamaria bitorques	Luzon Dwarf Snake, Calamaria gervaisi, Calamaria cf bitorques
Calamaria boesemani	boeseman s Reed Snake, Calamaria boesmani sic
Calamaria borneensis
Calamaria brongersmai	brongersma s Reed Snake, Calamaria virgulata
Calamaria buchi	Dalat Dwarf Snake
Calamaria butonensis
Calamaria ceramensis	Calamaria jeudei
Calamaria concolor
Calamaria crassa
Calamaria curta	Dark bellied Reed Snake
Calamaria doederleini	Calamaria döderleini, Calamaria doderleini
Calamaria dominici	Dominic s reed snake, Ran mai gam do mi nic, Calamaire de Dominic, Dominics Zwergschlange
Calamaria eiselti
Calamaria everetti	Calamaria Everetti, Calamaria everett
Calamaria forcarti	Calamaria stahlknechti
Calamaria gervaisii	Gervais Reed Snake, Philippine Dwarf Snake, Calamaria Gervaisi, Calamaria mindorensis, Calamaria gervaisii iridescens, Calamaria tropica, Calamaria polillensis, Calamaria hollandi, Calamaria gervaisi hollandi, Calamaria gervaisi iridescens
Calamaria gialaiensis	Gia Lai reed snake, Ran mai gam gia lai, Calamaire de Gia Lai, Gia Lai Zwergschlange
Calamaria grabowskyi	Calamaria baluensis, Calamaria moultoni
Calamaria gracillima	Typhlocalamus gracillima
Calamaria griswoldi	Calamaria lumbricoidea griswoldi, Calamaria vermiformis
Calamaria hilleniusi
Calamaria ingeri
Calamaria javanica
Calamaria joloensis	Jolo Worm Snake
Calamaria lateralis
Calamaria lautensis
Calamaria leucogaster	Ampat Lawang Dwarf Snake, Calamaria rebentischi, Calamaria arcticeps, Calamaria beccarii, Calamaria brooki, Calamaria smithi, Calamaria leucocephala, Calamaria bicolor
Calamaria linnaei	Linne s Dwarf Snake, Calamaria multipunctata, Calamaria maculosa, Calamaria versicolor, Calamaria linnaei var, Calamaria versicolor var, Calamaria brevis, Calamaria sondaica, Calamaria borneensis var, Calamaria margaritophora gastropicta, Calamaria pavimentata, Changulia multipunctata
Calamaria longirostris
Calamaria lovii	Lowi s Reed Snake, Lovis Riednatter, Calamaria lowi, Calamaria lovi, Calamaria lovii lovii, Calamaria lovii gimletti, Calamaria gimletti, Calamaria doerianense, Calamaria pavimentata, Calamaria javanica, Calamaria ventralis, Calamaria melanota, Calamaria javanica lineata, Calamaria lowi gimletti, Calamaria fraseri, Calamaria lowi lowi, Calamaria gimlettii, Calamaria lovii ingermarxorum, Calamaria…
Calamaria lumbricoidea	Variable Reed Snake, Variable Riednatter, Calamaria vermiformis, Calamaria temmincki, Calamaria melanorhynchos, Calamaria alkeni, Calamaria stahlknechtii, Calamaria vermiformis var, Calamaria bungaroides, Calamaria bruegeli, Calamaria go ringi
Calamaria lumholtzi	Calamaria raveni, Calamaria lumholtzii
Calamaria margaritophora	bleeker s Dwarf Snake, Calamaria margaritophorus, Calamaria maculolineata, Calamaria hoevenii, Calamaria margaritifera
Calamaria mecheli	Calamaria mehelyi, Calamaria mechei
Calamaria melanota	Calamaria linnaei var, Calamaria benjaminsi, Calamaria electa
Calamaria modesta	Calamaria monochrous, Calamaria bogorensis, Calamaria modesta var, Calamaria mjöbergi, Calamaria virgulata, Calamaria elegans, Calamaria simalurensis
Calamaria muelleri	Mueller s Reed Snake
Calamaria nuchalis	Narrow headed Reed Snake
Calamaria palavanensis	Palawan Worm Snake, Calamaria everetti, Calamaria palawanensis
Calamaria pavimentata	Collared Reed Snake, braune Riednatter, Calamaria quadrimaculata, Calamaria siamensis, Calamaria berezowskii, Caramaria berezowskii sic, Calamaria pavimentata var, Calamaria pavimentata formosana, Calamaria pavimentata banaensis, Calamaria pavimentata annamensis, Calamaria pavimentata pavimentata, Calamaria uniformis, Calamaria pavimentata semidoliata, Calamaria pavimentata miyarai
Calamaria pfefferi	Pfeffer s reed snake, Calamaria pavimentata
Calamaria prakkei	Prakke s Reed Snake, Prakkes Riednatter
Calamaria rebentischi	Calamaria rebenitschi
Calamaria sangi	Sang s reed snake, Ran mai gam sang, Calamaire de Sang, Sangs Zwergschlange
Calamaria schlegeli	Schlegels Riednatter, Pink headed Reed Snake, White headed Reed Snake, Calamaria schlegeli schlegeli, Calamaria leucocephala, Calamaria agamensis, Calamaria nigroalba, Calamaria martapurensis, Calamaria dumerili, Calamaria sinkawangensis, Calamaria Schlegeli, Calamaria iris, Keiometopon booliati, Calamaria schegeli, Calamaria schlegelii, Calamaria schlegeli cuvieri, Calamaria cuvieri
Calamaria schmidti	Schmidt s Reed Snake
Calamaria septentrionalis	Hong Kong Dwarf Snake
Calamaria suluensis	Calamaria pendleburyi, Calamaria sumatrana, Calamaria grabowski
Calamaria sumatrana	Sumatra Dwarf Snake, Calamaria pavimentata
Calamaria thanhi	Thanhs Zwergschlange, Thanh s reed snake
Calamaria ulmeri
Calamaria virgulata	boie s Dwarf Snake, Calamaria brachyura, Calamaria anceps, Calamaria collaris, Calamaria quinquetaeniata, Calamaria lumbricoidea, Calamaria mearnsi, Calamaria albopunctata, Calamaria egregia, Calamaria zamboangensis, Calamaria virgultea
Calamaria yunnanensis
Calamodontophis paucidens	Tropical Forest Snake, Calamodon paucidens
Calamodontophis ronaldoi	Calamodontophis dorsolineatus
Calamophis jobiensis	Yapen Island Stout tailed Snake, brachyorrhos jobiensis
[truncated: 9,051 more rows]
