# Supplementary material for: Thousands of reptile species threatened by under-regulated global trade
Source: Nat Commun. 2020 Sep 29;11:4738. doi: 10.1038/s41467-020-18523-4 (PMC7525537; doi:10.1038/s41467-020-18523-4)
Supplement: Supplementary file 7 — Supplementary Data 3 [file 41467_2020_18523_MOESM7_ESM.csv]

sp	page	keyw	n	site	timestamp.parse	dataset
Pantherophis guttatus	1	Pantherophis guttatus	2	1	2019-01-01	snapshot
Phelsuma grandis	1	Phelsuma grandis	1	1	2019-01-01	snapshot
Python regius	1	Python royal	1	1	2019-01-01	snapshot
Alligator mississippiensis	1	Gator	1	2	2019-01-01	snapshot
Anolis carolinensis	1	Green anole	1	2	2019-01-01	snapshot
Aspidites ramsayi	1	Woma	1	2	2019-01-01	snapshot
Candoia carinata	1	Tree boa	1	2	2019-01-01	snapshot
Chamaeleo calyptratus	1	Veiled chameleon	1	2	2019-01-01	snapshot
Chilabothrus chrysogaster	1	Rainbow boa	1	2	2019-01-01	snapshot
Corallus batesii	1	Emerald tree boa	1	2	2019-01-01	snapshot
Corallus caninus	1	Emerald tree boa	1	2	2019-01-01	snapshot
Corallus cookii	1	Amazon tree boa	1	2	2019-01-01	snapshot
Corallus hortulanus	1	Amazon tree boa	1	2	2019-01-01	snapshot
Correlophus ciliatus	1	Crested gecko	1	2	2019-01-01	snapshot
Dermochelys coriacea	1	Leatherback	1	2	2019-01-01	snapshot
Drymarchon corais	1	Yellow tail cribo	1	2	2019-01-01	snapshot
Epicrates alvarezi	1	Rainbow boa	1	2	2019-01-01	snapshot
Epicrates assisi	1	Rainbow boa	1	2	2019-01-01	snapshot
Epicrates cenchria	1	Rainbow boa	1	2	2019-01-01	snapshot
Epicrates crassus	1	Rainbow boa	1	2	2019-01-01	snapshot
Epicrates maurus	1	Rainbow boa	1	2	2019-01-01	snapshot
Eryx colubrinus	1	Sand boa	2	2	2019-01-01	snapshot
Eunectes murinus	1	Anaconda	1	2	2019-01-01	snapshot
Eunectes notaeus	1	Anaconda	1	2	2019-01-01	snapshot
Furcifer lateralis	1	Carpet chameleon	1	2	2019-01-01	snapshot
Furcifer major	1	Carpet chameleon	1	2	2019-01-01	snapshot
Furcifer pardalis	1	Panther chameleon	1	2	2019-01-01	snapshot
Furcifer viridis	1	Carpet chameleon	1	2	2019-01-01	snapshot
Gekko gecko	1	Tokay gecko	1	2	2019-01-01	snapshot
Graptemys pseudogeographica	1	Mississippi map turtle	1	2	2019-01-01	snapshot
Hemitheconyx caudicinctus	1	Fat tail gecko	1	2	2019-01-01	snapshot
Heterodon nasicus	1	Western hognose snake	1	2	2019-01-01	snapshot
Lampropeltis californiae	1	California kingsnake	1	2	2019-01-01	snapshot
Lampropeltis getula	1	Florida kingsnake	1	2	2019-01-01	snapshot
Lampropeltis nigra	1	Black kingsnake	1	2	2019-01-01	snapshot
Lampropeltis pyromelana	1	Arizona mountain kingsnake	1	2	2019-01-01	snapshot
Lampropeltis splendida	1	Desert kingsnake	1	2	2019-01-01	snapshot
Malaclemys terrapin	1	Diamondback terrapin	1	2	2019-01-01	snapshot
Morelia bredli	1	Carpet python	1	2	2019-01-01	snapshot
Morelia spilota	1	Carpet python	2	2	2019-01-01	snapshot
Morelia viridis	1	Green tree python	2	2	2019-01-01	snapshot
Phelsuma astriata	1	Lined day gecko	1	2	2019-01-01	snapshot
Phelsuma comorensis	1	Gold dust day gecko	1	2	2019-01-01	snapshot
Phelsuma dorsivittata	1	Lined day gecko	1	2	2019-01-01	snapshot
Phelsuma laticauda	1	Gold dust day gecko	2	2	2019-01-01	snapshot
Phelsuma lineata	1	Lined day gecko	1	2	2019-01-01	snapshot
Phelsuma modesta	1	Lined day gecko	1	2	2019-01-01	snapshot
Phelsuma parva	1	Peacock day gecko	1	2	2019-01-01	snapshot
Phelsuma pusilla	1	Lined day gecko	1	2	2019-01-01	snapshot
Phelsuma quadriocellata	1	Peacock day gecko	1	2	2019-01-01	snapshot
Physignathus cocincinus	1	Chinese water dragon	1	2	2019-01-01	snapshot
Pogona barbata	1	Bearded dragon	1	2	2019-01-01	snapshot
Python anchietae	1	Angolan python	1	2	2019-01-01	snapshot
Python brongersmai	1	Red blood python	2	2	2019-01-01	snapshot
Python curtus	1	Blood python	1	2	2019-01-01	snapshot
Python regius	1	Ball python	1	2	2019-01-01	snapshot
Salvator rufescens	1	Red tegu	1	2	2019-01-01	snapshot
Sphaerodactylus ariasae	1	Dwarf gecko	1	2	2019-01-01	snapshot
Terrapene carolina	1	Three toed box turtle	2	2	2019-01-01	snapshot
Testudo graeca	1	Greek tortoise	1	2	2019-01-01	snapshot
Testudo hermanni	1	Hermann s tortoise	2	2	2019-01-01	snapshot
Thamnophis marcianus	1	Checkered garter snake	1	2	2019-01-01	snapshot
Trioceros jacksonii	1	Jackson s chameleon	1	2	2019-01-01	snapshot
Tupinambis teguixin	1	Golden tegu	1	2	2019-01-01	snapshot
Varanus doreanus	1	Mangrove monitor	1	2	2019-01-01	snapshot
Varanus douarrha	1	Mangrove monitor	1	2	2019-01-01	snapshot
Varanus exanthematicus	1	Savannah monitor	1	2	2019-01-01	snapshot
Varanus indicus	1	Mangrove monitor	1	2	2019-01-01	snapshot
Varanus jobiensis	1	Mangrove monitor	1	2	2019-01-01	snapshot
Varanus juxtindicus	1	Mangrove monitor	1	2	2019-01-01	snapshot
Varanus semiremex	1	Mangrove monitor	1	2	2019-01-01	snapshot
Varanus spinulosus	1	Mangrove monitor	1	2	2019-01-01	snapshot
Alligator mississippiensis	10	Gator	1	2	2019-01-01	snapshot
Chamaeleo calyptratus	10	Veiled chameleon	1	2	2019-01-01	snapshot
Correlophus ciliatus	10	Crested gecko	1	2	2019-01-01	snapshot
Furcifer pardalis	10	Panther chameleon	1	2	2019-01-01	snapshot
Lampropeltis abnorma	10	Lampropeltis triangulum hondurensis	2	2	2019-01-01	snapshot
Lampropeltis triangulum	10	Lampropeltis triangulum	1	2	2019-01-01	snapshot
Morelia viridis	10	Green tree python	2	2	2019-01-01	snapshot
Python regius	10	Ball python	1	2	2019-01-01	snapshot
Alligator mississippiensis	100	Gator	1	2	2019-01-01	snapshot
Chamaeleo calyptratus	100	Veiled chameleon	1	2	2019-01-01	snapshot
Correlophus ciliatus	100	Crested gecko	1	2	2019-01-01	snapshot
Eublepharis angramainyu	100	Eublepharis macularius	1	2	2019-01-01	snapshot
Eublepharis macularius	100	Eublepharis macularius	1	2	2019-01-01	snapshot
Eublepharis turcmenicus	100	Eublepharis macularius	1	2	2019-01-01	snapshot
Furcifer pardalis	100	Panther chameleon	1	2	2019-01-01	snapshot
Morelia viridis	100	Green tree python	2	2	2019-01-01	snapshot
Python regius	100	Ball python	1	2	2019-01-01	snapshot
Alligator mississippiensis	101	Gator	1	2	2019-01-01	snapshot
Chamaeleo calyptratus	101	Veiled chameleon	1	2	2019-01-01	snapshot
Correlophus ciliatus	101	Crested gecko	1	2	2019-01-01	snapshot
Eublepharis angramainyu	101	Eublepharis macularius	1	2	2019-01-01	snapshot
Eublepharis macularius	101	Eublepharis macularius	1	2	2019-01-01	snapshot
Eublepharis turcmenicus	101	Eublepharis macularius	1	2	2019-01-01	snapshot
Furcifer pardalis	101	Panther chameleon	1	2	2019-01-01	snapshot
Morelia viridis	101	Green tree python	2	2	2019-01-01	snapshot
Python regius	101	Ball python	1	2	2019-01-01	snapshot
Alligator mississippiensis	102	Gator	1	2	2019-01-01	snapshot
Chamaeleo calyptratus	102	Veiled chameleon	1	2	2019-01-01	snapshot
Correlophus ciliatus	102	Crested gecko	1	2	2019-01-01	snapshot
Eublepharis angramainyu	102	Eublepharis macularius	1	2	2019-01-01	snapshot
Eublepharis macularius	102	Eublepharis macularius	1	2	2019-01-01	snapshot
Eublepharis turcmenicus	102	Eublepharis macularius	1	2	2019-01-01	snapshot
Furcifer pardalis	102	Panther chameleon	1	2	2019-01-01	snapshot
Morelia viridis	102	Green tree python	2	2	2019-01-01	snapshot
Pogona barbata	102	Bearded dragon	1	2	2019-01-01	snapshot
Python regius	102	Ball python	1	2	2019-01-01	snapshot
Alligator mississippiensis	103	Gator	1	2	2019-01-01	snapshot
Aspidites ramsayi	103	Woma	1	2	2019-01-01	snapshot
Chamaeleo calyptratus	103	Veiled chameleon	1	2	2019-01-01	snapshot
Correlophus ciliatus	103	Crested gecko	1	2	2019-01-01	snapshot
Eublepharis angramainyu	103	Eublepharis macularius	1	2	2019-01-01	snapshot
Eublepharis macularius	103	Eublepharis macularius	1	2	2019-01-01	snapshot
Eublepharis turcmenicus	103	Eublepharis macularius	1	2	2019-01-01	snapshot
Furcifer pardalis	103	Panther chameleon	1	2	2019-01-01	snapshot
Morelia viridis	103	Green tree python	2	2	2019-01-01	snapshot
Python regius	103	Ball python	1	2	2019-01-01	snapshot
Alligator mississippiensis	104	Gator	1	2	2019-01-01	snapshot
Chamaeleo calyptratus	104	Veiled chameleon	1	2	2019-01-01	snapshot
Correlophus ciliatus	104	Crested gecko	1	2	2019-01-01	snapshot
Eublepharis angramainyu	104	Eublepharis macularius	1	2	2019-01-01	snapshot
Eublepharis macularius	104	Eublepharis macularius	1	2	2019-01-01	snapshot
Eublepharis turcmenicus	104	Eublepharis macularius	1	2	2019-01-01	snapshot
Furcifer pardalis	104	Panther chameleon	1	2	2019-01-01	snapshot
Morelia viridis	104	Green tree python	2	2	2019-01-01	snapshot
Pogona barbata	104	Bearded dragon	1	2	2019-01-01	snapshot
Python regius	104	Ball python	1	2	2019-01-01	snapshot
Alligator mississippiensis	105	Gator	1	2	2019-01-01	snapshot
Chamaeleo calyptratus	105	Veiled chameleon	1	2	2019-01-01	snapshot
Correlophus ciliatus	105	Crested gecko	1	2	2019-01-01	snapshot
Eublepharis angramainyu	105	Eublepharis macularius	1	2	2019-01-01	snapshot
Eublepharis macularius	105	Eublepharis macularius	1	2	2019-01-01	snapshot
Eublepharis turcmenicus	105	Eublepharis macularius	1	2	2019-01-01	snapshot
Furcifer pardalis	105	Panther chameleon	1	2	2019-01-01	snapshot
Morelia viridis	105	Green tree python	2	2	2019-01-01	snapshot
Physignathus cocincinus	105	Chinese water dragon	1	2	2019-01-01	snapshot
Python regius	105	Ball python	1	2	2019-01-01	snapshot
Alligator mississippiensis	106	Gator	1	2	2019-01-01	snapshot
Chamaeleo calyptratus	106	Veiled chameleon	1	2	2019-01-01	snapshot
Correlophus ciliatus	106	Crested gecko	1	2	2019-01-01	snapshot
Furcifer pardalis	106	Panther chameleon	1	2	2019-01-01	snapshot
Morelia viridis	106	Green tree python	2	2	2019-01-01	snapshot
Pogona barbata	106	Bearded dragon	1	2	2019-01-01	snapshot
Python regius	106	Ball python	1	2	2019-01-01	snapshot
Alligator mississippiensis	107	Gator	1	2	2019-01-01	snapshot
Chamaeleo calyptratus	107	Veiled chameleon	1	2	2019-01-01	snapshot
Correlophus ciliatus	107	Crested gecko	1	2	2019-01-01	snapshot
Furcifer pardalis	107	Panther chameleon	1	2	2019-01-01	snapshot
Morelia bredli	107	Carpet python	1	2	2019-01-01	snapshot
Morelia spilota	107	Carpet python	2	2	2019-01-01	snapshot
Morelia viridis	107	Green tree python	2	2	2019-01-01	snapshot
Pogona barbata	107	Bearded dragon	1	2	2019-01-01	snapshot
Python regius	107	Ball python	1	2	2019-01-01	snapshot
Alligator mississippiensis	108	Gator	1	2	2019-01-01	snapshot
Chamaeleo calyptratus	108	Veiled chameleon	1	2	2019-01-01	snapshot
Correlophus ciliatus	108	Crested gecko	1	2	2019-01-01	snapshot
Eryx colubrinus	108	Sand boa	2	2	2019-01-01	snapshot
Furcifer pardalis	108	Panther chameleon	1	2	2019-01-01	snapshot
Morelia viridis	108	Green tree python	2	2	2019-01-01	snapshot
Pogona barbata	108	Bearded dragon	1	2	2019-01-01	snapshot
Python regius	108	Ball python	1	2	2019-01-01	snapshot
Terrapene carolina	108	Three toed box turtle	2	2	2019-01-01	snapshot
Alligator mississippiensis	109	Gator	1	2	2019-01-01	snapshot
Chamaeleo calyptratus	109	Veiled chameleon	1	2	2019-01-01	snapshot
Correlophus ciliatus	109	Crested gecko	1	2	2019-01-01	snapshot
Furcifer pardalis	109	Panther chameleon	1	2	2019-01-01	snapshot
Morelia viridis	109	Green tree python	2	2	2019-01-01	snapshot
Pogona barbata	109	Bearded dragon	1	2	2019-01-01	snapshot
Python regius	109	Ball python	1	2	2019-01-01	snapshot
Alligator mississippiensis	11	Gator	1	2	2019-01-01	snapshot
Aspidites ramsayi	11	Woma	1	2	2019-01-01	snapshot
Chamaeleo calyptratus	11	Veiled chameleon	1	2	2019-01-01	snapshot
Correlophus ciliatus	11	Crested gecko	1	2	2019-01-01	snapshot
Furcifer pardalis	11	Panther chameleon	1	2	2019-01-01	snapshot
Lampropeltis greeri	11	Lampropeltis mexicana	1	2	2019-01-01	snapshot
Lampropeltis leonis	11	Lampropeltis mexicana thayeri	2	2	2019-01-01	snapshot
Lampropeltis mexicana	11	Lampropeltis mexicana	1	2	2019-01-01	snapshot
Morelia viridis	11	Green tree python	2	2	2019-01-01	snapshot
Python regius	11	Ball python	1	2	2019-01-01	snapshot
Alligator mississippiensis	110	Gator	1	2	2019-01-01	snapshot
Anolis carolinensis	110	Green anole	1	2	2019-01-01	snapshot
Chamaeleo calyptratus	110	Veiled chameleon	1	2	2019-01-01	snapshot
Correlophus ciliatus	110	Crested gecko	1	2	2019-01-01	snapshot
Furcifer pardalis	110	Panther chameleon	1	2	2019-01-01	snapshot
Morelia viridis	110	Green tree python	2	2	2019-01-01	snapshot
Pogona barbata	110	Bearded dragon	1	2	2019-01-01	snapshot
Python regius	110	Ball python	1	2	2019-01-01	snapshot
Terrapene carolina	110	Three toed box turtle	2	2	2019-01-01	snapshot
Alligator mississippiensis	111	Gator	1	2	2019-01-01	snapshot
Chamaeleo calyptratus	111	Veiled chameleon	1	2	2019-01-01	snapshot
Correlophus ciliatus	111	Crested gecko	1	2	2019-01-01	snapshot
Eunectes murinus	111	Anaconda	1	2	2019-01-01	snapshot
Eunectes notaeus	111	Anaconda	1	2	2019-01-01	snapshot
Furcifer pardalis	111	Panther chameleon	1	2	2019-01-01	snapshot
Heterodon nasicus	111	Heterodon nasicus	2	2	2019-01-01	snapshot
Lampropeltis getula	111	Florida kingsnake	1	2	2019-01-01	snapshot
Morelia viridis	111	Green tree python	2	2	2019-01-01	snapshot
Python regius	111	Ball python	1	2	2019-01-01	snapshot
Alligator mississippiensis	112	Gator	1	2	2019-01-01	snapshot
Chamaeleo calyptratus	112	Veiled chameleon	1	2	2019-01-01	snapshot
Correlophus ciliatus	112	Crested gecko	1	2	2019-01-01	snapshot
Furcifer pardalis	112	Panther chameleon	1	2	2019-01-01	snapshot
Morelia viridis	112	Green tree python	2	2	2019-01-01	snapshot
Pogona barbata	112	Bearded dragon	1	2	2019-01-01	snapshot
Python regius	112	Python regius	2	2	2019-01-01	snapshot
Alligator mississippiensis	113	Gator	1	2	2019-01-01	snapshot
Chamaeleo calyptratus	113	Veiled chameleon	1	2	2019-01-01	snapshot
Correlophus ciliatus	113	Crested gecko	1	2	2019-01-01	snapshot
Drymarchon corais	113	Yellow tail cribo	1	2	2019-01-01	snapshot
Furcifer pardalis	113	Panther chameleon	1	2	2019-01-01	snapshot
Morelia viridis	113	Green tree python	2	2	2019-01-01	snapshot
Python regius	113	Python regius	2	2	2019-01-01	snapshot
Alligator mississippiensis	114	Gator	1	2	2019-01-01	snapshot
Chamaeleo calyptratus	114	Veiled chameleon	1	2	2019-01-01	snapshot
Correlophus ciliatus	114	Crested gecko	1	2	2019-01-01	snapshot
Furcifer pardalis	114	Panther chameleon	1	2	2019-01-01	snapshot
Morelia viridis	114	Green tree python	2	2	2019-01-01	snapshot
Python regius	114	Python regius	2	2	2019-01-01	snapshot
Alligator mississippiensis	115	Gator	1	2	2019-01-01	snapshot
Chamaeleo calyptratus	115	Veiled chameleon	1	2	2019-01-01	snapshot
Correlophus ciliatus	115	Crested gecko	1	2	2019-01-01	snapshot
Furcifer pardalis	115	Panther chameleon	1	2	2019-01-01	snapshot
Morelia viridis	115	Green tree python	2	2	2019-01-01	snapshot
Python regius	115	Python regius	2	2	2019-01-01	snapshot
Alligator mississippiensis	116	Gator	1	2	2019-01-01	snapshot
Chamaeleo calyptratus	116	Veiled chameleon	1	2	2019-01-01	snapshot
Correlophus ciliatus	116	Crested gecko	1	2	2019-01-01	snapshot
Furcifer pardalis	116	Panther chameleon	1	2	2019-01-01	snapshot
Morelia viridis	116	Green tree python	2	2	2019-01-01	snapshot
Python regius	116	Python regius	2	2	2019-01-01	snapshot
Alligator mississippiensis	117	Gator	1	2	2019-01-01	snapshot
Chamaeleo calyptratus	117	Veiled chameleon	1	2	2019-01-01	snapshot
Correlophus ciliatus	117	Crested gecko	1	2	2019-01-01	snapshot
Furcifer pardalis	117	Panther chameleon	1	2	2019-01-01	snapshot
Lampropeltis getula	117	Florida kingsnake	1	2	2019-01-01	snapshot
Morelia viridis	117	Green tree python	2	2	2019-01-01	snapshot
Python regius	117	Python regius	2	2	2019-01-01	snapshot
Alligator mississippiensis	118	Gator	1	2	2019-01-01	snapshot
Chamaeleo calyptratus	118	Veiled chameleon	1	2	2019-01-01	snapshot
Correlophus ciliatus	118	Crested gecko	1	2	2019-01-01	snapshot
Drymarchon corais	118	Yellow tail cribo	1	2	2019-01-01	snapshot
Furcifer pardalis	118	Panther chameleon	1	2	2019-01-01	snapshot
Morelia viridis	118	Green tree python	2	2	2019-01-01	snapshot
Python regius	118	Ball python	1	2	2019-01-01	snapshot
Tiliqua scincoides	118	Tiliqua scincoides	2	2	2019-01-01	snapshot
Alligator mississippiensis	119	Gator	1	2	2019-01-01	snapshot
Chamaeleo calyptratus	119	Veiled chameleon	1	2	2019-01-01	snapshot
Correlophus ciliatus	119	Crested gecko	1	2	2019-01-01	snapshot
Eublepharis angramainyu	119	Eublepharis macularius	1	2	2019-01-01	snapshot
Eublepharis macularius	119	Eublepharis macularius	1	2	2019-01-01	snapshot
Eublepharis turcmenicus	119	Eublepharis macularius	1	2	2019-01-01	snapshot
Furcifer pardalis	119	Panther chameleon	1	2	2019-01-01	snapshot
Morelia viridis	119	Green tree python	2	2	2019-01-01	snapshot
Python regius	119	Ball python	1	2	2019-01-01	snapshot
Alligator mississippiensis	12	Gator	1	2	2019-01-01	snapshot
Chamaeleo calyptratus	12	Veiled chameleon	1	2	2019-01-01	snapshot
Correlophus ciliatus	12	Crested gecko	1	2	2019-01-01	snapshot
Furcifer pardalis	12	Panther chameleon	1	2	2019-01-01	snapshot
Lampropeltis greeri	12	Lampropeltis mexicana	1	2	2019-01-01	snapshot
Lampropeltis leonis	12	Lampropeltis mexicana thayeri	2	2	2019-01-01	snapshot
Lampropeltis mexicana	12	Lampropeltis mexicana	1	2	2019-01-01	snapshot
Morelia viridis	12	Green tree python	2	2	2019-01-01	snapshot
Python regius	12	Ball python	1	2	2019-01-01	snapshot
Alligator mississippiensis	120	Gator	1	2	2019-01-01	snapshot
Chamaeleo calyptratus	120	Veiled chameleon	1	2	2019-01-01	snapshot
Correlophus ciliatus	120	Crested gecko	1	2	2019-01-01	snapshot
Eublepharis angramainyu	120	Eublepharis macularius	1	2	2019-01-01	snapshot
Eublepharis macularius	120	Eublepharis macularius	1	2	2019-01-01	snapshot
Eublepharis turcmenicus	120	Eublepharis macularius	1	2	2019-01-01	snapshot
Furcifer pardalis	120	Panther chameleon	1	2	2019-01-01	snapshot
Morelia viridis	120	Green tree python	2	2	2019-01-01	snapshot
Python regius	120	Ball python	1	2	2019-01-01	snapshot
Alligator mississippiensis	121	Gator	1	2	2019-01-01	snapshot
Chamaeleo calyptratus	121	Veiled chameleon	1	2	2019-01-01	snapshot
Correlophus ciliatus	121	Crested gecko	1	2	2019-01-01	snapshot
Furcifer pardalis	121	Panther chameleon	1	2	2019-01-01	snapshot
Lampropeltis californiae	121	California kingsnake	2	2	2019-01-01	snapshot
Lampropeltis getula	121	Lampropeltis getula	1	2	2019-01-01	snapshot
Morelia viridis	121	Green tree python	2	2	2019-01-01	snapshot
Python regius	121	Ball python	1	2	2019-01-01	snapshot
Terrapene carolina	121	Three toed box turtle	2	2	2019-01-01	snapshot
Alligator mississippiensis	122	Gator	1	2	2019-01-01	snapshot
Chamaeleo calyptratus	122	Veiled chameleon	1	2	2019-01-01	snapshot
Correlophus ciliatus	122	Crested gecko	1	2	2019-01-01	snapshot
Furcifer pardalis	122	Panther chameleon	1	2	2019-01-01	snapshot
Lampropeltis californiae	122	California kingsnake	2	2	2019-01-01	snapshot
Lampropeltis getula	122	Lampropeltis getula	1	2	2019-01-01	snapshot
Morelia viridis	122	Green tree python	2	2	2019-01-01	snapshot
Python regius	122	Ball python	1	2	2019-01-01	snapshot
Alligator mississippiensis	123	Gator	1	2	2019-01-01	snapshot
Anolis carolinensis	123	Green anole	1	2	2019-01-01	snapshot
Chamaeleo calyptratus	123	Veiled chameleon	1	2	2019-01-01	snapshot
Correlophus ciliatus	123	Crested gecko	1	2	2019-01-01	snapshot
Furcifer pardalis	123	Panther chameleon	1	2	2019-01-01	snapshot
Lampropeltis getula	123	Lampropeltis getula	2	2	2019-01-01	snapshot
Lampropeltis splendida	123	Desert kingsnake	1	2	2019-01-01	snapshot
Morelia viridis	123	Green tree python	2	2	2019-01-01	snapshot
Python regius	123	Ball python	1	2	2019-01-01	snapshot
Alligator mississippiensis	124	Gator	1	2	2019-01-01	snapshot
Chamaeleo calyptratus	124	Veiled chameleon	1	2	2019-01-01	snapshot
Correlophus ciliatus	124	Crested gecko	1	2	2019-01-01	snapshot
Furcifer pardalis	124	Panther chameleon	1	2	2019-01-01	snapshot
Lampropeltis getula	124	Lampropeltis getula	3	2	2019-01-01	snapshot
Morelia viridis	124	Green tree python	2	2	2019-01-01	snapshot
Python regius	124	Ball python	1	2	2019-01-01	snapshot
Alligator mississippiensis	125	Gator	1	2	2019-01-01	snapshot
Chamaeleo calyptratus	125	Veiled chameleon	1	2	2019-01-01	snapshot
Correlophus ciliatus	125	Crested gecko	1	2	2019-01-01	snapshot
Furcifer pardalis	125	Panther chameleon	1	2	2019-01-01	snapshot
Lampropeltis getula	125	Lampropeltis getula	3	2	2019-01-01	snapshot
Morelia viridis	125	Green tree python	2	2	2019-01-01	snapshot
Pogona barbata	125	Bearded dragon	1	2	2019-01-01	snapshot
Python regius	125	Ball python	1	2	2019-01-01	snapshot
Alligator mississippiensis	126	Gator	1	2	2019-01-01	snapshot
Chamaeleo calyptratus	126	Veiled chameleon	1	2	2019-01-01	snapshot
Correlophus ciliatus	126	Correlophus ciliatus	2	2	2019-01-01	snapshot
Drymarchon corais	126	Yellow tail cribo	1	2	2019-01-01	snapshot
Furcifer pardalis	126	Panther chameleon	1	2	2019-01-01	snapshot
Morelia viridis	126	Green tree python	2	2	2019-01-01	snapshot
Phelsuma comorensis	126	Gold dust day gecko	1	2	2019-01-01	snapshot
Phelsuma laticauda	126	Gold dust day gecko	2	2	2019-01-01	snapshot
Python regius	126	Ball python	1	2	2019-01-01	snapshot
Alligator mississippiensis	127	Gator	1	2	2019-01-01	snapshot
Chamaeleo calyptratus	127	Veiled chameleon	1	2	2019-01-01	snapshot
Correlophus ciliatus	127	Correlophus ciliatus	2	2	2019-01-01	snapshot
Furcifer pardalis	127	Panther chameleon	1	2	2019-01-01	snapshot
Lampropeltis getula	127	Florida kingsnake	1	2	2019-01-01	snapshot
Morelia viridis	127	Green tree python	2	2	2019-01-01	snapshot
Python regius	127	Ball python	1	2	2019-01-01	snapshot
Alligator mississippiensis	128	Gator	1	2	2019-01-01	snapshot
Chamaeleo calyptratus	128	Veiled chameleon	1	2	2019-01-01	snapshot
Correlophus ciliatus	128	Correlophus ciliatus	2	2	2019-01-01	snapshot
Furcifer pardalis	128	Panther chameleon	1	2	2019-01-01	snapshot
Morelia viridis	128	Green tree python	2	2	2019-01-01	snapshot
Python regius	128	Ball python	1	2	2019-01-01	snapshot
Alligator mississippiensis	129	Gator	1	2	2019-01-01	snapshot
Chamaeleo calyptratus	129	Veiled chameleon	1	2	2019-01-01	snapshot
Correlophus ciliatus	129	Correlophus ciliatus	2	2	2019-01-01	snapshot
Furcifer pardalis	129	Panther chameleon	1	2	2019-01-01	snapshot
Morelia viridis	129	Green tree python	2	2	2019-01-01	snapshot
Python regius	129	Ball python	1	2	2019-01-01	snapshot
Alligator mississippiensis	13	Gator	1	2	2019-01-01	snapshot
Chamaeleo calyptratus	13	Veiled chameleon	1	2	2019-01-01	snapshot
Correlophus ciliatus	13	Crested gecko	1	2	2019-01-01	snapshot
Furcifer pardalis	13	Panther chameleon	1	2	2019-01-01	snapshot
Lampropeltis greeri	13	Lampropeltis mexicana	1	2	2019-01-01	snapshot
Lampropeltis leonis	13	Lampropeltis mexicana thayeri	2	2	2019-01-01	snapshot
Lampropeltis mexicana	13	Lampropeltis mexicana	1	2	2019-01-01	snapshot
Morelia viridis	13	Green tree python	2	2	2019-01-01	snapshot
Python regius	13	Ball python	1	2	2019-01-01	snapshot
Testudo hermanni	13	Hermann s tortoise	1	2	2019-01-01	snapshot
Alligator mississippiensis	130	Gator	1	2	2019-01-01	snapshot
Chamaeleo calyptratus	130	Veiled chameleon	1	2	2019-01-01	snapshot
Correlophus ciliatus	130	Correlophus ciliatus	2	2	2019-01-01	snapshot
Furcifer pardalis	130	Panther chameleon	1	2	2019-01-01	snapshot
Morelia viridis	130	Green tree python	2	2	2019-01-01	snapshot
Python regius	130	Ball python	1	2	2019-01-01	snapshot
Alligator mississippiensis	131	Gator	1	2	2019-01-01	snapshot
Chamaeleo calyptratus	131	Veiled chameleon	1	2	2019-01-01	snapshot
Correlophus ciliatus	131	Crested gecko	1	2	2019-01-01	snapshot
Furcifer pardalis	131	Panther chameleon	1	2	2019-01-01	snapshot
Morelia bredli	131	Carpet python	1	2	2019-01-01	snapshot
Morelia spilota	131	Carpet python	2	2	2019-01-01	snapshot
Morelia viridis	131	Green tree python	2	2	2019-01-01	snapshot
Pantherophis guttatus	131	Pantherophis guttatus	2	2	2019-01-01	snapshot
Python regius	131	Ball python	1	2	2019-01-01	snapshot
Alligator mississippiensis	132	Gator	1	2	2019-01-01	snapshot
Chamaeleo calyptratus	132	Veiled chameleon	1	2	2019-01-01	snapshot
Correlophus ciliatus	132	Crested gecko	1	2	2019-01-01	snapshot
Furcifer pardalis	132	Panther chameleon	1	2	2019-01-01	snapshot
Lampropeltis getula	132	Florida kingsnake	1	2	2019-01-01	snapshot
Morelia viridis	132	Green tree python	2	2	2019-01-01	snapshot
Pantherophis guttatus	132	Pantherophis guttatus	2	2	2019-01-01	snapshot
Python regius	132	Ball python	1	2	2019-01-01	snapshot
Testudo graeca	132	Greek tortoise	1	2	2019-01-01	snapshot
Testudo hermanni	132	Greek tortoise	1	2	2019-01-01	snapshot
Alligator mississippiensis	133	Gator	1	2	2019-01-01	snapshot
Chamaeleo calyptratus	133	Veiled chameleon	1	2	2019-01-01	snapshot
Correlophus ciliatus	133	Crested gecko	1	2	2019-01-01	snapshot
Furcifer pardalis	133	Panther chameleon	1	2	2019-01-01	snapshot
Morelia viridis	133	Green tree python	2	2	2019-01-01	snapshot
Pantherophis guttatus	133	Pantherophis guttatus	2	2	2019-01-01	snapshot
Pogona barbata	133	Bearded dragon	1	2	2019-01-01	snapshot
Python regius	133	Ball python	1	2	2019-01-01	snapshot
Alligator mississippiensis	134	Gator	1	2	2019-01-01	snapshot
Chamaeleo calyptratus	134	Veiled chameleon	1	2	2019-01-01	snapshot
Correlophus ciliatus	134	Crested gecko	1	2	2019-01-01	snapshot
Furcifer pardalis	134	Panther chameleon	1	2	2019-01-01	snapshot
Morelia viridis	134	Green tree python	2	2	2019-01-01	snapshot
Python regius	134	Python regius	2	2	2019-01-01	snapshot
Alligator mississippiensis	135	Gator	1	2	2019-01-01	snapshot
Chamaeleo calyptratus	135	Veiled chameleon	1	2	2019-01-01	snapshot
Correlophus ciliatus	135	Crested gecko	1	2	2019-01-01	snapshot
Furcifer pardalis	135	Panther chameleon	1	2	2019-01-01	snapshot
Lampropeltis getula	135	Florida kingsnake	1	2	2019-01-01	snapshot
Morelia viridis	135	Green tree python	2	2	2019-01-01	snapshot
Pogona barbata	135	Bearded dragon	1	2	2019-01-01	snapshot
Python regius	135	Ball python	1	2	2019-01-01	snapshot
Testudo graeca	135	Greek tortoise	1	2	2019-01-01	snapshot
Testudo hermanni	135	Greek tortoise	1	2	2019-01-01	snapshot
Alligator mississippiensis	136	Gator	1	2	2019-01-01	snapshot
Chamaeleo calyptratus	136	Veiled chameleon	1	2	2019-01-01	snapshot
Correlophus ciliatus	136	Crested gecko	1	2	2019-01-01	snapshot
Dermochelys coriacea	136	Leatherback	1	2	2019-01-01	snapshot
Eryx colubrinus	136	Sand boa	2	2	2019-01-01	snapshot
Furcifer pardalis	136	Panther chameleon	1	2	2019-01-01	snapshot
Morelia viridis	136	Green tree python	2	2	2019-01-01	snapshot
Pogona barbata	136	Bearded dragon	1	2	2019-01-01	snapshot
Python regius	136	Ball python	1	2	2019-01-01	snapshot
Alligator mississippiensis	137	Gator	1	2	2019-01-01	snapshot
Chamaeleo calyptratus	137	Veiled chameleon	1	2	2019-01-01	snapshot
Correlophus ciliatus	137	Crested gecko	1	2	2019-01-01	snapshot
Furcifer pardalis	137	Panther chameleon	1	2	2019-01-01	snapshot
Morelia viridis	137	Green tree python	2	2	2019-01-01	snapshot
Pogona barbata	137	Bearded dragon	1	2	2019-01-01	snapshot
Python regius	137	Ball python	1	2	2019-01-01	snapshot
Terrapene carolina	137	Three toed box turtle	2	2	2019-01-01	snapshot
Alligator mississippiensis	138	Gator	1	2	2019-01-01	snapshot
Chamaeleo calyptratus	138	Veiled chameleon	1	2	2019-01-01	snapshot
Correlophus ciliatus	138	Crested gecko	1	2	2019-01-01	snapshot
Drymarchon corais	138	Yellow tail cribo	1	2	2019-01-01	snapshot
Furcifer pardalis	138	Panther chameleon	1	2	2019-01-01	snapshot
Morelia viridis	138	Green tree python	2	2	2019-01-01	snapshot
Pantherophis guttatus	138	Pantherophis guttatus	2	2	2019-01-01	snapshot
Pogona barbata	138	Bearded dragon	1	2	2019-01-01	snapshot
Python regius	138	Ball python	1	2	2019-01-01	snapshot
Alligator mississippiensis	139	Gator	1	2	2019-01-01	snapshot
Chamaeleo calyptratus	139	Veiled chameleon	1	2	2019-01-01	snapshot
Correlophus ciliatus	139	Crested gecko	1	2	2019-01-01	snapshot
Furcifer pardalis	139	Panther chameleon	1	2	2019-01-01	snapshot
Morelia viridis	139	Green tree python	2	2	2019-01-01	snapshot
Python regius	139	Ball python	1	2	2019-01-01	snapshot
Tiliqua scincoides	139	Tiliqua scincoides	2	2	2019-01-01	snapshot
Alligator mississippiensis	14	Gator	1	2	2019-01-01	snapshot
Chamaeleo calyptratus	14	Veiled chameleon	1	2	2019-01-01	snapshot
Correlophus ciliatus	14	Crested gecko	1	2	2019-01-01	snapshot
Furcifer pardalis	14	Panther chameleon	1	2	2019-01-01	snapshot
Lampropeltis pyromelana	14	Lampropeltis pyromelana	2	2	2019-01-01	snapshot
Morelia viridis	14	Green tree python	2	2	2019-01-01	snapshot
Python regius	14	Ball python	1	2	2019-01-01	snapshot
Alligator mississippiensis	140	Gator	1	2	2019-01-01	snapshot
Chamaeleo calyptratus	140	Veiled chameleon	1	2	2019-01-01	snapshot
Chelonoidis carbonarius	140	Chelonoidis carbonaria	1	2	2019-01-01	snapshot
Correlophus ciliatus	140	Crested gecko	1	2	2019-01-01	snapshot
Dermochelys coriacea	140	Leatherback	1	2	2019-01-01	snapshot
Furcifer pardalis	140	Panther chameleon	1	2	2019-01-01	snapshot
Morelia viridis	140	Green tree python	2	2	2019-01-01	snapshot
Pogona barbata	140	Bearded dragon	1	2	2019-01-01	snapshot
Python regius	140	Ball python	1	2	2019-01-01	snapshot
Alligator mississippiensis	141	Gator	1	2	2019-01-01	snapshot
Aspidites ramsayi	141	Woma	1	2	2019-01-01	snapshot
Chamaeleo calyptratus	141	Veiled chameleon	1	2	2019-01-01	snapshot
Correlophus ciliatus	141	Crested gecko	1	2	2019-01-01	snapshot
Furcifer pardalis	141	Panther chameleon	1	2	2019-01-01	snapshot
Morelia viridis	141	Green tree python	2	2	2019-01-01	snapshot
Physignathus cocincinus	141	Chinese water dragon	1	2	2019-01-01	snapshot
Python regius	141	Ball python	1	2	2019-01-01	snapshot
Uromastyx geyri	141	Uromastyx geyri	1	2	2019-01-01	snapshot
Alligator mississippiensis	142	Gator	1	2	2019-01-01	snapshot
Chamaeleo calyptratus	142	Veiled chameleon	1	2	2019-01-01	snapshot
Correlophus ciliatus	142	Crested gecko	1	2	2019-01-01	snapshot
Emydura subglobosa	142	Emydura subglobosa	1	2	2019-01-01	snapshot
Furcifer pardalis	142	Panther chameleon	1	2	2019-01-01	snapshot
Morelia viridis	142	Green tree python	2	2	2019-01-01	snapshot
Python regius	142	Ball python	1	2	2019-01-01	snapshot
Terrapene carolina	142	Three toed box turtle	2	2	2019-01-01	snapshot
Alligator mississippiensis	143	Gator	1	2	2019-01-01	snapshot
Chamaeleo calyptratus	143	Veiled chameleon	1	2	2019-01-01	snapshot
Correlophus ciliatus	143	Crested gecko	1	2	2019-01-01	snapshot
Furcifer pardalis	143	Panther chameleon	1	2	2019-01-01	snapshot
Goniurosaurus hainanensis	143	Goniurosaurus hainanensis	1	2	2019-01-01	snapshot
Morelia viridis	143	Green tree python	2	2	2019-01-01	snapshot
Python regius	143	Ball python	1	2	2019-01-01	snapshot
Alligator mississippiensis	144	Gator	1	2	2019-01-01	snapshot
Chamaeleo calyptratus	144	Veiled chameleon	1	2	2019-01-01	snapshot
Correlophus ciliatus	144	Crested gecko	1	2	2019-01-01	snapshot
Eublepharis angramainyu	144	Eublepharis macularius	1	2	2019-01-01	snapshot
Eublepharis macularius	144	Eublepharis macularius	1	2	2019-01-01	snapshot
Eublepharis turcmenicus	144	Eublepharis macularius	1	2	2019-01-01	snapshot
Furcifer pardalis	144	Panther chameleon	1	2	2019-01-01	snapshot
Morelia viridis	144	Green tree python	2	2	2019-01-01	snapshot
Python regius	144	Ball python	1	2	2019-01-01	snapshot
Alligator mississippiensis	145	Gator	1	2	2019-01-01	snapshot
Chamaeleo calyptratus	145	Veiled chameleon	1	2	2019-01-01	snapshot
Correlophus ciliatus	145	Crested gecko	1	2	2019-01-01	snapshot
Furcifer pardalis	145	Panther chameleon	1	2	2019-01-01	snapshot
Morelia viridis	145	Green tree python	2	2	2019-01-01	snapshot
Pantherophis guttatus	145	Pantherophis guttatus	2	2	2019-01-01	snapshot
Python regius	145	Ball python	1	2	2019-01-01	snapshot
Alligator mississippiensis	146	Gator	1	2	2019-01-01	snapshot
Chamaeleo calyptratus	146	Veiled chameleon	1	2	2019-01-01	snapshot
Correlophus ciliatus	146	Crested gecko	1	2	2019-01-01	snapshot
Furcifer pardalis	146	Panther chameleon	1	2	2019-01-01	snapshot
Morelia viridis	146	Green tree python	2	2	2019-01-01	snapshot
Pantherophis guttatus	146	Pantherophis guttatus	2	2	2019-01-01	snapshot
Python regius	146	Ball python	1	2	2019-01-01	snapshot
Alligator mississippiensis	147	Gator	1	2	2019-01-01	snapshot
Chamaeleo calyptratus	147	Veiled chameleon	1	2	2019-01-01	snapshot
Correlophus ciliatus	147	Crested gecko	1	2	2019-01-01	snapshot
Eublepharis angramainyu	147	Eublepharis macularius	1	2	2019-01-01	snapshot
Eublepharis macularius	147	Eublepharis macularius	1	2	2019-01-01	snapshot
Eublepharis turcmenicus	147	Eublepharis macularius	1	2	2019-01-01	snapshot
Furcifer pardalis	147	Panther chameleon	1	2	2019-01-01	snapshot
Hemitheconyx caudicinctus	147	Fat tail gecko	1	2	2019-01-01	snapshot
Morelia viridis	147	Green tree python	2	2	2019-01-01	snapshot
Python regius	147	Ball python	1	2	2019-01-01	snapshot
Alligator mississippiensis	148	Gator	1	2	2019-01-01	snapshot
Chamaeleo calyptratus	148	Veiled chameleon	1	2	2019-01-01	snapshot
Correlophus ciliatus	148	Crested gecko	1	2	2019-01-01	snapshot
Eublepharis angramainyu	148	Eublepharis macularius	1	2	2019-01-01	snapshot
Eublepharis macularius	148	Eublepharis macularius	1	2	2019-01-01	snapshot
Eublepharis turcmenicus	148	Eublepharis macularius	1	2	2019-01-01	snapshot
Furcifer pardalis	148	Panther chameleon	1	2	2019-01-01	snapshot
Morelia viridis	148	Green tree python	2	2	2019-01-01	snapshot
Pogona barbata	148	Bearded dragon	1	2	2019-01-01	snapshot
Python regius	148	Ball python	1	2	2019-01-01	snapshot
Alligator mississippiensis	149	Gator	1	2	2019-01-01	snapshot
Chamaeleo calyptratus	149	Veiled chameleon	1	2	2019-01-01	snapshot
Correlophus ciliatus	149	Crested gecko	1	2	2019-01-01	snapshot
Furcifer pardalis	149	Panther chameleon	1	2	2019-01-01	snapshot
Lampropeltis splendida	149	Desert kingsnake	1	2	2019-01-01	snapshot
Morelia viridis	149	Green tree python	2	2	2019-01-01	snapshot
Phelsuma comorensis	149	Gold dust day gecko	1	2	2019-01-01	snapshot
Phelsuma laticauda	149	Gold dust day gecko	2	2	2019-01-01	snapshot
Pogona barbata	149	Bearded dragon	1	2	2019-01-01	snapshot
Pogona vitticeps	149	Pogona vitticeps	1	2	2019-01-01	snapshot
Python regius	149	Ball python	1	2	2019-01-01	snapshot
Alligator mississippiensis	15	Gator	1	2	2019-01-01	snapshot
Chamaeleo calyptratus	15	Veiled chameleon	1	2	2019-01-01	snapshot
Correlophus ciliatus	15	Crested gecko	1	2	2019-01-01	snapshot
Furcifer pardalis	15	Panther chameleon	1	2	2019-01-01	snapshot
Lampropeltis californiae	15	Lampropeltis getula californiae	1	2	2019-01-01	snapshot
Lampropeltis getula	15	Lampropeltis getula	2	2	2019-01-01	snapshot
Morelia viridis	15	Green tree python	2	2	2019-01-01	snapshot
Python regius	15	Ball python	1	2	2019-01-01	snapshot
Alligator mississippiensis	150	Gator	1	2	2019-01-01	snapshot
Anolis carolinensis	150	Anolis carolinensis	3	2	2019-01-01	snapshot
Chamaeleo calyptratus	150	Veiled chameleon	1	2	2019-01-01	snapshot
Correlophus ciliatus	150	Crested gecko	1	2	2019-01-01	snapshot
Furcifer pardalis	150	Panther chameleon	1	2	2019-01-01	snapshot
Morelia viridis	150	Green tree python	2	2	2019-01-01	snapshot
Python regius	150	Ball python	1	2	2019-01-01	snapshot
Alligator mississippiensis	151	Gator	1	2	2019-01-01	snapshot
Chamaeleo calyptratus	151	Veiled chameleon	1	2	2019-01-01	snapshot
Correlophus ciliatus	151	Crested gecko	1	2	2019-01-01	snapshot
Furcifer pardalis	151	Panther chameleon	1	2	2019-01-01	snapshot
Morelia viridis	151	Green tree python	2	2	2019-01-01	snapshot
Python regius	151	Python regius	2	2	2019-01-01	snapshot
Alligator mississippiensis	152	Gator	1	2	2019-01-01	snapshot
Chamaeleo calyptratus	152	Veiled chameleon	1	2	2019-01-01	snapshot
Correlophus ciliatus	152	Crested gecko	1	2	2019-01-01	snapshot
Furcifer pardalis	152	Panther chameleon	1	2	2019-01-01	snapshot
Lampropeltis californiae	152	Lampropeltis getula californiae	1	2	2019-01-01	snapshot
Lampropeltis getula	152	Lampropeltis getula	1	2	2019-01-01	snapshot
Morelia viridis	152	Green tree python	2	2	2019-01-01	snapshot
Python regius	152	Ball python	1	2	2019-01-01	snapshot
Alligator mississippiensis	153	Gator	1	2	2019-01-01	snapshot
Chamaeleo calyptratus	153	Veiled chameleon	1	2	2019-01-01	snapshot
Correlophus ciliatus	153	Crested gecko	1	2	2019-01-01	snapshot
Furcifer pardalis	153	Panther chameleon	1	2	2019-01-01	snapshot
Morelia viridis	153	Green tree python	2	2	2019-01-01	snapshot
Python regius	153	Ball python	1	2	2019-01-01	snapshot
Trioceros jacksonii	153	Trioceros jacksonii	2	2	2019-01-01	snapshot
Alligator mississippiensis	154	Gator	1	2	2019-01-01	snapshot
Chamaeleo calyptratus	154	Veiled chameleon	1	2	2019-01-01	snapshot
Correlophus ciliatus	154	Crested gecko	1	2	2019-01-01	snapshot
Furcifer pardalis	154	Panther chameleon	1	2	2019-01-01	snapshot
Morelia bredli	154	Carpet python	1	2	2019-01-01	snapshot
Morelia spilota	154	Carpet python	2	2	2019-01-01	snapshot
Morelia viridis	154	Green tree python	2	2	2019-01-01	snapshot
Python regius	154	Ball python	1	2	2019-01-01	snapshot
Alligator mississippiensis	155	Gator	1	2	2019-01-01	snapshot
Chamaeleo calyptratus	155	Veiled chameleon	1	2	2019-01-01	snapshot
Correlophus ciliatus	155	Crested gecko	1	2	2019-01-01	snapshot
Furcifer pardalis	155	Panther chameleon	1	2	2019-01-01	snapshot
Morelia viridis	155	Green tree python	2	2	2019-01-01	snapshot
Pogona barbata	155	Bearded dragon	1	2	2019-01-01	snapshot
Python regius	155	Ball python	1	2	2019-01-01	snapshot
Alligator mississippiensis	156	Gator	1	2	2019-01-01	snapshot
Aspidites ramsayi	156	Woma	1	2	2019-01-01	snapshot
Chamaeleo calyptratus	156	Veiled chameleon	1	2	2019-01-01	snapshot
Correlophus ciliatus	156	Crested gecko	1	2	2019-01-01	snapshot
Furcifer pardalis	156	Panther chameleon	1	2	2019-01-01	snapshot
Morelia viridis	156	Green tree python	2	2	2019-01-01	snapshot
Python anchietae	156	Python anchietae	2	2	2019-01-01	snapshot
Python regius	156	Ball python	1	2	2019-01-01	snapshot
Testudo graeca	156	Greek tortoise	1	2	2019-01-01	snapshot
Testudo hermanni	156	Greek tortoise	1	2	2019-01-01	snapshot
Alligator mississippiensis	157	Gator	1	2	2019-01-01	snapshot
Chamaeleo calyptratus	157	Veiled chameleon	1	2	2019-01-01	snapshot
Correlophus ciliatus	157	Crested gecko	1	2	2019-01-01	snapshot
Eublepharis angramainyu	157	Eublepharis macularius	1	2	2019-01-01	snapshot
Eublepharis macularius	157	Eublepharis macularius	1	2	2019-01-01	snapshot
Eublepharis turcmenicus	157	Eublepharis macularius	1	2	2019-01-01	snapshot
Furcifer pardalis	157	Panther chameleon	1	2	2019-01-01	snapshot
Morelia viridis	157	Green tree python	2	2	2019-01-01	snapshot
Python regius	157	Ball python	1	2	2019-01-01	snapshot
Alligator mississippiensis	158	Gator	1	2	2019-01-01	snapshot
Aspidites ramsayi	158	Woma	1	2	2019-01-01	snapshot
Chamaeleo calyptratus	158	Veiled chameleon	1	2	2019-01-01	snapshot
Correlophus ciliatus	158	Crested gecko	1	2	2019-01-01	snapshot
Eublepharis angramainyu	158	Eublepharis macularius	1	2	2019-01-01	snapshot
Eublepharis macularius	158	Eublepharis macularius	1	2	2019-01-01	snapshot
Eublepharis turcmenicus	158	Eublepharis macularius	1	2	2019-01-01	snapshot
Furcifer pardalis	158	Panther chameleon	1	2	2019-01-01	snapshot
Morelia viridis	158	Green tree python	2	2	2019-01-01	snapshot
Pogona barbata	158	Bearded dragon	1	2	2019-01-01	snapshot
Python regius	158	Ball python	1	2	2019-01-01	snapshot
Alligator mississippiensis	159	Gator	1	2	2019-01-01	snapshot
Chamaeleo calyptratus	159	Veiled chameleon	1	2	2019-01-01	snapshot
Correlophus ciliatus	159	Crested gecko	1	2	2019-01-01	snapshot
Eublepharis angramainyu	159	Eublepharis macularius	1	2	2019-01-01	snapshot
Eublepharis macularius	159	Eublepharis macularius	1	2	2019-01-01	snapshot
Eublepharis turcmenicus	159	Eublepharis macularius	1	2	2019-01-01	snapshot
Furcifer pardalis	159	Panther chameleon	1	2	2019-01-01	snapshot
Lampropeltis getula	159	Florida kingsnake	1	2	2019-01-01	snapshot
Lampropeltis splendida	159	Desert kingsnake	1	2	2019-01-01	snapshot
Morelia viridis	159	Green tree python	2	2	2019-01-01	snapshot
Python regius	159	Ball python	1	2	2019-01-01	snapshot
Alligator mississippiensis	16	Gator	1	2	2019-01-01	snapshot
Chamaeleo calyptratus	16	Veiled chameleon	1	2	2019-01-01	snapshot
Correlophus ciliatus	16	Crested gecko	1	2	2019-01-01	snapshot
Eryx colubrinus	16	Sand boa	2	2	2019-01-01	snapshot
Furcifer pardalis	16	Panther chameleon	1	2	2019-01-01	snapshot
Hemitheconyx caudicinctus	16	Fat tail gecko	1	2	2019-01-01	snapshot
Lampropeltis splendida	16	Desert kingsnake	1	2	2019-01-01	snapshot
Morelia viridis	16	Green tree python	2	2	2019-01-01	snapshot
Python regius	16	Ball python	1	2	2019-01-01	snapshot
Rhacodactylus auriculatus	16	Rhacodactylus auriculatus	1	2	2019-01-01	snapshot
Alligator mississippiensis	160	Gator	1	2	2019-01-01	snapshot
Chamaeleo calyptratus	160	Veiled chameleon	1	2	2019-01-01	snapshot
Correlophus ciliatus	160	Crested gecko	1	2	2019-01-01	snapshot
Eublepharis angramainyu	160	Eublepharis macularius	1	2	2019-01-01	snapshot
Eublepharis macularius	160	Eublepharis macularius	1	2	2019-01-01	snapshot
Eublepharis turcmenicus	160	Eublepharis macularius	1	2	2019-01-01	snapshot
Furcifer pardalis	160	Panther chameleon	1	2	2019-01-01	snapshot
Morelia viridis	160	Green tree python	2	2	2019-01-01	snapshot
Pogona barbata	160	Bearded dragon	1	2	2019-01-01	snapshot
Python regius	160	Ball python	1	2	2019-01-01	snapshot
Alligator mississippiensis	161	Gator	1	2	2019-01-01	snapshot
Chamaeleo calyptratus	161	Veiled chameleon	1	2	2019-01-01	snapshot
Correlophus ciliatus	161	Crested gecko	1	2	2019-01-01	snapshot
Eublepharis angramainyu	161	Eublepharis macularius	1	2	2019-01-01	snapshot
Eublepharis macularius	161	Eublepharis macularius	1	2	2019-01-01	snapshot
Eublepharis turcmenicus	161	Eublepharis macularius	1	2	2019-01-01	snapshot
Furcifer pardalis	161	Panther chameleon	1	2	2019-01-01	snapshot
Morelia viridis	161	Green tree python	2	2	2019-01-01	snapshot
Python regius	161	Ball python	1	2	2019-01-01	snapshot
Alligator mississippiensis	162	Gator	1	2	2019-01-01	snapshot
Chamaeleo calyptratus	162	Veiled chameleon	1	2	2019-01-01	snapshot
Correlophus ciliatus	162	Crested gecko	1	2	2019-01-01	snapshot
Eublepharis angramainyu	162	Eublepharis macularius	1	2	2019-01-01	snapshot
Eublepharis macularius	162	Eublepharis macularius	1	2	2019-01-01	snapshot
Eublepharis turcmenicus	162	Eublepharis macularius	1	2	2019-01-01	snapshot
Eunectes murinus	162	Anaconda	1	2	2019-01-01	snapshot
Eunectes notaeus	162	Anaconda	1	2	2019-01-01	snapshot
Furcifer pardalis	162	Panther chameleon	1	2	2019-01-01	snapshot
Heterodon nasicus	162	Western hognose snake	1	2	2019-01-01	snapshot
Morelia viridis	162	Green tree python	2	2	2019-01-01	snapshot
Pogona barbata	162	Bearded dragon	1	2	2019-01-01	snapshot
Python regius	162	Ball python	1	2	2019-01-01	snapshot
Alligator mississippiensis	163	Gator	1	2	2019-01-01	snapshot
Chamaeleo calyptratus	163	Veiled chameleon	1	2	2019-01-01	snapshot
Correlophus ciliatus	163	Crested gecko	1	2	2019-01-01	snapshot
Eublepharis angramainyu	163	Eublepharis macularius	1	2	2019-01-01	snapshot
Eublepharis macularius	163	Eublepharis macularius	1	2	2019-01-01	snapshot
Eublepharis turcmenicus	163	Eublepharis macularius	1	2	2019-01-01	snapshot
Furcifer pardalis	163	Panther chameleon	1	2	2019-01-01	snapshot
Morelia viridis	163	Green tree python	2	2	2019-01-01	snapshot
Python regius	163	Ball python	1	2	2019-01-01	snapshot
Alligator mississippiensis	164	Gator	1	2	2019-01-01	snapshot
Anolis carolinensis	164	Green anole	1	2	2019-01-01	snapshot
Chamaeleo calyptratus	164	Veiled chameleon	1	2	2019-01-01	snapshot
Correlophus ciliatus	164	Crested gecko	1	2	2019-01-01	snapshot
Eublepharis angramainyu	164	Eublepharis macularius	1	2	2019-01-01	snapshot
Eublepharis macularius	164	Eublepharis macularius	1	2	2019-01-01	snapshot
Eublepharis turcmenicus	164	Eublepharis macularius	1	2	2019-01-01	snapshot
Furcifer pardalis	164	Panther chameleon	1	2	2019-01-01	snapshot
Morelia viridis	164	Green tree python	2	2	2019-01-01	snapshot
Python regius	164	Ball python	1	2	2019-01-01	snapshot
Alligator mississippiensis	165	Gator	1	2	2019-01-01	snapshot
Chamaeleo calyptratus	165	Veiled chameleon	1	2	2019-01-01	snapshot
Correlophus ciliatus	165	Crested gecko	1	2	2019-01-01	snapshot
Drymarchon corais	165	Drymarchon corais	2	2	2019-01-01	snapshot
Drymarchon melanurus	165	Drymarchon corais	1	2	2019-01-01	snapshot
Furcifer pardalis	165	Panther chameleon	1	2	2019-01-01	snapshot
Hemitheconyx caudicinctus	165	Fat tail gecko	1	2	2019-01-01	snapshot
Morelia viridis	165	Green tree python	2	2	2019-01-01	snapshot
Pogona barbata	165	Bearded dragon	1	2	2019-01-01	snapshot
Python regius	165	Ball python	1	2	2019-01-01	snapshot
Alligator mississippiensis	166	Gator	1	2	2019-01-01	snapshot
Chamaeleo calyptratus	166	Veiled chameleon	1	2	2019-01-01	snapshot
Correlophus ciliatus	166	Crested gecko	1	2	2019-01-01	snapshot
Furcifer pardalis	166	Panther chameleon	1	2	2019-01-01	snapshot
Morelia viridis	166	Green tree python	2	2	2019-01-01	snapshot
Python regius	166	Python regius	2	2	2019-01-01	snapshot
Testudo graeca	166	Greek tortoise	1	2	2019-01-01	snapshot
Testudo hermanni	166	Greek tortoise	1	2	2019-01-01	snapshot
Alligator mississippiensis	167	Gator	1	2	2019-01-01	snapshot
Chamaeleo calyptratus	167	Veiled chameleon	1	2	2019-01-01	snapshot
Correlophus ciliatus	167	Crested gecko	1	2	2019-01-01	snapshot
Furcifer pardalis	167	Panther chameleon	1	2	2019-01-01	snapshot
Morelia viridis	167	Green tree python	2	2	2019-01-01	snapshot
Python regius	167	Python regius	2	2	2019-01-01	snapshot
Alligator mississippiensis	168	Gator	1	2	2019-01-01	snapshot
Boa constrictor	168	Boa constrictor	2	2	2019-01-01	snapshot
Boa imperator	168	Boa constrictor imperator	3	2	2019-01-01	snapshot
Chamaeleo calyptratus	168	Veiled chameleon	1	2	2019-01-01	snapshot
Correlophus ciliatus	168	Crested gecko	1	2	2019-01-01	snapshot
Dermochelys coriacea	168	Leatherback	1	2	2019-01-01	snapshot
Furcifer pardalis	168	Panther chameleon	1	2	2019-01-01	snapshot
Morelia viridis	168	Green tree python	2	2	2019-01-01	snapshot
Pogona barbata	168	Bearded dragon	1	2	2019-01-01	snapshot
Python regius	168	Ball python	1	2	2019-01-01	snapshot
Alligator mississippiensis	169	Gator	1	2	2019-01-01	snapshot
Boa constrictor	169	Boa constrictor	4	2	2019-01-01	snapshot
Boa imperator	169	Boa constrictor	2	2	2019-01-01	snapshot
Chamaeleo calyptratus	169	Veiled chameleon	1	2	2019-01-01	snapshot
Correlophus ciliatus	169	Crested gecko	1	2	2019-01-01	snapshot
Furcifer pardalis	169	Panther chameleon	1	2	2019-01-01	snapshot
Morelia viridis	169	Green tree python	2	2	2019-01-01	snapshot
Python regius	169	Ball python	1	2	2019-01-01	snapshot
Alligator mississippiensis	17	Gator	1	2	2019-01-01	snapshot
Chamaeleo calyptratus	17	Veiled chameleon	1	2	2019-01-01	snapshot
Correlophus ciliatus	17	Correlophus ciliatus	2	2	2019-01-01	snapshot
Furcifer pardalis	17	Panther chameleon	1	2	2019-01-01	snapshot
Morelia viridis	17	Green tree python	2	2	2019-01-01	snapshot
Python regius	17	Ball python	1	2	2019-01-01	snapshot
Alligator mississippiensis	170	Gator	1	2	2019-01-01	snapshot
Boa constrictor	170	Boa constrictor	2	2	2019-01-01	snapshot
Boa imperator	170	Boa constrictor imperator	3	2	2019-01-01	snapshot
Chamaeleo calyptratus	170	Veiled chameleon	1	2	2019-01-01	snapshot
Correlophus ciliatus	170	Crested gecko	1	2	2019-01-01	snapshot
Furcifer pardalis	170	Panther chameleon	1	2	2019-01-01	snapshot
Morelia viridis	170	Green tree python	2	2	2019-01-01	snapshot
Physignathus cocincinus	170	Chinese water dragon	1	2	2019-01-01	snapshot
Python regius	170	Ball python	1	2	2019-01-01	snapshot
Alligator mississippiensis	171	Gator	1	2	2019-01-01	snapshot
Boa constrictor	171	Boa constrictor	2	2	2019-01-01	snapshot
Boa imperator	171	Boa constrictor imperator	3	2	2019-01-01	snapshot
Chamaeleo calyptratus	171	Veiled chameleon	1	2	2019-01-01	snapshot
Correlophus ciliatus	171	Crested gecko	1	2	2019-01-01	snapshot
Furcifer pardalis	171	Panther chameleon	1	2	2019-01-01	snapshot
Morelia bredli	171	Carpet python	1	2	2019-01-01	snapshot
Morelia spilota	171	Carpet python	2	2	2019-01-01	snapshot
Morelia viridis	171	Green tree python	2	2	2019-01-01	snapshot
Pogona barbata	171	Bearded dragon	1	2	2019-01-01	snapshot
Python regius	171	Ball python	1	2	2019-01-01	snapshot
Alligator mississippiensis	172	Gator	1	2	2019-01-01	snapshot
Anolis carolinensis	172	Green anole	1	2	2019-01-01	snapshot
Chamaeleo calyptratus	172	Chamaeleo calyptratus	2	2	2019-01-01	snapshot
Correlophus ciliatus	172	Crested gecko	1	2	2019-01-01	snapshot
Eryx colubrinus	172	Sand boa	2	2	2019-01-01	snapshot
Furcifer pardalis	172	Panther chameleon	1	2	2019-01-01	snapshot
Morelia viridis	172	Green tree python	2	2	2019-01-01	snapshot
Python regius	172	Ball python	1	2	2019-01-01	snapshot
Alligator mississippiensis	173	Gator	1	2	2019-01-01	snapshot
Aspidites ramsayi	173	Woma	1	2	2019-01-01	snapshot
Chamaeleo calyptratus	173	Veiled chameleon	1	2	2019-01-01	snapshot
Correlophus ciliatus	173	Crested gecko	1	2	2019-01-01	snapshot
Furcifer pardalis	173	Panther chameleon	1	2	2019-01-01	snapshot
Lampropeltis getula	173	Florida kingsnake	1	2	2019-01-01	snapshot
Morelia viridis	173	Green tree python	2	2	2019-01-01	snapshot
Python regius	173	Python regius	2	2	2019-01-01	snapshot
Alligator mississippiensis	174	Gator	1	2	2019-01-01	snapshot
Chamaeleo calyptratus	174	Veiled chameleon	1	2	2019-01-01	snapshot
Correlophus ciliatus	174	Crested gecko	1	2	2019-01-01	snapshot
Furcifer pardalis	174	Panther chameleon	1	2	2019-01-01	snapshot
Morelia viridis	174	Green tree python	2	2	2019-01-01	snapshot
Python regius	174	Python regius	2	2	2019-01-01	snapshot
Alligator mississippiensis	175	Gator	1	2	2019-01-01	snapshot
Chamaeleo calyptratus	175	Veiled chameleon	1	2	2019-01-01	snapshot
Chelonoidis carbonarius	175	Chelonoidis carbonaria	1	2	2019-01-01	snapshot
Correlophus ciliatus	175	Crested gecko	1	2	2019-01-01	snapshot
Furcifer pardalis	175	Panther chameleon	1	2	2019-01-01	snapshot
Morelia viridis	175	Green tree python	2	2	2019-01-01	snapshot
Python regius	175	Ball python	1	2	2019-01-01	snapshot
Alligator mississippiensis	176	Gator	1	2	2019-01-01	snapshot
Chamaeleo calyptratus	176	Veiled chameleon	1	2	2019-01-01	snapshot
Chelonoidis carbonarius	176	Chelonoidis carbonaria	1	2	2019-01-01	snapshot
Correlophus ciliatus	176	Crested gecko	1	2	2019-01-01	snapshot
Furcifer pardalis	176	Panther chameleon	1	2	2019-01-01	snapshot
Morelia viridis	176	Green tree python	2	2	2019-01-01	snapshot
Pogona barbata	176	Bearded dragon	1	2	2019-01-01	snapshot
Python regius	176	Ball python	1	2	2019-01-01	snapshot
Alligator mississippiensis	177	Gator	1	2	2019-01-01	snapshot
Aspidites ramsayi	177	Woma	1	2	2019-01-01	snapshot
Chamaeleo calyptratus	177	Veiled chameleon	1	2	2019-01-01	snapshot
Chelonoidis carbonarius	177	Chelonoidis carbonaria	1	2	2019-01-01	snapshot
Correlophus ciliatus	177	Crested gecko	1	2	2019-01-01	snapshot
Furcifer pardalis	177	Panther chameleon	1	2	2019-01-01	snapshot
Morelia viridis	177	Green tree python	2	2	2019-01-01	snapshot
Python regius	177	Ball python	1	2	2019-01-01	snapshot
Alligator mississippiensis	178	Gator	1	2	2019-01-01	snapshot
Chamaeleo calyptratus	178	Veiled chameleon	1	2	2019-01-01	snapshot
Chelonoidis carbonarius	178	Chelonoidis carbonaria	1	2	2019-01-01	snapshot
Correlophus ciliatus	178	Crested gecko	1	2	2019-01-01	snapshot
Furcifer pardalis	178	Panther chameleon	1	2	2019-01-01	snapshot
Morelia viridis	178	Green tree python	2	2	2019-01-01	snapshot
Python regius	178	Ball python	1	2	2019-01-01	snapshot
Alligator mississippiensis	179	Gator	1	2	2019-01-01	snapshot
Aspidites ramsayi	179	Woma	1	2	2019-01-01	snapshot
Chamaeleo calyptratus	179	Veiled chameleon	1	2	2019-01-01	snapshot
Chelonoidis carbonarius	179	Chelonoidis carbonaria	1	2	2019-01-01	snapshot
Correlophus ciliatus	179	Crested gecko	1	2	2019-01-01	snapshot
Furcifer pardalis	179	Panther chameleon	1	2	2019-01-01	snapshot
Morelia viridis	179	Green tree python	2	2	2019-01-01	snapshot
Python regius	179	Ball python	1	2	2019-01-01	snapshot
Alligator mississippiensis	18	Gator	1	2	2019-01-01	snapshot
Chamaeleo calyptratus	18	Veiled chameleon	1	2	2019-01-01	snapshot
Correlophus ciliatus	18	Correlophus ciliatus	2	2	2019-01-01	snapshot
Furcifer pardalis	18	Panther chameleon	1	2	2019-01-01	snapshot
Morelia viridis	18	Green tree python	2	2	2019-01-01	snapshot
Pogona barbata	18	Bearded dragon	1	2	2019-01-01	snapshot
Python regius	18	Ball python	1	2	2019-01-01	snapshot
Alligator mississippiensis	180	Gator	1	2	2019-01-01	snapshot
Chamaeleo calyptratus	180	Veiled chameleon	1	2	2019-01-01	snapshot
Correlophus ciliatus	180	Crested gecko	1	2	2019-01-01	snapshot
Eublepharis angramainyu	180	Eublepharis macularius	1	2	2019-01-01	snapshot
Eublepharis macularius	180	Eublepharis macularius	1	2	2019-01-01	snapshot
Eublepharis turcmenicus	180	Eublepharis macularius	1	2	2019-01-01	snapshot
Furcifer pardalis	180	Panther chameleon	1	2	2019-01-01	snapshot
Morelia viridis	180	Green tree python	2	2	2019-01-01	snapshot
Pogona barbata	180	Bearded dragon	1	2	2019-01-01	snapshot
Python regius	180	Ball python	1	2	2019-01-01	snapshot
Testudo hermanni	180	Hermann s tortoise	1	2	2019-01-01	snapshot
Alligator mississippiensis	181	Gator	1	2	2019-01-01	snapshot
Chamaeleo calyptratus	181	Veiled chameleon	1	2	2019-01-01	snapshot
Correlophus ciliatus	181	Crested gecko	1	2	2019-01-01	snapshot
Eryx colubrinus	181	Sand boa	2	2	2019-01-01	snapshot
Eublepharis angramainyu	181	Eublepharis macularius	1	2	2019-01-01	snapshot
Eublepharis macularius	181	Eublepharis macularius	1	2	2019-01-01	snapshot
Eublepharis turcmenicus	181	Eublepharis macularius	1	2	2019-01-01	snapshot
Furcifer pardalis	181	Panther chameleon	1	2	2019-01-01	snapshot
Morelia viridis	181	Green tree python	2	2	2019-01-01	snapshot
Pogona barbata	181	Bearded dragon	1	2	2019-01-01	snapshot
Python regius	181	Ball python	1	2	2019-01-01	snapshot
Alligator mississippiensis	182	Gator	1	2	2019-01-01	snapshot
Chamaeleo calyptratus	182	Veiled chameleon	1	2	2019-01-01	snapshot
Correlophus ciliatus	182	Crested gecko	1	2	2019-01-01	snapshot
Eublepharis angramainyu	182	Eublepharis macularius	1	2	2019-01-01	snapshot
Eublepharis macularius	182	Eublepharis macularius	1	2	2019-01-01	snapshot
Eublepharis turcmenicus	182	Eublepharis macularius	1	2	2019-01-01	snapshot
Furcifer pardalis	182	Panther chameleon	1	2	2019-01-01	snapshot
Morelia viridis	182	Green tree python	2	2	2019-01-01	snapshot
Pogona barbata	182	Bearded dragon	1	2	2019-01-01	snapshot
Python regius	182	Ball python	1	2	2019-01-01	snapshot
Alligator mississippiensis	183	Gator	1	2	2019-01-01	snapshot
Chamaeleo calyptratus	183	Veiled chameleon	1	2	2019-01-01	snapshot
Correlophus ciliatus	183	Crested gecko	1	2	2019-01-01	snapshot
Furcifer pardalis	183	Panther chameleon	1	2	2019-01-01	snapshot
Lampropeltis californiae	183	California kingsnake	2	2	2019-01-01	snapshot
Lampropeltis getula	183	Lampropeltis getula	1	2	2019-01-01	snapshot
Lampropeltis splendida	183	Desert kingsnake	1	2	2019-01-01	snapshot
Morelia viridis	183	Green tree python	2	2	2019-01-01	snapshot
Python regius	183	Ball python	1	2	2019-01-01	snapshot
Alligator mississippiensis	184	Gator	1	2	2019-01-01	snapshot
Chamaeleo calyptratus	184	Veiled chameleon	1	2	2019-01-01	snapshot
Correlophus ciliatus	184	Correlophus ciliatus	2	2	2019-01-01	snapshot
Furcifer pardalis	184	Panther chameleon	1	2	2019-01-01	snapshot
Morelia viridis	184	Green tree python	2	2	2019-01-01	snapshot
Pogona barbata	184	Bearded dragon	1	2	2019-01-01	snapshot
Python regius	184	Ball python	1	2	2019-01-01	snapshot
Alligator mississippiensis	185	Gator	1	2	2019-01-01	snapshot
Chamaeleo calyptratus	185	Veiled chameleon	1	2	2019-01-01	snapshot
Correlophus ciliatus	185	Crested gecko	1	2	2019-01-01	snapshot
Furcifer pardalis	185	Panther chameleon	1	2	2019-01-01	snapshot
Morelia viridis	185	Green tree python	2	2	2019-01-01	snapshot
Pogona barbata	185	Bearded dragon	1	2	2019-01-01	snapshot
Python regius	185	Ball python	1	2	2019-01-01	snapshot
Rhacodactylus auriculatus	185	Rhacodactylus auriculatus	1	2	2019-01-01	snapshot
Alligator mississippiensis	186	Gator	1	2	2019-01-01	snapshot
Chamaeleo calyptratus	186	Veiled chameleon	1	2	2019-01-01	snapshot
Correlophus ciliatus	186	Crested gecko	1	2	2019-01-01	snapshot
Furcifer pardalis	186	Panther chameleon	1	2	2019-01-01	snapshot
Morelia viridis	186	Green tree python	2	2	2019-01-01	snapshot
Python regius	186	Ball python	1	2	2019-01-01	snapshot
Rhacodactylus auriculatus	186	Rhacodactylus auriculatus	1	2	2019-01-01	snapshot
Alligator mississippiensis	187	Gator	1	2	2019-01-01	snapshot
Chamaeleo calyptratus	187	Veiled chameleon	1	2	2019-01-01	snapshot
Correlophus ciliatus	187	Crested gecko	1	2	2019-01-01	snapshot
Furcifer pardalis	187	Panther chameleon	1	2	2019-01-01	snapshot
Morelia viridis	187	Green tree python	2	2	2019-01-01	snapshot
Python regius	187	Ball python	1	2	2019-01-01	snapshot
Rhacodactylus auriculatus	187	Rhacodactylus auriculatus	1	2	2019-01-01	snapshot
Alligator mississippiensis	188	Gator	1	2	2019-01-01	snapshot
Chamaeleo calyptratus	188	Veiled chameleon	1	2	2019-01-01	snapshot
Correlophus ciliatus	188	Crested gecko	1	2	2019-01-01	snapshot
Furcifer pardalis	188	Panther chameleon	1	2	2019-01-01	snapshot
Morelia viridis	188	Green tree python	2	2	2019-01-01	snapshot
Python regius	188	Ball python	1	2	2019-01-01	snapshot
Rhacodactylus auriculatus	188	Rhacodactylus auriculatus	1	2	2019-01-01	snapshot
Alligator mississippiensis	189	Gator	1	2	2019-01-01	snapshot
Chamaeleo calyptratus	189	Veiled chameleon	1	2	2019-01-01	snapshot
Correlophus ciliatus	189	Crested gecko	1	2	2019-01-01	snapshot
Furcifer pardalis	189	Panther chameleon	1	2	2019-01-01	snapshot
Morelia viridis	189	Green tree python	2	2	2019-01-01	snapshot
Pristurus carteri	189	Pristurus carteri	1	2	2019-01-01	snapshot
Python regius	189	Ball python	1	2	2019-01-01	snapshot
Alligator mississippiensis	19	Gator	1	2	2019-01-01	snapshot
Chamaeleo calyptratus	19	Veiled chameleon	1	2	2019-01-01	snapshot
Correlophus ciliatus	19	Correlophus ciliatus	2	2	2019-01-01	snapshot
Furcifer pardalis	19	Panther chameleon	1	2	2019-01-01	snapshot
Lampropeltis pyromelana	19	Arizona mountain kingsnake	1	2	2019-01-01	snapshot
Morelia viridis	19	Green tree python	2	2	2019-01-01	snapshot
Pogona barbata	19	Bearded dragon	1	2	2019-01-01	snapshot
Python regius	19	Ball python	1	2	2019-01-01	snapshot
Alligator mississippiensis	190	Gator	1	2	2019-01-01	snapshot
Boa constrictor	190	Boa constrictor	2	2	2019-01-01	snapshot
Boa imperator	190	Boa constrictor imperator	3	2	2019-01-01	snapshot
Chamaeleo calyptratus	190	Veiled chameleon	1	2	2019-01-01	snapshot
Correlophus ciliatus	190	Crested gecko	1	2	2019-01-01	snapshot
Furcifer pardalis	190	Panther chameleon	1	2	2019-01-01	snapshot
Morelia viridis	190	Green tree python	2	2	2019-01-01	snapshot
Python regius	190	Ball python	1	2	2019-01-01	snapshot
Alligator mississippiensis	191	Gator	1	2	2019-01-01	snapshot
Boa constrictor	191	Boa constrictor	2	2	2019-01-01	snapshot
Boa imperator	191	Boa constrictor imperator	3	2	2019-01-01	snapshot
Chamaeleo calyptratus	191	Veiled chameleon	1	2	2019-01-01	snapshot
Correlophus ciliatus	191	Crested gecko	1	2	2019-01-01	snapshot
Furcifer pardalis	191	Panther chameleon	1	2	2019-01-01	snapshot
Lampropeltis splendida	191	Desert kingsnake	1	2	2019-01-01	snapshot
Morelia viridis	191	Green tree python	2	2	2019-01-01	snapshot
Python regius	191	Ball python	1	2	2019-01-01	snapshot
Alligator mississippiensis	192	Gator	1	2	2019-01-01	snapshot
Boa constrictor	192	Boa constrictor	2	2	2019-01-01	snapshot
Boa imperator	192	Boa constrictor imperator	3	2	2019-01-01	snapshot
Chamaeleo calyptratus	192	Veiled chameleon	1	2	2019-01-01	snapshot
Correlophus ciliatus	192	Crested gecko	1	2	2019-01-01	snapshot
Furcifer pardalis	192	Panther chameleon	1	2	2019-01-01	snapshot
Morelia viridis	192	Green tree python	2	2	2019-01-01	snapshot
Pogona barbata	192	Bearded dragon	1	2	2019-01-01	snapshot
Python regius	192	Ball python	1	2	2019-01-01	snapshot
Alligator mississippiensis	193	Gator	1	2	2019-01-01	snapshot
Chamaeleo calyptratus	193	Veiled chameleon	1	2	2019-01-01	snapshot
Correlophus ciliatus	193	Crested gecko	1	2	2019-01-01	snapshot
Furcifer pardalis	193	Panther chameleon	1	2	2019-01-01	snapshot
Lampropeltis getula	193	Florida kingsnake	1	2	2019-01-01	snapshot
Morelia viridis	193	Green tree python	2	2	2019-01-01	snapshot
Python regius	193	Ball python	1	2	2019-01-01	snapshot
Thamnophis sirtalis	193	Thamnophis sirtalis	3	2	2019-01-01	snapshot
Alligator mississippiensis	194	Gator	1	2	2019-01-01	snapshot
Chamaeleo calyptratus	194	Veiled chameleon	1	2	2019-01-01	snapshot
Correlophus ciliatus	194	Crested gecko	1	2	2019-01-01	snapshot
Furcifer pardalis	194	Panther chameleon	1	2	2019-01-01	snapshot
Lampropeltis splendida	194	Desert kingsnake	1	2	2019-01-01	snapshot
Morelia viridis	194	Green tree python	2	2	2019-01-01	snapshot
Python regius	194	Python regius	2	2	2019-01-01	snapshot
Alligator mississippiensis	195	Gator	1	2	2019-01-01	snapshot
Chamaeleo calyptratus	195	Veiled chameleon	1	2	2019-01-01	snapshot
Correlophus ciliatus	195	Crested gecko	1	2	2019-01-01	snapshot
Furcifer pardalis	195	Panther chameleon	1	2	2019-01-01	snapshot
Morelia viridis	195	Green tree python	2	2	2019-01-01	snapshot
Python regius	195	Python regius	2	2	2019-01-01	snapshot
Alligator mississippiensis	196	Gator	1	2	2019-01-01	snapshot
Chamaeleo calyptratus	196	Veiled chameleon	1	2	2019-01-01	snapshot
Correlophus ciliatus	196	Crested gecko	1	2	2019-01-01	snapshot
Eryx colubrinus	196	Sand boa	2	2	2019-01-01	snapshot
Furcifer pardalis	196	Panther chameleon	1	2	2019-01-01	snapshot
Morelia viridis	196	Green tree python	2	2	2019-01-01	snapshot
Physignathus cocincinus	196	Chinese water dragon	1	2	2019-01-01	snapshot
Pogona barbata	196	Bearded dragon	1	2	2019-01-01	snapshot
Python regius	196	Python regius	2	2	2019-01-01	snapshot
Alligator mississippiensis	197	Gator	1	2	2019-01-01	snapshot
Chamaeleo calyptratus	197	Veiled chameleon	1	2	2019-01-01	snapshot
Correlophus ciliatus	197	Crested gecko	1	2	2019-01-01	snapshot
Furcifer pardalis	197	Panther chameleon	1	2	2019-01-01	snapshot
Morelia viridis	197	Green tree python	2	2	2019-01-01	snapshot
Python regius	197	Python regius	2	2	2019-01-01	snapshot
Alligator mississippiensis	198	Gator	1	2	2019-01-01	snapshot
Chamaeleo calyptratus	198	Veiled chameleon	1	2	2019-01-01	snapshot
Correlophus ciliatus	198	Crested gecko	1	2	2019-01-01	snapshot
Furcifer pardalis	198	Panther chameleon	1	2	2019-01-01	snapshot
Morelia viridis	198	Green tree python	2	2	2019-01-01	snapshot
Python regius	198	Python regius	2	2	2019-01-01	snapshot
Alligator mississippiensis	199	Gator	1	2	2019-01-01	snapshot
Chamaeleo calyptratus	199	Veiled chameleon	1	2	2019-01-01	snapshot
Correlophus ciliatus	199	Crested gecko	1	2	2019-01-01	snapshot
Furcifer pardalis	199	Panther chameleon	1	2	2019-01-01	snapshot
Morelia viridis	199	Green tree python	2	2	2019-01-01	snapshot
Phelsuma comorensis	199	Gold dust day gecko	1	2	2019-01-01	snapshot
Phelsuma laticauda	199	Gold dust day gecko	2	2	2019-01-01	snapshot
Python regius	199	Python regius	2	2	2019-01-01	snapshot
Alligator mississippiensis	2	Gator	1	2	2019-01-01	snapshot
Aspidites ramsayi	2	Woma	1	2	2019-01-01	snapshot
Candoia carinata	2	Tree boa	1	2	2019-01-01	snapshot
Chamaeleo calyptratus	2	Veiled chameleon	1	2	2019-01-01	snapshot
Chilabothrus chrysogaster	2	Rainbow boa	1	2	2019-01-01	snapshot
Corallus batesii	2	Emerald tree boa	1	2	2019-01-01	snapshot
Corallus caninus	2	Emerald tree boa	1	2	2019-01-01	snapshot
Corallus cookii	2	Amazon tree boa	1	2	2019-01-01	snapshot
Corallus hortulanus	2	Amazon tree boa	1	2	2019-01-01	snapshot
Correlophus ciliatus	2	Crested gecko	1	2	2019-01-01	snapshot
Drymarchon corais	2	Yellow tail cribo	1	2	2019-01-01	snapshot
Epicrates alvarezi	2	Rainbow boa	1	2	2019-01-01	snapshot
Epicrates assisi	2	Rainbow boa	1	2	2019-01-01	snapshot
Epicrates cenchria	2	Rainbow boa	1	2	2019-01-01	snapshot
Epicrates crassus	2	Rainbow boa	1	2	2019-01-01	snapshot
Epicrates maurus	2	Rainbow boa	1	2	2019-01-01	snapshot
Eryx colubrinus	2	Sand boa	2	2	2019-01-01	snapshot
Eunectes murinus	2	Anaconda	1	2	2019-01-01	snapshot
Eunectes notaeus	2	Anaconda	1	2	2019-01-01	snapshot
Furcifer pardalis	2	Panther chameleon	1	2	2019-01-01	snapshot
Heterodon nasicus	2	Western hognose snake	1	2	2019-01-01	snapshot
Lampropeltis californiae	2	California kingsnake	1	2	2019-01-01	snapshot
Lampropeltis getula	2	Florida kingsnake	1	2	2019-01-01	snapshot
Lampropeltis nigra	2	Black kingsnake	1	2	2019-01-01	snapshot
Lampropeltis pyromelana	2	Arizona mountain kingsnake	1	2	2019-01-01	snapshot
Lampropeltis splendida	2	Desert kingsnake	1	2	2019-01-01	snapshot
Morelia bredli	2	Carpet python	1	2	2019-01-01	snapshot
Morelia spilota	2	Carpet python	2	2	2019-01-01	snapshot
Morelia viridis	2	Green tree python	2	2	2019-01-01	snapshot
Python anchietae	2	Angolan python	1	2	2019-01-01	snapshot
Python brongersmai	2	Red blood python	2	2	2019-01-01	snapshot
Python curtus	2	Blood python	1	2	2019-01-01	snapshot
Python regius	2	Ball python	1	2	2019-01-01	snapshot
Thamnophis marcianus	2	Checkered garter snake	1	2	2019-01-01	snapshot
Alligator mississippiensis	20	Gator	1	2	2019-01-01	snapshot
Chamaeleo calyptratus	20	Veiled chameleon	1	2	2019-01-01	snapshot
Correlophus ciliatus	20	Correlophus ciliatus	2	2	2019-01-01	snapshot
Furcifer pardalis	20	Panther chameleon	1	2	2019-01-01	snapshot
Morelia viridis	20	Green tree python	2	2	2019-01-01	snapshot
Python regius	20	Ball python	1	2	2019-01-01	snapshot
Alligator mississippiensis	200	Gator	1	2	2019-01-01	snapshot
Chamaeleo calyptratus	200	Veiled chameleon	1	2	2019-01-01	snapshot
Correlophus ciliatus	200	Crested gecko	1	2	2019-01-01	snapshot
Drymarchon corais	200	Yellow tail cribo	1	2	2019-01-01	snapshot
Eublepharis angramainyu	200	Eublepharis macularius	1	2	2019-01-01	snapshot
Eublepharis macularius	200	Eublepharis macularius	1	2	2019-01-01	snapshot
Eublepharis turcmenicus	200	Eublepharis macularius	1	2	2019-01-01	snapshot
Furcifer pardalis	200	Panther chameleon	1	2	2019-01-01	snapshot
Morelia viridis	200	Green tree python	2	2	2019-01-01	snapshot
Physignathus cocincinus	200	Chinese water dragon	1	2	2019-01-01	snapshot
Python regius	200	Ball python	1	2	2019-01-01	snapshot
Alligator mississippiensis	201	Gator	1	2	2019-01-01	snapshot
Chamaeleo calyptratus	201	Veiled chameleon	1	2	2019-01-01	snapshot
Correlophus ciliatus	201	Crested gecko	1	2	2019-01-01	snapshot
Eublepharis angramainyu	201	Eublepharis macularius	1	2	2019-01-01	snapshot
Eublepharis macularius	201	Eublepharis macularius	1	2	2019-01-01	snapshot
Eublepharis turcmenicus	201	Eublepharis macularius	1	2	2019-01-01	snapshot
Furcifer pardalis	201	Panther chameleon	1	2	2019-01-01	snapshot
Morelia viridis	201	Green tree python	2	2	2019-01-01	snapshot
Python regius	201	Ball python	1	2	2019-01-01	snapshot
Alligator mississippiensis	202	Gator	1	2	2019-01-01	snapshot
Chamaeleo calyptratus	202	Veiled chameleon	1	2	2019-01-01	snapshot
Correlophus ciliatus	202	Crested gecko	1	2	2019-01-01	snapshot
Eublepharis angramainyu	202	Eublepharis macularius	1	2	2019-01-01	snapshot
Eublepharis macularius	202	Eublepharis macularius	1	2	2019-01-01	snapshot
Eublepharis turcmenicus	202	Eublepharis macularius	1	2	2019-01-01	snapshot
Furcifer pardalis	202	Panther chameleon	1	2	2019-01-01	snapshot
Lampropeltis getula	202	Florida kingsnake	1	2	2019-01-01	snapshot
Morelia viridis	202	Green tree python	2	2	2019-01-01	snapshot
Python regius	202	Ball python	1	2	2019-01-01	snapshot
Alligator mississippiensis	203	Gator	1	2	2019-01-01	snapshot
Chamaeleo calyptratus	203	Veiled chameleon	1	2	2019-01-01	snapshot
Correlophus ciliatus	203	Crested gecko	1	2	2019-01-01	snapshot
Eublepharis angramainyu	203	Eublepharis macularius	1	2	2019-01-01	snapshot
Eublepharis macularius	203	Eublepharis macularius	1	2	2019-01-01	snapshot
Eublepharis turcmenicus	203	Eublepharis macularius	1	2	2019-01-01	snapshot
Furcifer pardalis	203	Panther chameleon	1	2	2019-01-01	snapshot
Lampropeltis getula	203	Florida kingsnake	1	2	2019-01-01	snapshot
Morelia viridis	203	Green tree python	2	2	2019-01-01	snapshot
Python regius	203	Ball python	1	2	2019-01-01	snapshot
Alligator mississippiensis	204	Gator	1	2	2019-01-01	snapshot
Chamaeleo calyptratus	204	Veiled chameleon	1	2	2019-01-01	snapshot
Correlophus ciliatus	204	Correlophus ciliatus	2	2	2019-01-01	snapshot
Drymarchon corais	204	Yellow tail cribo	1	2	2019-01-01	snapshot
Furcifer pardalis	204	Panther chameleon	1	2	2019-01-01	snapshot
Morelia viridis	204	Green tree python	2	2	2019-01-01	snapshot
Python regius	204	Ball python	1	2	2019-01-01	snapshot
Alligator mississippiensis	205	Gator	1	2	2019-01-01	snapshot
Chamaeleo calyptratus	205	Veiled chameleon	1	2	2019-01-01	snapshot
Correlophus ciliatus	205	Crested gecko	1	2	2019-01-01	snapshot
Eryx colubrinus	205	Sand boa	2	2	2019-01-01	snapshot
Furcifer pardalis	205	Panther chameleon	1	2	2019-01-01	snapshot
Morelia viridis	205	Green tree python	2	2	2019-01-01	snapshot
Python regius	205	Python regius	2	2	2019-01-01	snapshot
Alligator mississippiensis	206	Gator	1	2	2019-01-01	snapshot
Boa constrictor	206	Boa constrictor	2	2	2019-01-01	snapshot
Boa imperator	206	Boa constrictor imperator	3	2	2019-01-01	snapshot
Chamaeleo calyptratus	206	Veiled chameleon	1	2	2019-01-01	snapshot
Correlophus ciliatus	206	Crested gecko	1	2	2019-01-01	snapshot
Furcifer pardalis	206	Panther chameleon	1	2	2019-01-01	snapshot
Lampropeltis getula	206	Florida kingsnake	1	2	2019-01-01	snapshot
Morelia viridis	206	Green tree python	2	2	2019-01-01	snapshot
Python regius	206	Ball python	1	2	2019-01-01	snapshot
Alligator mississippiensis	207	Gator	1	2	2019-01-01	snapshot
Chamaeleo calyptratus	207	Veiled chameleon	1	2	2019-01-01	snapshot
Correlophus ciliatus	207	Crested gecko	1	2	2019-01-01	snapshot
Furcifer pardalis	207	Furcifer pardalis	2	2	2019-01-01	snapshot
Morelia viridis	207	Green tree python	2	2	2019-01-01	snapshot
Pogona barbata	207	Bearded dragon	1	2	2019-01-01	snapshot
Python regius	207	Ball python	1	2	2019-01-01	snapshot
Alligator mississippiensis	208	Gator	1	2	2019-01-01	snapshot
Chamaeleo calyptratus	208	Veiled chameleon	1	2	2019-01-01	snapshot
Correlophus ciliatus	208	Crested gecko	1	2	2019-01-01	snapshot
Furcifer pardalis	208	Panther chameleon	1	2	2019-01-01	snapshot
Morelia viridis	208	Green tree python	2	2	2019-01-01	snapshot
Physignathus cocincinus	208	Chinese water dragon	1	2	2019-01-01	snapshot
Pogona barbata	208	Bearded dragon	1	2	2019-01-01	snapshot
Python regius	208	Ball python	1	2	2019-01-01	snapshot
Testudo graeca	208	Testudo graeca	2	2	2019-01-01	snapshot
Testudo hermanni	208	Testudo graeca	2	2	2019-01-01	snapshot
Alligator mississippiensis	209	Gator	1	2	2019-01-01	snapshot
Chamaeleo calyptratus	209	Veiled chameleon	1	2	2019-01-01	snapshot
Correlophus ciliatus	209	Crested gecko	1	2	2019-01-01	snapshot
Eublepharis angramainyu	209	Eublepharis macularius	1	2	2019-01-01	snapshot
Eublepharis macularius	209	Eublepharis macularius	1	2	2019-01-01	snapshot
Eublepharis turcmenicus	209	Eublepharis macularius	1	2	2019-01-01	snapshot
Furcifer pardalis	209	Panther chameleon	1	2	2019-01-01	snapshot
Morelia viridis	209	Green tree python	2	2	2019-01-01	snapshot
Python regius	209	Ball python	1	2	2019-01-01	snapshot
Alligator mississippiensis	21	Gator	1	2	2019-01-01	snapshot
Chamaeleo calyptratus	21	Veiled chameleon	1	2	2019-01-01	snapshot
Correlophus ciliatus	21	Crested gecko	1	2	2019-01-01	snapshot
Furcifer pardalis	21	Panther chameleon	1	2	2019-01-01	snapshot
Morelia bredli	21	Carpet python	1	2	2019-01-01	snapshot
Morelia spilota	21	Carpet python	2	2	2019-01-01	snapshot
Morelia viridis	21	Green tree python	2	2	2019-01-01	snapshot
Python regius	21	Python regius	2	2	2019-01-01	snapshot
Alligator mississippiensis	210	Gator	1	2	2019-01-01	snapshot
Candoia carinata	210	Tree boa	1	2	2019-01-01	snapshot
Chamaeleo calyptratus	210	Veiled chameleon	1	2	2019-01-01	snapshot
Corallus batesii	210	Corallus caninus	2	2	2019-01-01	snapshot
Corallus caninus	210	Corallus caninus	2	2	2019-01-01	snapshot
Correlophus ciliatus	210	Crested gecko	1	2	2019-01-01	snapshot
Furcifer pardalis	210	Panther chameleon	1	2	2019-01-01	snapshot
Morelia viridis	210	Green tree python	2	2	2019-01-01	snapshot
Python regius	210	Ball python	1	2	2019-01-01	snapshot
Alligator mississippiensis	211	Gator	1	2	2019-01-01	snapshot
Chamaeleo calyptratus	211	Veiled chameleon	1	2	2019-01-01	snapshot
Chelonoidis carbonarius	211	Chelonoidis carbonaria	1	2	2019-01-01	snapshot
Correlophus ciliatus	211	Crested gecko	1	2	2019-01-01	snapshot
Furcifer pardalis	211	Panther chameleon	1	2	2019-01-01	snapshot
Morelia viridis	211	Green tree python	2	2	2019-01-01	snapshot
Python regius	211	Ball python	1	2	2019-01-01	snapshot
Alligator mississippiensis	212	Gator	1	2	2019-01-01	snapshot
Chamaeleo calyptratus	212	Veiled chameleon	1	2	2019-01-01	snapshot
Correlophus ciliatus	212	Crested gecko	1	2	2019-01-01	snapshot
Furcifer pardalis	212	Panther chameleon	1	2	2019-01-01	snapshot
Morelia viridis	212	Green tree python	2	2	2019-01-01	snapshot
Pantherophis guttatus	212	Pantherophis guttatus	2	2	2019-01-01	snapshot
Python regius	212	Ball python	1	2	2019-01-01	snapshot
Alligator mississippiensis	213	Gator	1	2	2019-01-01	snapshot
Chamaeleo calyptratus	213	Veiled chameleon	1	2	2019-01-01	snapshot
Correlophus ciliatus	213	Crested gecko	1	2	2019-01-01	snapshot
Eryx colubrinus	213	Sand boa	3	2	2019-01-01	snapshot
Furcifer pardalis	213	Panther chameleon	1	2	2019-01-01	snapshot
Morelia viridis	213	Green tree python	2	2	2019-01-01	snapshot
Pogona barbata	213	Bearded dragon	1	2	2019-01-01	snapshot
Python regius	213	Ball python	1	2	2019-01-01	snapshot
Alligator mississippiensis	214	Gator	1	2	2019-01-01	snapshot
Chamaeleo calyptratus	214	Veiled chameleon	1	2	2019-01-01	snapshot
Correlophus ciliatus	214	Crested gecko	1	2	2019-01-01	snapshot
Furcifer pardalis	214	Panther chameleon	1	2	2019-01-01	snapshot
Morelia viridis	214	Green tree python	2	2	2019-01-01	snapshot
Python regius	214	Ball python	1	2	2019-01-01	snapshot
Thamnophis marcianus	214	Checkered garter snake	1	2	2019-01-01	snapshot
Thamnophis sirtalis	214	Thamnophis sirtalis	3	2	2019-01-01	snapshot
Alligator mississippiensis	215	Gator	1	2	2019-01-01	snapshot
Chamaeleo calyptratus	215	Veiled chameleon	1	2	2019-01-01	snapshot
Correlophus ciliatus	215	Crested gecko	1	2	2019-01-01	snapshot
Furcifer pardalis	215	Panther chameleon	1	2	2019-01-01	snapshot
Morelia bredli	215	Carpet python	1	2	2019-01-01	snapshot
Morelia spilota	215	Morelia spilota	4	2	2019-01-01	snapshot
Morelia viridis	215	Green tree python	2	2	2019-01-01	snapshot
Pogona barbata	215	Bearded dragon	1	2	2019-01-01	snapshot
Python regius	215	Ball python	1	2	2019-01-01	snapshot
Alligator mississippiensis	216	Gator	1	2	2019-01-01	snapshot
Aspidites ramsayi	216	Woma	1	2	2019-01-01	snapshot
Chamaeleo calyptratus	216	Veiled chameleon	1	2	2019-01-01	snapshot
Correlophus ciliatus	216	Crested gecko	1	2	2019-01-01	snapshot
Furcifer pardalis	216	Panther chameleon	1	2	2019-01-01	snapshot
Morelia viridis	216	Green tree python	2	2	2019-01-01	snapshot
Pantherophis guttatus	216	Pantherophis guttatus	2	2	2019-01-01	snapshot
Python regius	216	Ball python	1	2	2019-01-01	snapshot
Alligator mississippiensis	217	Gator	1	2	2019-01-01	snapshot
Chamaeleo calyptratus	217	Veiled chameleon	1	2	2019-01-01	snapshot
Correlophus ciliatus	217	Crested gecko	1	2	2019-01-01	snapshot
Eryx colubrinus	217	Sand boa	2	2	2019-01-01	snapshot
Eublepharis angramainyu	217	Eublepharis macularius	1	2	2019-01-01	snapshot
Eublepharis macularius	217	Eublepharis macularius	1	2	2019-01-01	snapshot
Eublepharis turcmenicus	217	Eublepharis macularius	1	2	2019-01-01	snapshot
Furcifer pardalis	217	Panther chameleon	1	2	2019-01-01	snapshot
Morelia viridis	217	Green tree python	2	2	2019-01-01	snapshot
Python regius	217	Ball python	1	2	2019-01-01	snapshot
Alligator mississippiensis	218	Gator	1	2	2019-01-01	snapshot
Chamaeleo calyptratus	218	Veiled chameleon	1	2	2019-01-01	snapshot
Correlophus ciliatus	218	Crested gecko	1	2	2019-01-01	snapshot
Drymarchon corais	218	Yellow tail cribo	1	2	2019-01-01	snapshot
Eryx colubrinus	218	Sand boa	2	2	2019-01-01	snapshot
Furcifer pardalis	218	Panther chameleon	1	2	2019-01-01	snapshot
Morelia bredli	218	Carpet python	1	2	2019-01-01	snapshot
Morelia spilota	218	Carpet python	2	2	2019-01-01	snapshot
Morelia viridis	218	Green tree python	2	2	2019-01-01	snapshot
Python regius	218	Ball python	1	2	2019-01-01	snapshot
Alligator mississippiensis	219	Gator	1	2	2019-01-01	snapshot
Chamaeleo calyptratus	219	Veiled chameleon	1	2	2019-01-01	snapshot
Chilabothrus chrysogaster	219	Rainbow boa	1	2	2019-01-01	snapshot
Correlophus ciliatus	219	Crested gecko	1	2	2019-01-01	snapshot
Epicrates alvarezi	219	Rainbow boa	1	2	2019-01-01	snapshot
Epicrates assisi	219	Rainbow boa	1	2	2019-01-01	snapshot
Epicrates cenchria	219	Epicrates cenchria	2	2	2019-01-01	snapshot
Epicrates crassus	219	Rainbow boa	1	2	2019-01-01	snapshot
Epicrates maurus	219	Epicrates cenchria	2	2	2019-01-01	snapshot
Furcifer pardalis	219	Panther chameleon	1	2	2019-01-01	snapshot
Morelia viridis	219	Green tree python	2	2	2019-01-01	snapshot
Python regius	219	Ball python	1	2	2019-01-01	snapshot
Alligator mississippiensis	22	Gator	1	2	2019-01-01	snapshot
Chamaeleo calyptratus	22	Veiled chameleon	1	2	2019-01-01	snapshot
Correlophus ciliatus	22	Crested gecko	1	2	2019-01-01	snapshot
Furcifer pardalis	22	Panther chameleon	1	2	2019-01-01	snapshot
Morelia viridis	22	Green tree python	2	2	2019-01-01	snapshot
Python regius	22	Python regius	2	2	2019-01-01	snapshot
Alligator mississippiensis	220	Gator	1	2	2019-01-01	snapshot
Chamaeleo calyptratus	220	Veiled chameleon	1	2	2019-01-01	snapshot
Correlophus ciliatus	220	Crested gecko	1	2	2019-01-01	snapshot
Furcifer pardalis	220	Panther chameleon	1	2	2019-01-01	snapshot
Hemitheconyx caudicinctus	220	Fat tail gecko	1	2	2019-01-01	snapshot
Morelia viridis	220	Green tree python	2	2	2019-01-01	snapshot
Python brongersmai	220	Red blood python	2	2	2019-01-01	snapshot
Python curtus	220	Python curtus	2	2	2019-01-01	snapshot
Python regius	220	Ball python	1	2	2019-01-01	snapshot
Alligator mississippiensis	221	Gator	1	2	2019-01-01	snapshot
Chamaeleo calyptratus	221	Veiled chameleon	1	2	2019-01-01	snapshot
Correlophus ciliatus	221	Crested gecko	1	2	2019-01-01	snapshot
Furcifer pardalis	221	Panther chameleon	1	2	2019-01-01	snapshot
Morelia viridis	221	Green tree python	2	2	2019-01-01	snapshot
Physignathus cocincinus	221	Chinese water dragon	1	2	2019-01-01	snapshot
Python regius	221	Python regius	2	2	2019-01-01	snapshot
Alligator mississippiensis	222	Gator	1	2	2019-01-01	snapshot
Chamaeleo calyptratus	222	Veiled chameleon	1	2	2019-01-01	snapshot
Correlophus ciliatus	222	Crested gecko	1	2	2019-01-01	snapshot
Furcifer pardalis	222	Panther chameleon	1	2	2019-01-01	snapshot
Morelia viridis	222	Green tree python	2	2	2019-01-01	snapshot
Physignathus cocincinus	222	Physignathus cocincinus	2	2	2019-01-01	snapshot
Pogona barbata	222	Bearded dragon	1	2	2019-01-01	snapshot
Python regius	222	Ball python	1	2	2019-01-01	snapshot
Alligator mississippiensis	223	Gator	1	2	2019-01-01	snapshot
Chamaeleo calyptratus	223	Veiled chameleon	1	2	2019-01-01	snapshot
Correlophus ciliatus	223	Crested gecko	1	2	2019-01-01	snapshot
Furcifer pardalis	223	Panther chameleon	1	2	2019-01-01	snapshot
Morelia viridis	223	Green tree python	2	2	2019-01-01	snapshot
Pogona barbata	223	Bearded dragon	1	2	2019-01-01	snapshot
Pogona vitticeps	223	Pogona vitticeps	1	2	2019-01-01	snapshot
Python regius	223	Ball python	1	2	2019-01-01	snapshot
Alligator mississippiensis	224	Gator	1	2	2019-01-01	snapshot
Chamaeleo calyptratus	224	Veiled chameleon	1	2	2019-01-01	snapshot
Correlophus ciliatus	224	Crested gecko	1	2	2019-01-01	snapshot
Furcifer pardalis	224	Panther chameleon	1	2	2019-01-01	snapshot
Gekko gecko	224	Gekko gecko	2	2	2019-01-01	snapshot
Morelia viridis	224	Green tree python	2	2	2019-01-01	snapshot
Pogona barbata	224	Bearded dragon	1	2	2019-01-01	snapshot
Python regius	224	Ball python	1	2	2019-01-01	snapshot
Alligator mississippiensis	225	Gator	1	2	2019-01-01	snapshot
Chamaeleo calyptratus	225	Veiled chameleon	1	2	2019-01-01	snapshot
Correlophus ciliatus	225	Crested gecko	1	2	2019-01-01	snapshot
Furcifer pardalis	225	Panther chameleon	1	2	2019-01-01	snapshot
Morelia viridis	225	Green tree python	2	2	2019-01-01	snapshot
Phelsuma astriata	225	Lined day gecko	1	2	2019-01-01	snapshot
Phelsuma dorsivittata	225	Lined day gecko	1	2	2019-01-01	snapshot
Phelsuma lineata	225	Phelsuma lineata	2	2	2019-01-01	snapshot
Phelsuma modesta	225	Lined day gecko	1	2	2019-01-01	snapshot
Phelsuma pusilla	225	Lined day gecko	1	2	2019-01-01	snapshot
Python regius	225	Ball python	1	2	2019-01-01	snapshot
Testudo hermanni	225	Hermann s tortoise	1	2	2019-01-01	snapshot
Alligator mississippiensis	226	Gator	1	2	2019-01-01	snapshot
Chamaeleo calyptratus	226	Veiled chameleon	1	2	2019-01-01	snapshot
Correlophus ciliatus	226	Crested gecko	1	2	2019-01-01	snapshot
Furcifer pardalis	226	Panther chameleon	1	2	2019-01-01	snapshot
Morelia viridis	226	Green tree python	2	2	2019-01-01	snapshot
Phelsuma parva	226	Peacock day gecko	1	2	2019-01-01	snapshot
Phelsuma quadriocellata	226	Phelsuma quadriocellata	2	2	2019-01-01	snapshot
Python regius	226	Ball python	1	2	2019-01-01	snapshot
Alligator mississippiensis	227	Gator	1	2	2019-01-01	snapshot
Chamaeleo calyptratus	227	Veiled chameleon	1	2	2019-01-01	snapshot
Correlophus ciliatus	227	Crested gecko	1	2	2019-01-01	snapshot
Furcifer pardalis	227	Panther chameleon	1	2	2019-01-01	snapshot
Morelia viridis	227	Green tree python	2	2	2019-01-01	snapshot
Phelsuma comorensis	227	Gold dust day gecko	1	2	2019-01-01	snapshot
Phelsuma laticauda	227	Phelsuma laticauda	3	2	2019-01-01	snapshot
Python regius	227	Ball python	1	2	2019-01-01	snapshot
Alligator mississippiensis	228	Gator	1	2	2019-01-01	snapshot
Chamaeleo calyptratus	228	Veiled chameleon	1	2	2019-01-01	snapshot
Correlophus ciliatus	228	Crested gecko	1	2	2019-01-01	snapshot
Drymarchon corais	228	Yellow tail cribo	1	2	2019-01-01	snapshot
Furcifer pardalis	228	Panther chameleon	1	2	2019-01-01	snapshot
Morelia viridis	228	Green tree python	2	2	2019-01-01	snapshot
Phelsuma comorensis	228	Gold dust day gecko	1	2	2019-01-01	snapshot
Phelsuma laticauda	228	Gold dust day gecko	2	2	2019-01-01	snapshot
Pituophis catenifer	228	Pituophis melanoleucus	1	2	2019-01-01	snapshot
Pituophis melanoleucus	228	Pituophis melanoleucus	2	2	2019-01-01	snapshot
Python regius	228	Ball python	1	2	2019-01-01	snapshot
Alligator mississippiensis	229	Gator	1	2	2019-01-01	snapshot
Chamaeleo calyptratus	229	Veiled chameleon	1	2	2019-01-01	snapshot
Correlophus ciliatus	229	Crested gecko	1	2	2019-01-01	snapshot
Eunectes murinus	229	Anaconda	1	2	2019-01-01	snapshot
Eunectes notaeus	229	Anaconda	1	2	2019-01-01	snapshot
Furcifer pardalis	229	Panther chameleon	1	2	2019-01-01	snapshot
Graptemys pseudogeographica	229	Graptemys pseudogeographica	3	2	2019-01-01	snapshot
Heterodon nasicus	229	Western hognose snake	1	2	2019-01-01	snapshot
Morelia viridis	229	Green tree python	2	2	2019-01-01	snapshot
Python regius	229	Ball python	1	2	2019-01-01	snapshot
Alligator mississippiensis	23	Gator	1	2	2019-01-01	snapshot
Chamaeleo calyptratus	23	Veiled chameleon	1	2	2019-01-01	snapshot
Correlophus ciliatus	23	Crested gecko	1	2	2019-01-01	snapshot
Furcifer pardalis	23	Panther chameleon	1	2	2019-01-01	snapshot
Morelia viridis	23	Green tree python	2	2	2019-01-01	snapshot
Phelsuma comorensis	23	Gold dust day gecko	1	2	2019-01-01	snapshot
Phelsuma laticauda	23	Gold dust day gecko	2	2	2019-01-01	snapshot
Python regius	23	Python regius	2	2	2019-01-01	snapshot
Alligator mississippiensis	230	Gator	1	2	2019-01-01	snapshot
Boa constrictor	230	Boa constrictor	2	2	2019-01-01	snapshot
Boa imperator	230	Boa constrictor imperator	3	2	2019-01-01	snapshot
Chamaeleo calyptratus	230	Veiled chameleon	1	2	2019-01-01	snapshot
Correlophus ciliatus	230	Crested gecko	1	2	2019-01-01	snapshot
Eryx colubrinus	230	Sand boa	2	2	2019-01-01	snapshot
Furcifer pardalis	230	Panther chameleon	1	2	2019-01-01	snapshot
Lampropeltis getula	230	Florida kingsnake	1	2	2019-01-01	snapshot
Morelia viridis	230	Green tree python	2	2	2019-01-01	snapshot
Python regius	230	Ball python	1	2	2019-01-01	snapshot
Alligator mississippiensis	231	Gator	1	2	2019-01-01	snapshot
Candoia carinata	231	Tree boa	1	2	2019-01-01	snapshot
Chamaeleo calyptratus	231	Veiled chameleon	1	2	2019-01-01	snapshot
Corallus cookii	231	Corallus hortulanus	2	2	2019-01-01	snapshot
Corallus hortulanus	231	Corallus hortulanus	2	2	2019-01-01	snapshot
Correlophus ciliatus	231	Crested gecko	1	2	2019-01-01	snapshot
Furcifer pardalis	231	Panther chameleon	1	2	2019-01-01	snapshot
Morelia viridis	231	Green tree python	2	2	2019-01-01	snapshot
Python regius	231	Ball python	1	2	2019-01-01	snapshot
Alligator mississippiensis	232	Gator	1	2	2019-01-01	snapshot
Chamaeleo calyptratus	232	Veiled chameleon	1	2	2019-01-01	snapshot
Correlophus ciliatus	232	Crested gecko	1	2	2019-01-01	snapshot
Furcifer pardalis	232	Panther chameleon	1	2	2019-01-01	snapshot
Lampropeltis abnorma	232	Lampropeltis triangulum	1	2	2019-01-01	snapshot
Lampropeltis polyzona	232	Lampropeltis triangulum sinaloae	1	2	2019-01-01	snapshot
Lampropeltis triangulum	232	Lampropeltis triangulum	1	2	2019-01-01	snapshot
Morelia viridis	232	Green tree python	2	2	2019-01-01	snapshot
Python regius	232	Ball python	1	2	2019-01-01	snapshot
Alligator mississippiensis	233	Gator	1	2	2019-01-01	snapshot
Brachyurophis australis	233	Coral snake	1	2	2019-01-01	snapshot
Chamaeleo calyptratus	233	Veiled chameleon	1	2	2019-01-01	snapshot
Correlophus ciliatus	233	Crested gecko	1	2	2019-01-01	snapshot
Furcifer pardalis	233	Panther chameleon	1	2	2019-01-01	snapshot
Lampropeltis abnorma	233	Lampropeltis triangulum	1	2	2019-01-01	snapshot
Lampropeltis polyzona	233	Lampropeltis triangulum campbelli	1	2	2019-01-01	snapshot
Lampropeltis triangulum	233	Lampropeltis triangulum	1	2	2019-01-01	snapshot
Morelia viridis	233	Green tree python	2	2	2019-01-01	snapshot
Python regius	233	Ball python	1	2	2019-01-01	snapshot
Testudo graeca	233	Greek tortoise	1	2	2019-01-01	snapshot
Testudo hermanni	233	Greek tortoise	1	2	2019-01-01	snapshot
Alligator mississippiensis	234	Gator	1	2	2019-01-01	snapshot
Chamaeleo calyptratus	234	Veiled chameleon	1	2	2019-01-01	snapshot
Correlophus ciliatus	234	Crested gecko	1	2	2019-01-01	snapshot
Furcifer pardalis	234	Panther chameleon	1	2	2019-01-01	snapshot
Morelia viridis	234	Green tree python	2	2	2019-01-01	snapshot
Pantherophis guttatus	234	Pantherophis guttatus	2	2	2019-01-01	snapshot
Pogona barbata	234	Bearded dragon	1	2	2019-01-01	snapshot
Python regius	234	Ball python	1	2	2019-01-01	snapshot
Alligator mississippiensis	235	Gator	1	2	2019-01-01	snapshot
Chamaeleo calyptratus	235	Veiled chameleon	1	2	2019-01-01	snapshot
Correlophus ciliatus	235	Crested gecko	1	2	2019-01-01	snapshot
Furcifer lateralis	235	Furcifer lateralis	2	2	2019-01-01	snapshot
Furcifer major	235	Carpet chameleon	1	2	2019-01-01	snapshot
Furcifer pardalis	235	Panther chameleon	1	2	2019-01-01	snapshot
Furcifer viridis	235	Carpet chameleon	1	2	2019-01-01	snapshot
Morelia viridis	235	Green tree python	2	2	2019-01-01	snapshot
Pogona barbata	235	Bearded dragon	1	2	2019-01-01	snapshot
Python regius	235	Ball python	1	2	2019-01-01	snapshot
Alligator mississippiensis	236	Gator	1	2	2019-01-01	snapshot
Chamaeleo calyptratus	236	Veiled chameleon	1	2	2019-01-01	snapshot
Correlophus ciliatus	236	Crested gecko	1	2	2019-01-01	snapshot
Furcifer pardalis	236	Panther chameleon	1	2	2019-01-01	snapshot
Intellagama lesueurii	236	Intellagama lesueurii	1	2	2019-01-01	snapshot
Morelia viridis	236	Green tree python	2	2	2019-01-01	snapshot
Python regius	236	Ball python	1	2	2019-01-01	snapshot
Alligator mississippiensis	237	Gator	1	2	2019-01-01	snapshot
Chamaeleo calyptratus	237	Veiled chameleon	1	2	2019-01-01	snapshot
Correlophus ciliatus	237	Crested gecko	1	2	2019-01-01	snapshot
Furcifer pardalis	237	Panther chameleon	1	2	2019-01-01	snapshot
Intellagama lesueurii	237	Intellagama lesueurii	1	2	2019-01-01	snapshot
Morelia viridis	237	Green tree python	2	2	2019-01-01	snapshot
Python regius	237	Ball python	1	2	2019-01-01	snapshot
Alligator mississippiensis	238	Gator	1	2	2019-01-01	snapshot
Chamaeleo calyptratus	238	Veiled chameleon	1	2	2019-01-01	snapshot
Correlophus ciliatus	238	Crested gecko	1	2	2019-01-01	snapshot
Furcifer bifidus	238	Furcifer bifidus	1	2	2019-01-01	snapshot
Furcifer pardalis	238	Panther chameleon	1	2	2019-01-01	snapshot
Morelia viridis	238	Green tree python	2	2	2019-01-01	snapshot
Pogona barbata	238	Bearded dragon	1	2	2019-01-01	snapshot
Python regius	238	Ball python	1	2	2019-01-01	snapshot
Testudo graeca	238	Greek tortoise	1	2	2019-01-01	snapshot
Testudo hermanni	238	Greek tortoise	1	2	2019-01-01	snapshot
Alligator mississippiensis	239	Gator	1	2	2019-01-01	snapshot
Chamaeleo calyptratus	239	Veiled chameleon	1	2	2019-01-01	snapshot
Correlophus ciliatus	239	Crested gecko	1	2	2019-01-01	snapshot
Furcifer pardalis	239	Furcifer pardalis	2	2	2019-01-01	snapshot
Morelia viridis	239	Green tree python	2	2	2019-01-01	snapshot
Python regius	239	Ball python	1	2	2019-01-01	snapshot
Alligator mississippiensis	24	Gator	1	2	2019-01-01	snapshot
Chamaeleo calyptratus	24	Veiled chameleon	1	2	2019-01-01	snapshot
Correlophus ciliatus	24	Crested gecko	1	2	2019-01-01	snapshot
Furcifer pardalis	24	Panther chameleon	1	2	2019-01-01	snapshot
Morelia bredli	24	Carpet python	1	2	2019-01-01	snapshot
Morelia spilota	24	Carpet python	2	2	2019-01-01	snapshot
Morelia viridis	24	Green tree python	2	2	2019-01-01	snapshot
Python regius	24	Python regius	2	2	2019-01-01	snapshot
Alligator mississippiensis	240	Gator	1	2	2019-01-01	snapshot
Chamaeleo calyptratus	240	Veiled chameleon	1	2	2019-01-01	snapshot
Correlophus ciliatus	240	Crested gecko	1	2	2019-01-01	snapshot
Furcifer pardalis	240	Panther chameleon	1	2	2019-01-01	snapshot
Lampropeltis getula	240	Florida kingsnake	1	2	2019-01-01	snapshot
Morelia viridis	240	Green tree python	2	2	2019-01-01	snapshot
Physignathus cocincinus	240	Physignathus cocincinus	2	2	2019-01-01	snapshot
Python regius	240	Ball python	1	2	2019-01-01	snapshot
Alligator mississippiensis	241	Gator	1	2	2019-01-01	snapshot
Aspidites ramsayi	241	Woma	1	2	2019-01-01	snapshot
Chamaeleo calyptratus	241	Veiled chameleon	1	2	2019-01-01	snapshot
Correlophus ciliatus	241	Crested gecko	1	2	2019-01-01	snapshot
Furcifer pardalis	241	Panther chameleon	1	2	2019-01-01	snapshot
Hemitheconyx caudicinctus	241	Hemitheconyx caudicinctus	2	2	2019-01-01	snapshot
Morelia viridis	241	Green tree python	2	2	2019-01-01	snapshot
Python regius	241	Ball python	1	2	2019-01-01	snapshot
Alligator mississippiensis	242	Gator	1	2	2019-01-01	snapshot
Aspidites ramsayi	242	Woma	1	2	2019-01-01	snapshot
Chamaeleo calyptratus	242	Veiled chameleon	1	2	2019-01-01	snapshot
Correlophus ciliatus	242	Crested gecko	1	2	2019-01-01	snapshot
Furcifer pardalis	242	Panther chameleon	1	2	2019-01-01	snapshot
Lampropeltis getula	242	Lampropeltis getula	1	2	2019-01-01	snapshot
Morelia viridis	242	Green tree python	2	2	2019-01-01	snapshot
Python regius	242	Ball python	1	2	2019-01-01	snapshot
Alligator mississippiensis	243	Gator	1	2	2019-01-01	snapshot
Chamaeleo calyptratus	243	Veiled chameleon	1	2	2019-01-01	snapshot
Correlophus ciliatus	243	Crested gecko	1	2	2019-01-01	snapshot
Furcifer pardalis	243	Panther chameleon	1	2	2019-01-01	snapshot
Lampropeltis getula	243	Lampropeltis getula	1	2	2019-01-01	snapshot
Morelia viridis	243	Green tree python	2	2	2019-01-01	snapshot
Python regius	243	Ball python	1	2	2019-01-01	snapshot
Alligator mississippiensis	244	Gator	1	2	2019-01-01	snapshot
Brachyurophis australis	244	Coral snake	1	2	2019-01-01	snapshot
Chamaeleo calyptratus	244	Veiled chameleon	1	2	2019-01-01	snapshot
Correlophus ciliatus	244	Crested gecko	1	2	2019-01-01	snapshot
Furcifer pardalis	244	Panther chameleon	1	2	2019-01-01	snapshot
Lampropeltis abnorma	244	Lampropeltis triangulum	1	2	2019-01-01	snapshot
Lampropeltis polyzona	244	Lampropeltis triangulum campbelli	1	2	2019-01-01	snapshot
Lampropeltis triangulum	244	Lampropeltis triangulum	1	2	2019-01-01	snapshot
Morelia viridis	244	Green tree python	2	2	2019-01-01	snapshot
Python regius	244	Ball python	1	2	2019-01-01	snapshot
Alligator mississippiensis	245	Gator	1	2	2019-01-01	snapshot
Chamaeleo calyptratus	245	Veiled chameleon	1	2	2019-01-01	snapshot
Correlophus ciliatus	245	Crested gecko	1	2	2019-01-01	snapshot
Furcifer pardalis	245	Panther chameleon	1	2	2019-01-01	snapshot
Goniurosaurus hainanensis	245	Goniurosaurus hainanensis	1	2	2019-01-01	snapshot
Morelia viridis	245	Green tree python	2	2	2019-01-01	snapshot
Pogona barbata	245	Bearded dragon	1	2	2019-01-01	snapshot
Python regius	245	Ball python	1	2	2019-01-01	snapshot
Alligator mississippiensis	246	Gator	1	2	2019-01-01	snapshot
Centrochelys sulcata	246	Centrochelys sulcata	1	2	2019-01-01	snapshot
Chamaeleo calyptratus	246	Veiled chameleon	1	2	2019-01-01	snapshot
Correlophus ciliatus	246	Crested gecko	1	2	2019-01-01	snapshot
Furcifer pardalis	246	Panther chameleon	1	2	2019-01-01	snapshot
Morelia viridis	246	Green tree python	2	2	2019-01-01	snapshot
Pogona barbata	246	Bearded dragon	1	2	2019-01-01	snapshot
Python regius	246	Ball python	1	2	2019-01-01	snapshot
Testudo graeca	246	Spur thighed tortoise	1	2	2019-01-01	snapshot
Testudo hermanni	246	Spur thighed tortoise	1	2	2019-01-01	snapshot
Alligator mississippiensis	247	Gator	1	2	2019-01-01	snapshot
Chamaeleo calyptratus	247	Veiled chameleon	1	2	2019-01-01	snapshot
Correlophus ciliatus	247	Crested gecko	1	2	2019-01-01	snapshot
Furcifer pardalis	247	Panther chameleon	1	2	2019-01-01	snapshot
Lampropeltis pyromelana	247	Arizona mountain kingsnake	1	2	2019-01-01	snapshot
Morelia viridis	247	Green tree python	2	2	2019-01-01	snapshot
Python regius	247	Ball python	1	2	2019-01-01	snapshot
Varanus exanthematicus	247	Varanus exanthematicus	2	2	2019-01-01	snapshot
Alligator mississippiensis	248	Gator	1	2	2019-01-01	snapshot
Chamaeleo calyptratus	248	Veiled chameleon	1	2	2019-01-01	snapshot
Correlophus ciliatus	248	Crested gecko	1	2	2019-01-01	snapshot
Furcifer pardalis	248	Panther chameleon	1	2	2019-01-01	snapshot
Morelia viridis	248	Green tree python	2	2	2019-01-01	snapshot
Python regius	248	Ball python	1	2	2019-01-01	snapshot
Tribolonotus gracilis	248	Tribolonotus gracilis	1	2	2019-01-01	snapshot
Alligator mississippiensis	249	Gator	1	2	2019-01-01	snapshot
Chamaeleo calyptratus	249	Veiled chameleon	1	2	2019-01-01	snapshot
Correlophus ciliatus	249	Crested gecko	1	2	2019-01-01	snapshot
Furcifer pardalis	249	Panther chameleon	1	2	2019-01-01	snapshot
Morelia viridis	249	Green tree python	2	2	2019-01-01	snapshot
Python regius	249	Ball python	1	2	2019-01-01	snapshot
Tribolonotus gracilis	249	Tribolonotus gracilis	1	2	2019-01-01	snapshot
Alligator mississippiensis	25	Gator	1	2	2019-01-01	snapshot
Chamaeleo calyptratus	25	Veiled chameleon	1	2	2019-01-01	snapshot
Correlophus ciliatus	25	Crested gecko	1	2	2019-01-01	snapshot
Furcifer pardalis	25	Panther chameleon	1	2	2019-01-01	snapshot
Morelia bredli	25	Carpet python	1	2	2019-01-01	snapshot
Morelia spilota	25	Carpet python	2	2	2019-01-01	snapshot
Morelia viridis	25	Green tree python	2	2	2019-01-01	snapshot
Python regius	25	Python regius	2	2	2019-01-01	snapshot
Alligator mississippiensis	250	Gator	1	2	2019-01-01	snapshot
Chamaeleo calyptratus	250	Veiled chameleon	1	2	2019-01-01	snapshot
Correlophus ciliatus	250	Crested gecko	1	2	2019-01-01	snapshot
Furcifer pardalis	250	Panther chameleon	1	2	2019-01-01	snapshot
Morelia viridis	250	Green tree python	2	2	2019-01-01	snapshot
Python regius	250	Ball python	1	2	2019-01-01	snapshot
Salvator merianae	250	Tupinambis teguixin	1	2	2019-01-01	snapshot
Salvator rufescens	250	Red tegu	1	2	2019-01-01	snapshot
Tupinambis matipu	250	Tupinambis teguixin	1	2	2019-01-01	snapshot
Tupinambis teguixin	250	Tupinambis teguixin	1	2	2019-01-01	snapshot
Alligator mississippiensis	251	Gator	1	2	2019-01-01	snapshot
Chamaeleo calyptratus	251	Veiled chameleon	1	2	2019-01-01	snapshot
Correlophus ciliatus	251	Crested gecko	1	2	2019-01-01	snapshot
Furcifer pardalis	251	Panther chameleon	1	2	2019-01-01	snapshot
Lampropeltis californiae	251	Lampropeltis getula nigrita	1	2	2019-01-01	snapshot
Lampropeltis getula	251	Lampropeltis getula	1	2	2019-01-01	snapshot
Lampropeltis nigra	251	Black kingsnake	1	2	2019-01-01	snapshot
Morelia viridis	251	Green tree python	2	2	2019-01-01	snapshot
Python regius	251	Ball python	1	2	2019-01-01	snapshot
Alligator mississippiensis	252	Gator	1	2	2019-01-01	snapshot
Chamaeleo calyptratus	252	Veiled chameleon	1	2	2019-01-01	snapshot
Correlophus ciliatus	252	Crested gecko	1	2	2019-01-01	snapshot
Furcifer pardalis	252	Panther chameleon	1	2	2019-01-01	snapshot
Malaclemys terrapin	252	Malaclemys terrapin	2	2	2019-01-01	snapshot
Morelia viridis	252	Green tree python	2	2	2019-01-01	snapshot
Pogona barbata	252	Bearded dragon	1	2	2019-01-01	snapshot
Python regius	252	Ball python	1	2	2019-01-01	snapshot
Alligator mississippiensis	253	Gator	1	2	2019-01-01	snapshot
Chamaeleo calyptratus	253	Veiled chameleon	1	2	2019-01-01	snapshot
Correlophus ciliatus	253	Crested gecko	1	2	2019-01-01	snapshot
Furcifer pardalis	253	Panther chameleon	1	2	2019-01-01	snapshot
Morelia viridis	253	Green tree python	2	2	2019-01-01	snapshot
Python regius	253	Python regius	2	2	2019-01-01	snapshot
Alligator mississippiensis	254	Gator	1	2	2019-01-01	snapshot
Chamaeleo calyptratus	254	Veiled chameleon	1	2	2019-01-01	snapshot
Correlophus ciliatus	254	Crested gecko	1	2	2019-01-01	snapshot
Drymarchon corais	254	Yellow tail cribo	1	2	2019-01-01	snapshot
Eryx colubrinus	254	Sand boa	2	2	2019-01-01	snapshot
Furcifer pardalis	254	Panther chameleon	1	2	2019-01-01	snapshot
Morelia viridis	254	Green tree python	2	2	2019-01-01	snapshot
Pogona barbata	254	Bearded dragon	1	2	2019-01-01	snapshot
Pogona vitticeps	254	Pogona vitticeps	1	2	2019-01-01	snapshot
Python regius	254	Ball python	1	2	2019-01-01	snapshot
Alligator mississippiensis	255	Gator	1	2	2019-01-01	snapshot
Chamaeleo calyptratus	255	Veiled chameleon	1	2	2019-01-01	snapshot
Correlophus ciliatus	255	Crested gecko	1	2	2019-01-01	snapshot
Furcifer pardalis	255	Panther chameleon	1	2	2019-01-01	snapshot
Hemitheconyx caudicinctus	255	Fat tail gecko	1	2	2019-01-01	snapshot
Morelia bredli	255	Carpet python	1	2	2019-01-01	snapshot
Morelia spilota	255	Carpet python	2	2	2019-01-01	snapshot
Morelia viridis	255	Green tree python	2	2	2019-01-01	snapshot
Physignathus cocincinus	255	Chinese water dragon	1	2	2019-01-01	snapshot
Python regius	255	Ball python	1	2	2019-01-01	snapshot
Alligator mississippiensis	256	Gator	1	2	2019-01-01	snapshot
Aspidites ramsayi	256	Woma	1	2	2019-01-01	snapshot
Chamaeleo calyptratus	256	Veiled chameleon	1	2	2019-01-01	snapshot
Correlophus ciliatus	256	Crested gecko	1	2	2019-01-01	snapshot
Furcifer pardalis	256	Panther chameleon	1	2	2019-01-01	snapshot
Morelia viridis	256	Green tree python	2	2	2019-01-01	snapshot
Phelsuma comorensis	256	Gold dust day gecko	1	2	2019-01-01	snapshot
Phelsuma laticauda	256	Gold dust day gecko	2	2	2019-01-01	snapshot
Python regius	256	Python regius	2	2	2019-01-01	snapshot
Alligator mississippiensis	257	Gator	1	2	2019-01-01	snapshot
Chamaeleo calyptratus	257	Veiled chameleon	1	2	2019-01-01	snapshot
Correlophus ciliatus	257	Crested gecko	1	2	2019-01-01	snapshot
Furcifer pardalis	257	Panther chameleon	1	2	2019-01-01	snapshot
Morelia viridis	257	Green tree python	2	2	2019-01-01	snapshot
Python regius	257	Python regius	2	2	2019-01-01	snapshot
Alligator mississippiensis	258	Gator	1	2	2019-01-01	snapshot
Chamaeleo calyptratus	258	Veiled chameleon	1	2	2019-01-01	snapshot
Correlophus ciliatus	258	Crested gecko	1	2	2019-01-01	snapshot
Furcifer pardalis	258	Panther chameleon	1	2	2019-01-01	snapshot
Morelia viridis	258	Green tree python	2	2	2019-01-01	snapshot
Pogona barbata	258	Bearded dragon	1	2	2019-01-01	snapshot
Python regius	258	Ball python	1	2	2019-01-01	snapshot
Sauromalus ater	258	Sauromalus obesus	1	2	2019-01-01	snapshot
Alligator mississippiensis	259	Gator	1	2	2019-01-01	snapshot
Chamaeleo calyptratus	259	Veiled chameleon	1	2	2019-01-01	snapshot
Correlophus ciliatus	259	Crested gecko	1	2	2019-01-01	snapshot
Furcifer pardalis	259	Panther chameleon	1	2	2019-01-01	snapshot
Morelia viridis	259	Green tree python	2	2	2019-01-01	snapshot
Pogona barbata	259	Bearded dragon	1	2	2019-01-01	snapshot
Python regius	259	Ball python	1	2	2019-01-01	snapshot
Varanus exanthematicus	259	Varanus exanthematicus	2	2	2019-01-01	snapshot
Alligator mississippiensis	26	Gator	1	2	2019-01-01	snapshot
Chamaeleo calyptratus	26	Veiled chameleon	1	2	2019-01-01	snapshot
Correlophus ciliatus	26	Crested gecko	1	2	2019-01-01	snapshot
Furcifer pardalis	26	Panther chameleon	1	2	2019-01-01	snapshot
Morelia viridis	26	Green tree python	2	2	2019-01-01	snapshot
Python regius	26	Python regius	2	2	2019-01-01	snapshot
Alligator mississippiensis	260	Gator	1	2	2019-01-01	snapshot
Chamaeleo calyptratus	260	Veiled chameleon	1	2	2019-01-01	snapshot
Correlophus ciliatus	260	Crested gecko	1	2	2019-01-01	snapshot
Furcifer pardalis	260	Panther chameleon	1	2	2019-01-01	snapshot
Morelia viridis	260	Green tree python	2	2	2019-01-01	snapshot
Python regius	260	Python regius	2	2	2019-01-01	snapshot
Alligator mississippiensis	261	Gator	1	2	2019-01-01	snapshot
Aspidites ramsayi	261	Woma	1	2	2019-01-01	snapshot
Chamaeleo calyptratus	261	Veiled chameleon	1	2	2019-01-01	snapshot
Correlophus ciliatus	261	Crested gecko	1	2	2019-01-01	snapshot
Furcifer pardalis	261	Panther chameleon	1	2	2019-01-01	snapshot
Morelia viridis	261	Green tree python	2	2	2019-01-01	snapshot
Python regius	261	Python regius	2	2	2019-01-01	snapshot
Alligator mississippiensis	262	Gator	1	2	2019-01-01	snapshot
Chamaeleo calyptratus	262	Veiled chameleon	1	2	2019-01-01	snapshot
Correlophus ciliatus	262	Crested gecko	1	2	2019-01-01	snapshot
Furcifer pardalis	262	Panther chameleon	1	2	2019-01-01	snapshot
Morelia viridis	262	Green tree python	2	2	2019-01-01	snapshot
Python regius	262	Ball python	1	2	2019-01-01	snapshot
Sphaerodactylus ariasae	262	Dwarf gecko	1	2	2019-01-01	snapshot
Alligator mississippiensis	263	Gator	1	2	2019-01-01	snapshot
Chamaeleo calyptratus	263	Veiled chameleon	1	2	2019-01-01	snapshot
Correlophus ciliatus	263	Crested gecko	1	2	2019-01-01	snapshot
Furcifer pardalis	263	Panther chameleon	1	2	2019-01-01	snapshot
Morelia viridis	263	Green tree python	2	2	2019-01-01	snapshot
Python regius	263	Python regius	2	2	2019-01-01	snapshot
Alligator mississippiensis	264	Gator	1	2	2019-01-01	snapshot
Chamaeleo calyptratus	264	Veiled chameleon	1	2	2019-01-01	snapshot
Correlophus ciliatus	264	Crested gecko	1	2	2019-01-01	snapshot
Eryx colubrinus	264	Sand boa	2	2	2019-01-01	snapshot
Furcifer pardalis	264	Panther chameleon	1	2	2019-01-01	snapshot
Morelia viridis	264	Green tree python	2	2	2019-01-01	snapshot
Python regius	264	Python regius	2	2	2019-01-01	snapshot
Alligator mississippiensis	265	Gator	1	2	2019-01-01	snapshot
Chamaeleo calyptratus	265	Veiled chameleon	1	2	2019-01-01	snapshot
Correlophus ciliatus	265	Crested gecko	1	2	2019-01-01	snapshot
Furcifer pardalis	265	Panther chameleon	1	2	2019-01-01	snapshot
Morelia viridis	265	Green tree python	2	2	2019-01-01	snapshot
Python regius	265	Python regius	2	2	2019-01-01	snapshot
Alligator mississippiensis	266	Gator	1	2	2019-01-01	snapshot
Chamaeleo calyptratus	266	Veiled chameleon	1	2	2019-01-01	snapshot
Correlophus ciliatus	266	Crested gecko	1	2	2019-01-01	snapshot
Eryx colubrinus	266	Sand boa	2	2	2019-01-01	snapshot
Furcifer pardalis	266	Panther chameleon	1	2	2019-01-01	snapshot
Morelia viridis	266	Green tree python	2	2	2019-01-01	snapshot
Python regius	266	Python regius	2	2	2019-01-01	snapshot
Alligator mississippiensis	267	Gator	1	2	2019-01-01	snapshot
Chamaeleo calyptratus	267	Veiled chameleon	1	2	2019-01-01	snapshot
Correlophus ciliatus	267	Crested gecko	1	2	2019-01-01	snapshot
Furcifer pardalis	267	Panther chameleon	1	2	2019-01-01	snapshot
Morelia viridis	267	Green tree python	2	2	2019-01-01	snapshot
Python regius	267	Python regius	2	2	2019-01-01	snapshot
Terrapene carolina	267	Three toed box turtle	2	2	2019-01-01	snapshot
Alligator mississippiensis	268	Gator	1	2	2019-01-01	snapshot
Chamaeleo calyptratus	268	Veiled chameleon	1	2	2019-01-01	snapshot
Correlophus ciliatus	268	Crested gecko	1	2	2019-01-01	snapshot
Drymarchon corais	268	Yellow tail cribo	1	2	2019-01-01	snapshot
Furcifer pardalis	268	Panther chameleon	1	2	2019-01-01	snapshot
Morelia viridis	268	Green tree python	2	2	2019-01-01	snapshot
Phelsuma kochi	268	Phelsuma kochi	1	2	2019-01-01	snapshot
Python regius	268	Ball python	1	2	2019-01-01	snapshot
Alligator mississippiensis	269	Gator	1	2	2019-01-01	snapshot
Chamaeleo calyptratus	269	Veiled chameleon	1	2	2019-01-01	snapshot
Correlophus ciliatus	269	Crested gecko	1	2	2019-01-01	snapshot
Furcifer pardalis	269	Panther chameleon	1	2	2019-01-01	snapshot
Morelia viridis	269	Green tree python	2	2	2019-01-01	snapshot
Phelsuma kochi	269	Phelsuma kochi	1	2	2019-01-01	snapshot
Python regius	269	Ball python	1	2	2019-01-01	snapshot
Alligator mississippiensis	27	Gator	1	2	2019-01-01	snapshot
Chamaeleo calyptratus	27	Veiled chameleon	1	2	2019-01-01	snapshot
Correlophus ciliatus	27	Crested gecko	1	2	2019-01-01	snapshot
Furcifer pardalis	27	Panther chameleon	1	2	2019-01-01	snapshot
Morelia viridis	27	Green tree python	2	2	2019-01-01	snapshot
Python regius	27	Python regius	2	2	2019-01-01	snapshot
Alligator mississippiensis	270	Gator	1	2	2019-01-01	snapshot
Chamaeleo calyptratus	270	Veiled chameleon	1	2	2019-01-01	snapshot
Correlophus ciliatus	270	Crested gecko	1	2	2019-01-01	snapshot
Furcifer pardalis	270	Panther chameleon	1	2	2019-01-01	snapshot
Morelia viridis	270	Green tree python	2	2	2019-01-01	snapshot
Pogona barbata	270	Bearded dragon	1	2	2019-01-01	snapshot
Python regius	270	Ball python	1	2	2019-01-01	snapshot
Alligator mississippiensis	271	Gator	1	2	2019-01-01	snapshot
Chamaeleo calyptratus	271	Veiled chameleon	1	2	2019-01-01	snapshot
Correlophus ciliatus	271	Crested gecko	1	2	2019-01-01	snapshot
Elaphe taeniura	271	Orthriophis taeniurus	2	2	2019-01-01	snapshot
Furcifer pardalis	271	Panther chameleon	1	2	2019-01-01	snapshot
Morelia viridis	271	Green tree python	2	2	2019-01-01	snapshot
Pogona barbata	271	Bearded dragon	1	2	2019-01-01	snapshot
Python regius	271	Ball python	1	2	2019-01-01	snapshot
Alligator mississippiensis	272	Gator	1	2	2019-01-01	snapshot
Chamaeleo calyptratus	272	Veiled chameleon	1	2	2019-01-01	snapshot
Correlophus ciliatus	272	Crested gecko	1	2	2019-01-01	snapshot
Furcifer pardalis	272	Panther chameleon	1	2	2019-01-01	snapshot
Morelia viridis	272	Green tree python	2	2	2019-01-01	snapshot
Paroedura picta	272	Paroedura pictus	1	2	2019-01-01	snapshot
Python regius	272	Ball python	1	2	2019-01-01	snapshot
Alligator mississippiensis	273	Gator	1	2	2019-01-01	snapshot
Chamaeleo calyptratus	273	Veiled chameleon	1	2	2019-01-01	snapshot
Correlophus ciliatus	273	Crested gecko	1	2	2019-01-01	snapshot
Furcifer pardalis	273	Panther chameleon	1	2	2019-01-01	snapshot
Morelia viridis	273	Green tree python	2	2	2019-01-01	snapshot
Pogona barbata	273	Bearded dragon	1	2	2019-01-01	snapshot
Python regius	273	Ball python	1	2	2019-01-01	snapshot
Varanus rudicollis	273	Varanus rudicollis	1	2	2019-01-01	snapshot
Alligator mississippiensis	274	Gator	1	2	2019-01-01	snapshot
Chamaeleo calyptratus	274	Veiled chameleon	1	2	2019-01-01	snapshot
Correlophus ciliatus	274	Crested gecko	1	2	2019-01-01	snapshot
Furcifer pardalis	274	Panther chameleon	1	2	2019-01-01	snapshot
Morelia viridis	274	Green tree python	2	2	2019-01-01	snapshot
Pogona barbata	274	Bearded dragon	1	2	2019-01-01	snapshot
Python regius	274	Ball python	1	2	2019-01-01	snapshot
Salvator merianae	274	Tupinambis teguixin	1	2	2019-01-01	snapshot
Tupinambis matipu	274	Tupinambis teguixin	1	2	2019-01-01	snapshot
Tupinambis teguixin	274	Tupinambis teguixin	2	2	2019-01-01	snapshot
Alligator mississippiensis	275	Gator	1	2	2019-01-01	snapshot
Chamaeleo calyptratus	275	Veiled chameleon	1	2	2019-01-01	snapshot
Correlophus ciliatus	275	Crested gecko	1	2	2019-01-01	snapshot
Furcifer pardalis	275	Panther chameleon	1	2	2019-01-01	snapshot
Morelia viridis	275	Green tree python	2	2	2019-01-01	snapshot
Python regius	275	Ball python	1	2	2019-01-01	snapshot
Alligator mississippiensis	276	Gator	1	2	2019-01-01	snapshot
Chamaeleo calyptratus	276	Veiled chameleon	1	2	2019-01-01	snapshot
Correlophus ciliatus	276	Crested gecko	1	2	2019-01-01	snapshot
Furcifer pardalis	276	Panther chameleon	1	2	2019-01-01	snapshot
Morelia viridis	276	Green tree python	2	2	2019-01-01	snapshot
Python regius	276	Ball python	1	2	2019-01-01	snapshot
Scincopus fasciatus	276	Scincopus fasciatus	1	2	2019-01-01	snapshot
Alligator mississippiensis	277	Gator	1	2	2019-01-01	snapshot
Chamaeleo calyptratus	277	Veiled chameleon	1	2	2019-01-01	snapshot
Correlophus ciliatus	277	Crested gecko	1	2	2019-01-01	snapshot
Furcifer pardalis	277	Panther chameleon	1	2	2019-01-01	snapshot
Morelia viridis	277	Green tree python	2	2	2019-01-01	snapshot
Python regius	277	Ball python	1	2	2019-01-01	snapshot
Alligator mississippiensis	278	Gator	1	2	2019-01-01	snapshot
Chamaeleo calyptratus	278	Veiled chameleon	1	2	2019-01-01	snapshot
Correlophus ciliatus	278	Crested gecko	1	2	2019-01-01	snapshot
Furcifer pardalis	278	Panther chameleon	1	2	2019-01-01	snapshot
Morelia bredli	278	Carpet python	1	2	2019-01-01	snapshot
Morelia spilota	278	Carpet python	2	2	2019-01-01	snapshot
Morelia viridis	278	Green tree python	2	2	2019-01-01	snapshot
Python regius	278	Ball python	1	2	2019-01-01	snapshot
Uroplatus fimbriatus	278	Uroplatus fimbriatus	1	2	2019-01-01	snapshot
Alligator mississippiensis	279	Gator	1	2	2019-01-01	snapshot
Chamaeleo calyptratus	279	Veiled chameleon	1	2	2019-01-01	snapshot
Correlophus ciliatus	279	Crested gecko	1	2	2019-01-01	snapshot
Furcifer pardalis	279	Panther chameleon	1	2	2019-01-01	snapshot
Mauremys sinensis	279	Mauremys sinensis	2	2	2019-01-01	snapshot
Morelia viridis	279	Green tree python	2	2	2019-01-01	snapshot
Physignathus cocincinus	279	Chinese water dragon	1	2	2019-01-01	snapshot
Pogona barbata	279	Bearded dragon	1	2	2019-01-01	snapshot
Python regius	279	Ball python	1	2	2019-01-01	snapshot
Alligator mississippiensis	28	Gator	1	2	2019-01-01	snapshot
Chamaeleo calyptratus	28	Veiled chameleon	1	2	2019-01-01	snapshot
Correlophus ciliatus	28	Crested gecko	1	2	2019-01-01	snapshot
Furcifer pardalis	28	Panther chameleon	1	2	2019-01-01	snapshot
Morelia viridis	28	Green tree python	2	2	2019-01-01	snapshot
Python regius	28	Python regius	2	2	2019-01-01	snapshot
Alligator mississippiensis	280	Gator	1	2	2019-01-01	snapshot
Chamaeleo calyptratus	280	Veiled chameleon	1	2	2019-01-01	snapshot
Correlophus ciliatus	280	Crested gecko	1	2	2019-01-01	snapshot
Furcifer pardalis	280	Panther chameleon	1	2	2019-01-01	snapshot
Morelia bredli	280	Morelia bredli	1	2	2019-01-01	snapshot
Morelia viridis	280	Green tree python	2	2	2019-01-01	snapshot
Phelsuma comorensis	280	Gold dust day gecko	1	2	2019-01-01	snapshot
Phelsuma laticauda	280	Gold dust day gecko	2	2	2019-01-01	snapshot
Python regius	280	Ball python	1	2	2019-01-01	snapshot
Testudo hermanni	280	Hermann s tortoise	1	2	2019-01-01	snapshot
Alligator mississippiensis	281	Gator	1	2	2019-01-01	snapshot
Chamaeleo calyptratus	281	Veiled chameleon	1	2	2019-01-01	snapshot
Correlophus ciliatus	281	Crested gecko	1	2	2019-01-01	snapshot
Furcifer pardalis	281	Panther chameleon	1	2	2019-01-01	snapshot
Morelia viridis	281	Green tree python	2	2	2019-01-01	snapshot
Python regius	281	Ball python	1	2	2019-01-01	snapshot
Varanus doreanus	281	Mangrove monitor	1	2	2019-01-01	snapshot
Varanus douarrha	281	Varanus indicus	2	2	2019-01-01	snapshot
Varanus indicus	281	Varanus indicus	2	2	2019-01-01	snapshot
Varanus jobiensis	281	Mangrove monitor	1	2	2019-01-01	snapshot
Varanus juxtindicus	281	Varanus indicus	2	2	2019-01-01	snapshot
Varanus semiremex	281	Mangrove monitor	1	2	2019-01-01	snapshot
Varanus spinulosus	281	Mangrove monitor	1	2	2019-01-01	snapshot
Alligator mississippiensis	282	Gator	1	2	2019-01-01	snapshot
Chamaeleo calyptratus	282	Veiled chameleon	1	2	2019-01-01	snapshot
Correlophus ciliatus	282	Crested gecko	1	2	2019-01-01	snapshot
Furcifer pardalis	282	Panther chameleon	1	2	2019-01-01	snapshot
Morelia viridis	282	Green tree python	2	2	2019-01-01	snapshot
Python brongersmai	282	Blood python	1	2	2019-01-01	snapshot
Python curtus	282	Python curtus	2	2	2019-01-01	snapshot
Python regius	282	Ball python	1	2	2019-01-01	snapshot
Alligator mississippiensis	283	Gator	1	2	2019-01-01	snapshot
Chamaeleo calyptratus	283	Veiled chameleon	1	2	2019-01-01	snapshot
Correlophus ciliatus	283	Crested gecko	1	2	2019-01-01	snapshot
Eunectes murinus	283	Anaconda	1	2	2019-01-01	snapshot
Eunectes notaeus	283	Anaconda	1	2	2019-01-01	snapshot
Furcifer pardalis	283	Panther chameleon	1	2	2019-01-01	snapshot
Heterodon nasicus	283	Western hognose snake	1	2	2019-01-01	snapshot
Morelia bredli	283	Carpet python	1	2	2019-01-01	snapshot
Morelia spilota	283	Morelia spilota	4	2	2019-01-01	snapshot
Morelia viridis	283	Green tree python	2	2	2019-01-01	snapshot
Python regius	283	Ball python	1	2	2019-01-01	snapshot
Alligator mississippiensis	284	Gator	1	2	2019-01-01	snapshot
Chamaeleo calyptratus	284	Veiled chameleon	1	2	2019-01-01	snapshot
Correlophus ciliatus	284	Crested gecko	1	2	2019-01-01	snapshot
Furcifer pardalis	284	Panther chameleon	1	2	2019-01-01	snapshot
Morelia viridis	284	Green tree python	2	2	2019-01-01	snapshot
Python regius	284	Ball python	1	2	2019-01-01	snapshot
Thamnophis marcianus	284	Checkered garter snake	1	2	2019-01-01	snapshot
Thamnophis sirtalis	284	Thamnophis sirtalis	3	2	2019-01-01	snapshot
Alligator mississippiensis	285	Gator	1	2	2019-01-01	snapshot
Chamaeleo calyptratus	285	Veiled chameleon	1	2	2019-01-01	snapshot
Correlophus ciliatus	285	Crested gecko	1	2	2019-01-01	snapshot
Furcifer pardalis	285	Panther chameleon	1	2	2019-01-01	snapshot
Morelia viridis	285	Green tree python	2	2	2019-01-01	snapshot
Python regius	285	Python regius	2	2	2019-01-01	snapshot
Alligator mississippiensis	286	Gator	1	2	2019-01-01	snapshot
Chamaeleo calyptratus	286	Veiled chameleon	1	2	2019-01-01	snapshot
Correlophus ciliatus	286	Crested gecko	1	2	2019-01-01	snapshot
Furcifer pardalis	286	Panther chameleon	1	2	2019-01-01	snapshot
Morelia viridis	286	Green tree python	2	2	2019-01-01	snapshot
Python regius	286	Python regius	2	2	2019-01-01	snapshot
Alligator mississippiensis	287	Gator	1	2	2019-01-01	snapshot
Chamaeleo calyptratus	287	Veiled chameleon	1	2	2019-01-01	snapshot
Correlophus ciliatus	287	Crested gecko	1	2	2019-01-01	snapshot
Furcifer pardalis	287	Panther chameleon	1	2	2019-01-01	snapshot
Morelia viridis	287	Green tree python	2	2	2019-01-01	snapshot
Python regius	287	Python regius	3	2	2019-01-01	snapshot
Alligator mississippiensis	288	Gator	1	2	2019-01-01	snapshot
Candoia carinata	288	Tree boa	1	2	2019-01-01	snapshot
Chamaeleo calyptratus	288	Veiled chameleon	1	2	2019-01-01	snapshot
Chilabothrus chrysogaster	288	Rainbow boa	1	2	2019-01-01	snapshot
Corallus batesii	288	Emerald tree boa	1	2	2019-01-01	snapshot
Corallus caninus	288	Emerald tree boa	1	2	2019-01-01	snapshot
Corallus cookii	288	Amazon tree boa	1	2	2019-01-01	snapshot
Corallus hortulanus	288	Amazon tree boa	1	2	2019-01-01	snapshot
Correlophus ciliatus	288	Crested gecko	1	2	2019-01-01	snapshot
Epicrates alvarezi	288	Rainbow boa	1	2	2019-01-01	snapshot
Epicrates assisi	288	Rainbow boa	1	2	2019-01-01	snapshot
Epicrates cenchria	288	Rainbow boa	1	2	2019-01-01	snapshot
Epicrates crassus	288	Rainbow boa	1	2	2019-01-01	snapshot
Epicrates maurus	288	Rainbow boa	1	2	2019-01-01	snapshot
Eryx colubrinus	288	Sand boa	2	2	2019-01-01	snapshot
Furcifer pardalis	288	Panther chameleon	1	2	2019-01-01	snapshot
Morelia viridis	288	Green tree python	2	2	2019-01-01	snapshot
Python regius	288	Ball python	1	2	2019-01-01	snapshot
Alligator mississippiensis	289	Gator	1	2	2019-01-01	snapshot
Chamaeleo calyptratus	289	Veiled chameleon	1	2	2019-01-01	snapshot
Correlophus ciliatus	289	Crested gecko	1	2	2019-01-01	snapshot
Drymarchon corais	289	Yellow tail cribo	1	2	2019-01-01	snapshot
Drymarchon couperi	289	Gopher snake	1	2	2019-01-01	snapshot
Eunectes murinus	289	Anaconda	1	2	2019-01-01	snapshot
Eunectes notaeus	289	Anaconda	1	2	2019-01-01	snapshot
Furcifer pardalis	289	Panther chameleon	1	2	2019-01-01	snapshot
Heterodon nasicus	289	Western hognose snake	1	2	2019-01-01	snapshot
Lampropeltis californiae	289	California kingsnake	1	2	2019-01-01	snapshot
Lampropeltis getula	289	Florida kingsnake	1	2	2019-01-01	snapshot
Lampropeltis pyromelana	289	Arizona mountain kingsnake	1	2	2019-01-01	snapshot
Lampropeltis splendida	289	Desert kingsnake	1	2	2019-01-01	snapshot
Morelia viridis	289	Green tree python	2	2	2019-01-01	snapshot
Pituophis catenifer	289	Gopher snake	2	2	2019-01-01	snapshot
Python regius	289	Ball python	1	2	2019-01-01	snapshot
Alligator mississippiensis	29	Gator	1	2	2019-01-01	snapshot
Chamaeleo calyptratus	29	Veiled chameleon	1	2	2019-01-01	snapshot
Correlophus ciliatus	29	Crested gecko	1	2	2019-01-01	snapshot
Furcifer pardalis	29	Panther chameleon	1	2	2019-01-01	snapshot
Morelia viridis	29	Green tree python	2	2	2019-01-01	snapshot
Python regius	29	Python regius	2	2	2019-01-01	snapshot
Alligator mississippiensis	290	Gator	1	2	2019-01-01	snapshot
Chamaeleo calyptratus	290	Veiled chameleon	1	2	2019-01-01	snapshot
Correlophus ciliatus	290	Crested gecko	1	2	2019-01-01	snapshot
Furcifer pardalis	290	Panther chameleon	1	2	2019-01-01	snapshot
Morelia viridis	290	Green tree python	2	2	2019-01-01	snapshot
Python regius	290	Ball python	1	2	2019-01-01	snapshot
Alligator mississippiensis	291	Gator	1	2	2019-01-01	snapshot
Chamaeleo calyptratus	291	Veiled chameleon	1	2	2019-01-01	snapshot
Correlophus ciliatus	291	Crested gecko	1	2	2019-01-01	snapshot
Furcifer pardalis	291	Panther chameleon	1	2	2019-01-01	snapshot
Morelia bredli	291	Carpet python	1	2	2019-01-01	snapshot
Morelia spilota	291	Carpet python	2	2	2019-01-01	snapshot
Morelia viridis	291	Green tree python	2	2	2019-01-01	snapshot
Python anchietae	291	Angolan python	1	2	2019-01-01	snapshot
Python brongersmai	291	Red blood python	2	2	2019-01-01	snapshot
Python curtus	291	Blood python	1	2	2019-01-01	snapshot
Python regius	291	Ball python	1	2	2019-01-01	snapshot
Alligator mississippiensis	292	Gator	1	2	2019-01-01	snapshot
Chamaeleo calyptratus	292	Veiled chameleon	1	2	2019-01-01	snapshot
Correlophus ciliatus	292	Crested gecko	1	2	2019-01-01	snapshot
Furcifer pardalis	292	Panther chameleon	1	2	2019-01-01	snapshot
Morelia viridis	292	Green tree python	2	2	2019-01-01	snapshot
Python regius	292	Ball python	1	2	2019-01-01	snapshot
Thamnophis marcianus	292	Checkered garter snake	1	2	2019-01-01	snapshot
Alligator mississippiensis	293	Gator	1	2	2019-01-01	snapshot
Chamaeleo calyptratus	293	Veiled chameleon	1	2	2019-01-01	snapshot
Correlophus ciliatus	293	Crested gecko	1	2	2019-01-01	snapshot
Furcifer pardalis	293	Panther chameleon	1	2	2019-01-01	snapshot
Morelia viridis	293	Green tree python	2	2	2019-01-01	snapshot
Python regius	293	Ball python	1	2	2019-01-01	snapshot
Alligator mississippiensis	294	Gator	1	2	2019-01-01	snapshot
Chamaeleo calyptratus	294	Veiled chameleon	1	2	2019-01-01	snapshot
Correlophus ciliatus	294	Crested gecko	1	2	2019-01-01	snapshot
Furcifer pardalis	294	Panther chameleon	1	2	2019-01-01	snapshot
Morelia viridis	294	Green tree python	2	2	2019-01-01	snapshot
Python regius	294	Ball python	1	2	2019-01-01	snapshot
Alligator mississippiensis	295	Gator	1	2	2019-01-01	snapshot
Chamaeleo calyptratus	295	Veiled chameleon	1	2	2019-01-01	snapshot
Correlophus ciliatus	295	Crested gecko	1	2	2019-01-01	snapshot
Furcifer pardalis	295	Panther chameleon	1	2	2019-01-01	snapshot
Morelia viridis	295	Green tree python	2	2	2019-01-01	snapshot
Phelsuma astriata	295	Lined day gecko	1	2	2019-01-01	snapshot
Phelsuma comorensis	295	Gold dust day gecko	1	2	2019-01-01	snapshot
Phelsuma dorsivittata	295	Lined day gecko	1	2	2019-01-01	snapshot
Phelsuma laticauda	295	Gold dust day gecko	2	2	2019-01-01	snapshot
Phelsuma lineata	295	Lined day gecko	1	2	2019-01-01	snapshot
Phelsuma modesta	295	Lined day gecko	1	2	2019-01-01	snapshot
Phelsuma parva	295	Peacock day gecko	1	2	2019-01-01	snapshot
Phelsuma pusilla	295	Lined day gecko	1	2	2019-01-01	snapshot
Phelsuma quadriocellata	295	Peacock day gecko	1	2	2019-01-01	snapshot
Python regius	295	Ball python	1	2	2019-01-01	snapshot
Alligator mississippiensis	296	Gator	1	2	2019-01-01	snapshot
Chamaeleo calyptratus	296	Veiled chameleon	1	2	2019-01-01	snapshot
Correlophus ciliatus	296	Crested gecko	1	2	2019-01-01	snapshot
Furcifer pardalis	296	Panther chameleon	1	2	2019-01-01	snapshot
Gekko gecko	296	Tokay gecko	1	2	2019-01-01	snapshot
Hemitheconyx caudicinctus	296	Fat tail gecko	1	2	2019-01-01	snapshot
Morelia viridis	296	Green tree python	2	2	2019-01-01	snapshot
Python regius	296	Ball python	1	2	2019-01-01	snapshot
Sphaerodactylus ariasae	296	Dwarf gecko	1	2	2019-01-01	snapshot
Alligator mississippiensis	297	Gator	1	2	2019-01-01	snapshot
Chamaeleo calyptratus	297	Veiled chameleon	1	2	2019-01-01	snapshot
Correlophus ciliatus	297	Crested gecko	1	2	2019-01-01	snapshot
Furcifer pardalis	297	Panther chameleon	1	2	2019-01-01	snapshot
Morelia viridis	297	Green tree python	2	2	2019-01-01	snapshot
Python regius	297	Ball python	1	2	2019-01-01	snapshot
Alligator mississippiensis	298	Gator	1	2	2019-01-01	snapshot
Chamaeleo calyptratus	298	Veiled chameleon	1	2	2019-01-01	snapshot
Correlophus ciliatus	298	Crested gecko	1	2	2019-01-01	snapshot
Furcifer pardalis	298	Panther chameleon	1	2	2019-01-01	snapshot
Morelia viridis	298	Green tree python	2	2	2019-01-01	snapshot
Python regius	298	Ball python	1	2	2019-01-01	snapshot
Alligator mississippiensis	299	Gator	1	2	2019-01-01	snapshot
Chamaeleo calyptratus	299	Veiled chameleon	1	2	2019-01-01	snapshot
Correlophus ciliatus	299	Crested gecko	1	2	2019-01-01	snapshot
Furcifer lateralis	299	Carpet chameleon	1	2	2019-01-01	snapshot
Furcifer major	299	Carpet chameleon	1	2	2019-01-01	snapshot
Furcifer pardalis	299	Panther chameleon	1	2	2019-01-01	snapshot
Furcifer viridis	299	Carpet chameleon	1	2	2019-01-01	snapshot
Morelia viridis	299	Green tree python	2	2	2019-01-01	snapshot
Python regius	299	Ball python	1	2	2019-01-01	snapshot
Trioceros jacksonii	299	Jackson s chameleon	1	2	2019-01-01	snapshot
Alligator mississippiensis	3	Gator	1	2	2019-01-01	snapshot
Chamaeleo calyptratus	3	Veiled chameleon	1	2	2019-01-01	snapshot
Correlophus ciliatus	3	Crested gecko	1	2	2019-01-01	snapshot
Furcifer pardalis	3	Panther chameleon	1	2	2019-01-01	snapshot
Hemitheconyx caudicinctus	3	Fat tail gecko	1	2	2019-01-01	snapshot
Morelia viridis	3	Green tree python	2	2	2019-01-01	snapshot
Python regius	3	Ball python	1	2	2019-01-01	snapshot
Alligator mississippiensis	30	Gator	1	2	2019-01-01	snapshot
Chamaeleo calyptratus	30	Veiled chameleon	1	2	2019-01-01	snapshot
Correlophus ciliatus	30	Crested gecko	1	2	2019-01-01	snapshot
Furcifer pardalis	30	Panther chameleon	1	2	2019-01-01	snapshot
Morelia viridis	30	Green tree python	2	2	2019-01-01	snapshot
Physignathus cocincinus	30	Chinese water dragon	1	2	2019-01-01	snapshot
Python regius	30	Python regius	2	2	2019-01-01	snapshot
Terrapene carolina	30	Three toed box turtle	2	2	2019-01-01	snapshot
Alligator mississippiensis	300	Gator	1	2	2019-01-01	snapshot
Chamaeleo calyptratus	300	Veiled chameleon	1	2	2019-01-01	snapshot
Correlophus ciliatus	300	Crested gecko	1	2	2019-01-01	snapshot
Furcifer pardalis	300	Panther chameleon	1	2	2019-01-01	snapshot
Graptemys pseudogeographica	300	Mississippi map turtle	1	2	2019-01-01	snapshot
Malaclemys terrapin	300	Diamondback terrapin	1	2	2019-01-01	snapshot
Morelia viridis	300	Green tree python	2	2	2019-01-01	snapshot
Python regius	300	Ball python	1	2	2019-01-01	snapshot
Terrapene carolina	300	Three toed box turtle	2	2	2019-01-01	snapshot
Alligator mississippiensis	301	Gator	1	2	2019-01-01	snapshot
Chamaeleo calyptratus	301	Veiled chameleon	1	2	2019-01-01	snapshot
Correlophus ciliatus	301	Crested gecko	1	2	2019-01-01	snapshot
Furcifer pardalis	301	Panther chameleon	1	2	2019-01-01	snapshot
Morelia viridis	301	Green tree python	2	2	2019-01-01	snapshot
Python regius	301	Ball python	1	2	2019-01-01	snapshot
Testudo graeca	301	Greek tortoise	1	2	2019-01-01	snapshot
Testudo hermanni	301	Hermann s tortoise	2	2	2019-01-01	snapshot
Alligator mississippiensis	302	Gator	1	2	2019-01-01	snapshot
Chamaeleo calyptratus	302	Veiled chameleon	1	2	2019-01-01	snapshot
Correlophus ciliatus	302	Crested gecko	1	2	2019-01-01	snapshot
Eryx colubrinus	302	Sand boa	2	2	2019-01-01	snapshot
Furcifer pardalis	302	Panther chameleon	1	2	2019-01-01	snapshot
Lampropeltis pyromelana	302	Arizona mountain kingsnake	1	2	2019-01-01	snapshot
Morelia viridis	302	Green tree python	2	2	2019-01-01	snapshot
Python regius	302	Ball python	1	2	2019-01-01	snapshot
Alligator mississippiensis	303	Gator	1	2	2019-01-01	snapshot
Aspidites ramsayi	303	Woma	1	2	2019-01-01	snapshot
Candoia carinata	303	Tree boa	1	2	2019-01-01	snapshot
Chamaeleo calyptratus	303	Veiled chameleon	1	2	2019-01-01	snapshot
Chilabothrus chrysogaster	303	Rainbow boa	1	2	2019-01-01	snapshot
Corallus cookii	303	Amazon tree boa	1	2	2019-01-01	snapshot
Corallus hortulanus	303	Amazon tree boa	1	2	2019-01-01	snapshot
Correlophus ciliatus	303	Crested gecko	1	2	2019-01-01	snapshot
Epicrates alvarezi	303	Rainbow boa	1	2	2019-01-01	snapshot
Epicrates assisi	303	Rainbow boa	1	2	2019-01-01	snapshot
Epicrates cenchria	303	Rainbow boa	1	2	2019-01-01	snapshot
Epicrates crassus	303	Rainbow boa	1	2	2019-01-01	snapshot
Epicrates maurus	303	Rainbow boa	1	2	2019-01-01	snapshot
Furcifer pardalis	303	Panther chameleon	1	2	2019-01-01	snapshot
Lampropeltis nigra	303	Black kingsnake	1	2	2019-01-01	snapshot
Morelia bredli	303	Carpet python	1	2	2019-01-01	snapshot
Morelia spilota	303	Carpet python	2	2	2019-01-01	snapshot
Morelia viridis	303	Green tree python	2	2	2019-01-01	snapshot
Python brongersmai	303	Red blood python	2	2	2019-01-01	snapshot
Python curtus	303	Blood python	1	2	2019-01-01	snapshot
Python regius	303	Ball python	1	2	2019-01-01	snapshot
Thamnophis marcianus	303	Checkered garter snake	1	2	2019-01-01	snapshot
Alligator mississippiensis	304	Gator	1	2	2019-01-01	snapshot
Chamaeleo calyptratus	304	Veiled chameleon	1	2	2019-01-01	snapshot
Correlophus ciliatus	304	Crested gecko	1	2	2019-01-01	snapshot
[truncated: 180,590 more rows]
