# Supplementary material for: Thousands of reptile species threatened by under-regulated global trade
Source: Nat Commun. 2020 Sep 29;11:4738. doi: 10.1038/s41467-020-18523-4 (PMC7525537; doi:10.1038/s41467-020-18523-4)
Supplement: Supplementary file 8 — Supplementary Data 4 [file 41467_2020_18523_MOESM8_ESM.csv]

sp	page	keyw	n	site	timestamp.parse	dataset
Anolis sagrei	4	Anolis sagrei	2	130	2010-09-20	temporal
Basiliscus plumifrons	4	Basiliscus plumifrons	1	130	2010-09-20	temporal
Boa constrictor	4	Boa constrictor	4	130	2010-09-20	temporal
Boa imperator	4	Boa constrictor imperator	3	130	2010-09-20	temporal
Cachryx alfredschmidti	4	Ctenosaura alfredschmidti	1	130	2010-09-20	temporal
Correlophus ciliatus	4	Rhacodactylus ciliatus	1	130	2010-09-20	temporal
Ctenosaura palearis	4	Ctenosaura palearis	1	130	2010-09-20	temporal
Egernia stokesii	4	Egernia stokesii	1	130	2010-09-20	temporal
Egernia striolata	4	Egernia striolata	1	130	2010-09-20	temporal
Elaphe bimaculata	4	Elaphe bimaculata	1	130	2010-09-20	temporal
Elaphe schrenckii	4	Elaphe schrenckii	2	130	2010-09-20	temporal
Eublepharis angramainyu	4	Eublepharis macularius	1	130	2010-09-20	temporal
Eublepharis macularius	4	Eublepharis macularius	2	130	2010-09-20	temporal
Eublepharis turcmenicus	4	Eublepharis macularius	1	130	2010-09-20	temporal
Eurydactylodes agricolae	4	Eurydactylodes agricolae	1	130	2010-09-20	temporal
Heloderma horridum	4	Heloderma horridum	2	130	2010-09-20	temporal
Hemidactylus granosus	4	Hemidactylus turcicus	1	130	2010-09-20	temporal
Hemidactylus robustus	4	Hemidactylus turcicus	1	130	2010-09-20	temporal
Hemidactylus turcicus	4	Hemidactylus turcicus	1	130	2010-09-20	temporal
Hemidactylus ulii	4	Hemidactylus turcicus	1	130	2010-09-20	temporal
Heterodon nasicus	4	Heterodon nasicus	1	130	2010-09-20	temporal
Heterodon platirhinos	4	Hakennasennatter	1	130	2010-09-20	temporal
Laemanctus serratus	4	Laemanctus serratus	1	130	2010-09-20	temporal
Malayopython reticulatus	4	Netzpython	2	130	2010-09-20	temporal
Morelia bredli	4	Morelia bredli	1	130	2010-09-20	temporal
Morelia viridis	4	Morelia viridis	1	130	2010-09-20	temporal
Pantherophis alleghaniensis	4	Erdnatter	1	130	2010-09-20	temporal
Pantherophis obsoletus	4	Erdnatter	1	130	2010-09-20	temporal
Phelsuma grandis	4	Phelsuma grandis	1	130	2010-09-20	temporal
Phelsuma standingi	4	Phelsuma standingi	1	130	2010-09-20	temporal
Python bivittatus	4	Python molurus bivittatus	1	130	2010-09-20	temporal
Python molurus	4	Python molurus	2	130	2010-09-20	temporal
Python regius	4	Python regius	1	130	2010-09-20	temporal
Rhinocheilus lecontei	4	Nasennatter	1	130	2010-09-20	temporal
Smaug giganteus	4	Cordylus giganteus	1	130	2010-09-20	temporal
Uromastyx macfadyeni	4	Uromastyx macfadyeni	1	130	2010-09-20	temporal
Uromastyx ornata	4	Uromastyx ornata	1	130	2010-09-20	temporal
Varanus acanthurus	4	Varanus acanthurus	1	130	2010-09-20	temporal
Varanus albigularis	4	Varanus albigularis	1	130	2010-09-20	temporal
Varanus gilleni	4	Varanus gilleni	1	130	2010-09-20	temporal
Varanus gouldii	4	Varanus panoptes	1	130	2010-09-20	temporal
Varanus panoptes	4	Varanus panoptes	2	130	2010-09-20	temporal
Varanus scalaris	4	Varanus timorensis	1	130	2010-09-20	temporal
Varanus storri	4	Varanus storri	1	130	2010-09-20	temporal
Varanus timorensis	4	Varanus timorensis	1	130	2010-09-20	temporal
Varanus tristis	4	Varanus tristis	2	130	2010-09-20	temporal
Zamenis longissimus	4	Zamenis longissimus	1	130	2010-09-20	temporal
Boiga dendrophila	5	Boiga dendrophila	2	130	2010-09-15	temporal
Boiga wallachi	5	Boiga dendrophila	1	130	2010-09-15	temporal
Bradypodion damaranum	5	Bradypodion damaranum	1	130	2010-09-15	temporal
Bradypodion pumilum	5	Bradypodion pumilum	1	130	2010-09-15	temporal
Bradypodion setaroi	5	Bradypodion setaroi	1	130	2010-09-15	temporal
Chamaeleo dilepis	5	Chamaeleo dilepis	2	130	2010-09-15	temporal
Chrysopelea paradisi	5	Chrysopelea paradisi	1	130	2010-09-15	temporal
Corallus batesii	5	Corallus caninus	1	130	2010-09-15	temporal
Corallus caninus	5	Corallus caninus	1	130	2010-09-15	temporal
Correlophus ciliatus	5	Rhacodactylus ciliatus	1	130	2010-09-15	temporal
Crotalus atrox	5	Crotalus atrox	1	130	2010-09-15	temporal
Diplodactylus galeatus	5	Diplodactylus galeatus	1	130	2010-09-15	temporal
Diplodactylus pulcher	5	Diplodactylus pulcher	1	130	2010-09-15	temporal
Egernia stokesii	5	Egernia stokesii	1	130	2010-09-15	temporal
Elaphe taeniura	5	Orthriophis taeniurus	2	130	2010-09-15	temporal
Eublepharis angramainyu	5	Eublepharis angramainyu	1	130	2010-09-15	temporal
Euprepiophis mandarinus	5	Euprepiophis mandarinus	1	130	2010-09-15	temporal
Gonyosoma boulengeri	5	Rhynchophis boulengeri	1	130	2010-09-15	temporal
Gonyosoma frenatum	5	Rhadinophis frenatum	1	130	2010-09-15	temporal
Gonyosoma oxycephalum	5	Gonyosoma oxycephalum	1	130	2010-09-15	temporal
Lucasium byrnei	5	Diplodactylus byrnei	1	130	2010-09-15	temporal
Lygodactylus williamsi	5	Lygodactylus williamsi	1	130	2010-09-15	temporal
Matobosaurus validus	5	Gerrhosaurus validus	1	130	2010-09-15	temporal
Mochlus fernandi	5	Lepidothyris fernandi	1	130	2010-09-15	temporal
Omanosaura jayakari	5	Omanosaura jayakari	1	130	2010-09-15	temporal
Phyllopezus lutzae	5	Lutz	1	130	2010-09-15	temporal
Platysaurus imperator	5	Platysaurus imperator	1	130	2010-09-15	temporal
Python bivittatus	5	Python molurus bivittatus	1	130	2010-09-15	temporal
Python brongersmai	5	Blutpython	1	130	2010-09-15	temporal
Python curtus	5	Blutpython	1	130	2010-09-15	temporal
Python molurus	5	Python molurus	1	130	2010-09-15	temporal
Python regius	5	Python regius	3	130	2010-09-15	temporal
Simalia boeleni	5	Morelia boeleni	1	130	2010-09-15	temporal
Smaug mossambicus	5	Cordylus mossambicus	1	130	2010-09-15	temporal
Strophurus wellingtonae	5	Strophurus wellingtonae	1	130	2010-09-15	temporal
Testudo hermanni	5	Testudo hermanni	2	130	2010-09-15	temporal
Timon pater	5	Timon pater	1	130	2010-09-15	temporal
Trioceros jacksonii	5	Trioceros jacksonii	3	130	2010-09-15	temporal
Varanus keithhornei	5	Varanus prasinus	1	130	2010-09-15	temporal
Varanus macraei	5	Varanus macraei	1	130	2010-09-15	temporal
Varanus prasinus	5	Varanus prasinus	1	130	2010-09-15	temporal
Varanus telenesetes	5	Varanus prasinus	1	130	2010-09-15	temporal
Acanthochelys macrocephala	6	Acanthochelys macrocephala	1	130	2010-09-15	temporal
Acrantophis dumerili	6	Acrantophis dumerili	1	130	2010-09-15	temporal
Bitis arietans	6	Bitis arietans	1	130	2010-09-15	temporal
Bitis gabonica	6	Bitis gabonica	1	130	2010-09-15	temporal
Boa constrictor	6	Boa constrictor	2	130	2010-09-15	temporal
Boa imperator	6	Boa constrictor imperator	3	130	2010-09-15	temporal
Boaedon capensis	6	Lamprophis capensis	1	130	2010-09-15	temporal
Cachryx alfredschmidti	6	Ctenosaura alfredschmidti	1	130	2010-09-15	temporal
Calloselasma rhodostoma	6	Calloselasma rhodostoma	1	130	2010-09-15	temporal
Cerastes cerastes	6	Cerastes cerastes	1	130	2010-09-15	temporal
Cerastes gasperettii	6	Cerastes cerastes	1	130	2010-09-15	temporal
Chamaeleo calyptratus	6	Chamaeleo calyptratus	1	130	2010-09-15	temporal
Chlamydosaurus kingii	6	Chlamydosaurus kingii	3	130	2010-09-15	temporal
Correlophus ciliatus	6	Rhacodactylus ciliatus	1	130	2010-09-15	temporal
Corytophanes cristatus	6	Corytophanes cristatus	2	130	2010-09-15	temporal
Ctenosaura palearis	6	Ctenosaura palearis	1	130	2010-09-15	temporal
Ctenosaura similis	6	Ctenosaura similis	1	130	2010-09-15	temporal
Cuora mouhotii	6	Pyxidea mouhotii	1	130	2010-09-15	temporal
Dispholidus typus	6	Dispholidus typus	1	130	2010-09-15	temporal
Eublepharis angramainyu	6	Eublepharis macularius	1	130	2010-09-15	temporal
Eublepharis macularius	6	Eublepharis macularius	2	130	2010-09-15	temporal
Eublepharis turcmenicus	6	Eublepharis macularius	1	130	2010-09-15	temporal
Furcifer pardalis	6	Furcifer pardalis	1	130	2010-09-15	temporal
Gekko vittatus	6	Gekko vittatus	2	130	2010-09-15	temporal
Heloderma horridum	6	Heloderma horridum	2	130	2010-09-15	temporal
Hydromedusa tectifera	6	Hydromedusa tectifera	1	130	2010-09-15	temporal
Lepidodactylus lugubris	6	Lepidodactylus lugubris	1	130	2010-09-15	temporal
Lepidodactylus moestus	6	Lepidodactylus lugubris	1	130	2010-09-15	temporal
Lepidodactylus woodfordi	6	Lepidodactylus lugubris	1	130	2010-09-15	temporal
Malayopython reticulatus	6	Python reticulatus	1	130	2010-09-15	temporal
Mauremys mutica	6	Mauremys mutica	3	130	2010-09-15	temporal
Mokopirirakau granulatus	6	Naultinus grayi	1	130	2010-09-15	temporal
Naja annulifera	6	Naja annulifera	1	130	2010-09-15	temporal
Naultinus elegans	6	Naultinus grayi	1	130	2010-09-15	temporal
Naultinus grayii	6	Naultinus grayii	3	130	2010-09-15	temporal
Nephrurus wheeleri	6	Nephrurus wheeleri	2	130	2010-09-15	temporal
Oedura monilis	6	Oedura monilis	1	130	2010-09-15	temporal
Ogmodon vitianus	6	Bola	1	130	2010-09-15	temporal
Pantherophis guttatus	6	Pantherophis guttata	1	130	2010-09-15	temporal
Paroedura vazimba	6	Paroedura vazimba	1	130	2010-09-15	temporal
Phelsuma klemmeri	6	Phelsuma klemmeri	1	130	2010-09-15	temporal
Phelsuma laticauda	6	Phelsuma laticauda	2	130	2010-09-15	temporal
Pogona barbata	6	Bartagame	1	130	2010-09-15	temporal
Pogona vitticeps	6	Pogona vitticeps	2	130	2010-09-15	temporal
Python bivittatus	6	Python molurus bivittatus	1	130	2010-09-15	temporal
Python molurus	6	Python molurus	1	130	2010-09-15	temporal
Python regius	6	Python regius	1	130	2010-09-15	temporal
Rhacodactylus auriculatus	6	Rhacodactylus auriculatus	1	130	2010-09-15	temporal
Sceloporus formosus	6	Sceloporus formosus	1	130	2010-09-15	temporal
Sceloporus hondurensis	6	Sceloporus formosus	1	130	2010-09-15	temporal
Simalia nauta	6	Morelia nauta	1	130	2010-09-15	temporal
Smaug giganteus	6	Cordylus giganteus	1	130	2010-09-15	temporal
Testudo hermanni	6	Testudo hermanni	2	130	2010-09-15	temporal
Testudo marginata	6	Testudo marginata	1	130	2010-09-15	temporal
Trimeresurus albolabris	6	Trimeresurus albolabris	1	130	2010-09-15	temporal
Uroplatus henkeli	6	Uroplatus henkeli	1	130	2010-09-15	temporal
Varanus acanthurus	6	Varanus acanthurus	1	130	2010-09-15	temporal
Varanus albigularis	6	Varanus albigularis	1	130	2010-09-15	temporal
Varanus doreanus	6	Varanus doreanus	1	130	2010-09-15	temporal
Varanus gilleni	6	Varanus gilleni	1	130	2010-09-15	temporal
Varanus jobiensis	6	Varanus jobiensis	1	130	2010-09-15	temporal
Varanus marmoratus	6	Varanus salvator	1	130	2010-09-15	temporal
Varanus salvator	6	Varanus salvator	2	130	2010-09-15	temporal
Varanus scalaris	6	Varanus timorensis	1	130	2010-09-15	temporal
Varanus storri	6	Varanus storri	1	130	2010-09-15	temporal
Varanus timorensis	6	Varanus timorensis	1	130	2010-09-15	temporal
Zamenis persicus	6	Zamenis persicus	1	130	2010-09-15	temporal
Acanthosaura armata	7	Acanthosaura armata	1	130	2010-09-15	temporal
Acanthosaura cardamomensis	7	Acanthosaura armata	1	130	2010-09-15	temporal
Acanthosaura phuketensis	7	Acanthosaura armata	1	130	2010-09-15	temporal
Acontias percivali	7	Acontias percivali	1	130	2010-09-15	temporal
Aeluroscalabotes felinus	7	Aeluroscalabotes felinus	1	130	2010-09-15	temporal
Agama agama	7	Agama agama	1	130	2010-09-15	temporal
Aspidites melanocephalus	7	Aspidites melanocephalus	2	130	2010-09-15	temporal
Bradypodion transvaalense	7	Bradypodion transvaalense	1	130	2010-09-15	temporal
Chironius carinatus	7	Lora	1	130	2010-09-15	temporal
Chondrodactylus angulifer	7	Chondrodactylus angulifer	1	130	2010-09-15	temporal
Correlophus ciliatus	7	Rhacodactylus ciliatus	1	130	2010-09-15	temporal
Erythrolamprus poecilogyrus	7	Liophis poecilogyrus	1	130	2010-09-15	temporal
Eublepharis angramainyu	7	Eublepharis macularius	1	130	2010-09-15	temporal
Eublepharis macularius	7	Eublepharis macularius	1	130	2010-09-15	temporal
Eublepharis turcmenicus	7	Eublepharis macularius	1	130	2010-09-15	temporal
Furcifer pardalis	7	Furcifer pardalis	1	130	2010-09-15	temporal
Gekko kikuchii	7	Gekko monarchus	1	130	2010-09-15	temporal
Gekko monarchus	7	Gekko monarchus	1	130	2010-09-15	temporal
Gekko rossi	7	Gekko monarchus	1	130	2010-09-15	temporal
Gekko smithii	7	Gekko smithii	2	130	2010-09-15	temporal
Gekko vittatus	7	Gekko vittatus	2	130	2010-09-15	temporal
Gonatodes rayito	7	Gonatodes vittatus	1	130	2010-09-15	temporal
Gonatodes vittatus	7	Gonatodes vittatus	1	130	2010-09-15	temporal
Gonocephalus bellii	7	Gonocephalus bellii	1	130	2010-09-15	temporal
Gonocephalus grandis	7	Gonocephalus grandis	1	130	2010-09-15	temporal
Hemidactylus imbricatus	7	Hemidactylus imbricatus	1	130	2010-09-15	temporal
Hemidactylus squamulatus	7	Hemidactylus squamulatus	1	130	2010-09-15	temporal
Iguana iguana	7	Iguana iguana	1	130	2010-09-15	temporal
Lygodactylus capensis	7	Lygodactylus capensis	1	130	2010-09-15	temporal
Lygodactylus picturatus	7	Lygodactylus luteopicturatus	1	130	2010-09-15	temporal
Lygodactylus williamsi	7	Lygodactylus williamsi	1	130	2010-09-15	temporal
Lygophis anomalus	7	Goldbauchnatter	1	130	2010-09-15	temporal
Natrix natrix	7	Natrix natrix	1	130	2010-09-15	temporal
Nephrurus laevissimus	7	Nephrurus levis	1	130	2010-09-15	temporal
Nephrurus levis	7	Nephrurus levis	2	130	2010-09-15	temporal
Nephrurus wheeleri	7	Nephrurus wheeleri	2	130	2010-09-15	temporal
Pantherophis guttatus	7	Pantherophis guttatus	1	130	2010-09-15	temporal
Phelsuma dubia	7	Phelsuma dubia	1	130	2010-09-15	temporal
Phelsuma grandis	7	Phelsuma grandis	1	130	2010-09-15	temporal
Phelsuma klemmeri	7	Phelsuma klemmeri	1	130	2010-09-15	temporal
Phelsuma laticauda	7	Phelsuma laticauda	1	130	2010-09-15	temporal
Ptychozoon cicakterbang	7	Ptychozoon kuhli	2	130	2010-09-15	temporal
Ptychozoon kuhli	7	Ptychozoon kuhli	1	130	2010-09-15	temporal
Ptychozoon lionotum	7	Ptychozoon lionotum	1	130	2010-09-15	temporal
Ptychozoon nicobarensis	7	Ptychozoon kuhli	1	130	2010-09-15	temporal
Ptyodactylus hasselquistii	7	Ptyodactylus hasselquistii	1	130	2010-09-15	temporal
Ptyodactylus ruusaljibalicus	7	Ptyodactylus hasselquistii	1	130	2010-09-15	temporal
Python anchietae	7	Python anchietae	1	130	2010-09-15	temporal
Python regius	7	Python regius	1	130	2010-09-15	temporal
Rhampholeon acuminatus	7	Rhampholeon acuminatus	1	130	2010-09-15	temporal
Rhampholeon bruessoworum	7	Rhampholeon sp	1	130	2010-09-15	temporal
Rhampholeon maspictus	7	Rhampholeon sp	1	130	2010-09-15	temporal
Rhampholeon spinosus	7	Rhampholeon spinosus	1	130	2010-09-15	temporal
Rhampholeon viridis	7	Rhampholeon viridis	1	130	2010-09-15	temporal
Scincus hemprichii	7	Scincus hemprichii	2	130	2010-09-15	temporal
Sphaerodactylus argus	7	Sphaerodactylus argus	2	130	2010-09-15	temporal
Sphaerodactylus nigropunctatus	7	Sphaerodactylus nigropunctatus	2	130	2010-09-15	temporal
Spondylurus magnacruzae	7	Mabuya sp	1	130	2010-09-15	temporal
Spondylurus powelli	7	Mabuya sp	1	130	2010-09-15	temporal
Spondylurus spilonotus	7	Mabuya sp	1	130	2010-09-15	temporal
Stellagama stellio	7	Agama stellio	1	130	2010-09-15	temporal
Testudo hermanni	7	Testudo hermanni	3	130	2010-09-15	temporal
Testudo kleinmanni	7	Testudo kleinmanni	1	130	2010-09-15	temporal
Trioceros ellioti	7	Trioceros ellioti	1	130	2010-09-15	temporal
Uromastyx geyri	7	Uromastyx geyri	1	130	2010-09-15	temporal
Acanthosaura armata	8	Acanthosaura armata	1	130	2010-09-17	temporal
Acanthosaura cardamomensis	8	Acanthosaura armata	1	130	2010-09-17	temporal
Acanthosaura phuketensis	8	Acanthosaura armata	1	130	2010-09-17	temporal
Acontias percivali	8	Acontias percivali	1	130	2010-09-17	temporal
Aeluroscalabotes felinus	8	Aeluroscalabotes felinus	1	130	2010-09-17	temporal
Agama agama	8	Agama agama	1	130	2010-09-17	temporal
Bothrops venezuelensis	8	Bothrops venezuelensis	1	130	2010-09-17	temporal
Chamaeleo calyptratus	8	Chamaeleo calyptratus	1	130	2010-09-17	temporal
Chironius carinatus	8	Lora	1	130	2010-09-17	temporal
Correlophus ciliatus	8	Rhacodactylus ciliatus	1	130	2010-09-17	temporal
Crotalus scutulatus	8	Crotalus scutulatus	3	130	2010-09-17	temporal
Cyrtodactylus peguensis	8	Cyrtodactylus peguensis	1	130	2010-09-17	temporal
Elaphe schrenckii	8	Elaphe schrenki	1	130	2010-09-17	temporal
Elaphe taeniura	8	Sch�nnatter	3	130	2010-09-17	temporal
Erythrolamprus poecilogyrus	8	Liophis poecilogyrus	1	130	2010-09-17	temporal
Eublepharis angramainyu	8	Eublepharis macularius	1	130	2010-09-17	temporal
Eublepharis macularius	8	Eublepharis macularius	2	130	2010-09-17	temporal
Eublepharis turcmenicus	8	Eublepharis macularius	1	130	2010-09-17	temporal
Furcifer pardalis	8	Furcifer pardalis	1	130	2010-09-17	temporal
Gekko kikuchii	8	Gekko monarchus	1	130	2010-09-17	temporal
Gekko monarchus	8	Gekko monarchus	1	130	2010-09-17	temporal
Gekko rossi	8	Gekko monarchus	1	130	2010-09-17	temporal
Gekko smithii	8	Gekko smithii	2	130	2010-09-17	temporal
Gekko vittatus	8	Gekko vittatus	2	130	2010-09-17	temporal
Gonocephalus bellii	8	Gonocephalus bellii	1	130	2010-09-17	temporal
Gonocephalus grandis	8	Gonocephalus grandis	1	130	2010-09-17	temporal
Iguana iguana	8	Iguana iguana	1	130	2010-09-17	temporal
Lampropeltis abnorma	8	Lampropeltis triangulum	1	130	2010-09-17	temporal
Lampropeltis alterna	8	Lampropeltis alterna	2	130	2010-09-17	temporal
Lampropeltis californiae	8	Lampropeltis getula californiae	1	130	2010-09-17	temporal
Lampropeltis getula	8	Lampropeltis getula	1	130	2010-09-17	temporal
Lampropeltis ruthveni	8	Lampropeltis ruthveni	1	130	2010-09-17	temporal
Lampropeltis triangulum	8	Lampropeltis triangulum	1	130	2010-09-17	temporal
Lepidodactylus lugubris	8	Lepidodactylus lugubris	1	130	2010-09-17	temporal
Lepidodactylus moestus	8	Lepidodactylus lugubris	1	130	2010-09-17	temporal
Lepidodactylus woodfordi	8	Lepidodactylus lugubris	1	130	2010-09-17	temporal
Lygodactylus picturatus	8	Lygodactylus luteopicturatus	1	130	2010-09-17	temporal
Lygophis anomalus	8	Goldbauchnatter	1	130	2010-09-17	temporal
Morelia bredli	8	Morelia bredli	1	130	2010-09-17	temporal
Morelia viridis	8	Morelia viridis	1	130	2010-09-17	temporal
Naja nivea	8	Naja nivea	1	130	2010-09-17	temporal
Nephrurus wheeleri	8	Nephrurus wheeleri	2	130	2010-09-17	temporal
Ogmodon vitianus	8	Bola	1	130	2010-09-17	temporal
Oreocryptophis porphyraceus	8	Oreocryptophis porphyraceus	4	130	2010-09-17	temporal
Pantherophis bairdi	8	Scotophis bairdi	1	130	2010-09-17	temporal
Pantherophis guttatus	8	Pantherophis guttatus	2	130	2010-09-17	temporal
Paroedura vazimba	8	Paroedura vazimba	1	130	2010-09-17	temporal
Phelsuma dubia	8	Phelsuma dubia	1	130	2010-09-17	temporal
Phelsuma grandis	8	Phelsuma grandis	1	130	2010-09-17	temporal
Phelsuma klemmeri	8	Phelsuma klemmeri	1	130	2010-09-17	temporal
Phelsuma laticauda	8	Phelsuma laticauda	1	130	2010-09-17	temporal
Phelsuma ornata	8	Phelsuma ornata	1	130	2010-09-17	temporal
Pogona vitticeps	8	Pogona vitticeps	1	130	2010-09-17	temporal
Ptychozoon cicakterbang	8	Ptychozoon kuhli	2	130	2010-09-17	temporal
Ptychozoon kuhli	8	Ptychozoon kuhli	1	130	2010-09-17	temporal
Ptychozoon lionotum	8	Ptychozoon lionotum	1	130	2010-09-17	temporal
Ptychozoon nicobarensis	8	Ptychozoon kuhli	1	130	2010-09-17	temporal
Ptyodactylus hasselquistii	8	Ptyodactylus hasselquistii	1	130	2010-09-17	temporal
Ptyodactylus ruusaljibalicus	8	Ptyodactylus hasselquistii	1	130	2010-09-17	temporal
Rhacodactylus auriculatus	8	Rhacodactylus auriculatus	1	130	2010-09-17	temporal
Rhampholeon viridis	8	Rhampholeon viridis	1	130	2010-09-17	temporal
Sanzinia madagascariensis	8	Sanzinia	1	130	2010-09-17	temporal
Sanzinia volontany	8	Sanzinia	1	130	2010-09-17	temporal
Scincus hemprichii	8	Scincus hemprichii	2	130	2010-09-17	temporal
Sphaerodactylus roosevelti	8	Sphaerodactylus roosevelti	1	130	2010-09-17	temporal
Spondylurus magnacruzae	8	Mabuya sp	1	130	2010-09-17	temporal
Spondylurus powelli	8	Mabuya sp	1	130	2010-09-17	temporal
Spondylurus spilonotus	8	Mabuya sp	1	130	2010-09-17	temporal
Stellagama stellio	8	Agama stellio	1	130	2010-09-17	temporal
Strophurus williamsi	8	Strophurus williamsi	1	130	2010-09-17	temporal
Testudo hermanni	8	Testudo hermanni	2	130	2010-09-17	temporal
Trimeresurus albolabris	8	Cryptelytrops albolabris	1	130	2010-09-17	temporal
Trioceros cristatus	8	Chamaeleo cristatus	1	130	2010-09-17	temporal
Trioceros quadricornis	8	Chamaeleo quadricornis	1	130	2010-09-17	temporal
Uromastyx acanthinura	8	Uromastyx acanthinura	1	130	2010-09-17	temporal
Uromastyx geyri	8	Uromastyx geyri	1	130	2010-09-17	temporal
Uroplatus henkeli	8	Uroplatus henkeli	1	130	2010-09-17	temporal
Actinemys marmorata	9	Actinemys marmorata	2	130	2010-09-15	temporal
Ameiva atrigularis	9	Mato	1	130	2010-09-15	temporal
Aspidites melanocephalus	9	Aspidites melanocephalus	1	130	2010-09-15	temporal
Aspidites ramsayi	9	Woma	1	130	2010-09-15	temporal
Astrochelys radiata	9	Geochelone radiata	1	130	2010-09-15	temporal
Calumma gallus	9	Calumma gallus	1	130	2010-09-15	temporal
Corallus cookii	9	Corallus hortulanus	1	130	2010-09-15	temporal
Corallus hortulanus	9	Corallus hortulanus	1	130	2010-09-15	temporal
Cuora flavomarginata	9	Cuora flavomarginata	1	130	2010-09-15	temporal
Elaphe bimaculata	9	Elaphe bimaculata	1	130	2010-09-15	temporal
Elaphe schrenckii	9	Elaphe schrenckii	2	130	2010-09-15	temporal
Eryx colubrinus	9	Gongylophis colubrinus	1	130	2010-09-15	temporal
Eryx conicus	9	Gongylophis conicus	1	130	2010-09-15	temporal
Furcifer pardalis	9	Furcifer pardalis	1	130	2010-09-15	temporal
Geoemyda spengleri	9	Geoemyda spengleri	1	130	2010-09-15	temporal
Glyptemys insculpta	9	Glyptemys insculpta	2	130	2010-09-15	temporal
Glyptemys muhlenbergii	9	Glyptemys muhlenbergii	2	130	2010-09-15	temporal
Heterodon nasicus	9	Heterodon nasicus	2	130	2010-09-15	temporal
Heterodon platirhinos	9	Hakennasennatter	1	130	2010-09-15	temporal
Lampropeltis calligaster	9	Lampropeltis calligaster	1	130	2010-09-15	temporal
Malayopython reticulatus	9	Netzpython	1	130	2010-09-15	temporal
Morelia bredli	9	Morelia bredli	1	130	2010-09-15	temporal
Morelia spilota	9	Morelia spilota	5	130	2010-09-15	temporal
Morelia viridis	9	Python viridis	2	130	2010-09-15	temporal
Oreocryptophis porphyraceus	9	Oreocryptophis porphyraceus	1	130	2010-09-15	temporal
Pantherophis alleghaniensis	9	Erdnatter	1	130	2010-09-15	temporal
Pantherophis guttatus	9	Pantherophis guttatus	1	130	2010-09-15	temporal
Pantherophis obsoletus	9	Erdnatter	1	130	2010-09-15	temporal
Phelsuma laticauda	9	Phelsuma laticauda	2	130	2010-09-15	temporal
Pogona barbata	9	Bartagame	1	130	2010-09-15	temporal
Pogona vitticeps	9	Bartagame	1	130	2010-09-15	temporal
Pseudelaphe flavirufa	9	Pseudelaphe flavirufa	2	130	2010-09-15	temporal
Python brongersmai	9	Python curtus brongersmai	1	130	2010-09-15	temporal
Python curtus	9	Python curtus	1	130	2010-09-15	temporal
Python molurus	9	Tigerpython	1	130	2010-09-15	temporal
Python natalensis	9	Python sebae	1	130	2010-09-15	temporal
Python regius	9	Python regius	2	130	2010-09-15	temporal
Python sebae	9	Python sebae	2	130	2010-09-15	temporal
Rhinocheilus lecontei	9	Nasennatter	1	130	2010-09-15	temporal
Senticolis triaspis	9	Elaphe flavirufa	1	130	2010-09-15	temporal
Strophurus spinigerus	9	Strophurus spinigerus	1	130	2010-09-15	temporal
Terrapene carolina	9	Terrapene carolina	2	130	2010-09-15	temporal
Xenodon matogrossensis	9	Lystrophis matogrossensis	1	130	2010-09-15	temporal
Actinemys marmorata	10	Actinemys marmorata	2	130	2010-09-15	temporal
Aspidites melanocephalus	10	Aspidites melanocephalus	1	130	2010-09-15	temporal
Aspidites ramsayi	10	Woma	1	130	2010-09-15	temporal
Calumma gallus	10	Calumma gallus	1	130	2010-09-15	temporal
Calumma globifer	10	Calumma globifer	1	130	2010-09-15	temporal
Corallus cookii	10	Corallus hortulanus	1	130	2010-09-15	temporal
Corallus hortulanus	10	Corallus hortulanus	1	130	2010-09-15	temporal
Correlophus ciliatus	10	Kronengecko	2	130	2010-09-15	temporal
Furcifer pardalis	10	Furcifer pardalis	1	130	2010-09-15	temporal
Geoemyda spengleri	10	Geoemyda spengleri	1	130	2010-09-15	temporal
Glyptemys insculpta	10	Glyptemys insculpta	2	130	2010-09-15	temporal
Glyptemys muhlenbergii	10	Glyptemys muhlenbergii	2	130	2010-09-15	temporal
Lampropeltis calligaster	10	Lampropeltis calligaster	1	130	2010-09-15	temporal
Morelia bredli	10	Morelia bredli	1	130	2010-09-15	temporal
Morelia spilota	10	Morelia spilota	4	130	2010-09-15	temporal
Pantherophis guttatus	10	Pantherophis guttatus	1	130	2010-09-15	temporal
Phelsuma laticauda	10	Phelsuma laticauda	2	130	2010-09-15	temporal
Phelsuma ornata	10	Phelsuma ornata	1	130	2010-09-15	temporal
Pogona barbata	10	Bartagame	1	130	2010-09-15	temporal
Pogona vitticeps	10	Bartagame	1	130	2010-09-15	temporal
Python brongersmai	10	Python curtus brongersmai	1	130	2010-09-15	temporal
Python curtus	10	Python curtus	1	130	2010-09-15	temporal
Python natalensis	10	Python sebae	1	130	2010-09-15	temporal
Python regius	10	Python regius	2	130	2010-09-15	temporal
Python sebae	10	Python sebae	2	130	2010-09-15	temporal
Sternotherus depressus	10	Sternotherus depressus	1	130	2010-09-15	temporal
Aeluroscalabotes felinus	11	Aeluroscalabotes felinus	2	130	2010-09-15	temporal
Aspidites melanocephalus	11	Aspidites melanocephalus	2	130	2010-09-15	temporal
Aspidites ramsayi	11	Aspidites ramsayi	1	130	2010-09-15	temporal
Blaesodactylus boivini	11	Homopholis boivini	1	130	2010-09-15	temporal
Boa constrictor	11	Boa constrictor	2	130	2010-09-15	temporal
Boa imperator	11	Boa constrictor imperator	3	130	2010-09-15	temporal
Centrochelys sulcata	11	Spornschildkr�te	1	130	2010-09-15	temporal
Chelonoidis carbonarius	11	K�hlerschildkr�te	1	130	2010-09-15	temporal
Chersina angulata	11	Chersina angulata	1	130	2010-09-15	temporal
Correlophus sarasinorum	11	Rhacodactylus sarasinorum	1	130	2010-09-15	temporal
Dermochelys coriacea	11	Leatherback	1	130	2010-09-15	temporal
Eublepharis angramainyu	11	Eublepharis macularius	1	130	2010-09-15	temporal
Eublepharis macularius	11	Eublepharis macularius	2	130	2010-09-15	temporal
Eublepharis turcmenicus	11	Eublepharis macularius	1	130	2010-09-15	temporal
Furcifer pardalis	11	Furcifer pardalis	1	130	2010-09-15	temporal
Geoclemys hamiltonii	11	Strahlen dreikielschildkr�te	1	130	2010-09-15	temporal
Gonyosoma boulengeri	11	Rhynchophis boulengeri	1	130	2010-09-15	temporal
Kinyongia tavetana	11	Bradypodion tavetanum	1	130	2010-09-15	temporal
Lampropeltis getula	11	Lampropeltis getula	1	130	2010-09-15	temporal
Lampropeltis splendida	11	Lampropeltis getula splendida	1	130	2010-09-15	temporal
Mniarogekko chahoua	11	Rhacodactylus chahoua	1	130	2010-09-15	temporal
Morelia bredli	11	Morelia bredli	1	130	2010-09-15	temporal
Oreocryptophis porphyraceus	11	Oreocryptophis porphyraceus	2	130	2010-09-15	temporal
Paroedura picta	11	Paroedura picta	1	130	2010-09-15	temporal
Phelsuma quadriocellata	11	Phelsuma quadriocellata	1	130	2010-09-15	temporal
Pogona vitticeps	11	Pogona vitticeps	1	130	2010-09-15	temporal
Python regius	11	Python regius	2	130	2010-09-15	temporal
Rhinocheilus lecontei	11	Nasennatter	1	130	2010-09-15	temporal
Salvator merianae	11	Tupinambis merianae	1	130	2010-09-15	temporal
Tiliqua scincoides	11	Tiliqua scincoides	2	130	2010-09-15	temporal
Varanus acanthurus	11	Varanus acanthurus	1	130	2010-09-15	temporal
Varanus cerambonensis	11	Varanus cerambonensis	1	130	2010-09-15	temporal
Varanus doreanus	11	Varanus doreanus	1	130	2010-09-15	temporal
Varanus gouldii	11	Varanus panoptes	1	130	2010-09-15	temporal
Varanus panoptes	11	Varanus panoptes	1	130	2010-09-15	temporal
Varanus tristis	11	Varanus tristis	2	130	2010-09-15	temporal
Astrochelys radiata	12	Asterochelys radiata	2	130	2010-09-15	temporal
Boa constrictor	12	Boa constrictor	2	130	2010-09-15	temporal
Boa imperator	12	Boa constrictor imperator	3	130	2010-09-15	temporal
Brachylophus bulabula	12	Brachylophus bulabula	1	130	2010-09-15	temporal
Brachylophus fasciatus	12	Brachylophus fasciatus	1	130	2010-09-15	temporal
Brachylophus gau	12	Brachylophus fasciatus	2	130	2010-09-15	temporal
Chamaeleo calyptratus	12	Chamaeleo calyptratus	1	130	2010-09-15	temporal
Drymarchon melanurus	12	Drymarchon melanurus	1	130	2010-09-15	temporal
Epicrates cenchria	12	Epicrates cenchria	2	130	2010-09-15	temporal
Epicrates crassus	12	Epicrates crassus	1	130	2010-09-15	temporal
Epicrates maurus	12	Epicrates cenchria maurus	2	130	2010-09-15	temporal
Eublepharis angramainyu	12	Eublepharis macularius	1	130	2010-09-15	temporal
Eublepharis macularius	12	Eublepharis macularius	2	130	2010-09-15	temporal
Eublepharis turcmenicus	12	Eublepharis macularius	1	130	2010-09-15	temporal
Furcifer pardalis	12	Furcifer pardalis	1	130	2010-09-15	temporal
Lampropeltis abnorma	12	Lampropeltis triangulum	1	130	2010-09-15	temporal
Lampropeltis polyzona	12	Lampropeltis triangulum nelsoni	1	130	2010-09-15	temporal
Lampropeltis triangulum	12	Lampropeltis triangulum	1	130	2010-09-15	temporal
Lepidodactylus lugubris	12	Lepidodactylus lugubris	1	130	2010-09-15	temporal
Lepidodactylus moestus	12	Lepidodactylus lugubris	1	130	2010-09-15	temporal
Lepidodactylus woodfordi	12	Lepidodactylus lugubris	1	130	2010-09-15	temporal
Morelia viridis	12	Morelia viridis	1	130	2010-09-15	temporal
Nephrurus wheeleri	12	Nephrurus wheeleri	2	130	2010-09-15	temporal
Pantherophis guttatus	12	Pantherophis guttatus	2	130	2010-09-15	temporal
Paroedura vazimba	12	Paroedura vazimba	1	130	2010-09-15	temporal
Phelsuma berghofi	12	Phelsuma berghofi	1	130	2010-09-15	temporal
Phelsuma breviceps	12	Phelsuma breviceps	1	130	2010-09-15	temporal
Phelsuma guimbeaui	12	Phelsuma guimbeaui	1	130	2010-09-15	temporal
Phelsuma klemmeri	12	Phelsuma klemmeri	1	130	2010-09-15	temporal
Pituophis catenifer	12	Pituophis catenifer	2	130	2010-09-15	temporal
Pogona barbata	12	Bartagame	1	130	2010-09-15	temporal
Pogona vitticeps	12	Pogona vitticeps	2	130	2010-09-15	temporal
Pseudechis colletti	12	Pseudechis colletti	1	130	2010-09-15	temporal
Pseudelaphe flavirufa	12	Pseudelaphe flavirufa	3	130	2010-09-15	temporal
Python bivittatus	12	Python molurus bivittatus	1	130	2010-09-15	temporal
Python brongersmai	12	Blutpython	2	130	2010-09-15	temporal
Python curtus	12	Python curtus	2	130	2010-09-15	temporal
Python molurus	12	Python molurus	1	130	2010-09-15	temporal
Python regius	12	Python regius	3	130	2010-09-15	temporal
Rhacodactylus auriculatus	12	Rhacodactylus auriculatus	1	130	2010-09-15	temporal
Sauromalus hispidus	12	Sauromalus hispidus	1	130	2010-09-15	temporal
Senticolis triaspis	12	Elaphe flavirufa	1	130	2010-09-15	temporal
Uromastyx princeps	12	Uromastyx princeps	1	130	2010-09-15	temporal
Uromastyx thomasi	12	Uromastyx thomasi	2	130	2010-09-15	temporal
Acanthophis rugosus	13	Acanthophis rugosus	1	130	2010-09-15	temporal
Agkistrodon bilineatus	13	Agkistrodon bilineatus	1	130	2010-09-15	temporal
Astrochelys radiata	13	Asterochelys radiata	2	130	2010-09-15	temporal
Atheris ceratophora	13	Atheris ceratophora	1	130	2010-09-15	temporal
Basiliscus vittatus	13	Basiliscus vittatus	1	130	2010-09-15	temporal
Bitis arietans	13	Bitis arietans	1	130	2010-09-15	temporal
Boa constrictor	13	Boa constrictor	2	130	2010-09-15	temporal
Boa imperator	13	Boa constrictor imperator	3	130	2010-09-15	temporal
Brachylophus bulabula	13	Brachylophus bulabula	1	130	2010-09-15	temporal
Brachylophus fasciatus	13	Brachylophus fasciatus	1	130	2010-09-15	temporal
Brachylophus gau	13	Brachylophus fasciatus	2	130	2010-09-15	temporal
Candoia paulsoni	13	Candoia paulsoni	1	130	2010-09-15	temporal
Chamaeleo calyptratus	13	Chamaeleo calyptratus	1	130	2010-09-15	temporal
Crotalus adamanteus	13	Crotalus durissus	1	130	2010-09-15	temporal
Crotalus atrox	13	Crotalus atrox	1	130	2010-09-15	temporal
Crotalus durissus	13	Crotalus durissus	1	130	2010-09-15	temporal
Crotalus simus	13	Crotalus durissus	1	130	2010-09-15	temporal
Crotalus unicolor	13	Crotalus durissus unicolor	1	130	2010-09-15	temporal
Crotaphytus collaris	13	Crotaphytus collaris	1	130	2010-09-15	temporal
Dendroaspis polylepis	13	Dendroaspis polylepis	1	130	2010-09-15	temporal
Dracaena guianensis	13	Dracaena guianensis	1	130	2010-09-15	temporal
Drymarchon melanurus	13	Drymarchon melanurus	1	130	2010-09-15	temporal
Echis carinatus	13	Echis carinatus	2	130	2010-09-15	temporal
Egernia cunninghami	13	Egernia cunninghami	1	130	2010-09-15	temporal
Egernia stokesii	13	Egernia stokesii	1	130	2010-09-15	temporal
Elaphe taeniura	13	Orthriophis taeniurus	1	130	2010-09-15	temporal
Epicrates maurus	13	Epicrates maurus	1	130	2010-09-15	temporal
Erythrolamprus poecilogyrus	13	Liophis poecilogyrus	1	130	2010-09-15	temporal
Furcifer pardalis	13	Furcifer pardalis	1	130	2010-09-15	temporal
Gekko grossmanni	13	Gekko grossmanni	1	130	2010-09-15	temporal
Geochelone elegans	13	Geochelone elegans	1	130	2010-09-15	temporal
Hemidactylus imbricatus	13	Hemidactylus imbricatus	1	130	2010-09-15	temporal
Lampropeltis abnorma	13	Lampropeltis triangulum	1	130	2010-09-15	temporal
Lampropeltis polyzona	13	Lampropeltis triangulum nelsoni	1	130	2010-09-15	temporal
Lampropeltis triangulum	13	Lampropeltis triangulum	1	130	2010-09-15	temporal
Leiocephalus carinatus	13	Leiocephalus carinatus	1	130	2010-09-15	temporal
Lygophis anomalus	13	Goldbauchnatter	1	130	2010-09-15	temporal
Morelia viridis	13	Morelia viridis	1	130	2010-09-15	temporal
Naja annulifera	13	Naja nigricollis	1	130	2010-09-15	temporal
Naja nigricollis	13	Naja nigricollis	1	130	2010-09-15	temporal
Naja nubiae	13	Naja nigricollis	1	130	2010-09-15	temporal
Natrix maura	13	Natrix maura	1	130	2010-09-15	temporal
Pareas carinatus	13	Pareas carinatus	1	130	2010-09-15	temporal
Phelsuma berghofi	13	Phelsuma berghofi	1	130	2010-09-15	temporal
Phelsuma breviceps	13	Phelsuma breviceps	1	130	2010-09-15	temporal
Phelsuma guimbeaui	13	Phelsuma guimbeaui	1	130	2010-09-15	temporal
Phelsuma modesta	13	Phelsuma modesta	2	130	2010-09-15	temporal
Pituophis catenifer	13	Pituophis catenifer	2	130	2010-09-15	temporal
Pogona barbata	13	Bartagame	1	130	2010-09-15	temporal
Pogona vitticeps	13	Bartagame	1	130	2010-09-15	temporal
Pseudechis colletti	13	Pseudechis colletti	1	130	2010-09-15	temporal
Python bivittatus	13	Python molurus bivittatus	1	130	2010-09-15	temporal
Python molurus	13	Python molurus	3	130	2010-09-15	temporal
Python regius	13	Python regius	1	130	2010-09-15	temporal
Shinisaurus crocodilurus	13	Shinisaurus crocodilurus	1	130	2010-09-15	temporal
Stellagama stellio	13	Hardun	3	130	2010-09-15	temporal
Bitis rhinoceros	14	Bitis rhinoceros	1	130	2010-09-15	temporal
Boa constrictor	14	Boa constrictor	2	130	2010-09-15	temporal
Boa imperator	14	Boa constrictor imperator	3	130	2010-09-15	temporal
Brachylophus fasciatus	14	Brachylophus fasciatus	1	130	2010-09-15	temporal
Brachylophus gau	14	Brachylophus fasciatus	1	130	2010-09-15	temporal
Cachryx alfredschmidti	14	Ctenosaura alfredschmidti	1	130	2010-09-15	temporal
Cachryx defensor	14	Ctenosaura defensor	1	130	2010-09-15	temporal
Chrysemys picta	14	Chrysemys picta	3	130	2010-09-15	temporal
Claudius angustatus	14	Claudius angustatus	1	130	2010-09-15	temporal
Coleonyx elegans	14	Coleonyx elegans	1	130	2010-09-15	temporal
Coleonyx mitratus	14	Coleonyx mitratus	1	130	2010-09-15	temporal
Correlophus ciliatus	14	Kronengecko	2	130	2010-09-15	temporal
Crotalus adamanteus	14	Crotalus adamanteus	1	130	2010-09-15	temporal
Crotalus horridus	14	Crotalus horridus	2	130	2010-09-15	temporal
Ctenosaura palearis	14	Ctenosaura palearis	1	130	2010-09-15	temporal
Diplodactylus galeatus	14	Diplodactylus galeatus	1	130	2010-09-15	temporal
Diplodactylus pulcher	14	Diplodactylus pulcher	1	130	2010-09-15	temporal
Egernia stokesii	14	Egernia stokesii	1	130	2010-09-15	temporal
Eublepharis angramainyu	14	Eublepharis macularius	1	130	2010-09-15	temporal
Eublepharis macularius	14	Eublepharis macularius	3	130	2010-09-15	temporal
Eublepharis turcmenicus	14	Eublepharis macularius	1	130	2010-09-15	temporal
Gonyosoma boulengeri	14	Rhynchophis boulengeri	1	130	2010-09-15	temporal
Graptemys oculifera	14	Graptemys oculifera	1	130	2010-09-15	temporal
Heloderma horridum	14	Heloderma horridum	2	130	2010-09-15	temporal
Hemidactylus fasciatus	14	Hemidactylus fasciatus	1	130	2010-09-15	temporal
Iguana iguana	14	Iguana iguana	1	130	2010-09-15	temporal
Kinosternon herrerai	14	Kinosternon herrerai	1	130	2010-09-15	temporal
Lucasium bungabinna	14	Diplodactylus stenodactylus	1	130	2010-09-15	temporal
Lucasium byrnei	14	Diplodactylus byrnei	1	130	2010-09-15	temporal
Lucasium damaeum	14	Lucasium damaeum	1	130	2010-09-15	temporal
Lucasium immaculatum	14	Diplodactylus stenodactylus	1	130	2010-09-15	temporal
Lucasium stenodactylum	14	Diplodactylus stenodactylus	1	130	2010-09-15	temporal
Mauremys annamensis	14	Mauremys annamensis	1	130	2010-09-15	temporal
Mauremys mutica	14	Mauremys mutica	2	130	2010-09-15	temporal
Naja samarensis	14	Naja samarensis	1	130	2010-09-15	temporal
Nephrurus laevissimus	14	Nephrurus levis	1	130	2010-09-15	temporal
Nephrurus levis	14	Nephrurus levis	1	130	2010-09-15	temporal
Paroedura vazimba	14	Paroedura vazimba	1	130	2010-09-15	temporal
Pelusios adansonii	14	Pelusios adansonii	1	130	2010-09-15	temporal
Pelusios chapini	14	Pelusios chapini	1	130	2010-09-15	temporal
Pelusios gabonensis	14	Pelusios gabonensis	1	130	2010-09-15	temporal
Pelusios rhodesianus	14	Pelusios rhodesianus	1	130	2010-09-15	temporal
Phrynops geoffroanus	14	Phrynops geoffroanus	1	130	2010-09-15	temporal
Phrynops tuberosus	14	Phrynops geoffroanus tuberosus	1	130	2010-09-15	temporal
Podarcis siculus	14	Podarcis siculus	2	130	2010-09-15	temporal
Pogona barbata	14	Bartagame	1	130	2010-09-15	temporal
Pogona minor	14	Zwergbartagame	1	130	2010-09-15	temporal
Pogona vitticeps	14	Bartagame	1	130	2010-09-15	temporal
Python bivittatus	14	Python molurus bivittatus	1	130	2010-09-15	temporal
Python molurus	14	Python molurus	3	130	2010-09-15	temporal
Python regius	14	Python regius	1	130	2010-09-15	temporal
Rhacodactylus auriculatus	14	Rhacodactylus auriculatus	1	130	2010-09-15	temporal
Rhinocheilus lecontei	14	Nasennatter	1	130	2010-09-15	temporal
Saurodactylus brosseti	14	Saurodactylus brosseti	1	130	2010-09-15	temporal
Smaug giganteus	14	Cordylus giganteus	1	130	2010-09-15	temporal
Sphaerodactylus elegans	14	Sphaerodactylus elegans	1	130	2010-09-15	temporal
Strophurus ciliaris	14	Strophurus ciliaris	2	130	2010-09-15	temporal
Strophurus wellingtonae	14	Strophurus wellingtonae	1	130	2010-09-15	temporal
Strophurus williamsi	14	Strophurus williamsi	1	130	2010-09-15	temporal
Testudo hermanni	14	Testudo hermanni	2	130	2010-09-15	temporal
Uroplatus henkeli	14	Uroplatus henkeli	1	130	2010-09-15	temporal
Varanus acanthurus	14	Varanus acanthurus	1	130	2010-09-15	temporal
Varanus albigularis	14	Varanus albigularis	1	130	2010-09-15	temporal
Varanus gilleni	14	Varanus gilleni	1	130	2010-09-15	temporal
Varanus jobiensis	14	Varanus jobiensis	1	130	2010-09-15	temporal
Varanus scalaris	14	Varanus timorensis	1	130	2010-09-15	temporal
Varanus storri	14	Varanus storri	1	130	2010-09-15	temporal
Varanus timorensis	14	Varanus timorensis	1	130	2010-09-15	temporal
Aeluroscalabotes felinus	15	Aeluroscalabotes felinus	1	130	2010-09-15	temporal
Aspidites melanocephalus	15	Aspidites melanocephalus	1	130	2010-09-15	temporal
Aspidites ramsayi	15	Woma	1	130	2010-09-15	temporal
Boa constrictor	15	Boa constrictor	2	130	2010-09-15	temporal
Boa imperator	15	Boa constrictor imperator	3	130	2010-09-15	temporal
Candoia aspera	15	Candoia aspera	1	130	2010-09-15	temporal
Claudius angustatus	15	Claudius angustatus	1	130	2010-09-15	temporal
Corallus batesii	15	Corallus caninus	1	130	2010-09-15	temporal
Corallus caninus	15	Corallus caninus	1	130	2010-09-15	temporal
Corallus cookii	15	Corallus hortulanus	1	130	2010-09-15	temporal
Corallus hortulanus	15	Corallus hortulanus	1	130	2010-09-15	temporal
Crotalus vegrandis	15	Crotalus vegrandis	1	130	2010-09-15	temporal
Dermochelys coriacea	15	Leatherback	1	130	2010-09-15	temporal
Eryx conicus	15	Gongylophis conicus	1	130	2010-09-15	temporal
Eublepharis angramainyu	15	Eublepharis macularius	1	130	2010-09-15	temporal
Eublepharis macularius	15	Eublepharis macularius	1	130	2010-09-15	temporal
Eublepharis turcmenicus	15	Eublepharis macularius	1	130	2010-09-15	temporal
Lygodactylus williamsi	15	Lygodactylus williamsi	1	130	2010-09-15	temporal
Malayopython reticulatus	15	Python reticulatus	1	130	2010-09-15	temporal
Mniarogekko chahoua	15	Rhacodactylus chahoua	1	130	2010-09-15	temporal
Morelia bredli	15	Morelia bredli	1	130	2010-09-15	temporal
Morelia spilota	15	Morelia spilota	5	130	2010-09-15	temporal
Morelia viridis	15	Morelia viridis	3	130	2010-09-15	temporal
Nephrurus laevissimus	15	Nephrurus levis	1	130	2010-09-15	temporal
Nephrurus levis	15	Nephrurus levis	1	130	2010-09-15	temporal
Oedura castelnaui	15	Oedura marmorata	1	130	2010-09-15	temporal
Oedura gemmata	15	Oedura marmorata	1	130	2010-09-15	temporal
Oedura gracilis	15	Oedura marmorata	1	130	2010-09-15	temporal
Oedura marmorata	15	Oedura marmorata	1	130	2010-09-15	temporal
Oedura monilis	15	Oedura marmorata	1	130	2010-09-15	temporal
Oedura tryoni	15	Oedura marmorata	1	130	2010-09-15	temporal
Pantherophis emoryi	15	Pantherophis emoryi	1	130	2010-09-15	temporal
Paroedura androyensis	15	Paroedura androyensis	1	130	2010-09-15	temporal
Pogona barbata	15	Bartagame	1	130	2010-09-15	temporal
Pogona vitticeps	15	Bartagame	1	130	2010-09-15	temporal
Python anchietae	15	Python anchietae	1	130	2010-09-15	temporal
Python brongersmai	15	Python brongersmai	1	130	2010-09-15	temporal
Python molurus	15	Tigerpython	1	130	2010-09-15	temporal
Python regius	15	Python regius	3	130	2010-09-15	temporal
Sanzinia madagascariensis	15	Sanzinia	1	130	2010-09-15	temporal
Sanzinia volontany	15	Sanzinia	1	130	2010-09-15	temporal
Simalia amethistina	15	Morelia amethystina	1	130	2010-09-15	temporal
Strophurus spinigerus	15	Strophurus spinigerus	1	130	2010-09-15	temporal
Uromastyx geyri	15	Uromastyx geyri	1	130	2010-09-15	temporal
Varanus acanthurus	15	Varanus acanthurus	1	130	2010-09-15	temporal
Varanus salvadorii	15	Varanus salvadorii	1	130	2010-09-15	temporal
Anolis bimaculatus	16	Anolis bimaculatus	1	130	2010-09-15	temporal
Anolis cristatellus	16	Anolis cristatellus	1	130	2010-09-15	temporal
Anolis garmani	16	Anolis bimaculatus	1	130	2010-09-15	temporal
Anolis gingivinus	16	Anolis gingivinus	1	130	2010-09-15	temporal
Anolis pogus	16	Anolis pogus	1	130	2010-09-15	temporal
Anolis sabanus	16	Anolis sabanus	1	130	2010-09-15	temporal
Aspidites ramsayi	16	Aspidites ramsayi	3	130	2010-09-15	temporal
Boa constrictor	16	Boa constrictor	4	130	2010-09-15	temporal
Boa imperator	16	Boa constrictor imperator	3	130	2010-09-15	temporal
Correlophus ciliatus	16	Rhacodactylus ciliatus	1	130	2010-09-15	temporal
Crotalus atrox	16	Crotalus atrox	1	130	2010-09-15	temporal
Crotalus viridis	16	Crotalus viridis	1	130	2010-09-15	temporal
Elaphe taeniura	16	Orthriophis taeniurus	2	130	2010-09-15	temporal
Epicrates cenchria	16	Epicrates cenchria	2	130	2010-09-15	temporal
Epicrates maurus	16	Epicrates cenchria	1	130	2010-09-15	temporal
Eublepharis angramainyu	16	Eublepharis macularius	1	130	2010-09-15	temporal
Eublepharis macularius	16	Eublepharis macularius	2	130	2010-09-15	temporal
Eublepharis turcmenicus	16	Eublepharis macularius	1	130	2010-09-15	temporal
Gekko gecko	16	Tokeh	1	130	2010-09-15	temporal
Indotestudo elongata	16	Indotestudo elongata	2	130	2010-09-15	temporal
Lampropeltis alterna	16	Lampropeltis alterna	2	130	2010-09-15	temporal
Mniarogekko chahoua	16	Rhacodactylus chahoua	1	130	2010-09-15	temporal
Morelia viridis	16	Morelia viridis	3	130	2010-09-15	temporal
Osteolaemus tetraspis	16	Osteolaemus tetraspis	1	130	2010-09-15	temporal
Pachydactylus tigrinus	16	Pachydactylus tigrinus	1	130	2010-09-15	temporal
Philodryas baroni	16	Philodryas baroni	1	130	2010-09-15	temporal
Phyllopezus pollicaris	16	Phyllopezus pollicaris	1	130	2010-09-15	temporal
Phyllopezus przewalskii	16	Phyllopezus pollicaris	1	130	2010-09-15	temporal
Pogona vitticeps	16	Pogona vitticeps	1	130	2010-09-15	temporal
Python regius	16	Python regius	3	130	2010-09-15	temporal
Simalia amethistina	16	Morelia amethystina	1	130	2010-09-15	temporal
Simalia boeleni	16	Morelia boeleni	1	130	2010-09-15	temporal
Sistrurus catenatus	16	Sistrurus catenatus	1	130	2010-09-15	temporal
Sistrurus tergeminus	16	Sistrurus catenatus tergeminus	1	130	2010-09-15	temporal
Sphaerodactylus parvus	16	Sphaerodactylus parvus	1	130	2010-09-15	temporal
Sphaerodactylus sputator	16	Sphaerodactylus sputator	1	130	2010-09-15	temporal
Testudo hermanni	16	Griechische landschildkr�te	1	130	2010-09-15	temporal
Varanus acanthurus	16	Varanus acanthurus	1	130	2010-09-15	temporal
Varanus doreanus	16	Varanus doreanus	1	130	2010-09-15	temporal
Varanus gouldii	16	Varanus panoptes	1	130	2010-09-15	temporal
Varanus panoptes	16	Varanus panoptes	1	130	2010-09-15	temporal
Ameiva atrigularis	17	Mato	1	130	2010-09-15	temporal
Atheris broadleyi	17	Atheris squamigera	1	130	2010-09-15	temporal
Atheris hispida	17	Atheris squamigera	1	130	2010-09-15	temporal
Atheris squamigera	17	Atheris squamigera	2	130	2010-09-15	temporal
Blaesodactylus sakalava	17	Blaesodactylus sakalava	1	130	2010-09-15	temporal
Boa constrictor	17	Boa constrictor	4	130	2010-09-15	temporal
Boa imperator	17	Boa constrictor imperator	3	130	2010-09-15	temporal
Bothriechis schlegelii	17	Bothriechis schlegelii	1	130	2010-09-15	temporal
Cachryx alfredschmidti	17	Ctenosaura alfredschmidti	1	130	2010-09-15	temporal
Cachryx defensor	17	Ctenosaura defensor	1	130	2010-09-15	temporal
Chondrodactylus fitzsimonsi	17	Chondrodactylus fitzsimonsi	1	130	2010-09-15	temporal
Chondrodactylus pulitzerae	17	Chondrodactylus cf pulitzerae	1	130	2010-09-15	temporal
Coleonyx variegatus	17	Coleonyx variegatus	1	130	2010-09-15	temporal
Correlophus ciliatus	17	Rhacodactylus ciliatus	1	130	2010-09-15	temporal
Cyrtodactylus sangi	17	Cyrtodactylus sp	1	130	2010-09-15	temporal
Cyrtopodion sistanense	17	Cyrtopodion turcmenicum	1	130	2010-09-15	temporal
Diplodactylus galeatus	17	Diplodactylus galeatus	1	130	2010-09-15	temporal
Diplodactylus pulcher	17	Diplodactylus pulcher	1	130	2010-09-15	temporal
Elasmodactylus tuberculosus	17	Elasmodactylus tuberculosus	1	130	2010-09-15	temporal
Eublepharis angramainyu	17	Eublepharis macularius	1	130	2010-09-15	temporal
Eublepharis macularius	17	Eublepharis macularius	2	130	2010-09-15	temporal
Eublepharis turcmenicus	17	Eublepharis macularius	1	130	2010-09-15	temporal
Furcifer pardalis	17	Furcifer pardalis	2	130	2010-09-15	temporal
Gehyra mutilata	17	Gehyra mutilata	2	130	2010-09-15	temporal
Gekko gecko	17	Gekko gecko	1	130	2010-09-15	temporal
Gekko takouensis	17	Gekko takouensis	1	130	2010-09-15	temporal
Goggia incognita	17	Goggia lineata	1	130	2010-09-15	temporal
Goggia lineata	17	Goggia lineata	1	130	2010-09-15	temporal
Gonatodes humeralis	17	Gonatodes humeralis	1	130	2010-09-15	temporal
Gonatodes ocellatus	17	Gonatodes ocellatus	1	130	2010-09-15	temporal
Heloderma horridum	17	Heloderma horridum	2	130	2010-09-15	temporal
Hemidactylus robustus	17	Hemidactylus robustus	1	130	2010-09-15	temporal
Hemidactylus tanganicus	17	Hemidactylus tanganicus	1	130	2010-09-15	temporal
Hemidactylus turcicus	17	Hemidactylus robustus	1	130	2010-09-15	temporal
Heterodon nasicus	17	Heterodon nasicus	1	130	2010-09-15	temporal
Heterodon platirhinos	17	Hakennasennatter	1	130	2010-09-15	temporal
Lepidodactylus lugubris	17	Lepidodactylus lugubris	1	130	2010-09-15	temporal
Lepidodactylus moestus	17	Lepidodactylus lugubris	1	130	2010-09-15	temporal
Lepidodactylus woodfordi	17	Lepidodactylus lugubris	1	130	2010-09-15	temporal
Lucasium byrnei	17	Diplodactylus byrnei	1	130	2010-09-15	temporal
Lygodactylus williamsi	17	Lygodactylus williamsi	1	130	2010-09-15	temporal
Morelia bredli	17	Morelia bredli	1	130	2010-09-15	temporal
Morelia viridis	17	Morelia viridis	1	130	2010-09-15	temporal
Narudasia festiva	17	Narudasia festiva	1	130	2010-09-15	temporal
Ogmodon vitianus	17	Bola	1	130	2010-09-15	temporal
Pachydactylus bicolor	17	Pachydactylus bicolor	1	130	2010-09-15	temporal
Pachydactylus capensis	17	Pachydactylus capensis	1	130	2010-09-15	temporal
Pachydactylus caraculicus	17	Pachydactylus caraculicus	1	130	2010-09-15	temporal
Pachydactylus carinatus	17	Pachydactylus carinatus	1	130	2010-09-15	temporal
Pachydactylus fasciatus	17	Pachydactylus fasciatus	1	130	2010-09-15	temporal
Pachydactylus griffini	17	Pachydactylus purcelli	2	130	2010-09-15	temporal
Pachydactylus haackei	17	Pachydactylus haackei	1	130	2010-09-15	temporal
Pachydactylus mclachlani	17	Pachydactylus mclachlani	1	130	2010-09-15	temporal
Pachydactylus montanus	17	Pachydactylus montanus	2	130	2010-09-15	temporal
Pachydactylus oculatus	17	Pachydactylus oculatus	1	130	2010-09-15	temporal
Pachydactylus oreophilus	17	Pachydactylus oreophilus	1	130	2010-09-15	temporal
Pachydactylus punctatus	17	Pachydactylus punctatus	1	130	2010-09-15	temporal
Pachydactylus purcelli	17	Pachydactylus purcelli	2	130	2010-09-15	temporal
Pachydactylus reconditus	17	Pachydactylus capensis	1	130	2010-09-15	temporal
Pachydactylus scherzi	17	Pachydactylus scherzi	1	130	2010-09-15	temporal
Pachydactylus scutatus	17	Pachydactylus scutatus	1	130	2010-09-15	temporal
Pachydactylus serval	17	Pachydactylus serval	1	130	2010-09-15	temporal
Pachydactylus tsodiloensis	17	Pachydactylus tsodiloensis	1	130	2010-09-15	temporal
Pachydactylus vanzyli	17	Palmatogecko vanzyli	1	130	2010-09-15	temporal
Pachydactylus wahlbergii	17	Colopus wahlbergii	3	130	2010-09-15	temporal
Phyllodactylus wirshingi	17	Phyllodactylus wirshingi	1	130	2010-09-15	temporal
Pogona barbata	17	Bartagame	1	130	2010-09-15	temporal
Pogona vitticeps	17	Bartagame	1	130	2010-09-15	temporal
Pristurus carteri	17	Pristurus carteri	1	130	2010-09-15	temporal
Pseudogekko smaragdinus	17	Pseudogekko smaragdinus	2	130	2010-09-15	temporal
Ptenopus carpi	17	Ptenopus carpi	1	130	2010-09-15	temporal
Python bivittatus	17	Python molurus bivittatus	1	130	2010-09-15	temporal
Python curtus	17	Python curtus	1	130	2010-09-15	temporal
Python molurus	17	Python molurus	1	130	2010-09-15	temporal
Python regius	17	Python regius	2	130	2010-09-15	temporal
Quedenfeldtia moerens	17	Quedenfeldtia moerens	1	130	2010-09-15	temporal
Rhinocheilus lecontei	17	Nasennatter	1	130	2010-09-15	temporal
Rhoptropus barnardi	17	Rhoptropus barnardi	1	130	2010-09-15	temporal
Smaug giganteus	17	Cordylus giganteus	1	130	2010-09-15	temporal
Sphaerodactylus townsendi	17	Sphaerodactylus townsendi	1	130	2010-09-15	temporal
Strophurus wellingtonae	17	Strophurus wellingtonae	1	130	2010-09-15	temporal
Tenuidactylus elongatus	17	Cyrtopodion elongatum	1	130	2010-09-15	temporal
Tenuidactylus turcmenicus	17	Cyrtopodion turcmenicum	1	130	2010-09-15	temporal
Testudo hermanni	17	Griechische landschildkr�te	1	130	2010-09-15	temporal
Thamnophis cyrtopsis	17	Thamnophis cyrtopsis	2	130	2010-09-15	temporal
Thamnophis fulvus	17	Thamnophis cyrtopsis	1	130	2010-09-15	temporal
Trimeresurus albolabris	17	Cryptelytrops albolabris	1	130	2010-09-15	temporal
Tropidolaemus laticinctus	17	Tropidolaemus wagleri	1	130	2010-09-15	temporal
Tropidolaemus wagleri	17	Tropidolaemus wagleri	1	130	2010-09-15	temporal
Uromastyx macfadyeni	17	Uromastyx macfadyeni	1	130	2010-09-15	temporal
Varanus acanthurus	17	Varanus acanthurus	1	130	2010-09-15	temporal
Varanus albigularis	17	Varanus albigularis	1	130	2010-09-15	temporal
Varanus caudolineatus	17	Varanus caudolineatus	1	130	2010-09-15	temporal
Varanus gilleni	17	Varanus gilleni	1	130	2010-09-15	temporal
Varanus jobiensis	17	Varanus jobiensis	1	130	2010-09-15	temporal
Varanus scalaris	17	Varanus timorensis	1	130	2010-09-15	temporal
Varanus storri	17	Varanus storri	1	130	2010-09-15	temporal
Varanus timorensis	17	Varanus timorensis	1	130	2010-09-15	temporal
Boa constrictor	18	Boa constrictor	2	130	2010-09-15	temporal
Boa imperator	18	Boa constrictor	2	130	2010-09-15	temporal
Boaedon capensis	18	Lamprophis capensis	1	130	2010-09-15	temporal
Bothrochilus boa	18	Bothrochilus boa	1	130	2010-09-15	temporal
Crotalus ruber	18	Crotalus ruber	1	130	2010-09-15	temporal
Eryx colubrinus	18	Eryx jaculus	1	130	2010-09-15	temporal
Eryx conicus	18	Eryx conicus	1	130	2010-09-15	temporal
Eryx jaculus	18	Eryx jaculus	1	130	2010-09-15	temporal
Eublepharis macularius	18	Leopardgecko	1	130	2010-09-15	temporal
Gonyosoma boulengeri	18	Rhynchophis boulengeri	1	130	2010-09-15	temporal
Heterodon nasicus	18	Heterodon nasicus	1	130	2010-09-15	temporal
Heterodon platirhinos	18	Hakennasennatter	1	130	2010-09-15	temporal
Lichanura trivirgata	18	Lichanura trivirgata	1	130	2010-09-15	temporal
Lygodactylus williamsi	18	Lygodactylus williamsi	1	130	2010-09-15	temporal
Morelia viridis	18	Morelia viridis	1	130	2010-09-15	temporal
Pogona barbata	18	Bartagame	1	130	2010-09-15	temporal
Pogona vitticeps	18	Pogona vitticeps	2	130	2010-09-15	temporal
Python brongersmai	18	Blood python	1	130	2010-09-15	temporal
Python curtus	18	Python curtus	2	130	2010-09-15	temporal
Python regius	18	Python regius	2	130	2010-09-15	temporal
Rhinocheilus lecontei	18	Nasennatter	1	130	2010-09-15	temporal
Sceloporus esperanzae	18	Sceloporus malachiticus	1	130	2010-09-15	temporal
Sceloporus hondurensis	18	Sceloporus malachiticus	1	130	2010-09-15	temporal
Sceloporus malachiticus	18	Sceloporus malachiticus	2	130	2010-09-15	temporal
Sceloporus poinsettii	18	Stachelleguan	1	130	2010-09-15	temporal
Sceloporus schmidti	18	Sceloporus malachiticus	1	130	2010-09-15	temporal
Sceloporus smaragdinus	18	Sceloporus malachiticus	1	130	2010-09-15	temporal
Sceloporus taeniocnemis	18	Sceloporus malachiticus	1	130	2010-09-15	temporal
Testudo hermanni	18	Testudo hermanni	3	130	2010-09-15	temporal
Thamnophis cyrtopsis	18	Thamnophis cyrtopsis	2	130	2010-09-15	temporal
Thamnophis fulvus	18	Thamnophis cyrtopsis	1	130	2010-09-15	temporal
Acanthocercus atricollis	19	Acanthocercus atricollis	1	130	2010-09-15	temporal
Acanthosaura bintangensis	19	Acanthosaura crucigera	1	130	2010-09-15	temporal
Acanthosaura cardamomensis	19	Acanthosaura crucigera	1	130	2010-09-15	temporal
Acanthosaura crucigera	19	Acanthosaura crucigera	1	130	2010-09-15	temporal
Acanthosaura phuketensis	19	Acanthosaura crucigera	1	130	2010-09-15	temporal
Aeluroscalabotes felinus	19	Aeluroscalabotes felinus	1	130	2010-09-15	temporal
Ameiva atrigularis	19	Mato	1	130	2010-09-15	temporal
Cerastes cerastes	19	Cerastes cerastes	1	130	2010-09-15	temporal
Cerastes gasperettii	19	Cerastes cerastes	1	130	2010-09-15	temporal
Chamaeleo dilepis	19	Chamaeleo dilepis	1	130	2010-09-15	temporal
Corallus batesii	19	Corallus batesii	1	130	2010-09-15	temporal
Correlophus ciliatus	19	Rhacodactylus ciliatus	1	130	2010-09-15	temporal
Eublepharis angramainyu	19	Eublepharis macularius	1	130	2010-09-15	temporal
Eublepharis macularius	19	Eublepharis macularius	2	130	2010-09-15	temporal
Eublepharis turcmenicus	19	Eublepharis macularius	1	130	2010-09-15	temporal
Heterodon nasicus	19	Heterodon nasicus	1	130	2010-09-15	temporal
Heterodon platirhinos	19	Hakennasennatter	1	130	2010-09-15	temporal
Homopholis fasciata	19	Homopholis fasciata	1	130	2010-09-15	temporal
Kinyongia fischeri	19	Bradypodion fischeri	1	130	2010-09-15	temporal
Kinyongia tavetana	19	Bradypodion tavetanum	1	130	2010-09-15	temporal
Kinyongia vosseleri	19	Bradypodion fischeri	1	130	2010-09-15	temporal
Lampropeltis ruthveni	19	Lampropeltis ruthveni	1	130	2010-09-15	temporal
Lucasium steindachneri	19	Lucasium steindachneri	1	130	2010-09-15	temporal
Lygodactylus kimhowelli	19	Lygodactylus kimhowelli	1	130	2010-09-15	temporal
Lygodactylus mombasicus	19	Lygodactylus picturatus	1	130	2010-09-15	temporal
Lygodactylus picturatus	19	Lygodactylus picturatus	1	130	2010-09-15	temporal
Lygodactylus williamsi	19	Lygodactylus williamsi	1	130	2010-09-15	temporal
Matobosaurus validus	19	Gerrhosaurus validus	1	130	2010-09-15	temporal
Pachydactylus tigrinus	19	Pachydactylus tigrinus	1	130	2010-09-15	temporal
Phrynosoma platyrhinos	19	Phrynosoma platyrhinos	1	130	2010-09-15	temporal
Platysaurus imperator	19	Platysaurus imperator	1	130	2010-09-15	temporal
Psammophis tanganicus	19	Psammophis tanganicus	1	130	2010-09-15	temporal
Python regius	19	Python regius	1	130	2010-09-15	temporal
Rhinocheilus lecontei	19	Nasennatter	1	130	2010-09-15	temporal
Rieppeleon brachyurus	19	Rhampholeon brevicaudatus	1	130	2010-09-15	temporal
Rieppeleon brevicaudatus	19	Rhampholeon brevicaudatus	1	130	2010-09-15	temporal
Sceloporus occidentalis	19	Sceloporus occidentalis	1	130	2010-09-15	temporal
Smaug giganteus	19	Cordylus giganteus	1	130	2010-09-15	temporal
Trimeresurus venustus	19	Cryptelytrops venustus	1	130	2010-09-15	temporal
Trioceros bitaeniatus	19	Chamaeleo bitaeniatus	1	130	2010-09-15	temporal
Trioceros melleri	19	Chamaeleo melleri	1	130	2010-09-15	temporal
Underwoodisaurus milii	19	Underwoodisaurus milii	1	130	2010-09-15	temporal
Varanus acanthurus	19	Varanus acanthurus	1	130	2010-09-15	temporal
Xenodon matogrossensis	19	Lystrophis matogrossensis	1	130	2010-09-15	temporal
Xenodon pulcher	19	Lystrophis pulcher	1	130	2010-09-15	temporal
Aeluroscalabotes felinus	20	Aeluroscalabotes felinus	1	130	2010-09-15	temporal
Anolis sagrei	20	Anolis sagrei	2	130	2010-09-15	temporal
Basiliscus plumifrons	20	Basiliscus plumifrons	1	130	2010-09-15	temporal
Basiliscus vittatus	20	Basiliscus vittatus	1	130	2010-09-15	temporal
Boa constrictor	20	Boa constrictor	2	130	2010-09-15	temporal
Boa imperator	20	Boa constrictor imperator	3	130	2010-09-15	temporal
Boaedon fuliginosus	20	Boaedon fuliginosus	1	130	2010-09-15	temporal
Cachryx alfredschmidti	20	Ctenosaura alfredschmidti	1	130	2010-09-15	temporal
Correlophus ciliatus	20	Rhacodactylus ciliatus	1	130	2010-09-15	temporal
Correlophus sarasinorum	20	Rhacodactylus sarasinorum	1	130	2010-09-15	temporal
Crotaphytus collaris	20	Crotaphytus collaris	1	130	2010-09-15	temporal
Ctenosaura palearis	20	Ctenosaura palearis	1	130	2010-09-15	temporal
Cuora galbinifrons	20	Cuora galbinifrons	2	130	2010-09-15	temporal
Cuora mouhotii	20	Cuora serrata	1	130	2010-09-15	temporal
Dracaena guianensis	20	Dracaena guianensis	1	130	2010-09-15	temporal
Egernia cunninghami	20	Egernia cunninghami	1	130	2010-09-15	temporal
Egernia stokesii	20	Egernia stokesii	1	130	2010-09-15	temporal
Egernia striolata	20	Egernia striolata	1	130	2010-09-15	temporal
Emys orbicularis	20	Emys orbicularis	2	130	2010-09-15	temporal
Eublepharis angramainyu	20	Eublepharis macularius	1	130	2010-09-15	temporal
Eublepharis macularius	20	Eublepharis macularius	2	130	2010-09-15	temporal
Eublepharis turcmenicus	20	Eublepharis macularius	1	130	2010-09-15	temporal
Eurydactylodes agricolae	20	Eurydactylodes agricolae	1	130	2010-09-15	temporal
Gekko grossmanni	20	Gekko grossmanni	1	130	2010-09-15	temporal
Heloderma horridum	20	Heloderma horridum	2	130	2010-09-15	temporal
Hemidactylus granosus	20	Hemidactylus turcicus	1	130	2010-09-15	temporal
Hemidactylus robustus	20	Hemidactylus turcicus	1	130	2010-09-15	temporal
Hemidactylus turcicus	20	Hemidactylus turcicus	1	130	2010-09-15	temporal
Hemidactylus ulii	20	Hemidactylus turcicus	1	130	2010-09-15	temporal
Laemanctus serratus	20	Laemanctus serratus	1	130	2010-09-15	temporal
Leiocephalus carinatus	20	Leiocephalus carinatus	1	130	2010-09-15	temporal
Mauremys reevesii	20	Emys reevesii	4	130	2010-09-15	temporal
Mniarogekko chahoua	20	Rhacodactylus chahoua	1	130	2010-09-15	temporal
Morelia viridis	20	Morelia viridis	1	130	2010-09-15	temporal
Phelsuma nigristriata	20	Phelsuma nigristriata	1	130	2010-09-15	temporal
Phelsuma standingi	20	Phelsuma standingi	1	130	2010-09-15	temporal
Pogona barbata	20	Bartagame	1	130	2010-09-15	temporal
Pogona henrylawsoni	20	Pogona henrylawsoni	1	130	2010-09-15	temporal
Pogona minor	20	Zwergbartagame	1	130	2010-09-15	temporal
Pogona vitticeps	20	Bartagame	1	130	2010-09-15	temporal
Python bivittatus	20	Python molurus bivittatus	1	130	2010-09-15	temporal
Python molurus	20	Python molurus	1	130	2010-09-15	temporal
Python regius	20	K�nigspython	1	130	2010-09-15	temporal
Rhacodactylus auriculatus	20	Rhacodactylus auriculatus	1	130	2010-09-15	temporal
Shinisaurus crocodilurus	20	Shinisaurus crocodilurus	1	130	2010-09-15	temporal
Simalia boeleni	20	Morelia boeleni	1	130	2010-09-15	temporal
Smaug giganteus	20	Cordylus giganteus	1	130	2010-09-15	temporal
Sternotherus depressus	20	Sternotherus depressus	1	130	2010-09-15	temporal
Trioceros melleri	20	Chamaeleo melleri	1	130	2010-09-15	temporal
Uromastyx ornata	20	Uromastyx ornata	1	130	2010-09-15	temporal
Uroplatus guentheri	20	Uroplatus guentheri	1	130	2010-09-15	temporal
Varanus acanthurus	20	Varanus acanthurus	1	130	2010-09-15	temporal
Varanus albigularis	20	Varanus albigularis	1	130	2010-09-15	temporal
Varanus gilleni	20	Varanus gilleni	1	130	2010-09-15	temporal
Varanus gouldii	20	Varanus panoptes	1	130	2010-09-15	temporal
Varanus panoptes	20	Varanus panoptes	2	130	2010-09-15	temporal
Varanus scalaris	20	Varanus timorensis	1	130	2010-09-15	temporal
Varanus storri	20	Varanus storri	1	130	2010-09-15	temporal
Varanus timorensis	20	Varanus timorensis	1	130	2010-09-15	temporal
Zamenis longissimus	20	Zamenis longissimus	1	130	2010-09-15	temporal
Atheris ceratophora	21	Atheris ceratophora	1	130	2010-09-15	temporal
Boaedon olivaceus	21	Lamprophis olivaceus	1	130	2010-09-15	temporal
Cerastes cerastes	21	Cerastes cerastes	1	130	2010-09-15	temporal
Cerastes gasperettii	21	Cerastes cerastes	1	130	2010-09-15	temporal
Eublepharis macularius	21	Leopardgecko	1	130	2010-09-15	temporal
Lampropeltis ruthveni	21	Lampropeltis ruthveni	1	130	2010-09-15	temporal
Lytorhynchus diadema	21	Lytorhynchus diadema	1	130	2010-09-15	temporal
Ovophis okinavensis	21	Ovophis okinavensis	1	130	2010-09-15	temporal
Ovophis tonkinensis	21	Ovophis tonkinensis	1	130	2010-09-15	temporal
Philodryas baroni	21	Philodryas baroni	1	130	2010-09-15	temporal
Python regius	21	Python regius	3	130	2010-09-15	temporal
Rhacodactylus auriculatus	21	Rhacodactylus auriculatus	1	130	2010-09-15	temporal
Rhynchocalamus melanocephalus	21	Rhynchocalamus melanocephalus	1	130	2010-09-15	temporal
Trimeresurus venustus	21	Cryptelytrops venustus	1	130	2010-09-15	temporal
Uromastyx geyri	21	Uromastyx geyri	1	130	2010-09-15	temporal
Bavayia robusta	22	Bavayia robusta	1	130	2010-09-20	temporal
Boa constrictor	22	Boa constrictor	2	130	2010-09-20	temporal
Boa imperator	22	Boa constrictor	2	130	2010-09-20	temporal
Correlophus ciliatus	22	Rhacodactylus ciliatus	1	130	2010-09-20	temporal
Diplodactylus galeatus	22	Diplodactylus galeatus	1	130	2010-09-20	temporal
Diplodactylus pulcher	22	Diplodactylus pulcher	1	130	2010-09-20	temporal
Eublepharis macularius	22	Leopardgecko	1	130	2010-09-20	temporal
Furcifer pardalis	22	Furcifer pardalis	1	130	2010-09-20	temporal
Hemidactylus sahgali	22	Hemidactylus triedrus	1	130	2010-09-20	temporal
Hemidactylus triedrus	22	Hemidactylus triedrus	1	130	2010-09-20	temporal
Hemidactylus whitakeri	22	Hemidactylus triedrus	1	130	2010-09-20	temporal
Lucasium byrnei	22	Diplodactylus byrnei	1	130	2010-09-20	temporal
Lygodactylus williamsi	22	Lygodactylus williamsi	1	130	2010-09-20	temporal
Mauremys reevesii	22	Emys reevesii	4	130	2010-09-20	temporal
Paroedura bastardi	22	Paroedura bastardi	1	130	2010-09-20	temporal
Python brongersmai	22	Blood python	1	130	2010-09-20	temporal
Python curtus	22	Blood python	1	130	2010-09-20	temporal
Python regius	22	Python regius	2	130	2010-09-20	temporal
Rhacodactylus auriculatus	22	Rhacodactylus auriculatus	1	130	2010-09-20	temporal
Strophurus wellingtonae	22	Strophurus wellingtonae	1	130	2010-09-20	temporal
Tarentola annularis	22	Tarentola annularis	1	130	2010-09-20	temporal
Tympanocryptis tetraporophora	22	Tympanocryptis tetraporophora	1	130	2010-09-20	temporal
Amalosia lesueurii	23	Oedura rhombifer	3	130	2010-09-15	temporal
Amalosia rhombifer	23	Oedura rhombifer	2	130	2010-09-15	temporal
Boa constrictor	23	Boa constrictor	2	130	2010-09-15	temporal
Boa imperator	23	Boa constrictor imperator	3	130	2010-09-15	temporal
Eublepharis angramainyu	23	Eublepharis macularius	1	130	2010-09-15	temporal
Eublepharis macularius	23	Eublepharis macularius	2	130	2010-09-15	temporal
Eublepharis turcmenicus	23	Eublepharis macularius	1	130	2010-09-15	temporal
Heloderma horridum	23	Heloderma horridum	2	130	2010-09-15	temporal
Hesperoedura reticulata	23	Oedura reticulata	1	130	2010-09-15	temporal
Lampropeltis californiae	23	Lampropeltis getula californiae	1	130	2010-09-15	temporal
Lampropeltis getula	23	Lampropeltis getula	1	130	2010-09-15	temporal
Lygodactylus kimhowelli	23	Lygodactylus kimhowelli	1	130	2010-09-15	temporal
Nephrurus amyae	23	Nephrurus amyae	1	130	2010-09-15	temporal
Oedura filicipoda	23	Oedura filicipoda	1	130	2010-09-15	temporal
Oedura gemmata	23	Oedura gemmata	1	130	2010-09-15	temporal
Oedura gracilis	23	Oedura gracilis	1	130	2010-09-15	temporal
Pogona barbata	23	Bartagame	1	130	2010-09-15	temporal
Pogona vitticeps	23	Pogona vitticeps	2	130	2010-09-15	temporal
Python bivittatus	23	Python molurus bivittatus	1	130	2010-09-15	temporal
Python molurus	23	Python molurus	2	130	2010-09-15	temporal
Python regius	23	Python regius	1	130	2010-09-15	temporal
Rhacodactylus leachianus	23	Rhacodactylus leachianus	3	130	2010-09-15	temporal
Smaug giganteus	23	Cordylus giganteus	1	130	2010-09-15	temporal
Testudo hermanni	23	Testudo hermanni	3	130	2010-09-15	temporal
Timon lepidus	23	Timon lepidus	1	130	2010-09-15	temporal
Varanus acanthurus	23	Varanus acanthurus	1	130	2010-09-15	temporal
Varanus albigularis	23	Varanus albigularis	1	130	2010-09-15	temporal
Varanus caudolineatus	23	Varanus caudolineatus	1	130	2010-09-15	temporal
Varanus gilleni	23	Varanus gilleni	1	130	2010-09-15	temporal
Varanus gouldii	23	Varanus panoptes	1	130	2010-09-15	temporal
Varanus jobiensis	23	Varanus jobiensis	1	130	2010-09-15	temporal
Varanus panoptes	23	Varanus panoptes	3	130	2010-09-15	temporal
Varanus scalaris	23	Varanus timorensis	1	130	2010-09-15	temporal
Varanus storri	23	Varanus storri	1	130	2010-09-15	temporal
Varanus timorensis	23	Varanus timorensis	1	130	2010-09-15	temporal
Aspidites ramsayi	24	Aspidites ramsayi	2	130	2010-09-15	temporal
Hoplodactylus duvaucelii	24	Rhacodactylus trachyrhynchus	1	130	2010-09-15	temporal
Lygodactylus williamsi	24	Lygodactylus williamsi	1	130	2010-09-15	temporal
Morelia spilota	24	Teppichpython	1	130	2010-09-15	temporal
Morelia viridis	24	Morelia viridis	1	130	2010-09-15	temporal
Ophiophagus hannah	24	Ophiophagus hannah	1	130	2010-09-15	temporal
Phelsuma astriata	24	Phelsuma astriata	2	130	2010-09-15	temporal
Philodryas baroni	24	Philodryas baroni	1	130	2010-09-15	temporal
Python anchietae	24	Python anchietae	1	130	2010-09-15	temporal
Python regius	24	Python regius	2	130	2010-09-15	temporal
Rhacodactylus trachycephalus	24	Rhacodactylus trachyrhynchus trachycephalus	1	130	2010-09-15	temporal
Rhacodactylus trachyrhynchus	24	Rhacodactylus trachyrhynchus	1	130	2010-09-15	temporal
Sauromalus ater	24	Sauromalus obesus	1	130	2010-09-15	temporal
Testudo hermanni	24	Testudo hermanni	2	130	2010-09-15	temporal
Tribolonotus gracilis	24	Tribolonotus gracilis	1	130	2010-09-15	temporal
Tropidophorus sinicus	24	Tropidophorus sinicus	1	130	2010-09-15	temporal
Uromastyx acanthinura	24	Uromastyx acanthinura	1	130	2010-09-15	temporal
Uromastyx dispar	24	Uromastyx dispar	2	130	2010-09-15	temporal
Varanus salvadorii	24	Varanus salvadorii	2	130	2010-09-15	temporal
Aldabrachelys gigantea	25	Geochelone gigantea	1	130	2010-09-15	temporal
Anolis garmani	25	Anolis garmani	1	130	2010-09-15	temporal
Anolis trinitatis	25	Anolis trinitatis	1	130	2010-09-15	temporal
Bogertophis subocularis	25	Bogertophis subocularis	1	130	2010-09-15	temporal
Centrochelys sulcata	25	Geochelone sulcata	1	130	2010-09-15	temporal
Chelus fimbriata	25	Mata mata	1	130	2010-09-15	temporal
Correlophus ciliatus	25	Kronengecko	3	130	2010-09-15	temporal
Correlophus sarasinorum	25	Rhacodactylus sarasinorum	1	130	2010-09-15	temporal
Deinagkistrodon acutus	25	Deinagkistrodon acutus	2	130	2010-09-15	temporal
Eublepharis macularius	25	Leopardgecko	1	130	2010-09-15	temporal
Furcifer pardalis	25	Furcifer pardalis	2	130	2010-09-15	temporal
Hemitheconyx caudicinctus	25	Hemitheconyx caudicinctus	1	130	2010-09-15	temporal
Heterodon nasicus	25	Heterodon nasicus	1	130	2010-09-15	temporal
Iguana iguana	25	Iguana iguana	1	130	2010-09-15	temporal
Kinixys belliana	25	Kinixys belliana	1	130	2010-09-15	temporal
Kinixys spekii	25	Kinixys belliana	1	130	2010-09-15	temporal
Kinyongia fischeri	25	Bradypodion fischeri	1	130	2010-09-15	temporal
Kinyongia vosseleri	25	Bradypodion fischeri	1	130	2010-09-15	temporal
Lucasium byrnei	25	Diplodactylus byrnei	1	130	2010-09-15	temporal
Masticophis flagellum	25	Masticophis flagellum	1	130	2010-09-15	temporal
Mniarogekko chahoua	25	Rhacodactylus chahoua	1	130	2010-09-15	temporal
Morelia viridis	25	Morelia viridis	1	130	2010-09-15	temporal
Nephrurus laevissimus	25	Nephrurus levis	1	130	2010-09-15	temporal
Nephrurus levis	25	Nephrurus levis	2	130	2010-09-15	temporal
Paroedura picta	25	Paroedura picta	1	130	2010-09-15	temporal
Podarcis siculus	25	Podarcis siculus	3	130	2010-09-15	temporal
Python regius	25	Python regius	2	130	2010-09-15	temporal
Rhacodactylus auriculatus	25	Rhacodactylus auriculatus	1	130	2010-09-15	temporal
Simalia amethistina	25	Morelia amethystina	1	130	2010-09-15	temporal
Simalia boeleni	25	Morelia boeleni	1	130	2010-09-15	temporal
Stigmochelys pardalis	25	Geochelone pardalis	1	130	2010-09-15	temporal
Strophurus intermedius	25	Strophurus intermedius	2	130	2010-09-15	temporal
Strophurus spinigerus	25	Strophurus spinigerus	2	130	2010-09-15	temporal
Strophurus strophurus	25	Diplodactylus strophurus	1	130	2010-09-15	temporal
Trioceros jacksonii	25	Trioceros jacksonii	2	130	2010-09-15	temporal
Trioceros montium	25	Trioceros montium	1	130	2010-09-15	temporal
Varanus doreanus	25	Varanus doreanus	1	130	2010-09-15	temporal
Xerotyphlops vermicularis	25	Typhlops vermicularis	1	130	2010-09-15	temporal
Abronia deppii	26	Abronia deppei	1	130	2010-09-15	temporal
Abronia graminea	26	Abronia graminea	1	130	2010-09-15	temporal
Abronia taeniata	26	Abronia taeniata	1	130	2010-09-15	temporal
Acanthosaura armata	26	Acanthosaura armata	1	130	2010-09-15	temporal
Acanthosaura cardamomensis	26	Acanthosaura armata	1	130	2010-09-15	temporal
Acanthosaura phuketensis	26	Acanthosaura armata	1	130	2010-09-15	temporal
Acontias percivali	26	Acontias percivali	1	130	2010-09-15	temporal
Aeluroscalabotes felinus	26	Aeluroscalabotes felinus	1	130	2010-09-15	temporal
Ameiva atrigularis	26	Mato	1	130	2010-09-15	temporal
Aspidites melanocephalus	26	Aspidites melanocephalus	1	130	2010-09-15	temporal
Aspidites ramsayi	26	Aspidites ramsayi	1	130	2010-09-15	temporal
Blaesodactylus sakalava	26	Blaesodactylus sakalava	1	130	2010-09-15	temporal
Boa constrictor	26	Boa constrictor	2	130	2010-09-15	temporal
Boa imperator	26	Boa constrictor imperator	3	130	2010-09-15	temporal
Calumma parsonii	26	Calumma parsonii	1	130	2010-09-15	temporal
Chondrodactylus fitzsimonsi	26	Chondrodactylus fitzsimonsi	1	130	2010-09-15	temporal
Chondrodactylus pulitzerae	26	Chondrodactylus cf pulitzerae	1	130	2010-09-15	temporal
Coleonyx variegatus	26	Coleonyx variegatus	1	130	2010-09-15	temporal
Correlophus ciliatus	26	Kronengecko	2	130	2010-09-15	temporal
Corucia zebrata	26	Corucia zebrata	1	130	2010-09-15	temporal
Cyrtodactylus sangi	26	Cyrtodactylus sp	1	130	2010-09-15	temporal
Cyrtopodion sistanense	26	Cyrtopodion turcmenicum	1	130	2010-09-15	temporal
Egernia depressa	26	Egernia depressa	1	130	2010-09-15	temporal
Elaphe schrenckii	26	Amurnatter	2	130	2010-09-15	temporal
Elasmodactylus tuberculosus	26	Elasmodactylus tuberculosus	1	130	2010-09-15	temporal
Eublepharis angramainyu	26	Eublepharis macularius	1	130	2010-09-15	temporal
Eublepharis macularius	26	Eublepharis macularius	1	130	2010-09-15	temporal
Eublepharis turcmenicus	26	Eublepharis macularius	1	130	2010-09-15	temporal
Gehyra mutilata	26	Gehyra mutilata	2	130	2010-09-15	temporal
Gekko gecko	26	Gekko gecko	1	130	2010-09-15	temporal
Gekko smithii	26	Gekko smithii	2	130	2010-09-15	temporal
Gekko takouensis	26	Gekko takouensis	1	130	2010-09-15	temporal
Gekko vittatus	26	Gekko vittatus	2	130	2010-09-15	temporal
Goggia incognita	26	Goggia lineata	1	130	2010-09-15	temporal
Goggia lineata	26	Goggia lineata	1	130	2010-09-15	temporal
Gonatodes humeralis	26	Gonatodes humeralis	1	130	2010-09-15	temporal
Gonatodes ocellatus	26	Gonatodes ocellatus	1	130	2010-09-15	temporal
Gonatodes rayito	26	Gonatodes vittatus	1	130	2010-09-15	temporal
Gonatodes vittatus	26	Gonatodes vittatus	1	130	2010-09-15	temporal
Gonocephalus bellii	26	Gonocephalus bellii	1	130	2010-09-15	temporal
Gonocephalus grandis	26	Gonocephalus grandis	1	130	2010-09-15	temporal
Heloderma suspectum	26	Heloderma suspectum	2	130	2010-09-15	temporal
Hemidactylus adensis	26	Hemidactylus sp	1	130	2010-09-15	temporal
Hemidactylus awashensis	26	Hemidactylus sp	1	130	2010-09-15	temporal
Hemidactylus granosus	26	Hemidactylus sp	1	130	2010-09-15	temporal
Hemidactylus inintellectus	26	Hemidactylus sp	1	130	2010-09-15	temporal
Hemidactylus kamdemtohami	26	Hemidactylus sp	1	130	2010-09-15	temporal
Hemidactylus kangerensis	26	Hemidactylus sp	1	130	2010-09-15	temporal
Hemidactylus leschenaultii	26	Hemidactylus leschenaulti	1	130	2010-09-15	temporal
Hemidactylus mandebensis	26	Hemidactylus sp	1	130	2010-09-15	temporal
Hemidactylus robustus	26	Hemidactylus robustus	1	130	2010-09-15	temporal
Hemidactylus tanganicus	26	Hemidactylus tanganicus	1	130	2010-09-15	temporal
Hemidactylus turcicus	26	Hemidactylus robustus	1	130	2010-09-15	temporal
Hemidactylus ulii	26	Hemidactylus sp	1	130	2010-09-15	temporal
Heterodon nasicus	26	Heterodon nasicus	1	130	2010-09-15	temporal
Laudakia melanura	26	Laudakia melanura	1	130	2010-09-15	temporal
Lepidodactylus lugubris	26	Lepidodactylus lugubris	1	130	2010-09-15	temporal
Lepidodactylus moestus	26	Lepidodactylus lugubris	1	130	2010-09-15	temporal
Lepidodactylus woodfordi	26	Lepidodactylus lugubris	1	130	2010-09-15	temporal
Liasis mackloti	26	Liasis mackloti	3	130	2010-09-15	temporal
Morelia viridis	26	Morelia viridis	1	130	2010-09-15	temporal
Narudasia festiva	26	Narudasia festiva	1	130	2010-09-15	temporal
Pachydactylus bicolor	26	Pachydactylus bicolor	1	130	2010-09-15	temporal
Pachydactylus capensis	26	Pachydactylus capensis	1	130	2010-09-15	temporal
Pachydactylus caraculicus	26	Pachydactylus caraculicus	1	130	2010-09-15	temporal
Pachydactylus carinatus	26	Pachydactylus carinatus	1	130	2010-09-15	temporal
Pachydactylus fasciatus	26	Pachydactylus fasciatus	1	130	2010-09-15	temporal
Pachydactylus griffini	26	Pachydactylus purcelli	2	130	2010-09-15	temporal
Pachydactylus haackei	26	Pachydactylus haackei	1	130	2010-09-15	temporal
Pachydactylus mclachlani	26	Pachydactylus mclachlani	1	130	2010-09-15	temporal
Pachydactylus montanus	26	Pachydactylus montanus	2	130	2010-09-15	temporal
Pachydactylus oculatus	26	Pachydactylus oculatus	1	130	2010-09-15	temporal
Pachydactylus oreophilus	26	Pachydactylus oreophilus	1	130	2010-09-15	temporal
Pachydactylus punctatus	26	Pachydactylus punctatus	1	130	2010-09-15	temporal
Pachydactylus purcelli	26	Pachydactylus purcelli	2	130	2010-09-15	temporal
Pachydactylus reconditus	26	Pachydactylus capensis	1	130	2010-09-15	temporal
Pachydactylus scherzi	26	Pachydactylus scherzi	1	130	2010-09-15	temporal
Pachydactylus scutatus	26	Pachydactylus scutatus	1	130	2010-09-15	temporal
Pachydactylus serval	26	Pachydactylus serval	1	130	2010-09-15	temporal
Pachydactylus tigrinus	26	Pachydactylus tigrinus	1	130	2010-09-15	temporal
Pachydactylus tsodiloensis	26	Pachydactylus tsodiloensis	1	130	2010-09-15	temporal
Pachydactylus vanzyli	26	Palmatogecko vanzyli	1	130	2010-09-15	temporal
Pachydactylus wahlbergii	26	Colopus wahlbergii	3	130	2010-09-15	temporal
Phelsuma grandis	26	Phelsuma grandis	1	130	2010-09-15	temporal
Phelsuma laticauda	26	Phelsuma laticauda	1	130	2010-09-15	temporal
Phelsuma standingi	26	Phelsuma standingi	1	130	2010-09-15	temporal
Phrynosoma asio	26	Phrynosoma asio	1	130	2010-09-15	temporal
Phyllodactylus wirshingi	26	Phyllodactylus wirshingi	1	130	2010-09-15	temporal
Pogona vitticeps	26	Pogona vitticeps	1	130	2010-09-15	temporal
Pristurus carteri	26	Pristurus carteri	1	130	2010-09-15	temporal
Pseudogekko smaragdinus	26	Pseudogekko smaragdinus	2	130	2010-09-15	temporal
Ptenopus carpi	26	Ptenopus carpi	1	130	2010-09-15	temporal
Ptenopus kochi	26	Ptenopus kochi	1	130	2010-09-15	temporal
Ptychozoon cicakterbang	26	Ptychozoon kuhli	2	130	2010-09-15	temporal
Ptychozoon kuhli	26	Ptychozoon kuhli	1	130	2010-09-15	temporal
Ptychozoon lionotum	26	Ptychozoon lionotum	1	130	2010-09-15	temporal
Ptychozoon nicobarensis	26	Ptychozoon kuhli	1	130	2010-09-15	temporal
Quedenfeldtia moerens	26	Quedenfeldtia moerens	1	130	2010-09-15	temporal
Rhoptropus barnardi	26	Rhoptropus barnardi	1	130	2010-09-15	temporal
Scincus hemprichii	26	Scincus hemprichii	2	130	2010-09-15	temporal
Smaug giganteus	26	Cordylus giganteus	1	130	2010-09-15	temporal
Sphaerodactylus macrolepis	26	Sphaerodactylus macrolepis	2	130	2010-09-15	temporal
Sphaerodactylus townsendi	26	Sphaerodactylus townsendi	1	130	2010-09-15	temporal
Tarentola gigas	26	Tarentola gigas	1	130	2010-09-15	temporal
Tenuidactylus elongatus	26	Cyrtopodion elongatum	1	130	2010-09-15	temporal
Tenuidactylus turcmenicus	26	Cyrtopodion turcmenicum	1	130	2010-09-15	temporal
Trimeresurus vogeli	26	Trimeresurus vogeli	1	130	2010-09-15	temporal
Uromastyx ornata	26	Uromastyx ornata	1	130	2010-09-15	temporal
Uroplatus fimbriatus	26	Uroplatus fimbriatus	1	130	2010-09-15	temporal
Uroplatus guentheri	26	Uroplatus guentheri	1	130	2010-09-15	temporal
Uroplatus henkeli	26	Uroplatus henkeli	1	130	2010-09-15	temporal
Uroplatus sikorae	26	Uroplatus sikorae	1	130	2010-09-15	temporal
Varanus keithhornei	26	Varanus prasinus	1	130	2010-09-15	temporal
Varanus prasinus	26	Varanus prasinus	1	130	2010-09-15	temporal
Varanus telenesetes	26	Varanus prasinus	1	130	2010-09-15	temporal
Varanus tristis	26	Varanus tristis	2	130	2010-09-15	temporal
Antaresia maculosa	27	Antaresia maculosa	1	130	2010-09-24	temporal
Antaresia stimsoni	27	Antaresia stimsoni	1	130	2010-09-24	temporal
Aspidites ramsayi	27	Aspidites ramsayi	1	130	2010-09-24	temporal
Chelodina mccordi	27	Chelodina mccordi	1	130	2010-09-24	temporal
Correlophus ciliatus	27	Crested gecko	2	130	2010-09-24	temporal
Correlophus sarasinorum	27	Rhacodactylus sarasinorum	1	130	2010-09-24	temporal
Crotalus adamanteus	27	Crotalus adamanteus	1	130	2010-09-24	temporal
Crotalus molossus	27	Crotalus molossus	2	130	2010-09-24	temporal
Dermochelys coriacea	27	Luth	1	130	2010-09-24	temporal
Diplodactylus pulcher	27	Diplodactylus pulcher	1	130	2010-09-24	temporal
Elaphe taeniura	27	Elaphe taeniura	4	130	2010-09-24	temporal
Emys blandingii	27	Emydoidea blandingii	1	130	2010-09-24	temporal
Eublepharis angramainyu	27	Eublepharis macularius	1	130	2010-09-24	temporal
Eublepharis macularius	27	Eublepharis macularius	2	130	2010-09-24	temporal
Eublepharis turcmenicus	27	Eublepharis macularius	1	130	2010-09-24	temporal
Lygodactylus williamsi	27	Lygodactylus williamsi	1	130	2010-09-24	temporal
Mniarogekko chahoua	27	Rhacodactylus chahoua	1	130	2010-09-24	temporal
Morelia viridis	27	Morelia viridis	1	130	2010-09-24	temporal
Nephrurus laevissimus	27	Nephrurus levis	1	130	2010-09-24	temporal
Nephrurus levis	27	Nephrurus levis	1	130	2010-09-24	temporal
Nephrurus wheeleri	27	Nephrurus wheeleri	2	130	2010-09-24	temporal
Pantherophis guttatus	27	Pantherophis guttatus	1	130	2010-09-24	temporal
Pogona henrylawsoni	27	Pogona henrylawsoni	1	130	2010-09-24	temporal
Pristidactylus achalensis	27	Pristidactylus achalensis	1	130	2010-09-24	temporal
Protobothrops elegans	27	Protobothrops elegans	1	130	2010-09-24	temporal
Python regius	27	Python regius	2	130	2010-09-24	temporal
Sanzinia madagascariensis	27	Sanzinia	1	130	2010-09-24	temporal
Sanzinia volontany	27	Sanzinia	1	130	2010-09-24	temporal
Scincus scincus	27	Scincus scincus	1	130	2010-09-24	temporal
Vipera orlovi	27	Vipera orlovi	1	130	2010-09-24	temporal
Boa constrictor	28	Boa constrictor	2	130	2010-09-15	temporal
Boa imperator	28	Boa imperator	4	130	2010-09-15	temporal
Chrysemys dorsalis	28	Chrysemys picta dorsalis	1	130	2010-09-15	temporal
Chrysemys picta	28	Chrysemys picta	2	130	2010-09-15	temporal
Corallus hortulanus	28	Gartenboa	1	130	2010-09-15	temporal
Crotalus oreganus	28	Crotalus oreganus	2	130	2010-09-15	temporal
Crotalus vegrandis	28	Crotalus vegrandis	1	130	2010-09-15	temporal
Deirochelys reticularia	28	Deirochelys reticularia	1	130	2010-09-15	temporal
Eublepharis macularius	28	Leopardgecko	1	130	2010-09-15	temporal
Furcifer pardalis	28	Furcifer pardalis	1	130	2010-09-15	temporal
Gonyosoma frenatum	28	Elaphe frenata	2	130	2010-09-15	temporal
Graptemys pseudogeographica	28	Graptemys pseudogeographica	2	130	2010-09-15	temporal
Graptemys versa	28	Graptemys versa	1	130	2010-09-15	temporal
Lachesis melanocephala	28	Lachesis melanocephala	3	130	2010-09-15	temporal
Lampropeltis zonata	28	Lampropeltis zonata	1	130	2010-09-15	temporal
Malayopython reticulatus	28	Netzpython	1	130	2010-09-15	temporal
Morelia spilota	28	Morelia spilota	3	130	2010-09-15	temporal
Morelia viridis	28	Morelia viridis	1	130	2010-09-15	temporal
Naja naja	28	Kobra	1	130	2010-09-15	temporal
Ophiophagus hannah	28	Ophiophagus hannah	2	130	2010-09-15	temporal
Pogona barbata	28	Bartagame	1	130	2010-09-15	temporal
Pogona minor	28	Zwergbartagame	1	130	2010-09-15	temporal
Pogona vitticeps	28	Bartagame	1	130	2010-09-15	temporal
Python regius	28	Python regius	2	130	2010-09-15	temporal
Sistrurus miliarius	28	Sistrurus miliarius	2	130	2010-09-15	temporal
Testudo hermanni	28	Testudo hermanni	1	130	2010-09-15	temporal
Testudo horsfieldii	28	Testudo horsfieldii	1	130	2010-09-15	temporal
Thamnophis radix	28	Thamnophis radix	1	130	2010-09-15	temporal
Trachemys scripta	28	Trachemys scripta	3	130	2010-09-15	temporal
Varanus tristis	28	Varanus tristis	2	130	2010-09-15	temporal
Atheris nitschei	29	Atheris nitschei	1	130	2010-09-15	temporal
Boa imperator	29	Boa imperator	1	130	2010-09-15	temporal
Boaedon capensis	29	Lamprophis capensis	1	130	2010-09-15	temporal
Clemmys guttata	29	Clemmys guttata	1	130	2010-09-15	temporal
Correlophus ciliatus	29	Crested gecko	2	130	2010-09-15	temporal
Crotalus atrox	29	Crotalus atrox	1	130	2010-09-15	temporal
Crotalus molossus	29	Crotalus molossus	2	130	2010-09-15	temporal
Crotalus vegrandis	29	Crotalus vegrandis	1	130	2010-09-15	temporal
Crotalus viridis	29	Crotalus viridis	2	130	2010-09-15	temporal
Eublepharis angramainyu	29	Eublepharis macularius	1	130	2010-09-15	temporal
Eublepharis macularius	29	Eublepharis macularius	2	130	2010-09-15	temporal
Eublepharis turcmenicus	29	Eublepharis macularius	1	130	2010-09-15	temporal
Eunectes murinus	29	Anaconda	1	130	2010-09-15	temporal
Eunectes notaeus	29	Anaconda	1	130	2010-09-15	temporal
Furcifer pardalis	29	Furcifer pardalis	1	130	2010-09-15	temporal
Graptemys flavimaculata	29	Graptemys flavimaculata	1	130	2010-09-15	temporal
Heterodon nasicus	29	Heterodon nasicus	1	130	2010-09-15	temporal
Malayopython reticulatus	29	Netzpython	2	130	2010-09-15	temporal
Mniarogekko chahoua	29	Rhacodactylus chahoua	1	130	2010-09-15	temporal
Morelia viridis	29	Morelia viridis	1	130	2010-09-15	temporal
Naja annulifera	29	Naja annulifera	1	130	2010-09-15	temporal
Ogmodon vitianus	29	Bola	1	130	2010-09-15	temporal
Phelsuma klemmeri	29	Phelsuma klemmeri	1	130	2010-09-15	temporal
Python bivittatus	29	Python bivittatus	2	130	2010-09-15	temporal
Python molurus	29	Tigerpython	1	130	2010-09-15	temporal
Python regius	29	Python regius	2	130	2010-09-15	temporal
Thamnophis radix	29	Thamnophis radix	1	130	2010-09-15	temporal
Tiliqua multifasciata	29	Tiliqua multifasciata	1	130	2010-09-15	temporal
Tiliqua nigrolutea	29	Tiliqua nigrolutea	1	130	2010-09-15	temporal
Tiliqua occipitalis	29	Tiliqua occipitalis	1	130	2010-09-15	temporal
Trimeresurus albolabris	29	Cryptelytrops albolabris	1	130	2010-09-15	temporal
Vipera transcaucasiana	29	Vipera transcaucasiana	1	130	2010-09-15	temporal
Basiliscus vittatus	30	Basiliscus vittatus	1	130	2010-09-15	temporal
Bitis arietans	30	Bitis arietans	1	130	2010-09-15	temporal
Boa constrictor	30	Boa constrictor	2	130	2010-09-15	temporal
Boa imperator	30	Boa constrictor imperator	3	130	2010-09-15	temporal
Chamaeleo calyptratus	30	Chamaeleo calyptratus	1	130	2010-09-15	temporal
Corallus batesii	30	Corallus batesii	1	130	2010-09-15	temporal
Correlophus ciliatus	30	Kronengecko	3	130	2010-09-15	temporal
Crotaphytus collaris	30	Crotaphytus collaris	1	130	2010-09-15	temporal
Cyclura nubila	30	Cyclura nubila	1	130	2010-09-15	temporal
Dracaena guianensis	30	Dracaena guianensis	1	130	2010-09-15	temporal
Elaphe taeniura	30	Orthriophis taeniurus	1	130	2010-09-15	temporal
Epicrates maurus	30	Epicrates maurus	1	130	2010-09-15	temporal
Eublepharis angramainyu	30	Eublepharis macularius	1	130	2010-09-15	temporal
Eublepharis macularius	30	Eublepharis macularius	2	130	2010-09-15	temporal
Eublepharis turcmenicus	30	Eublepharis macularius	1	130	2010-09-15	temporal
Furcifer pardalis	30	Furcifer pardalis	1	130	2010-09-15	temporal
Gekko grossmanni	30	Gekko grossmanni	1	130	2010-09-15	temporal
Gonatodes ceciliae	30	Gonatodes ceciliae	1	130	2010-09-15	temporal
Gonatodes ocellatus	30	Gonatodes ocellatus	1	130	2010-09-15	temporal
Homonota horrida	30	Homonota horrida	1	130	2010-09-15	temporal
Kinosternon acutum	30	Kinosternon acutum	1	130	2010-09-15	temporal
Kinyongia tavetana	30	Bradypodion tavetanum	1	130	2010-09-15	temporal
Leiocephalus carinatus	30	Leiocephalus carinatus	1	130	2010-09-15	temporal
Liolaemus diaguita	30	Liolaemus quilmes	1	130	2010-09-15	temporal
Liolaemus espinozai	30	Liolaemus quilmes	1	130	2010-09-15	temporal
Liolaemus quilmes	30	Liolaemus quilmes	1	130	2010-09-15	temporal
Lygodactylus williamsi	30	Lygodactylus williamsi	1	130	2010-09-15	temporal
Naja annulifera	30	Naja annulifera	1	130	2010-09-15	temporal
Naja atra	30	Naja atra	1	130	2010-09-15	temporal
Naja guineensis	30	Naja sp	1	130	2010-09-15	temporal
Naja kaouthia	30	Naja kaouthia	1	130	2010-09-15	temporal
Naja nubiae	30	Naja nubiae	1	130	2010-09-15	temporal
Naja sagittifera	30	Naja kaouthia	1	130	2010-09-15	temporal
Naja savannula	30	Naja sp	1	130	2010-09-15	temporal
Naja siamensis	30	Naja siamensis	2	130	2010-09-15	temporal
Naja sputatrix	30	Naja sputatrix	1	130	2010-09-15	temporal
Opheodrys aestivus	30	Opheodrys aestivus	1	130	2010-09-15	temporal
Phelsuma hielscheri	30	Phelsuma hielscheri	1	130	2010-09-15	temporal
Phelsuma sundbergi	30	Phelsuma sundbergi	2	130	2010-09-15	temporal
Physignathus cocincinus	30	Physignathus cocincinus	1	130	2010-09-15	temporal
Pogona henrylawsoni	30	Pogona henrylawsoni	1	130	2010-09-15	temporal
Pogona vitticeps	30	Pogona vitticeps	1	130	2010-09-15	temporal
Python brongersmai	30	Python brongersmai	1	130	2010-09-15	temporal
Python molurus	30	Python molurus	1	130	2010-09-15	temporal
Python regius	30	Python regius	2	130	2010-09-15	temporal
Saara hardwickii	30	Uromastyx hardwicki	2	130	2010-09-15	temporal
Shinisaurus crocodilurus	30	Shinisaurus crocodilurus	1	130	2010-09-15	temporal
Sphaerodactylus torrei	30	Sphaerodactylus torrei	1	130	2010-09-15	temporal
Sternotherus depressus	30	Sternotherus depressus	1	130	2010-09-15	temporal
Sternotherus minor	30	Sternotherus minor	3	130	2010-09-15	temporal
Sternotherus odoratus	30	Sternotherus odoratus	1	130	2010-09-15	temporal
Strophurus ciliaris	30	Strophurus ciliaris	2	130	2010-09-15	temporal
Thamnophis elegans	30	Thamnophis elegans	2	130	2010-09-15	temporal
Thamnophis eques	30	Thamnophis eques	2	130	2010-09-15	temporal
Uromastyx geyri	30	Uromastyx geyri	1	130	2010-09-15	temporal
Uroplatus henkeli	30	Uroplatus henkeli	1	130	2010-09-15	temporal
Aspidites ramsayi	31	Woma	1	130	2010-09-20	temporal
Atropoides indomitus	31	Atropoides occiduus	1	130	2010-09-20	temporal
Atropoides occiduus	31	Atropoides occiduus	1	130	2010-09-20	temporal
Azemiops feae	31	Azemiops feae	1	130	2010-09-20	temporal
Blaesodactylus sakalava	31	Blaesodactylus sakalava	1	130	2010-09-20	temporal
Boa imperator	31	Boa imperator	1	130	2010-09-20	temporal
Bungarus multicinctus	31	Bungarus multicinctus	1	130	2010-09-20	temporal
Chamaeleo calyptratus	31	Chamaeleo calyptratus	1	130	2010-09-20	temporal
Chamaeleo gracilis	31	Chamaeleon gracilis	1	130	2010-09-20	temporal
Correlophus ciliatus	31	Kronengecko	2	130	2010-09-20	temporal
Crotaphytus bicinctores	31	Crotaphytus bicinctores	1	130	2010-09-20	temporal
Crotaphytus collaris	31	Crotaphytus collaris	1	130	2010-09-20	temporal
Epicrates cenchria	31	Epicrates cenchria	1	130	2010-09-20	temporal
Epicrates crassus	31	Epicrates crassus	1	130	2010-09-20	temporal
Epicrates maurus	31	Epicrates cenchria	1	130	2010-09-20	temporal
Eryx colubrinus	31	Eryx jaculus	1	130	2010-09-20	temporal
Eryx conicus	31	Eryx conicus	1	130	2010-09-20	temporal
Eryx jaculus	31	Eryx jaculus	1	130	2010-09-20	temporal
Heterodon nasicus	31	Heterodon nasicus	1	130	2010-09-20	temporal
Homopholis fasciata	31	Homopholis fasciata	1	130	2010-09-20	temporal
Morelia spilota	31	Morelia spilota	1	130	2010-09-20	temporal
Morelia viridis	31	Morelia viridis	1	130	2010-09-20	temporal
Naja nigricincta	31	Naja nigricincta	1	130	2010-09-20	temporal
Ouroborus cataphractus	31	Cordylus cataphractus	1	130	2010-09-20	temporal
Oxyuranus scutellatus	31	Oxyuranus scutellatus	2	130	2010-09-20	temporal
Phyllopezus pollicaris	31	Phyllopezus pollicaris	1	130	2010-09-20	temporal
Phyllopezus przewalskii	31	Phyllopezus pollicaris	1	130	2010-09-20	temporal
Pogona barbata	31	Bartagame	1	130	2010-09-20	temporal
Pogona minor	31	Zwergbartagame	1	130	2010-09-20	temporal
Pogona vitticeps	31	Pogona vitticeps	2	130	2010-09-20	temporal
Protobothrops himalayanus	31	Protobothrops jerdoni	1	130	2010-09-20	temporal
Pseudelaphe flavirufa	31	Pseudelaphe flavirufa	3	130	2010-09-20	temporal
Python molurus	31	Tigerpython	1	130	2010-09-20	temporal
Python regius	31	Python regius	1	130	2010-09-20	temporal
Senticolis triaspis	31	Elaphe flavirufa	1	130	2010-09-20	temporal
Smaug giganteus	31	Cordylus giganteus	1	130	2010-09-20	temporal
Strophurus ciliaris	31	Strophurus ciliaris	2	130	2010-09-20	temporal
Testudo kleinmanni	31	Testudo kleinmanni	1	130	2010-09-20	temporal
Trimeresurus cardamomensis	31	Cryptelytrops macrops	1	130	2010-09-20	temporal
Trimeresurus macrops	31	Cryptelytrops macrops	1	130	2010-09-20	temporal
Trimeresurus purpureomaculatus	31	Cryptelytrops purpureomaculatus	1	130	2010-09-20	temporal
Trimeresurus yunnanensis	31	Trimeresurus yunnanensis	1	130	2010-09-20	temporal
Tropiocolotes hormozganensis	31	Tropiocolotes steudneri	1	130	2010-09-20	temporal
Tropiocolotes nattereri	31	Tropiocolotes steudneri	1	130	2010-09-20	temporal
Tropiocolotes naybandensis	31	Tropiocolotes steudneri	1	130	2010-09-20	temporal
Tropiocolotes steudneri	31	Tropiocolotes steudneri	1	130	2010-09-20	temporal
Uroplatus henkeli	31	Uroplatus henkeli	1	130	2010-09-20	temporal
Vipera ammodytes	31	Vipera ammodytes	2	130	2010-09-20	temporal
Vipera transcaucasiana	31	Vipera ammodytes	1	130	2010-09-20	temporal
Xenodon pulcher	31	Lystrophis pulcher	1	130	2010-09-20	temporal
Zamenis longissimus	31	Zamenis longissimus	1	130	2010-09-20	temporal
Agama agama	32	Agama agama	1	130	2010-09-15	temporal
Aspidites ramsayi	32	Woma	1	130	2010-09-15	temporal
Boa constrictor	32	Boa constrictor	2	130	2010-09-15	temporal
Boa imperator	32	Boa constrictor imperator	3	130	2010-09-15	temporal
Cachryx alfredschmidti	32	Ctenosaura alfredschmidti	1	130	2010-09-15	temporal
Chelus fimbriata	32	Mata mata	1	130	2010-09-15	temporal
Crotalus ravus	32	Crotalus ravus	1	130	2010-09-15	temporal
Crotalus ruber	32	Crotalus ruber	1	130	2010-09-15	temporal
Ctenosaura palearis	32	Ctenosaura palearis	1	130	2010-09-15	temporal
Diploderma iadinum	32	Japalura splendida	1	130	2010-09-15	temporal
Diploderma splendidum	32	Japalura splendida	1	130	2010-09-15	temporal
Diploderma vela	32	Japalura sp	1	130	2010-09-15	temporal
Egernia stokesii	32	Egernia stokesii	1	130	2010-09-15	temporal
Egernia striolata	32	Egernia striolata	1	130	2010-09-15	temporal
Emydura subglobosa	32	Emydura subglobosa	1	130	2010-09-15	temporal
Eublepharis angramainyu	32	Eublepharis macularius	1	130	2010-09-15	temporal
Eublepharis macularius	32	Eublepharis macularius	2	130	2010-09-15	temporal
Eublepharis turcmenicus	32	Eublepharis macularius	1	130	2010-09-15	temporal
Heloderma horridum	32	Heloderma horridum	2	130	2010-09-15	temporal
Iguana iguana	32	Iguana iguana	1	130	2010-09-15	temporal
Lygodactylus picturatus	32	Lygodactylus luteopicturatus	1	130	2010-09-15	temporal
Nephrurus laevissimus	32	Nephrurus levis	1	130	2010-09-15	temporal
Nephrurus levis	32	Nephrurus levis	1	130	2010-09-15	temporal
Oreocryptophis porphyraceus	32	Oreophis porphyraceus	2	130	2010-09-15	temporal
Pantherophis guttatus	32	Pantherophis guttatus	1	130	2010-09-15	temporal
Phelsuma dubia	32	Phelsuma dubia	1	130	2010-09-15	temporal
Ptyodactylus hasselquistii	32	Ptyodactylus hasselquistii	1	130	2010-09-15	temporal
Ptyodactylus ruusaljibalicus	32	Ptyodactylus hasselquistii	1	130	2010-09-15	temporal
Python bivittatus	32	Python molurus bivittatus	1	130	2010-09-15	temporal
Python molurus	32	Python molurus	1	130	2010-09-15	temporal
Python regius	32	Python regius	2	130	2010-09-15	temporal
Rhacodactylus auriculatus	32	Rhacodactylus auriculatus	1	130	2010-09-15	temporal
Smaug giganteus	32	Cordylus giganteus	1	130	2010-09-15	temporal
Spondylurus magnacruzae	32	Mabuya sp	1	130	2010-09-15	temporal
Spondylurus powelli	32	Mabuya sp	1	130	2010-09-15	temporal
Spondylurus spilonotus	32	Mabuya sp	1	130	2010-09-15	temporal
Stellagama stellio	32	Agama stellio	1	130	2010-09-15	temporal
Tarentola chazaliae	32	Geckonia chazaliae	1	130	2010-09-15	temporal
Testudo hermanni	32	Testudo hermanni	2	130	2010-09-15	temporal
Trimeresurus insularis	32	Trimeresurus insularis	1	130	2010-09-15	temporal
Uromastyx ornata	32	Uromastyx ornata	1	130	2010-09-15	temporal
Varanus acanthurus	32	Varanus acanthurus	1	130	2010-09-15	temporal
Varanus albigularis	32	Varanus albigularis	1	130	2010-09-15	temporal
Varanus gilleni	32	Varanus gilleni	1	130	2010-09-15	temporal
Varanus scalaris	32	Varanus timorensis	1	130	2010-09-15	temporal
Varanus storri	32	Varanus storri	1	130	2010-09-15	temporal
Varanus timorensis	32	Varanus timorensis	1	130	2010-09-15	temporal
Boa constrictor	33	Boa constrictor	2	130	2010-12-20	temporal
Boa imperator	33	Boa constrictor	2	130	2010-12-20	temporal
Corallus batesii	33	Corallus batesii	2	130	2010-12-20	temporal
Corallus caninus	33	Corallus caninus	1	130	2010-12-20	temporal
Ctenosaura clarki	33	Ctenosaura clarki	1	130	2010-12-20	temporal
Cuora flavomarginata	33	Cuora flavomarginata	1	130	2010-12-20	temporal
Diplodactylus granariensis	33	Diplodactylus granariensis	2	130	2010-12-20	temporal
Diplodactylus pulcher	33	Diplodactylus pulcher	1	130	2010-12-20	temporal
Drymarchon corais	33	Indigonatter	1	130	2010-12-20	temporal
Egernia depressa	33	Egernia depressa	1	130	2010-12-20	temporal
Erpeton tentaculatum	33	Erpeton tentaculatum	2	130	2010-12-20	temporal
Erythrolamprus poecilogyrus	33	Liophis poecilogyrus	1	130	2010-12-20	temporal
Eryx colubrinus	33	Gongylophis colubrinus	1	130	2010-12-20	temporal
Eublepharis angramainyu	33	Eublepharis macularius	1	130	2010-12-20	temporal
Eublepharis macularius	33	Eublepharis macularius	1	130	2010-12-20	temporal
Eublepharis turcmenicus	33	Eublepharis macularius	1	130	2010-12-20	temporal
Heloderma suspectum	33	Heloderma suspectum	2	130	2010-12-20	temporal
Iguana iguana	33	Iguana iguana	1	130	2010-12-20	temporal
Laemanctus serratus	33	Laemanctus serratus	1	130	2010-12-20	temporal
Lucasium byrnei	33	Diplodactylus byrnei	1	130	2010-12-20	temporal
Lygodactylus williamsi	33	Lygodactylus williamsi	1	130	2010-12-20	temporal
Lygophis anomalus	33	Goldbauchnatter	1	130	2010-12-20	temporal
Macrochelys suwanniensis	33	Macrochelys temminckii	1	130	2010-12-20	temporal
Macrochelys temminckii	33	Macrochelys temminckii	1	130	2010-12-20	temporal
Malaclemys terrapin	33	Malaclemys terrapin	1	130	2010-12-20	temporal
Malacochersus tornieri	33	Malacochersus tornieri	1	130	2010-12-20	temporal
Morelia spilota	33	Morelia variegata	1	130	2010-12-20	temporal
Morelia viridis	33	Morelia viridis	1	130	2010-12-20	temporal
Nephrurus amyae	33	Nephrurus amyae	1	130	2010-12-20	temporal
Oedura castelnaui	33	Oedura marmorata	1	130	2010-12-20	temporal
Oedura gemmata	33	Oedura marmorata	1	130	2010-12-20	temporal
Oedura gracilis	33	Oedura marmorata	1	130	2010-12-20	temporal
Oedura marmorata	33	Oedura marmorata	1	130	2010-12-20	temporal
Oedura monilis	33	Oedura marmorata	1	130	2010-12-20	temporal
Oedura tryoni	33	Oedura marmorata	1	130	2010-12-20	temporal
Pangshura tecta	33	Pangshura tecta	1	130	2010-12-20	temporal
Pogona barbata	33	Bartagame	1	130	2010-12-20	temporal
Pogona vitticeps	33	Bartagame	1	130	2010-12-20	temporal
Python bivittatus	33	Python bivittatus	1	130	2010-12-20	temporal
Python molurus	33	Tigerpython	1	130	2010-12-20	temporal
Python regius	33	Python regius	1	130	2010-12-20	temporal
Sphaerodactylus torrei	33	Sphaerodactylus torrei	1	130	2010-12-20	temporal
Strophurus spinigerus	33	Strophurus spinigerus	1	130	2010-12-20	temporal
Testudo hermanni	33	Testudo hermanni	2	130	2010-12-20	temporal
Varanus spenceri	33	Varanus spenceri	1	130	2010-12-20	temporal
Acrochordus granulatus	34	Acrochordus granulatus	2	130	2010-12-20	temporal
Boa constrictor	34	Boa constrictor	2	130	2010-12-20	temporal
Boa imperator	34	Boa constrictor	2	130	2010-12-20	temporal
Cachryx alfredschmidti	34	Ctenosaura alfredschmidti	1	130	2010-12-20	temporal
Chironius carinatus	34	Lora	1	130	2010-12-20	temporal
Correlophus ciliatus	34	Crested gecko	2	130	2010-12-20	temporal
Ctenosaura hemilopha	34	Ctenosaura hemilopha	1	130	2010-12-20	temporal
Ctenosaura palearis	34	Ctenosaura palearis	1	130	2010-12-20	temporal
Cyrtodactylus peguensis	34	Cyrtodactylus peguensis	1	130	2010-12-20	temporal
Diplodactylus granariensis	34	Diplodactylus granariensis	2	130	2010-12-20	temporal
Egernia stokesii	34	Egernia stokesii	1	130	2010-12-20	temporal
Egernia striolata	34	Egernia striolata	1	130	2010-12-20	temporal
Eublepharis angramainyu	34	Eublepharis macularius	1	130	2010-12-20	temporal
Eublepharis macularius	34	Eublepharis macularius	2	130	2010-12-20	temporal
Eublepharis turcmenicus	34	Eublepharis macularius	1	130	2010-12-20	temporal
Gekko badenii	34	Gekko ulikovskii	1	130	2010-12-20	temporal
Gekko vittatus	34	Gekko vittatus	2	130	2010-12-20	temporal
Heloderma horridum	34	Heloderma horridum	2	130	2010-12-20	temporal
Heloderma suspectum	34	Heloderma suspectum	2	130	2010-12-20	temporal
Hemidactylus granosus	34	Hemidactylus turcicus	1	130	2010-12-20	temporal
Hemidactylus robustus	34	Hemidactylus turcicus	1	130	2010-12-20	temporal
Hemidactylus turcicus	34	Hemidactylus turcicus	1	130	2010-12-20	temporal
Hemidactylus ulii	34	Hemidactylus turcicus	1	130	2010-12-20	temporal
Mauremys reevesii	34	Mauremys reevesii	3	130	2010-12-20	temporal
Mesoclemmys gibba	34	Mesoclemmys gibba	2	130	2010-12-20	temporal
Mesoclemmys nasuta	34	Mesoclemmys nasuta	1	130	2010-12-20	temporal
Nephrurus laevissimus	34	Nephrurus levis	1	130	2010-12-20	temporal
Nephrurus levis	34	Nephrurus levis	2	130	2010-12-20	temporal
Pantherophis guttatus	34	Pantherophis guttatus	1	130	2010-12-20	temporal
Phelsuma standingi	34	Phelsuma standingi	1	130	2010-12-20	temporal
Platemys platycephala	34	Platemys platycephala	1	130	2010-12-20	temporal
Pogona barbata	34	Bartagame	1	130	2010-12-20	temporal
Pogona henrylawsoni	34	Pogona henrylawsoni	1	130	2010-12-20	temporal
Pogona minor	34	Zwergbartagame	1	130	2010-12-20	temporal
Pogona vitticeps	34	Bartagame	1	130	2010-12-20	temporal
Python bivittatus	34	Python molurus bivittatus	1	130	2010-12-20	temporal
Python molurus	34	Python molurus	1	130	2010-12-20	temporal
Python regius	34	Python regius	2	130	2010-12-20	temporal
Rhacodactylus auriculatus	34	Rhacodactylus auriculatus	1	130	2010-12-20	temporal
Rhinoclemmys punctularia	34	Rhinoclemmys punctularia	1	130	2010-12-20	temporal
Sphaerodactylus parvus	34	Sphaerodactylus parvus	1	130	2010-12-20	temporal
Sphaerodactylus sputator	34	Sphaerodactylus sputator	1	130	2010-12-20	temporal
Testudo kleinmanni	34	Testudo kleinmanni	1	130	2010-12-20	temporal
Thamnophis marcianus	34	Thamnophis marcianus	2	130	2010-12-20	temporal
Varanus acanthurus	34	Varanus acanthurus	1	130	2010-12-20	temporal
Varanus albigularis	34	Varanus albigularis	1	130	2010-12-20	temporal
Varanus beccarii	34	Varanus beccarii	1	130	2010-12-20	temporal
Varanus gouldii	34	Varanus panoptes	1	130	2010-12-20	temporal
Varanus macraei	34	Varanus macraei	1	130	2010-12-20	temporal
Varanus marmoratus	34	Varanus salvator	1	130	2010-12-20	temporal
Varanus panoptes	34	Varanus panoptes	2	130	2010-12-20	temporal
Varanus salvator	34	Varanus salvator	1	130	2010-12-20	temporal
Varanus scalaris	34	Varanus timorensis	1	130	2010-12-20	temporal
Varanus similis	34	Varanus similis	1	130	2010-12-20	temporal
Varanus timorensis	34	Varanus timorensis	1	130	2010-12-20	temporal
Correlophus ciliatus	35	Kronengecko	2	130	2010-12-20	temporal
Eublepharis macularius	35	Leopardgecko	1	130	2010-12-20	temporal
Goniurosaurus orientalis	35	Goniurosaurus orientalis	1	130	2010-12-20	temporal
Goniurosaurus sengokui	35	Goniurosaurus orientalis	1	130	2010-12-20	temporal
Goniurosaurus splendens	35	Goniurosaurus splendens	1	130	2010-12-20	temporal
Lichanura trivirgata	35	Lichanura roseofusca	1	130	2010-12-20	temporal
Morelia spilota	35	Morelia spilota	2	130	2010-12-20	temporal
Nephrurus laevissimus	35	Nephrurus levis	1	130	2010-12-20	temporal
Nephrurus levis	35	Nephrurus levis	2	130	2010-12-20	temporal
Nephrurus wheeleri	35	Nephrurus wheeleri	2	130	2010-12-20	temporal
Python bivittatus	35	Burmese python	2	130	2010-12-20	temporal
Python molurus	35	Burmese python	1	130	2010-12-20	temporal
Python regius	35	Python regius	2	130	2010-12-20	temporal
Rhacodactylus auriculatus	35	Rhacodactylus auriculatus	1	130	2010-12-20	temporal
Tiliqua scincoides	35	Tiliqua scincoides	2	130	2010-12-20	temporal
Varanus acanthurus	35	Varanus acanthurus	1	130	2010-12-20	temporal
Varanus scalaris	35	Varanus timorensis	1	130	2010-12-20	temporal
Varanus timorensis	35	Varanus timorensis	1	130	2010-12-20	temporal
Acrantophis madagascariensis	36	Acrantophis madagascariensis	1	130	2010-12-20	temporal
Anolis bimaculatus	36	Anolis bimaculatus	1	130	2010-12-20	temporal
Anolis garmani	36	Anolis bimaculatus	1	130	2010-12-20	temporal
Anolis marmoratus	36	Anolis marmoratus	1	130	2010-12-20	temporal
Aspidites melanocephalus	36	Aspidites melanocephalus	1	130	2010-12-20	temporal
Aspidites ramsayi	36	Woma	1	130	2010-12-20	temporal
Boa constrictor	36	Boa constrictor	2	130	2010-12-20	temporal
Boa imperator	36	Boa constrictor imperator	3	130	2010-12-20	temporal
Bogertophis subocularis	36	Bogertophis subocularis	1	130	2010-12-20	temporal
Chondrodactylus angulifer	36	Sandgecko	1	130	2010-12-20	temporal
Corallus batesii	36	Corallus caninus	1	130	2010-12-20	temporal
Corallus caninus	36	Corallus caninus	1	130	2010-12-20	temporal
Correlophus ciliatus	36	Crested gecko	2	130	2010-12-20	temporal
Correlophus sarasinorum	36	Rhacodactylus sarasinorum	1	130	2010-12-20	temporal
Cuora pani	36	Cuora pani	1	130	2010-12-20	temporal
Epicrates cenchria	36	Epicrates cenchria	2	130	2010-12-20	temporal
Epicrates maurus	36	Epicrates cenchria	1	130	2010-12-20	temporal
Eublepharis macularius	36	Leopardgecko	1	130	2010-12-20	temporal
Leiocephalus schreibersii	36	Leiocephalus schreibersii	2	130	2010-12-20	temporal
Mniarogekko chahoua	36	Rhacodactylus chahoua	1	130	2010-12-20	temporal
Morelia spilota	36	Morelia spilota	4	130	2010-12-20	temporal
Morelia viridis	36	Morelia viridis	1	130	2010-12-20	temporal
Pachydactylus rangei	36	Sandgecko	1	130	2010-12-20	temporal
Phelsuma grandis	36	Phelsuma grandis	1	130	2010-12-20	temporal
Python anchietae	36	Python anchietae	1	130	2010-12-20	temporal
Python brongersmai	36	Python brongersmai	2	130	2010-12-20	temporal
Python curtus	36	Python curtus	1	130	2010-12-20	temporal
Python regius	36	Python regius	2	130	2010-12-20	temporal
Rhacodactylus leachianus	36	Rhacodactylus leachianus	3	130	2010-12-20	temporal
Sanzinia madagascariensis	36	Sanzinia madagascariensis	2	130	2010-12-20	temporal
Sanzinia volontany	36	Sanzinia	1	130	2010-12-20	temporal
Varanus doreanus	36	Varanus doreanus	1	130	2010-12-20	temporal
Varanus gouldii	36	Varanus gouldi	1	130	2010-12-20	temporal
Varanus jobiensis	36	Varanus jobiensis	1	130	2010-12-20	temporal
Varanus kordensis	36	Varanus kordensis	1	130	2010-12-20	temporal
Varanus prasinus	36	Varanus kordensis	1	130	2010-12-20	temporal
Varanus reisingeri	36	Varanus reisingeri	1	130	2010-12-20	temporal
Varanus rudicollis	36	Varanus rudicollis	1	130	2010-12-20	temporal
Varanus scalaris	36	Varanus timorensis	1	130	2010-12-20	temporal
Varanus similis	36	Varanus similis	1	130	2010-12-20	temporal
Varanus timorensis	36	Varanus timorensis	1	130	2010-12-20	temporal
Ailuronyx seychellensis	37	Ailuronyx seychellensis	1	130	2010-12-20	temporal
Ailuronyx tachyscopaeus	37	Ailuronyx seychellensis	1	130	2010-12-20	temporal
Aldabrachelys gigantea	37	Geochelone gigantea	2	130	2010-12-20	temporal
Anolis allisoni	37	Anolis allisoni	1	130	2010-12-20	temporal
Anolis baracoae	37	Anolis baracoae	1	130	2010-12-20	temporal
Anolis bartschi	37	Anolis bartschi	1	130	2010-12-20	temporal
Anolis equestris	37	Anolis equestris	1	130	2010-12-20	temporal
Anolis garmani	37	Anolis equestris	1	130	2010-12-20	temporal
Anolis oculatus	37	Anolis oculatus	2	130	2010-12-20	temporal
Anolis roquet	37	Anolis roquet	2	130	2010-12-20	temporal
Antaresia childreni	37	Antaresia childreni	1	130	2010-12-20	temporal
Blaesodactylus boivini	37	Homopholis boivini	1	130	2010-12-20	temporal
Blaesodactylus sakalava	37	Homopholis sakalava	1	130	2010-12-20	temporal
Boa constrictor	37	Boa constrictor	2	130	2010-12-20	temporal
Boa imperator	37	Boa constrictor	2	130	2010-12-20	temporal
Centrochelys sulcata	37	Geochelone sulcata	1	130	2010-12-20	temporal
Chamaeleo calyptratus	37	Chamaeleo calyptratus	1	130	2010-12-20	temporal
Coleonyx mitratus	37	Coleonyx mitratus	1	130	2010-12-20	temporal
Coleonyx variegatus	37	Coleonyx variegatus	1	130	2010-12-20	temporal
Correlophus ciliatus	37	Kronengecko	2	130	2010-12-20	temporal
Correlophus sarasinorum	37	Rhacodactylus sarasinorum	1	130	2010-12-20	temporal
Epicrates cenchria	37	Epicrates cenchria	2	130	2010-12-20	temporal
Epicrates maurus	37	Epicrates cenchria maurus	2	130	2010-12-20	temporal
Eublepharis macularius	37	Leopardgecko	1	130	2010-12-20	temporal
Eurydactylodes agricolae	37	Eurydactylodes agricolae	1	130	2010-12-20	temporal
Furcifer lateralis	37	Furcifer lateralis	1	130	2010-12-20	temporal
Furcifer pardalis	37	Furcifer pardalis	1	130	2010-12-20	temporal
Gekko gecko	37	Gekko gecko	1	130	2010-12-20	temporal
Gekko siamensis	37	Gekko siamensis	1	130	2010-12-20	temporal
Gekko vittatus	37	Gekko vittatus	2	130	2010-12-20	temporal
Gonatodes ocellatus	37	Gonatodes ocellatus	1	130	2010-12-20	temporal
Goniurosaurus hainanensis	37	Goniurosaurus hainanensis	1	130	2010-12-20	temporal
Goniurosaurus lichtenfelderi	37	Goniurosaurus lichtenfelderi	1	130	2010-12-20	temporal
Goniurosaurus luii	37	Goniurosaurus luii	1	130	2010-12-20	temporal
Hemidactylus fasciatus	37	Hemidactylus fasciatus	1	130	2010-12-20	temporal
Hemidactylus imbricatus	37	Teratolepis fasciata	1	130	2010-12-20	temporal
Hemidactylus mabouia	37	Hemidactylus mercatorius	2	130	2010-12-20	temporal
Hemidactylus mercatorius	37	Hemidactylus mercatorius	1	130	2010-12-20	temporal
Hemidactylus platycephalus	37	Hemidactylus platycephalus	1	130	2010-12-20	temporal
Hemidactylus sahgali	37	Hemidactylus triedrus	1	130	2010-12-20	temporal
Hemidactylus triedrus	37	Hemidactylus triedrus	1	130	2010-12-20	temporal
Hemidactylus whitakeri	37	Hemidactylus triedrus	1	130	2010-12-20	temporal
Heterodon nasicus	37	Heterodon nasicus	1	130	2010-12-20	temporal
Laemanctus serratus	37	Laemanctus serratus	1	130	2010-12-20	temporal
Lepidodactylus lugubris	37	Lepidodactylus lugubris	1	130	2010-12-20	temporal
Lepidodactylus moestus	37	Lepidodactylus lugubris	1	130	2010-12-20	temporal
Lepidodactylus woodfordi	37	Lepidodactylus lugubris	1	130	2010-12-20	temporal
Lucasium bungabinna	37	Diplodactylus stenodactylus	1	130	2010-12-20	temporal
Lucasium damaeum	37	Lucasium damaeum	1	130	2010-12-20	temporal
Lucasium immaculatum	37	Diplodactylus stenodactylus	1	130	2010-12-20	temporal
Lucasium stenodactylum	37	Diplodactylus stenodactylus	1	130	2010-12-20	temporal
Lygodactylus arnoulti	37	Lygodactylus arnoulti	1	130	2010-12-20	temporal
Lygodactylus tuberosus	37	Lygodactylus tuberosus	1	130	2010-12-20	temporal
Malayopython reticulatus	37	Netzpython	1	130	2010-12-20	temporal
Mniarogekko chahoua	37	Rhacodactylus chahoua	1	130	2010-12-20	temporal
Morelia viridis	37	Morelia viridis	1	130	2010-12-20	temporal
Nephrurus laevissimus	37	Nephrurus levis	1	130	2010-12-20	temporal
Nephrurus levis	37	Nephrurus levis	2	130	2010-12-20	temporal
Oedura castelnaui	37	Oedura castelnaui	1	130	2010-12-20	temporal
Oedura gracilis	37	Oedura gracilis	1	130	2010-12-20	temporal
Oedura monilis	37	Oedura monilis	1	130	2010-12-20	temporal
Pareas carinatus	37	Pareas carinata	1	130	2010-12-20	temporal
Paroedura bastardi	37	Paroedura bastardi	1	130	2010-12-20	temporal
Paroedura gracilis	37	Paroedura gracilis	1	130	2010-12-20	temporal
Paroedura homalorhina	37	Paroedura homalorhina	1	130	2010-12-20	temporal
Paroedura ibityensis	37	Paroedura bastardi ibityensis	1	130	2010-12-20	temporal
Paroedura stumpffi	37	Paroedura stumpffi	1	130	2010-12-20	temporal
Paroedura vazimba	37	Paroedura vazimba	1	130	2010-12-20	temporal
Phelsuma borbonica	37	Phelsuma borbonica	1	130	2010-12-20	temporal
Phelsuma guttata	37	Phelsuma guttata	1	130	2010-12-20	temporal
Phelsuma laticauda	37	Phelsuma laticauda	2	130	2010-12-20	temporal
Phelsuma parkeri	37	Phelsuma parkeri	1	130	2010-12-20	temporal
Python brongersmai	37	Python brongersmai	2	130	2010-12-20	temporal
Python curtus	37	Blutpython	1	130	2010-12-20	temporal
Python molurus	37	Python molurus	2	130	2010-12-20	temporal
Python regius	37	Python regius	2	130	2010-12-20	temporal
Rhacodactylus auriculatus	37	Rhacodactylus auriculatus	1	130	2010-12-20	temporal
Scincus scincus	37	Scincus scincus	1	130	2010-12-20	temporal
Shinisaurus crocodilurus	37	Shinisaurus crocodilurus	1	130	2010-12-20	temporal
Sibon nebulatus	37	Sibon nebulatus	1	130	2010-12-20	temporal
Strophurus williamsi	37	Strophurus williamsi	1	130	2010-12-20	temporal
Teratoscincus roborowskii	37	Teratoscincus scincus	1	130	2010-12-20	temporal
Teratoscincus scincus	37	Teratoscincus scincus	1	130	2010-12-20	temporal
Testudo kleinmanni	37	Testudo kleinmanni	2	130	2010-12-20	temporal
Uromastyx ornata	37	Uromastyx ornatus	1	130	2010-12-20	temporal
Uroplatus henkeli	37	Uroplatus henkeli	1	130	2010-12-20	temporal
Varanus tristis	37	Varanus tristis	2	130	2010-12-20	temporal
Anolis allisoni	38	Anolis allisoni	1	130	2010-12-20	temporal
Anolis gingivinus	38	Anolis gingivinus	1	130	2010-12-20	temporal
Anolis pogus	38	Anolis pogus	1	130	2010-12-20	temporal
Anolis sagrei	38	Anolis sagrei	2	130	2010-12-20	temporal
Astrochelys radiata	38	Astrochelys radiata	1	130	2010-12-20	temporal
Atheris hispida	38	Atheris hispida	1	130	2010-12-20	temporal
Boa constrictor	38	Boa constrictor	2	130	2010-12-20	temporal
Boa imperator	38	Boa constrictor	2	130	2010-12-20	temporal
Chironius carinatus	38	Lora	1	130	2010-12-20	temporal
Chrysemys picta	38	Zierschildkr�te	1	130	2010-12-20	temporal
Correlophus ciliatus	38	Rhacodactylus ciliatus	1	130	2010-12-20	temporal
Crotalus atrox	38	Crotalus atrox	1	130	2010-12-20	temporal
Ctenosaura hemilopha	38	Ctenosaura hemilopha	1	130	2010-12-20	temporal
Ctenosaura palearis	38	Ctenosaura palearis	1	130	2010-12-20	temporal
Cyrtodactylus peguensis	38	Cyrtodactylus peguensis	1	130	2010-12-20	temporal
Egernia cunninghami	38	Egernia cunninghami	1	130	2010-12-20	temporal
Egernia stokesii	38	Egernia stokesii	1	130	2010-12-20	temporal
Egernia striolata	38	Egernia striolata	1	130	2010-12-20	temporal
Epicrates cenchria	38	Epicrates cenchria	2	130	2010-12-20	temporal
Epicrates maurus	38	Epicrates cenchria maurus	2	130	2010-12-20	temporal
Eublepharis angramainyu	38	Eublepharis macularius	1	130	2010-12-20	temporal
Eublepharis macularius	38	Eublepharis macularius	2	130	2010-12-20	temporal
Eublepharis turcmenicus	38	Eublepharis macularius	1	130	2010-12-20	temporal
Eurydactylodes agricolae	38	Eurydactylodes agricolae	1	130	2010-12-20	temporal
Gekko badenii	38	Gekko ulikovskii	1	130	2010-12-20	temporal
Gekko vittatus	38	Gekko vittatus	2	130	2010-12-20	temporal
Hemidactylus granosus	38	Hemidactylus turcicus	1	130	2010-12-20	temporal
Hemidactylus imbricatus	38	Hemidactylus imbricatus	1	130	2010-12-20	temporal
Hemidactylus robustus	38	Hemidactylus turcicus	1	130	2010-12-20	temporal
Hemidactylus turcicus	38	Hemidactylus turcicus	1	130	2010-12-20	temporal
Hemidactylus ulii	38	Hemidactylus turcicus	1	130	2010-12-20	temporal
Hemiphyllodactylus typus	38	Hemiphyllodactylus typus	1	130	2010-12-20	temporal
Heterodon nasicus	38	Heterodon nasicus	2	130	2010-12-20	temporal
Lampropeltis abnorma	38	Lampropeltis triangulum	1	130	2010-12-20	temporal
Lampropeltis triangulum	38	Lampropeltis triangulum	1	130	2010-12-20	temporal
Malacochersus tornieri	38	Spaltenschildkr�te	1	130	2010-12-20	temporal
Morelia viridis	38	Morelia viridis	1	130	2010-12-20	temporal
Python bivittatus	38	Python molurus bivittatus	1	130	2010-12-20	temporal
Python molurus	38	Python molurus	1	130	2010-12-20	temporal
Python regius	38	Python regius	2	130	2010-12-20	temporal
Sphaerodactylus nigropunctatus	38	Sphaerodactylus nigropunctatus	1	130	2010-12-20	temporal
Sphaerodactylus parvus	38	Sphaerodactylus parvus	1	130	2010-12-20	temporal
Sphaerodactylus sputator	38	Sphaerodactylus sputator	1	130	2010-12-20	temporal
Strophurus krisalys	38	Strophurus krisalys	1	130	2010-12-20	temporal
Strophurus spinigerus	38	Strophurus spinigerus	1	130	2010-12-20	temporal
Testudo hermanni	38	Testudo hermanni	2	130	2010-12-20	temporal
Testudo horsfieldii	38	Testudo horsfieldii	1	130	2010-12-20	temporal
Testudo kleinmanni	38	�gyptische landschildkr�te	1	130	2010-12-20	temporal
Uroplatus fimbriatus	38	Uroplatus fimbriatus	1	130	2010-12-20	temporal
Uroplatus henkeli	38	Uroplatus henkeli	1	130	2010-12-20	temporal
Varanus acanthurus	38	Varanus acanthurus	1	130	2010-12-20	temporal
Varanus albigularis	38	Varanus albigularis	1	130	2010-12-20	temporal
Varanus beccarii	38	Varanus beccarii	1	130	2010-12-20	temporal
Varanus gouldii	38	Varanus panoptes	1	130	2010-12-20	temporal
Varanus macraei	38	Varanus macraei	1	130	2010-12-20	temporal
Varanus marmoratus	38	Varanus salvator	1	130	2010-12-20	temporal
Varanus mertensi	38	Varanus mertensi	1	130	2010-12-20	temporal
Varanus panoptes	38	Varanus panoptes	2	130	2010-12-20	temporal
Varanus salvator	38	Varanus salvator	1	130	2010-12-20	temporal
Varanus scalaris	38	Varanus timorensis	1	130	2010-12-20	temporal
Varanus similis	38	Varanus similis	1	130	2010-12-20	temporal
Varanus timorensis	38	Varanus timorensis	1	130	2010-12-20	temporal
Anolis allisoni	39	Anolis allisoni	1	130	2010-12-20	temporal
Anolis gingivinus	39	Anolis gingivinus	1	130	2010-12-20	temporal
Anolis pogus	39	Anolis pogus	1	130	2010-12-20	temporal
Anolis sagrei	39	Anolis sagrei	2	130	2010-12-20	temporal
Astrochelys radiata	39	Astrochelys radiata	1	130	2010-12-20	temporal
Atheris hispida	39	Atheris hispida	1	130	2010-12-20	temporal
Boa constrictor	39	Boa constrictor	2	130	2010-12-20	temporal
Boa imperator	39	Boa constrictor	2	130	2010-12-20	temporal
Chironius carinatus	39	Lora	1	130	2010-12-20	temporal
Chrysemys picta	39	Zierschildkr�te	1	130	2010-12-20	temporal
Correlophus ciliatus	39	Rhacodactylus ciliatus	1	130	2010-12-20	temporal
Crotalus atrox	39	Crotalus atrox	1	130	2010-12-20	temporal
Ctenosaura hemilopha	39	Ctenosaura hemilopha	1	130	2010-12-20	temporal
Ctenosaura palearis	39	Ctenosaura palearis	1	130	2010-12-20	temporal
Cyrtodactylus peguensis	39	Cyrtodactylus peguensis	1	130	2010-12-20	temporal
Egernia cunninghami	39	Egernia cunninghami	1	130	2010-12-20	temporal
Egernia stokesii	39	Egernia stokesii	1	130	2010-12-20	temporal
Egernia striolata	39	Egernia striolata	1	130	2010-12-20	temporal
Epicrates cenchria	39	Epicrates cenchria	2	130	2010-12-20	temporal
Epicrates maurus	39	Epicrates cenchria maurus	2	130	2010-12-20	temporal
Eublepharis angramainyu	39	Eublepharis macularius	1	130	2010-12-20	temporal
Eublepharis macularius	39	Eublepharis macularius	2	130	2010-12-20	temporal
Eublepharis turcmenicus	39	Eublepharis macularius	1	130	2010-12-20	temporal
Eurydactylodes agricolae	39	Eurydactylodes agricolae	1	130	2010-12-20	temporal
Gekko badenii	39	Gekko ulikovskii	1	130	2010-12-20	temporal
Gekko vittatus	39	Gekko vittatus	2	130	2010-12-20	temporal
Hemidactylus granosus	39	Hemidactylus turcicus	1	130	2010-12-20	temporal
Hemidactylus imbricatus	39	Hemidactylus imbricatus	1	130	2010-12-20	temporal
Hemidactylus robustus	39	Hemidactylus turcicus	1	130	2010-12-20	temporal
Hemidactylus turcicus	39	Hemidactylus turcicus	1	130	2010-12-20	temporal
Hemidactylus ulii	39	Hemidactylus turcicus	1	130	2010-12-20	temporal
Hemiphyllodactylus typus	39	Hemiphyllodactylus typus	1	130	2010-12-20	temporal
Heterodon nasicus	39	Heterodon nasicus	2	130	2010-12-20	temporal
Lampropeltis abnorma	39	Lampropeltis triangulum	1	130	2010-12-20	temporal
Lampropeltis triangulum	39	Lampropeltis triangulum	1	130	2010-12-20	temporal
Malacochersus tornieri	39	Spaltenschildkr�te	1	130	2010-12-20	temporal
Morelia viridis	39	Morelia viridis	1	130	2010-12-20	temporal
Python bivittatus	39	Python molurus bivittatus	1	130	2010-12-20	temporal
Python molurus	39	Python molurus	1	130	2010-12-20	temporal
Python regius	39	Python regius	2	130	2010-12-20	temporal
Sphaerodactylus nigropunctatus	39	Sphaerodactylus nigropunctatus	1	130	2010-12-20	temporal
Sphaerodactylus parvus	39	Sphaerodactylus parvus	1	130	2010-12-20	temporal
Sphaerodactylus sputator	39	Sphaerodactylus sputator	1	130	2010-12-20	temporal
Strophurus krisalys	39	Strophurus krisalys	1	130	2010-12-20	temporal
Strophurus spinigerus	39	Strophurus spinigerus	1	130	2010-12-20	temporal
Testudo hermanni	39	Testudo hermanni	2	130	2010-12-20	temporal
Testudo horsfieldii	39	Testudo horsfieldii	1	130	2010-12-20	temporal
Testudo kleinmanni	39	�gyptische landschildkr�te	1	130	2010-12-20	temporal
Uroplatus fimbriatus	39	Uroplatus fimbriatus	1	130	2010-12-20	temporal
Uroplatus henkeli	39	Uroplatus henkeli	1	130	2010-12-20	temporal
Varanus acanthurus	39	Varanus acanthurus	1	130	2010-12-20	temporal
Varanus albigularis	39	Varanus albigularis	1	130	2010-12-20	temporal
Varanus beccarii	39	Varanus beccarii	1	130	2010-12-20	temporal
Varanus gouldii	39	Varanus panoptes	1	130	2010-12-20	temporal
Varanus macraei	39	Varanus macraei	1	130	2010-12-20	temporal
Varanus marmoratus	39	Varanus salvator	1	130	2010-12-20	temporal
Varanus mertensi	39	Varanus mertensi	1	130	2010-12-20	temporal
Varanus panoptes	39	Varanus panoptes	2	130	2010-12-20	temporal
Varanus salvator	39	Varanus salvator	1	130	2010-12-20	temporal
Varanus scalaris	39	Varanus timorensis	1	130	2010-12-20	temporal
Varanus similis	39	Varanus similis	1	130	2010-12-20	temporal
Varanus timorensis	39	Varanus timorensis	1	130	2010-12-20	temporal
Acanthophis antarcticus	40	Acanthophis antarcticus	1	130	2010-12-20	temporal
Acanthophis laevis	40	Acanthophis antarcticus	1	130	2010-12-20	temporal
Boa constrictor	40	Boa constrictor	2	130	2010-12-20	temporal
Boa imperator	40	Boa constrictor	2	130	2010-12-20	temporal
Boiga cynodon	40	Boiga cynodon	1	130	2010-12-20	temporal
Cachryx alfredschmidti	40	Ctenosaura alfredschmidti	1	130	2010-12-20	temporal
Crotalus atrox	40	Crotalus atrox	1	130	2010-12-20	temporal
Ctenosaura hemilopha	40	Ctenosaura hemilopha	1	130	2010-12-20	temporal
Ctenosaura palearis	40	Ctenosaura palearis	1	130	2010-12-20	temporal
Diploderma splendidum	40	Chinesische bergagame	1	130	2010-12-20	temporal
Diploderma vela	40	Japalura sp	1	130	2010-12-20	temporal
Dromicodryas quadrilineatus	40	Dromicodryas quadrilineatus	1	130	2010-12-20	temporal
Egernia stokesii	40	Egernia stokesii	1	130	2010-12-20	temporal
Egernia striolata	40	Egernia striolata	1	130	2010-12-20	temporal
Epicrates maurus	40	Epicrates maurus	2	130	2010-12-20	temporal
Eublepharis angramainyu	40	Eublepharis macularius	1	130	2010-12-20	temporal
Eublepharis macularius	40	Eublepharis macularius	2	130	2010-12-20	temporal
Eublepharis turcmenicus	40	Eublepharis macularius	1	130	2010-12-20	temporal
Euprepiophis mandarinus	40	Euprepiophis mandarinus	1	130	2010-12-20	temporal
Heloderma horridum	40	Heloderma horridum	2	130	2010-12-20	temporal
Heterodon nasicus	40	Heterodon nasicus	1	130	2010-12-20	temporal
Iguana iguana	40	Gr�ner leguan	1	130	2010-12-20	temporal
Leioheterodon geayi	40	Leioheterodon geayi	1	130	2010-12-20	temporal
Leioheterodon madagascariensis	40	Leioheterodon madagascariensis	2	130	2010-12-20	temporal
Leioheterodon modestus	40	Leioheterodon modestus	2	130	2010-12-20	temporal
Opheodrys aestivus	40	Opheodrys aestivus	1	130	2010-12-20	temporal
Oreocryptophis porphyraceus	40	Oreocryptophis porphyracea	1	130	2010-12-20	temporal
Pantherophis guttatus	40	Pantherophis guttatus	1	130	2010-12-20	temporal
Philodryas olfersii	40	Philodryas olfersii	3	130	2010-12-20	temporal
Pogona barbata	40	Bartagame	1	130	2010-12-20	temporal
Pogona henrylawsoni	40	Pogona henrylawsoni	1	130	2010-12-20	temporal
Pogona minor	40	Zwergbartagame	1	130	2010-12-20	temporal
Pogona vitticeps	40	Bartagame	1	130	2010-12-20	temporal
Python bivittatus	40	Python molurus bivittatus	1	130	2010-12-20	temporal
Python molurus	40	Python molurus	2	130	2010-12-20	temporal
Python regius	40	Python regius	2	130	2010-12-20	temporal
Sistrurus catenatus	40	Sistrurus catenatus	1	130	2010-12-20	temporal
Sistrurus tergeminus	40	Sistrurus catenatus tergeminus	1	130	2010-12-20	temporal
Varanus acanthurus	40	Varanus acanthurus	1	130	2010-12-20	temporal
Varanus albigularis	40	Varanus albigularis	1	130	2010-12-20	temporal
Varanus beccarii	40	Varanus beccarii	1	130	2010-12-20	temporal
Varanus cumingi	40	Varanus cumingi	1	130	2010-12-20	temporal
Varanus gouldii	40	Varanus panoptes	1	130	2010-12-20	temporal
Varanus jobiensis	40	Varanus jobiensis	1	130	2010-12-20	temporal
Varanus macraei	40	Varanus macraei	1	130	2010-12-20	temporal
Varanus marmoratus	40	Varanus salvator	1	130	2010-12-20	temporal
Varanus panoptes	40	Varanus panoptes	2	130	2010-12-20	temporal
Varanus salvator	40	Varanus salvator	1	130	2010-12-20	temporal
Varanus scalaris	40	Varanus timorensis	1	130	2010-12-20	temporal
Varanus similis	40	Varanus similis	1	130	2010-12-20	temporal
Varanus timorensis	40	Varanus timorensis	1	130	2010-12-20	temporal
Xenodon pulcher	40	Lystrophis pulcher	1	130	2010-12-20	temporal
Chironius carinatus	41	Lora	1	130	2010-12-20	temporal
Claudius angustatus	41	Claudius angustatus	1	130	2010-12-20	temporal
Cordylus jonesii	41	Cordylus jonesii	1	130	2010-12-20	temporal
Cordylus tropidosternum	41	Cordylus tropidosternum	1	130	2010-12-20	temporal
Correlophus ciliatus	41	Kronengecko	2	130	2010-12-20	temporal
Crotaphytus collaris	41	Crotaphytus collaris	1	130	2010-12-20	temporal
Elaphe quadrivirgata	41	Elaphe quadrivirgata	1	130	2010-12-20	temporal
Elaphe quatuorlineata	41	Elaphe quatuorlineata	3	130	2010-12-20	temporal
Elaphe sauromates	41	Elaphe sauromates	1	130	2010-12-20	temporal
Elaphe urartica	41	Elaphe quatuorlineata	2	130	2010-12-20	temporal
Erythrolamprus poecilogyrus	41	Liophis poecilogyrus	1	130	2010-12-20	temporal
Eunectes murinus	41	Eunectes murinus	1	130	2010-12-20	temporal
Eunectes notaeus	41	Eunectes murinus	1	130	2010-12-20	temporal
Lygophis anomalus	41	Goldbauchnatter	1	130	2010-12-20	temporal
Mauremys annamensis	41	Mauremys annamensis	1	130	2010-12-20	temporal
Morelia viridis	41	Morelia viridis	1	130	2010-12-20	temporal
Naja kaouthia	41	Naja kaouthia	2	130	2010-12-20	temporal
Naja sagittifera	41	Naja kaouthia	1	130	2010-12-20	temporal
Omanosaura jayakari	41	Omanosaura jayakari	2	130	2010-12-20	temporal
Pantherophis alleghaniensis	41	Erdnatter	1	130	2010-12-20	temporal
Pantherophis guttatus	41	Pantherophis guttatus	1	130	2010-12-20	temporal
Pantherophis obsoletus	41	Erdnatter	1	130	2010-12-20	temporal
Pogona barbata	41	Bartagame	1	130	2010-12-20	temporal
Pogona vitticeps	41	Bartagame	1	130	2010-12-20	temporal
Python regius	41	Python regius	1	130	2010-12-20	temporal
Sacalia quadriocellata	41	Sacalia quadriocellata	1	130	2010-12-20	temporal
Sauromalus ater	41	Sauromalus ater	1	130	2010-12-20	temporal
Siebenrockiella crassicollis	41	Siebenrockiella crassicollis	1	130	2010-12-20	temporal
Spalerosophis diadema	41	Spalerosophis diadema	1	130	2010-12-20	temporal
Uroplatus ebenaui	41	Uroplatus ebenaui	1	130	2010-12-20	temporal
Uroplatus fiera	41	Uroplatus ebenaui	1	130	2010-12-20	temporal
Uroplatus phantasticus	41	Uroplatus ebenaui	1	130	2010-12-20	temporal
Varanus doreanus	41	Varanus doreanus	1	130	2010-12-20	temporal
Varanus gilleni	41	Varanus gilleni	1	130	2010-12-20	temporal
Vipera darevskii	41	Vipera renardi	1	130	2010-12-20	temporal
Vipera kaznakovi	41	Vipera renardi	1	130	2010-12-20	temporal
Vipera renardi	41	Vipera renardi	1	130	2010-12-20	temporal
Zamenis hohenackeri	41	Zamenis hohenackeri	1	130	2010-12-20	temporal
Zamenis lineatus	41	Zamenis lineatus	1	130	2010-12-20	temporal
Zamenis longissimus	41	Zamenis longissimus	1	130	2010-12-20	temporal
Zamenis scalaris	41	Rhinechis scalaris	1	130	2010-12-20	temporal
Zamenis situla	41	Zamenis situla	1	130	2010-12-20	temporal
Acrantophis dumerili	42	Acrantophis dumerili	1	130	2010-12-20	temporal
Anolis equestris	42	Anolis equestris	1	130	2010-12-20	temporal
Anolis garmani	42	Anolis equestris	1	130	2010-12-20	temporal
Basiliscus plumifrons	42	Basiliscus plumifrons	1	130	2010-12-20	temporal
Bitis cornuta	42	Bitis cornuta	1	130	2010-12-20	temporal
Bitis gabonica	42	Bitis gabonica	1	130	2010-12-20	temporal
Boa constrictor	42	Boa constrictor	2	130	2010-12-20	temporal
Boa imperator	42	Boa imperator	3	130	2010-12-20	temporal
Brachylophus fasciatus	42	Brachylophus fasciatus	1	130	2010-12-20	temporal
Brachylophus gau	42	Brachylophus fasciatus	1	130	2010-12-20	temporal
Centrochelys sulcata	42	Spornschildkr�te	1	130	2010-12-20	temporal
Chelonoidis carbonarius	42	K�hlerschildkr�te	1	130	2010-12-20	temporal
Chelydra serpentina	42	Chelydra serpentina	1	130	2010-12-20	temporal
Chrysemys picta	42	Zierschildkr�te	1	130	2010-12-20	temporal
Crotalus atrox	42	Crotalus atrox	1	130	2010-12-20	temporal
Cuora aurocapitata	42	Cuora aurocapitata	1	130	2010-12-20	temporal
Cuora mccordi	42	Cuora mccordi	1	130	2010-12-20	temporal
Cuora trifasciata	42	Cuora trifasciata	1	130	2010-12-20	temporal
Cuora zhoui	42	Cuora zhoui	1	130	2010-12-20	temporal
Dendroaspis jamesoni	42	Dendroaspis jamesoni	1	130	2010-12-20	temporal
Eryx colubrinus	42	Eryx colubrinus	3	130	2010-12-20	temporal
Gekko vittatus	42	Gekko vittatus	2	130	2010-12-20	temporal
Glyptemys insculpta	42	Clemmys insculpta	1	130	2010-12-20	temporal
Gonatodes annularis	42	Gonatodes annularis	1	130	2010-12-20	temporal
Gonatodes ceciliae	42	Gonatodes ceciliae	1	130	2010-12-20	temporal
Gonatodes daudini	42	Gonatodes daudini	1	130	2010-12-20	temporal
Gonatodes seigliei	42	Gonatodes seigliei	1	130	2010-12-20	temporal
Mauremys mutica	42	Emys nigricans	1	130	2010-12-20	temporal
Mauremys nigricans	42	Emys nigricans	2	130	2010-12-20	temporal
Mesoclemmys gibba	42	Mesoclemmys gibba	2	130	2010-12-20	temporal
Mesoclemmys nasuta	42	Mesoclemmys nasuta	1	130	2010-12-20	temporal
Morelia viridis	42	Morelia viridis	1	130	2010-12-20	temporal
Naja nivea	42	Naja nivea	1	130	2010-12-20	temporal
Pelusios carinatus	42	Pelusios carinatus	1	130	2010-12-20	temporal
Pelusios chapini	42	Pelusios chapini	1	130	2010-12-20	temporal
Pelusios gabonensis	42	Pelusios gabonensis	1	130	2010-12-20	temporal
Pelusios subniger	42	Pelusios carinatus	1	130	2010-12-20	temporal
Platemys platycephala	42	Platemys platycephala	1	130	2010-12-20	temporal
Python regius	42	Python regius	3	130	2010-12-20	temporal
Sanzinia madagascariensis	42	Sanzinia	1	130	2010-12-20	temporal
Sanzinia volontany	42	Sanzinia	1	130	2010-12-20	temporal
Terrapene carolina	42	Terrapene carolina	1	130	2010-12-20	temporal
Uroplatus guentheri	42	Uroplatus g�ntheri	1	130	2010-12-20	temporal
Zonosaurus maximus	42	Zonosaurus maximus	1	130	2010-12-20	temporal
Anolis barbatus	43	Anolis barbatus	1	130	2010-12-20	temporal
Anolis porcus	43	Anolis porcus	1	130	2010-12-20	temporal
Centrochelys sulcata	43	Spornschildkr�te	2	130	2010-12-20	temporal
Chelonoidis carbonarius	43	K�hlerschildkr�te	2	130	2010-12-20	temporal
Chelonoidis denticulatus	43	Waldschildkr�te	2	130	2010-12-20	temporal
Crotalus adamanteus	43	Crotalus adamanteus	1	130	2010-12-20	temporal
Cuora aurocapitata	43	Cuora aurocapitata	1	130	2010-12-20	temporal
Cuora mccordi	43	Cuora mccordi	1	130	2010-12-20	temporal
Cuora pani	43	Cuora pani	1	130	2010-12-20	temporal
Cuora picturata	43	Cuora picturata	1	130	2010-12-20	temporal
Cuora trifasciata	43	Cuora trifasciata	1	130	2010-12-20	temporal
Eryx colubrinus	43	Sand boa	1	130	2010-12-20	temporal
Eublepharis macularius	43	Leopardgecko	1	130	2010-12-20	temporal
Eurydactylodes agricolae	43	Eurydactylodes agricolae	1	130	2010-12-20	temporal
Furcifer pardalis	43	Furcifer pardalis	1	130	2010-12-20	temporal
Gekko vittatus	43	Gekko vittatus	2	130	2010-12-20	temporal
Geochelone elegans	43	Geochelone elegans	1	130	2010-12-20	temporal
Gonatodes rayito	43	Gonatodes vittatus	1	130	2010-12-20	temporal
Gonatodes vittatus	43	Gonatodes vittatus	1	130	2010-12-20	temporal
Kinixys belliana	43	Kinixys belliana	1	130	2010-12-20	temporal
Kinixys spekii	43	Kinixys belliana	1	130	2010-12-20	temporal
Kinixys zombensis	43	Glattrand gelenkschildkr�te	1	130	2010-12-20	temporal
Lucasium bungabinna	43	Diplodactylus stenodactylus	1	130	2010-12-20	temporal
Lucasium immaculatum	43	Diplodactylus stenodactylus	1	130	2010-12-20	temporal
Lucasium stenodactylum	43	Diplodactylus stenodactylus	1	130	2010-12-20	temporal
Mauremys mutica	43	Emys nigricans	2	130	2010-12-20	temporal
Mauremys nigricans	43	Mauremys nigricans	2	130	2010-12-20	temporal
Porthidium ophryomegas	43	Porthidium ophryomegas	1	130	2010-12-20	temporal
Python brongersmai	43	Blood python	1	130	2010-12-20	temporal
Python curtus	43	Blood python	1	130	2010-12-20	temporal
Python regius	43	Python regius	2	130	2010-12-20	temporal
Stigmochelys pardalis	43	Geochelone pardalis	1	130	2010-12-20	temporal
Tribolonotus gracilis	43	Tribolonotus gracilis	1	130	2010-12-20	temporal
Uromastyx acanthinura	43	Uromastyx acanthinura	1	130	2010-12-20	temporal
Uroplatus guentheri	43	Uroplatus guentheri	1	130	2010-12-20	temporal
Varanus auffenbergi	43	Varanus auffenbergi	1	130	2010-12-20	temporal
Varanus gouldii	43	Varanus panoptes	1	130	2010-12-20	temporal
Varanus panoptes	43	Varanus panoptes	2	130	2010-12-20	temporal
Varanus tristis	43	Varanus tristis	2	130	2010-12-20	temporal
Bitis gabonica	44	Bitis gabonica	1	130	2010-12-20	temporal
Bitis rhinoceros	44	Bitis rhinoceros	1	130	2010-12-20	temporal
Boa constrictor	44	Boa constrictor	2	130	2010-12-20	temporal
Boa imperator	44	Boa constrictor	2	130	2010-12-20	temporal
Cachryx alfredschmidti	44	Ctenosaura alfredschmidti	1	130	2010-12-20	temporal
Cerastes cerastes	44	Cerastes cerastes	1	130	2010-12-20	temporal
Cerastes gasperettii	44	Cerastes cerastes	1	130	2010-12-20	temporal
Claudius angustatus	44	Claudius angustatus	1	130	2010-12-20	temporal
Correlophus ciliatus	44	Crested gecko	2	130	2010-12-20	temporal
Correlophus sarasinorum	44	Rhacodactylus sarasinorum	1	130	2010-12-20	temporal
Crotalus ravus	44	Crotalus ravus	1	130	2010-12-20	temporal
Ctenosaura palearis	44	Ctenosaura palearis	1	130	2010-12-20	temporal
Daboia russelii	44	Daboia russelli	1	130	2010-12-20	temporal
Egernia stokesii	44	Egernia stokesii	1	130	2010-12-20	temporal
Egernia striolata	44	Egernia striolata	1	130	2010-12-20	temporal
Elaphe taeniura	44	Sch�nnatter	2	130	2010-12-20	temporal
Eublepharis angramainyu	44	Eublepharis macularius	1	130	2010-12-20	temporal
Eublepharis macularius	44	Eublepharis macularius	2	130	2010-12-20	temporal
Eublepharis turcmenicus	44	Eublepharis macularius	1	130	2010-12-20	temporal
Eunectes notaeus	44	Eunectes notaeus	2	130	2010-12-20	temporal
Gloydius halys	44	Gloydius halys	3	130	2010-12-20	temporal
Heloderma horridum	44	Heloderma horridum	2	130	2010-12-20	temporal
Kinosternon herrerai	44	Kinosternon herrerai	1	130	2010-12-20	temporal
Mniarogekko chahoua	44	Rhacodactylus chahoua	1	130	2010-12-20	temporal
Morelia spilota	44	Morelia spilota	2	130	2010-12-20	temporal
Morelia viridis	44	Morelia viridis	1	130	2010-12-20	temporal
Porthidium ophryomegas	44	Porthidium ophryomegas	1	130	2010-12-20	temporal
Python bivittatus	44	Python molurus bivittatus	1	130	2010-12-20	temporal
Python molurus	44	Python molurus	2	130	2010-12-20	temporal
Python regius	44	Python regius	2	130	2010-12-20	temporal
Staurotypus salvinii	44	Staurotypus salvinii	2	130	2010-12-20	temporal
Testudo hermanni	44	Testudo hermanni	2	130	2010-12-20	temporal
Testudo horsfieldii	44	Testudo horsfieldii	1	130	2010-12-20	temporal
Varanus acanthurus	44	Varanus acanthurus	1	130	2010-12-20	temporal
Varanus albigularis	44	Varanus albigularis	1	130	2010-12-20	temporal
Varanus beccarii	44	Varanus beccarii	1	130	2010-12-20	temporal
Varanus gouldii	44	Varanus panoptes	1	130	2010-12-20	temporal
Varanus jobiensis	44	Varanus jobiensis	1	130	2010-12-20	temporal
Varanus macraei	44	Varanus macraei	1	130	2010-12-20	temporal
Varanus marmoratus	44	Varanus salvator	1	130	2010-12-20	temporal
Varanus panoptes	44	Varanus panoptes	2	130	2010-12-20	temporal
Varanus salvator	44	Varanus salvator	2	130	2010-12-20	temporal
Varanus scalaris	44	Varanus timorensis	1	130	2010-12-20	temporal
Varanus similis	44	Varanus similis	1	130	2010-12-20	temporal
Varanus timorensis	44	Varanus timorensis	1	130	2010-12-20	temporal
Vipera ammodytes	44	Vipera ammodytes	2	130	2010-12-20	temporal
Vipera transcaucasiana	44	Vipera ammodytes	1	130	2010-12-20	temporal
Acrantophis dumerili	45	Acrantophis dumerili	1	130	2010-12-20	temporal
Anolis roquet	45	Anolis roquet	2	130	2010-12-20	temporal
Boa constrictor	45	Boa constrictor	2	130	2010-12-20	temporal
Boa imperator	45	Boa constrictor imperator	3	130	2010-12-20	temporal
Candoia paulsoni	45	Candoia paulsoni	2	130	2010-12-20	temporal
Chamaeleo gracilis	45	Chamaeleo gracilis	1	130	2010-12-20	temporal
Correlophus ciliatus	45	Rhacodactylus ciliatus	1	130	2010-12-20	temporal
Epicrates cenchria	45	Epicrates cenchria	2	130	2010-12-20	temporal
Epicrates maurus	45	Epicrates cenchria	1	130	2010-12-20	temporal
Eublepharis angramainyu	45	Eublepharis macularius	1	130	2010-12-20	temporal
Eublepharis macularius	45	Eublepharis macularius	2	130	2010-12-20	temporal
Eublepharis turcmenicus	45	Eublepharis macularius	1	130	2010-12-20	temporal
Furcifer lateralis	45	Furcifer lateralis	1	130	2010-12-20	temporal
Furcifer oustaleti	45	Furcifer oustaleti	1	130	2010-12-20	temporal
Furcifer pardalis	45	Furcifer pardalis	1	130	2010-12-20	temporal
Furcifer verrucosus	45	Furcifer verrucosus	1	130	2010-12-20	temporal
Goniurosaurus hainanensis	45	Goniurosaurus hainanensis	1	130	2010-12-20	temporal
Kinyongia fischeri	45	Kinyongia fischeri	1	130	2010-12-20	temporal
Kinyongia vosseleri	45	Kinyongia fischeri	1	130	2010-12-20	temporal
Kinyongia xenorhina	45	Bradypodion xenorhinum	1	130	2010-12-20	temporal
Lampropeltis ruthveni	45	Lampropeltis ruthveni	1	130	2010-12-20	temporal
Malacochersus tornieri	45	Malacochersus tornieri	2	130	2010-12-20	temporal
[truncated: 118,815 more rows]
