# Supplementary material for: Thousands of reptile species threatened by under-regulated global trade
Source: Nat Commun. 2020 Sep 29;11:4738. doi: 10.1038/s41467-020-18523-4 (PMC7525537; doi:10.1038/s41467-020-18523-4)
Supplement: Supplementary file 9 — Supplementary Data 5 [file 41467_2020_18523_MOESM9_ESM.csv]

Species	orderName	familyName	authority	redlistCat	CurrentLis	redlistCri	criteriaVe	population	All_Distri	LEMIS	Online	CITES	range_Area	described
Ablepharus kitaibelii	SQUAMATA	SCINCIDAE	Bibron ; Bory St-Vincent, 1833	Least Concern	0		3.1	Stable		0	1	0	684246.08	1833
Ablepharus pannonicus					0		0			0	1	0	2587249.94	1824
Ablepharus rueppellii	SQUAMATA	SCINCIDAE	(Gray, 1839)	Least Concern	0		3.1	Unknown		0	1	0	62791.45	1839
Abronia aurita	SQUAMATA	ANGUIDAE	(Cope, 1869)	Endangered	II	B1ab(iii)	3.1	Unknown	GT	0	1	1	152.9	1869
Abronia campbelli	SQUAMATA	ANGUIDAE	Brodie ; Savage, 1993	Critically Endangered	I	B1ab(iii,v)	3.1	Decreasing	GT	0	1	0	10	1993
Abronia deppii	SQUAMATA	ANGUIDAE	(Wiegmann, 1828)	Endangered	II	B1ab(iii)	3.1	Decreasing	MX	1	1	0	4804.35	1828
Abronia fimbriata	SQUAMATA	ANGUIDAE	(Cope, 1884)	Endangered	I	B1ab(iii)	3.1	Unknown	GT	0	1	1	3200.02	1885
Abronia graminea	SQUAMATA	ANGUIDAE	(Cope, 1864)	Endangered	II	B1ab(iii)	3.1	Decreasing	MX	1	1	1	2036.82	1864
Abronia lythrochila	SQUAMATA	ANGUIDAE	Smith ; Alvarez del Toro, 1963	Least Concern	II		3.1	Stable	GT, MX	0	1	1	1894.08	1963
Abronia martindelcampoi	SQUAMATA	ANGUIDAE	Flores ; S�nchez, 2003	Endangered	II	B1ab(iii)	3.1	Decreasing	MX	0	1	0	1896.43	2003
Abronia mixteca	SQUAMATA	ANGUIDAE	Bogert ; Porter, 1967	Vulnerable	II	A2cd+4cd; B1ab(iii)	3.1	Decreasing	MX	0	1	1	3601.01	1967
Abronia oaxacae	SQUAMATA	ANGUIDAE	(G�nther, 1885)	Vulnerable	II	B1ab(iii)	3.1	Decreasing	MX	1	1	0	3396.5	1885
Abronia smithi	SQUAMATA	ANGUIDAE	Campbell ; Frost, 1993	Least Concern	II		3.1	Stable	MX	0	1	0	1998.01	1993
Abronia taeniata	SQUAMATA	ANGUIDAE	(Wiegmann, 1828)	Vulnerable	II	B1ab(iii)	3.1	Decreasing	MX	1	1	1	7721.27	1828
Abronia vasconcelosii	SQUAMATA	ANGUIDAE	(Bocourt, 1871)	Vulnerable	II	B1ab(iii)	3.1	Decreasing	GT	0	1	1	4051.64	1872
Acanthocercus atricollis	SQUAMATA	AGAMIDAE	(A. Smith, 1849)	Least Concern	0		3.1	Stable		1	1	0	5952733.38	1849
Acanthocercus cyanogaster	SQUAMATA	AGAMIDAE	(Ruppell, 1835)	Least Concern	0		3.1	Unknown		1	1	0	1455649.93	1835
Acanthocercus gregorii	SQUAMATA	AGAMIDAE	(G�nther, 1894)	Least Concern	0		3.1	Unknown		1	1	0		1894
Acanthocercus minutus	SQUAMATA	AGAMIDAE	(Klausewitz, 1957)	Least Concern	0		3.1	Stable		0	1	0		1957
Acanthochelys macrocephala	TESTUDINES	CHELIDAE	(Rhodin, Mittermeier ; McMorris, 1984)	Near Threatened	0	A4c	3.1	Decreasing		1	1	0	483984.05	1984
Acanthochelys pallidipectoris	TESTUDINES	CHELIDAE	(Freiberg, 1945)	Endangered	0	A2cde+3cde+4cde; C1+2a(i)	3.1	Decreasing		1	1	0	321161.49	1945
Acanthochelys spixii	TESTUDINES	CHELIDAE	(Dumuril ; Bibron, 1835)	Lower Risk/near threatened	0		2.3			1	1	0	1068230.69	1835
Acanthodactylus aegyptius					0		0			0	1	0	242805.03	2007
Acanthodactylus arabicus	SQUAMATA	LACERTIDAE	Boulenger, 1918	Least Concern	0		3.1	Stable		1	0	0	127002.14	1918
Acanthodactylus bedriagai	SQUAMATA	LACERTIDAE	Lataste, 1881	Near Threatened	0		3.1	Unknown		1	0	0	192748.11	1881
Acanthodactylus blanfordii					0		0			1	0	0	921917.28	1918
Acanthodactylus boskianus					0		0			1	1	0	15822325.68	1802
Acanthodactylus busacki	SQUAMATA	LACERTIDAE	Salvador, 1982	Least Concern	0		3.1	Stable		1	0	0	211576.43	1982
Acanthodactylus cantoris					0		0			1	0	0	1418005.8	1864
Acanthodactylus dumerilii	SQUAMATA	LACERTIDAE	(Milne-Edwards, 1829)	Least Concern	0		3.1	Stable		0	1	0	1617810.35	1829
Acanthodactylus erythrurus	SQUAMATA	LACERTIDAE	(Schinz, 1833)	Least Concern	0		3.1	Stable		0	1	0	1030081.71	1833
Acanthodactylus gongrorhynchatus	SQUAMATA	LACERTIDAE	Leviton ; Anderson, 1967	Data Deficient	0		3.1	Unknown		0	1	0	132080.25	1967
Acanthodactylus maculatus	SQUAMATA	LACERTIDAE	(Gray, 1838)	Least Concern	0		3.1	Unknown		1	0	0	1194717.04	1838
Acanthodactylus margaritae					0		0			1	0	0		2017
Acanthodactylus pardalis	SQUAMATA	LACERTIDAE	(Lichtenstein, 1823)	Vulnerable	0	A2c; B1ab(i,ii,iii)	3.1	Decreasing		1	1	0	179337.24	1823
Acanthodactylus schmidti	SQUAMATA	LACERTIDAE	Haas, 1957	Least Concern	0		3.1	Stable		1	0	0	2040472.63	1957
Acanthodactylus schreiberi	SQUAMATA	LACERTIDAE	Boettger, 1878	Endangered	0	A2c; B2ab(i,ii,iii,iv)	3.1	Decreasing		0	1	0	9058.49	1878
Acanthodactylus scutellatus					0		0			0	1	0	9997860.61	1827
Acanthodactylus senegalensis	SQUAMATA	LACERTIDAE	Chabanaud, 1918	Least Concern	0		3.1	Stable		0	1	0	1531947	1918
Acanthodactylus spinicauda	SQUAMATA	LACERTIDAE	Doumergue, 1901	Critically Endangered	0	B2ab(iii)	3.1	Decreasing		1	1	0	5889.59	1901
Acanthophis antarcticus	SQUAMATA	ELAPIDAE	(Shaw, 1794)	Least Concern	0		3.1	Decreasing		1	1	0	2447375.59	1802
Acanthophis cryptamydros	SQUAMATA	ELAPIDAE	Maddock, Ellis, Doughty, Smith ; W??ster, 2015	Vulnerable	0	A4e	3.1	Decreasing		0	1	0		2015
Acanthophis hawkei	SQUAMATA	ELAPIDAE	Wells ; Welington, 1985	Vulnerable	0	A2ae	3.1	Decreasing		0	1	0	525772.55	1985
Acanthophis laevis	SQUAMATA	ELAPIDAE	Macleay, 1877	Least Concern	0		3.1	Stable		1	1	0	536116.81	1877
Acanthophis praelongus	SQUAMATA	ELAPIDAE	Ramsay, 1877	Least Concern	0		3.1	Unknown		0	1	0	777365.21	1877
Acanthophis pyrrhus	SQUAMATA	ELAPIDAE	Boulenger, 1898	Least Concern	0		3.1	Stable		1	1	0	3237602.39	1898
Acanthophis rugosus	SQUAMATA	ELAPIDAE	Loveridge, 1948	Least Concern	0		3.1	Decreasing		1	1	0	14508.68	1948
Acanthophis wellsi	SQUAMATA	ELAPIDAE	Hoser, 1998	Least Concern	0		3.1	Stable		0	1	0	5508.05	1998
Acanthosaura armata					0		0			1	1	1	217537.16	1827
Acanthosaura bintangensis	SQUAMATA	AGAMIDAE	Wood, Grismer, Grismer, Ahmad, Chan ; Bauer, 2009	Data Deficient	0		3.1	Unknown		1	1	0	19.99	2009
Acanthosaura capra	SQUAMATA	AGAMIDAE	G�nther, 1861	Near Threatened	0	B1ab(iii)	3.1	Unknown		1	1	0	8167.85	1861
Acanthosaura cardamomensis	SQUAMATA	AGAMIDAE	Wood, Grismer, Grismer, Neang, Chav ; Holden, 2010	Least Concern	0		3.1	Stable		1	1	1	11841.5	2010
Acanthosaura coronata	SQUAMATA	AGAMIDAE	G�nther, 1861	Least Concern	0		3.1	Unknown		0	1	0	14531.22	1861
Acanthosaura crucigera	SQUAMATA	AGAMIDAE	Boulenger, 1885	Least Concern	0		3.1	Unknown		1	1	0	274694.84	1885
Acanthosaura lepidogaster	SQUAMATA	AGAMIDAE	(Cuvier, 1829)	Least Concern	0		3.1	Unknown		1	1	0	2557954.49	1829
Acanthosaura nataliae	SQUAMATA	AGAMIDAE	Orlov, Truong ; Sang, 2006	Least Concern	0		3.1	Unknown		0	1	0	34861.69	2006
Acanthosaura phuketensis	SQUAMATA	AGAMIDAE	Pauwels, Sumontha, Kunya, Nitikul, Samphanthamit, Wood ; Grismer, 2015	Least Concern	0		3.1	Stable		1	1	1		2015
Acontias occidentalis					0		0			1	0	0	482198.61	1941
Acontias orientalis	SQUAMATA	SCINCIDAE	Hewitt, 1938	Least Concern	0		3.1	Stable		1	0	0	34639.77	1938
Acontias percivali	SQUAMATA	SCINCIDAE	Loveridge, 1935	Least Concern	0		3.1	Unknown		1	1	0	901709.39	1935
Acontias plumbeus	SQUAMATA	SCINCIDAE	Bianconi, 1849	Least Concern	0		3.1	Unknown		0	1	0	324207.97	1849
Acrantophis dumerili	SQUAMATA	BOIDAE	Jan, 1860	Least Concern	I		3.1	Stable	MG, RE	1	1	1	242896.03	1860
Acrantophis madagascariensis	SQUAMATA	BOIDAE	(Dumuril ; Bibron, 1844)	Least Concern	I		3.1	Stable	MG	1	1	1	171891.13	1844
Acrochordus arafurae	SQUAMATA	ACROCHORDIDAE	McDowell, 1979	Least Concern	0		3.1	Stable		0	1	0	689550.45	1979
Acrochordus granulatus	SQUAMATA	ACROCHORDIDAE	(Schneider, 1799)	Least Concern	0		3.1	Stable		1	1	1	2579856.82	1799
Acrochordus javanicus	SQUAMATA	ACROCHORDIDAE	Hornstedt, 1787	Least Concern	0		3.1	Stable		1	1	1	1917165.72	1787
Actinemys marmorata	TESTUDINES	EMYDIDAE	(Baird ; Girard, 1852)	Vulnerable	0	A1cd	2.3			1	1	0	463537.64	1852
Actinemys pallida					0		0			1	1	0		1945
Adelphicos newmanorum					0		0			1	0	0		1950
Adelphicos nigrilatum	SQUAMATA	DIPSADIDAE	Smith, 1942	Least Concern	0		3.1	Stable		0	1	0	2721.11	1942
Adelphicos quadrivirgatum	SQUAMATA	DIPSADIDAE	Jan, 1862	Least Concern	0		3.1	Unknown		1	0	0	191713.32	1862
Adelphicos sargii	SQUAMATA	DIPSADIDAE	Fischer, 1885	Least Concern	0		3.1	Stable		1	0	0		1885
Adelphicos visoninum	SQUAMATA	DIPSADIDAE	(Cope, 1866)	Least Concern	0		3.1	Stable		1	0	0		1866
Adolfus africanus					0		0			1	0	0	931945.31	1906
Adolfus jacksoni					0		0			1	1	0	383062.56	1899
Aeluroscalabotes felinus	SQUAMATA	EUBLEPHARIDAE	(G�nther, 1864)	Least Concern	0		3.1	Unknown		1	1	0	304433.43	1864
Afroedura africana					0		0			1	0	0	51503.39	1888
Afroedura loveridgei					0		0			1	1	0	34745.12	1963
Afroedura namaquensis	SQUAMATA	GEKKONIDAE	(FitzSimons, 1938)	Least Concern	0		3.1	Stable		1	0	0	9021.29	1938
Afroedura pongola	SQUAMATA	GEKKONIDAE	Jacobsen, Kuhn, Jackman ; Bauer, 2014	Data Deficient	0		3.1	Unknown		1	0	0	10	2014
Afroedura tirasensis					0		0			1	0	0	9859.27	1965
Afroedura transvaalica					0		0			1	0	0	360008.62	1925
Afrogecko porphyreus	SQUAMATA	GEKKONIDAE	(Daudin, 1802)	Least Concern	0		3.1	Stable		0	1	0	79793.88	1802
Afrotyphlops brevis					0		0			1	0	0	107205.81	1929
Afrotyphlops congestus					0		0			1	0	0	2337350.21	1844
Afrotyphlops mucruso					0		0			1	0	0	3739105.32	1854
Afrotyphlops schlegelii					0		0			1	0	0	939512.51	1849
Agama aculeata					0		0			1	1	0	3142594.51	1820
Agama africana	SQUAMATA	AGAMIDAE	(Hallowell, 1844)	Least Concern	0		3.1	Stable		1	0	0	541718.19	1844
Agama agama					0		0			1	1	0	9847595.75	1758
Agama armata					0		0			1	1	0	2001854.91	1855
Agama atra	SQUAMATA	AGAMIDAE	Daudin, 1802	Least Concern	0		3.1	Stable		1	1	0	981427.39	1802
Agama boensis	SQUAMATA	AGAMIDAE	Monard, 1940	Least Concern	0		3.1	Unknown		1	0	0	112887.39	1940
Agama caudospinosa	SQUAMATA	AGAMIDAE	Meek, 1910	Least Concern	0		3.1	Unknown		1	0	0	38799.59	1910
Agama doriae					0		0			1	0	0	2608695.91	1885
Agama finchi					0		0			0	1	0	21801.16	2005
Agama hartmanni					0		0			1	0	0	480590.76	1869
Agama impalearis	SQUAMATA	AGAMIDAE	Boettger, 1874	Least Concern	0		3.1	Stable		0	1	0	968863.35	1874
Agama kaimosae	SQUAMATA	AGAMIDAE	Loveridge, 1935	Least Concern	0		3.1	Unknown		1	0	0	31393.66	1935
Agama knobeli					0		0			1	0	0	76066.93	1921
Agama lebretoni					0		0			0	1	0	231205.61	2009
Agama lionotus					0		0			1	1	0	742107.48	1896
Agama montana	SQUAMATA	AGAMIDAE	Barbour ; Loveridge, 1928	Vulnerable	0	B2ab(iii)	3.1	Unknown		1	0	0	22699.51	1928
Agama mossambica					0		0			1	0	0	748583.79	1854
Agama mucosoensis					0		0			1	0	0	39197.62	1957
Agama mwanzae	SQUAMATA	AGAMIDAE	Loveridge, 1923	Least Concern	0		3.1	Stable		1	1	0	199488.83	1923
Agama persimilis	SQUAMATA	AGAMIDAE	Parker, 1942	Least Concern	0		3.1	Unknown		0	1	0	77167.64	1942
Agama planiceps					0		0			1	0	0	563848.92	1862
Agama sankaranica					0		0			0	1	0	1644149.11	1918
Agama spinosa	SQUAMATA	AGAMIDAE	Gray, 1831	Least Concern	0		3.1	Unknown		1	1	0	1314005.37	1831
Agama sylvana					0		0			1	0	0	871579.63	1981
Agama turuensis	SQUAMATA	AGAMIDAE	Loveridge, 1932	Least Concern	0		3.1	Unknown		1	1	0	5728.33	1932
Agamura persica	SQUAMATA	GEKKONIDAE	(Dumuril, 1856)	Least Concern	0		3.1	Stable		1	1	0	1508748.3	1856
Agkistrodon bilineatus	SQUAMATA	VIPERIDAE	G�nther, 1863	Near Threatened	0		3.1	Decreasing		1	1	1	51747.84	1863
Agkistrodon conanti					0		0			0	1	0		1969
Agkistrodon contortrix	SQUAMATA	VIPERIDAE	(Linnaeus, 1766)	Least Concern	0		3.1	Stable		1	1	0	2315993.42	1766
Agkistrodon howardgloydi					0		0			1	1	1	19296.03	1984
Agkistrodon laticinctus					0		0			1	1	0		1934
Agkistrodon piscivorus	SQUAMATA	VIPERIDAE	(Lacepede, 1789)	Least Concern	0		3.1	Stable		0	1	0	1501974.06	1789
Agkistrodon russeolus					0		0			1	0	1	17965.35	1972
Agkistrodon taylori	SQUAMATA	VIPERIDAE	Burger ; Robertson, 1951	Least Concern	0		3.1	Unknown		1	1	1	71605.92	1951
Ahaetulla laudankia					0		0			1	0	0		2019
Ahaetulla mycterizans	SQUAMATA	COLUBRIDAE	(Linnaeus, 1758)	Least Concern	0		3.1	Unknown		1	1	0	331507.54	1758
Ahaetulla nasuta					0		0			1	1	0	2239794.1	1789
Ahaetulla prasina	SQUAMATA	COLUBRIDAE	(Boie, 1827)	Least Concern	0		3.1	Stable		1	1	1	4694516.17	1827
Ailuronyx seychellensis	SQUAMATA	GEKKONIDAE	(Dumuril ; Bibron, 1834)	Least Concern	0		3.1	Stable		1	1	0	232.57	1836
Ailuronyx tachyscopaeus	SQUAMATA	GEKKONIDAE	Gerlach ; Canning, 1996	Near Threatened	0		3.1	Stable		1	1	0	228.29	1996
Ailuronyx trachygaster	SQUAMATA	GEKKONIDAE	(Dumuril ; Bibron, 1851)	Vulnerable	0	D2	3.1	Stable		0	1	0	66.92	1851
Aldabrachelys gigantea					II		0			1	1	1	164.63	1812
Algyroides fitzingeri	SQUAMATA	LACERTIDAE	(Wiegmann, 1834)	Least Concern	0		3.1	Stable		0	1	0	33020.9	1834
Algyroides nigropunctatus	SQUAMATA	LACERTIDAE	(Dumuril and Bibron. 1839)	Least Concern	0		3.1	Unknown		0	1	0	75640.05	1839
Alinea lanceolata	SQUAMATA	SCINCIDAE	(Cope, 1862)	Critically Endangered	0	B2ab(v)	3.1	Unknown		1	1	0	19.99	1863
Alinea luciae	SQUAMATA	SCINCIDAE	(Garman, 1887)	Extinct	0		3.1			1	0	0	617.4	1887
Alligator mississippiensis	CROCODYLIA	ALLIGATORIDAE	(Daudin, 1802)	Least Concern	II		3.1	Increasing	US	1	1	1	934260.42	1802
Alligator sinensis	CROCODYLIA	ALLIGATORIDAE	Fauvel, 1879	Critically Endangered	I	A1b; B1ab(ii,v)+2ab(ii,v); C1+2a(i)	3.1	Stable	CN	1	1	1	116879.79	1879
Alopoglossus angulatus	SQUAMATA	GYMNOPHTHALMIDAE	(Linnaeus, 1758)	Least Concern	0		3.1	Unknown		1	0	0	6440232.03	1758
Alopoglossus atriventris	SQUAMATA	GYMNOPHTHALMIDAE	Duellman, 1973	Least Concern	0		3.1	Stable		1	0	0	1001756.47	1973
Alopoglossus copii	SQUAMATA	GYMNOPHTHALMIDAE	Boulenger, 1885	Least Concern	0		3.1	Unknown		0	1	0	42931.8	1885
Alopoglossus embera					0		0			1	0	0		2017
Alopoglossus festae	SQUAMATA	GYMNOPHTHALMIDAE	Peracca, 1904	Least Concern	0		3.1	Unknown		1	0	0	94193.69	1904
Alopoglossus meloi					0		0			1	0	0		2018
Amalosia lesueurii	SQUAMATA	DIPLODACTYLIDAE	(Dumuril ; Bibron, 1836)	Least Concern	0		3.1	Unknown		1	1	0	289199.07	1836
Amalosia rhombifer	SQUAMATA	DIPLODACTYLIDAE	(Gray, 1845)	Least Concern	0		3.1	Unknown		1	1	0	1549694.24	1845
Amblyrhynchus cristatus	SQUAMATA	IGUANIDAE	Bell, 1825	Vulnerable	II	B2ac(iv)	3.1	Unknown	EC	1	0	1	7990.36	1825
Ameiva ameiva	SQUAMATA	TEIIDAE	(Linnaeus, 1758)	Least Concern	0		3.1	Stable		1	1	0	12354817.03	1758
Ameiva atrigularis	SQUAMATA	TEIIDAE	Garman, 1887	Least Concern	0		3.1	Stable		1	1	0	15514.6	1887
Ameiva fuliginosa					0		0			1	0	0	11.85	1892
Ameiva pantherina	SQUAMATA	TEIIDAE	Ugueto ; Harvey, 2011	Data Deficient	0		3.1	Stable		1	0	0	1175.21	2011
Ameiva praesignis	SQUAMATA	TEIIDAE	(Baird ; Girard, 1852)	Least Concern	0		3.1	Stable		1	1	0	259725.88	1852
Ameiva tobagana					0		0			1	0	0		1879
Amphibolurus muricatus	SQUAMATA	AGAMIDAE	(White, 1790)	Least Concern	0		3.1	Unknown		0	1	0	592316.11	1790
Amphiesma stolatum					0		0			1	0	0	7004010.56	1758
Amphiglossus reticulatus	SQUAMATA	SCINCIDAE	(Kaudern, 1922)	Least Concern	0		3.1	Decreasing		1	1	0	78792.36	1922
Amphisbaena camura	SQUAMATA	AMPHISBAENIDAE	Cope, 1862	Least Concern	0		3.1	Stable		0	1	0	477545.25	1862
Amphisbaena cubana	SQUAMATA	AMPHISBAENIDAE	Gundlach ; Peters, 1879	Least Concern	0		3.1	Unknown		0	1	0	29353.03	1879
Amphisbaena fuliginosa	SQUAMATA	AMPHISBAENIDAE	Linnaeus, 1758	Least Concern	0		3.1	Stable		1	0	0	8747298.77	1758
Amphisbaena spurelli					0		0			1	0	0	10	1915
Amphisbaena vermicularis					0		0			1	0	0	989553.51	1824
Amyda cartilaginea	TESTUDINES	TRIONYCHIDAE	(Boddaert, 1770)	Vulnerable	II	A1cd+2cd	2.3		BN, KH, IN, ID, LA, MY, MM, SG, TH, VN	1	1	1	3111727.93	1770
Amyda ornata					II		0			1	0	1		1861
Anguis cephallonica	SQUAMATA	ANGUIDAE	Werner, 1894	Near Threatened	0	B1b(iii,v)	3.1	Decreasing		1	0	0	22894.2	1894
Anguis colchica					0		0			1	1	0	4769782.63	1840
Anguis fragilis					0		0			1	1	0	2507794.51	1758
Anilios splendidus	SQUAMATA	TYPHLOPIDAE	(Aplin, 1998)	Data Deficient	0		3.1	Unknown		1	0	0	3343.13	1998
Anilius scytale	SQUAMATA	ANILIIDAE	(Linnaeus, 1758)	Least Concern	0		3.1	Stable		1	0	0	7895057.74	1758
Anisolepis grilli	SQUAMATA	LEIOSAURIDAE	Boulenger, 1891	Least Concern	0		3.1	Stable		1	0	0	654349.35	1891
Anisolepis longicauda	SQUAMATA	LEIOSAURIDAE	(Boulenger, 1891)	Vulnerable	0	B1ab(iii)	3.1	Decreasing		1	0	0	6234.58	1891
Anisolepis undulatus	SQUAMATA	LEIOSAURIDAE	(Wiegmann, 1834)	Vulnerable	0	B1+2c	2.3	Unknown		1	0	0	92459.79	1834
Anniella alexanderae	SQUAMATA	ANNIELLIDAE	Papenfuss ; Parham, 2013	Vulnerable	0	D2	3.1	Unknown		1	0	0	138.82	2013
Anniella campi					0		0			1	0	0	503.07	2013
Anniella grinnelli	SQUAMATA	ANNIELLIDAE	Papenfuss ; Parham, 2013	Endangered	0	B1ab(iii)	3.1	Decreasing		1	0	0	71.67	2013
Anniella pulchra	SQUAMATA	ANNIELLIDAE	Gray, 1852	Least Concern	0		3.1	Decreasing		1	0	0	135562.3	1852
Anniella stebbinsi	SQUAMATA	ANNIELLIDAE	Papenfuss ; Parham, 2013	Least Concern	0		3.1	Decreasing		1	0	0	45455.55	2013
Anolis aeneus					0		0			1	0	0	39598.49	1840
Anolis aequatorialis					0		0			0	1	0	107579.22	1894
Anolis agassizi					0		0			0	1	0	7.66	1900
Anolis aliniger					0		0			1	1	0	23698.39	1939
Anolis allisoni					0		0			1	1	0	72756.65	1928
Anolis alutaceus					0		0			0	1	0	72763.47	1861
Anolis angusticeps					0		0			1	1	0	107239.51	1856
Anolis apletolepis					0		0			1	1	0		2016
Anolis apletophallus					0		0			1	1	0	28918.39	2008
Anolis aquaticus					0		0			0	1	0	10735.06	1956
Anolis argenteolus					0		0			1	1	0	35900.91	1861
Anolis armouri	SQUAMATA	DACTYLOIDAE	(Cochran, 1934)	Near Threatened	0		3.1	Unknown		1	0	0	5769.65	1934
Anolis auratus					0		0			0	1	0	3225389.77	1802
Anolis aurifer					0		0			1	0	0		1968
Anolis bahorucoensis					0		0			1	1	0	3417.65	1933
Anolis baleatus					0		0			1	1	0	26891.43	1864
Anolis baracoae					0		0			1	1	0	1761.1	1964
Anolis barahonae					0		0			1	1	0	2978.38	1962
Anolis barbatus					0		0			1	1	0	1545.87	1982
Anolis barbouri					0		0			1	1	0	12038.33	1919
Anolis barkeri	SQUAMATA	DACTYLOIDAE	(Schmidt, 1939)	Vulnerable	0	A2c+3c	3.1	Decreasing		1	0	0	39321.52	1939
Anolis bartschi					0		0			1	1	0	3525.4	1928
Anolis bicaorum					0		0			0	1	0	41.54	1996
Anolis bimaculatus	SQUAMATA	DACTYLOIDAE	(Sparrman, 1784)	Least Concern	0		3.1	Unknown		1	1	0	298.22	1784
Anolis biporcatus					0		0			0	1	0	544162.17	1834
Anolis boulengerianus	SQUAMATA	DACTYLOIDAE	Thominot, 1887	Data Deficient	0		3.1	Unknown		1	0	0	1950.71	1887
Anolis brevirostris					0		0			1	0	0	17824.37	1870
Anolis brunneus					0		0			1	0	0	556.58	1894
Anolis caceresae					0		0			1	1	0		2018
Anolis capito					0		0			0	1	0	276024.24	1863
Anolis carolinensis	SQUAMATA	DACTYLOIDAE	(Voigt, 1832)	Least Concern	0		3.1	Stable		1	1	0	1194966.9	1832
Anolis carpenteri	SQUAMATA	DACTYLOIDAE	Echelle, Echelle ; Fitch, 1971	Least Concern	0		3.1	Unknown		1	1	0	51300.7	1971
Anolis caudalis					0		0			1	0	0	1370.8	1932
Anolis chamaeleonides					0		0			1	1	0	30007.38	1837
Anolis chlorocyanus					0		0			1	1	0	62519.94	1837
Anolis chlorodius					0		0			1	1	0		2016
Anolis christophei					0		0			1	1	0	15403.89	1960
Anolis chrysolepis					0		0			0	1	0	7366310.14	1837
Anolis coelestinus					0		0			1	1	0	15676.27	1862
Anolis conspersus					0		0			1	0	0	220.62	1887
Anolis cooki					0		0			1	1	0	557.08	1931
Anolis crassulus					0		0			1	1	0	30682.24	1864
Anolis cristatellus					0		0			1	1	0	9438.97	1837
Anolis cryptolimifrons					0		0			1	1	0	1527.61	2008
Anolis cupreus					0		0			1	1	0	119269.73	1860
Anolis cuvieri					0		0			0	1	0	6281.7	1820
Anolis cyanopleurus					0		0			0	1	0	5984.62	1861
Anolis cyanostictus					0		0			1	1	0		1939
Anolis cybotes					0		0			1	1	0	72309.46	1862
Anolis demissus					0		0			1	1	0		1969
Anolis distichus					0		0			1	1	0	77748.3	1861
Anolis dolichocephalus					0		0			1	0	0	3696.47	1963
Anolis dollfusianus					0		0			1	1	0	4338.99	1873
Anolis dominicensis					0		0			1	0	0		1862
Anolis doris					0		0			1	0	0		1925
Anolis eladioi					0		0			1	0	0		2016
Anolis equestris					0		0			1	1	0	67434.87	1820
Anolis etheridgei					0		0			1	0	0	3100.56	1962
Anolis evermanni					0		0			0	1	0	5899.5	1904
Anolis extremus					0		0			1	1	0	39811.35	1887
Anolis fasciatus					0		0			0	1	0	79925.2	1885
Anolis favillarum					0		0			1	0	0		1968
Anolis ferreus					0		0			0	1	0	162.07	1864
Anolis fowleri					0		0			1	0	0	885.09	1973
Anolis fraseri	SQUAMATA	DACTYLOIDAE	G�nther, 1859	Least Concern	0		3.1	Unknown		0	1	0	250338.34	1859
Anolis frenatus					0		0			1	0	0	179439.98	1899
Anolis fuscoauratus					0		0			1	1	0	8363358.54	1837
Anolis garmani	SQUAMATA	DACTYLOIDAE	Stejneger, 1899	Least Concern	0		3.1	Stable		1	1	0	10932.33	1899
Anolis gemmosus	SQUAMATA	DACTYLOIDAE	O'Shaughnessy, 1875	Least Concern	0		3.1	Unknown		0	1	0	19736.29	1875
Anolis ginaelisae					0		0			1	1	0	618.21	2013
Anolis gingivinus					0		0			1	1	0	230.32	1864
Anolis gonavensis					0		0			1	0	0		2016
Anolis gorgonae					0		0			0	1	0	11.95	1905
Anolis grahami	SQUAMATA	DACTYLOIDAE	Gray, 1845	Least Concern	0		3.1	Stable		1	1	0	11021.54	1845
Anolis griseus					0		0			1	0	0	350.26	1887
Anolis guamuhaya					0		0			0	1	0	1160.81	1991
Anolis gundlachi					0		0			1	1	0	6381.56	1877
Anolis haguei					0		0			1	0	0	649.89	1942
Anolis hendersoni					0		0			1	1	0	5041.17	1923
Anolis humilis					0		0			1	1	0	65157.26	1863
Anolis ibanezi					0		0			1	0	0	10429.8	2009
Anolis ignigularis					0		0			1	1	0		1939
Anolis insignis					0		0			1	1	0	76438.63	1871
Anolis insolitus					0		0			1	0	0	1975.65	1969
Anolis jubar					0		0			1	0	0	49966.61	1968
Anolis krugi					0		0			0	1	0	7293.47	1877
Anolis laeviventris					0		0			1	0	0	40626.82	1834
Anolis leachii					0		0			1	1	0	442.15	1837
Anolis lemurinus					0		0			1	1	0	477491.88	1861
Anolis leucodera					0		0			1	1	0		2016
Anolis limifrons					0		0			1	1	0	211406.42	1862
Anolis lineatopus	SQUAMATA	DACTYLOIDAE	Gray, 1840	Least Concern	0		3.1	Stable		1	0	0	11051.53	1840
Anolis lividus					0		0			1	0	0	102.51	1887
Anolis loysiana					0		0			0	1	0	14025.74	1837
Anolis luciae					0		0			1	0	0	31812.21	1887
Anolis lucius					0		0			0	1	0	47552.62	1837
Anolis luteogularis					0		0			1	1	0	18162.73	1935
Anolis luteosignifer					0		0			1	0	0	8.21	1888
Anolis macrophallus					0		0			1	1	0	16620.43	1917
Anolis marcanoi					0		0			1	0	0	1898.6	1975
Anolis marmoratus					0		0			1	1	0	1529.2	1837
Anolis marron	SQUAMATA	DACTYLOIDAE	Arnold, 1980	Endangered	0	B1ab(iii)	3.1	Unknown		0	1	0	680.76	1980
Anolis marsupialis					0		0			1	0	0	2861.55	1956
Anolis maynardi					0		0			1	0	0	67.1	1888
Anolis microlepis	SQUAMATA	DACTYLOIDAE	Alvarez del Toro ; Smith, 1956	Data Deficient	0		3.1	Unknown		1	0	0	20.37	1956
Anolis microtus					0		0			1	1	0	12434.23	1871
Anolis monticola	SQUAMATA	DACTYLOIDAE	Shreve, 1936	Near Threatened	0		3.1	Unknown		0	1	0	3323.46	1936
Anolis nebulosus	SQUAMATA	DACTYLOIDAE	(Wiegmann, 1834)	Least Concern	0		3.1	Stable		1	0	0	238645.51	1834
Anolis nelsoni					0		0			1	0	0	1.85	1914
Anolis noblei					0		0			1	1	0	12746.4	1935
Anolis oculatus	SQUAMATA	DACTYLOIDAE	(Cope, 1879)	Least Concern	0		3.1	Unknown		1	1	0	766.69	1879
Anolis oligaspis					0		0			1	0	0	3443.12	1894
Anolis olssoni	SQUAMATA	DACTYLOIDAE	Schmidt, 1919	Least Concern	0		3.1	Unknown		1	0	0	51394.58	1919
Anolis opalinus	SQUAMATA	DACTYLOIDAE	Gosse, 1850	Least Concern	0		3.1	Stable		1	1	0	10964.98	1850
Anolis ophiolepis					0		0			1	1	0	19560.26	1861
Anolis ortonii					0		0			1	1	0	7668486.26	1868
Anolis osa					0		0			0	1	0	1312.36	2010
Anolis oxylophus					0		0			0	1	0	115096.22	1875
Anolis paternus					0		0			1	0	0	4526.78	1967
Anolis pecuarius					0		0			1	1	0		1969
Anolis petersii					0		0			0	1	0	29067.46	1873
Anolis peynadoi					0		0			1	1	0		1939
Anolis planiceps					0		0			1	1	0	449501.38	1848
Anolis poecilopus					0		0			1	0	0	133008.42	1862
Anolis pogus	SQUAMATA	DACTYLOIDAE	Lazell, 1972	Vulnerable	0	D2	3.1	Unknown		0	1	0	187.58	1972
Anolis poncensis					0		0			0	1	0	1155.74	1904
Anolis porcatus					0		0			1	1	0	102414.32	1840
Anolis porcus					0		0			1	1	0	17962.19	1864
Anolis prasinorius					0		0			1	0	0		2016
Anolis princeps					0		0			0	1	0	67641.53	1902
Anolis proboscis	SQUAMATA	DACTYLOIDAE	Peters ; Orces, 1956	Endangered	0	B1ab(iii)+2ab(iii)	3.1	Unknown		0	1	0	361.81	1956
Anolis properus					0		0			1	0	0		1968
Anolis purpurescens					0		0			1	0	0	795.43	1899
Anolis purpuronectes					0		0			1	0	0		2016
Anolis quaggulus					0		0			0	1	0	130769.66	1885
Anolis ravifaux					0		0			1	1	0		1982
Anolis ravitergum					0		0			1	0	0		1968
Anolis rejectus					0		0			0	1	0	1180.42	1972
Anolis richardii					0		0			1	0	0	360.7	1837
Anolis ricordii					0		0			1	1	0	31122.4	1837
Anolis rodriguezii					0		0			1	1	0	244442.41	1873
Anolis roosevelti	SQUAMATA	DACTYLOIDAE	Grant, 1931	Critically Endangered	0	D	3.1	Unknown		1	0	0	293.65	1931
Anolis roquet					0		0			1	1	0	1161.24	1789
Anolis rupinae					0		0			0	1	0	1361.19	1974
Anolis sabanus					0		0			1	1	0	8.2	1887
Anolis sagrei					0		0			1	1	0	326049.04	1837
Anolis saxatilis					0		0			1	0	0		1938
Anolis schwartzi					0		0			0	1	0	298.22	1972
Anolis semilineatus	SQUAMATA	DACTYLOIDAE	Cope, 1864	Least Concern	0		3.1	Unknown		1	1	0	72703.33	1864
Anolis sericeus					0		0			0	1	0	514821.25	1856
Anolis serranoi					0		0			1	1	0	32458.55	1999
Anolis singularis					0		0			1	0	0	4516.22	1965
Anolis smallwoodi					0		0			1	1	0	6446.8	1964
Anolis smaragdinus					0		0			1	0	0	4499.28	1935
Anolis sminthus	SQUAMATA	DACTYLOIDAE	Dunn ; Emlen, 1932	Data Deficient	0		3.1	Unknown		1	0	0	15134.78	1932
Anolis solitarius	SQUAMATA	DACTYLOIDAE	Ruthven, 1916	Near Threatened	0	D2	3.1	Unknown		1	0	0	2775.11	1916
Anolis spectrum	SQUAMATA	DACTYLOIDAE	Peters, 1863	Near Threatened	0		3.1	Unknown		1	0	0	12813.09	1863
Anolis spilorhipis					0		0			1	0	0		1956
Anolis stratulus					0		0			1	0	0	9177.78	1861
Anolis terraealtae					0		0			1	1	0	16.94	1915
Anolis trachyderma					0		0			1	1	0	1620726.26	1875
Anolis trinitatis					0		0			0	1	0	350.26	1862
Anolis uniformis					0		0			1	0	0	82380.42	1885
Anolis unilobatus					0		0			0	1	0	103149.84	2010
Anolis valencienni	SQUAMATA	DACTYLOIDAE	Dumuril ; Bibron, 1837	Least Concern	0		3.1	Stable		1	1	0	11021.54	1837
Anolis vermiculatus					0		0			1	1	0	5186.68	1837
Anolis vinosus					0		0			1	0	0		1968
Anolis viridius					0		0			1	1	0		2016
Anolis wattsii					0		0			0	1	0		1894
Anolis wellbornae					0		0			1	1	0	57067.84	1940
Anomochilus leonardi	SQUAMATA	ANOMOCHILIDAE	Smith, 1940	Least Concern	0		3.1	Unknown		1	0	0	4278.32	1940
Anomochilus monticola	SQUAMATA	ANOMOCHILIDAE	Das, Lakim, Lim ; Hui, 2008	Data Deficient	0		3.1	Unknown		0	1	0	315.44	2008
Antaresia childreni	SQUAMATA	PYTHONIDAE	(Gray, 1842)	Least Concern	II		3.1	Stable	AU	1	1	1	916890.49	1842
Antaresia maculosa	SQUAMATA	PYTHONIDAE	(Peters, 1873)	Least Concern	II		3.1	Stable	AU, PG	1	1	1	658053.52	1873
Antaresia perthensis	SQUAMATA	PYTHONIDAE	(Stull, 1932)	Least Concern	II		3.1	Stable	AU	1	1	1	670649.95	1932
Antaresia stimsoni	SQUAMATA	PYTHONIDAE	(Smith, 1985)	Least Concern	II		3.1	Stable	AU	1	1	1	4224431.05	1985
Apalone ferox	TESTUDINES	TRIONYCHIDAE	(Schneider, 1783)	Least Concern	III		3.1	Unknown	US	1	1	1	277773.32	1783
Apalone mutica	TESTUDINES	TRIONYCHIDAE	(LeSueur, 1827)	Least Concern	III		3.1	Unknown	US	0	1	0	2516034.24	1827
Apalone spinifera	TESTUDINES	TRIONYCHIDAE	(LeSueur, 1827)	Least Concern	I		3.1	Stable	MX	1	1	1	5137052.06	1827
Aparallactus capensis	SQUAMATA	ATRACTASPIDIDAE	A. Smith, 1849	Least Concern	0		3.1	Stable		1	0	0	4752620.03	1849
Aparallactus G�ntheri					0		0			1	0	0	725572.84	1895
Aparallactus lunulatus					0		0			1	0	0	4761808.13	1854
Aparallactus modestus					0		0			1	0	0	4895374.98	1859
Aparallactus nigriceps					0		0			1	0	0	5901.03	1854
Apathya cappadocica	SQUAMATA	LACERTIDAE	(Werner, 1902)	Least Concern	0		3.1	Stable		0	1	0	324403.7	1902
Aphaniotis fusca	SQUAMATA	AGAMIDAE	(Peters, 1864)	Least Concern	0		3.1	Unknown		0	1	0	1323610.05	1864
Aplopeltura boa	SQUAMATA	PAREIDAE	(Boie, 1828)	Least Concern	0		3.1	Unknown		1	1	0	1804722.61	1828
Archaeolacerta bedriagae	SQUAMATA	LACERTIDAE	(Camerano, 1885)	Near Threatened	0		3.1	Decreasing		0	1	0	23542.23	1885
Archaius tigris	SQUAMATA	CHAMAELEONIDAE	(Kuhl, 1820)	Endangered	II	B1ab(ii,iii)+2ab(ii,iii)	3.1	Unknown	SC, TZ	1	1	1	38.93	1820
Archelaphe bella	SQUAMATA	COLUBRIDAE	(Stanley, 1917)	Least Concern	0		3.1	Unknown		1	1	0	269713.78	1917
Aristelliger lar	SQUAMATA	SPHAERODACTYLIDAE	Cope, 1861	Near Threatened	0	B2a(ii)b(iii)	3.1	Unknown		1	0	0	47978.81	1862
Arizona elegans	SQUAMATA	COLUBRIDAE	Kennicott, 1859	Least Concern	0		3.1	Stable		1	1	0	2009391.77	1859
Arizona pacata	SQUAMATA	COLUBRIDAE	Klauber, 1946	Least Concern	0		3.1	Stable		1	0	0		1946
Asaccus montanus	SQUAMATA	PHYLLODACTYLIDAE	Gardner, 1994	Vulnerable	0	D2	3.1	Unknown		0	1	0	6038.29	1994
Aspidelaps lubricus					0		0			1	1	0	1000170.4	1768
Aspidelaps scutatus					0		0			1	1	0	1356209.93	1849
Aspidites melanocephalus	SQUAMATA	PYTHONIDAE	(Krefft, 1864)	Least Concern	II		3.1	Stable	AU	1	1	1	2559061.31	1864
Aspidites ramsayi	SQUAMATA	PYTHONIDAE	(Macleay, 1882)	Least Concern	II		3.1	Unknown	AU	1	1	1	3054660.11	1882
Aspidoscelis communis	SQUAMATA	TEIIDAE	(Cope, 1878)	Least Concern	0		3.1	Stable		1	0	0	37055.3	1878
Aspidoscelis cozumela	SQUAMATA	TEIIDAE	(Gadow, 1906)	Least Concern	0		3.1	Stable		1	0	0		1906
Aspidoscelis deppii	SQUAMATA	TEIIDAE	(Wiegmann, 1834)	Least Concern	0		3.1	Stable		1	1	0		1834
Aspidoscelis gularis	SQUAMATA	TEIIDAE	(Baird ; Girard, 1852)	Least Concern	0		3.1	Stable		1	0	0	1236892.83	1852
Aspidoscelis inornatus					0		0			1	0	0		1859
Aspidoscelis motaguae	SQUAMATA	TEIIDAE	Sackett, 1941	Least Concern	0		3.1	Stable		0	1	0	59244.57	1941
Aspidoscelis sackii	SQUAMATA	TEIIDAE	(Wiegmann, 1834)	Least Concern	0		3.1	Stable		0	1	0	22811.24	1834
Aspidoscelis scalaris					0		0			1	0	0	166675.96	1892
Aspidoscelis stictogrammus					0		0			1	0	0		1950
Aspidoscelis tigris	SQUAMATA	TEIIDAE	(Baird ; Girard, 1852)	Least Concern	0		3.1	Stable		0	1	0	1866224.37	1852
Aspidoscelis velox	SQUAMATA	TEIIDAE	(Springer, 1928)	Least Concern	0		3.1	Stable		1	0	0	327108.47	1928
Aspronema cochabambae	SQUAMATA	SCINCIDAE	(Dunn, 1935)	Vulnerable	0	B1ab(i,iii,iv)	3.1	Decreasing		1	0	0	35213.35	1935
Aspronema dorsivittatum					0		0			1	0	0	3700266.03	1862
Asthenodipsas jamilinaisi					0		0			0	1	0		2019
Asthenodipsas vertebralis	SQUAMATA	PAREIDAE	(Boulenger, 1900)	Least Concern	0		3.1	Stable		0	1	0	1013755.91	1900
Astrochelys radiata	TESTUDINES	TESTUDINIDAE	(Shaw, 1802)	Critically Endangered	I	A4d; E	3.1	Decreasing	MG, MU, RE	1	1	1	38020.68	1802
Astrochelys yniphora	TESTUDINES	TESTUDINIDAE	(Vaillant, 1885)	Critically Endangered	I	A4ad; B2ab(v); C1; E	3.1	Decreasing	MG	1	1	1	3989.95	1885
Atheris acuminata	SQUAMATA	VIPERIDAE	Broadley, 1998	Data Deficient	0		3.1	Unknown		0	1	0	10	1998
Atheris anisolepis					0		0			1	0	0	643977.57	1887
Atheris broadleyi					0		0			1	1	0	27649.94	1999
Atheris ceratophora	SQUAMATA	VIPERIDAE	Werner, 1895	Vulnerable	0	B2ab(iii)	3.1	Unknown		1	1	0	12378.87	1896
Atheris chlorechis	SQUAMATA	VIPERIDAE	(Pel, 1851)	Least Concern	0		3.1	Unknown		1	1	0	1239646.48	1852
Atheris desaixi	SQUAMATA	VIPERIDAE	Ashe, 1968	Endangered	II	B1ab(iii,v)	3.1	Decreasing	KE	1	1	0	19.99	1968
Atheris hispida					0		0			1	1	0	216616.55	1955
Atheris mabuensis					0		0			0	1	0	1470.53	2009
Atheris nitschei					0		0			1	1	0	253434.2	1902
Atheris rungweensis					0		0			1	0	0	87303.33	1940
Atheris squamigera					0		0			1	1	0	2799289.42	1854
Atractaspis andersonii	SQUAMATA	ATRACTASPIDIDAE	Boulenger, 1905	Least Concern	0		3.1			1	0	0	448842.3	1905
Atractaspis battersbyi					0		0			1	0	0	4001.94	1959
Atractaspis bibronii					0		0			1	0	0	5093005.19	1849
Atractaspis dahomeyensis	SQUAMATA	ATRACTASPIDIDAE	Bocage, 1887	Least Concern	0		3.1	Unknown		1	0	0	1490768.33	1887
Atractaspis duerdeni					0		0			1	0	0	179230.34	1907
Atractaspis engaddensis	SQUAMATA	ATRACTASPIDIDAE	Haas, 1950	Least Concern	0		3.1	Stable		1	0	0	307550.63	1950
Atractaspis fallax	SQUAMATA	ATRACTASPIDIDAE	Peters, 1867	Least Concern	0		3.1	Unknown		1	0	0	943445.93	1867
Atractaspis irregularis	SQUAMATA	ATRACTASPIDIDAE	(Reinhardt, 1843)	Least Concern	0		3.1	Unknown		1	0	0	3115572.58	1843
Atractaspis magrettii					0		0			1	0	0	379420.81	1929
Atractaspis microlepidota	SQUAMATA	ATRACTASPIDIDAE	G�nther, 1866	Least Concern	0		3.1	Decreasing		1	1	0	610483.79	1866
Atractaspis micropholis	SQUAMATA	ATRACTASPIDIDAE	micropholis	Least Concern	0		3.1	Stable		1	0	0	723465.22	1872
Atractus badius					0		0			1	0	0	597148.61	1827
Atractus dapsilis					0		0			1	0	0		2019
Atractus dunni	SQUAMATA	DIPSADIDAE	Savage, 1955	Near Threatened	0	B1ab(iii)	3.1	Decreasing		1	0	0	3457.78	1955
Atractus flammigerus					0		0			1	0	0	443907.72	1827
Atractus G�ntheri					0		0			1	0	0	4757.76	1861
Atractus latifrons	SQUAMATA	DIPSADIDAE	(G�nther, 1868)	Least Concern	0		3.1	Stable		0	1	0	6374970.79	1868
Atractus major	SQUAMATA	DIPSADIDAE	Boulenger, 1894	Least Concern	0		3.1	Stable		1	0	0	5348664.85	1894
Atractus pantostictus					0		0			1	0	0	1075741.9	1993
Atractus sanctaemartae	SQUAMATA	DIPSADIDAE	Dunn, 1946	Least Concern	0		3.1	Stable		1	0	0	2422.16	1946
Atractus schach					0		0			1	0	0	3872216.81	1827
Atractus snethlageae	SQUAMATA	DIPSADIDAE	da Cunha ; do Nascimento, 1983	Least Concern	0		3.1	Unknown		1	0	0	5684555.05	1983
Atractus spinalis					0		0			1	0	0	811.45	2013
Atractus titanicus	SQUAMATA	DIPSADIDAE	Passos, Fernandes ; Lynch, 2009	Least Concern	0		3.1	Unknown		1	0	0	8207.45	2009
Atractus trilineatus					0		0			1	0	0	887978.82	1828
Atractus zebrinus					0		0			1	0	0	326890.97	1862
Atretium schistosum	SQUAMATA	NATRICIDAE	(Daudin, 1803)	Least Concern	III		3.1	Stable	BD, IN, LA, LK	1	0	1	1192542.42	1803
Atretium yunnanensis	SQUAMATA	NATRICIDAE	Anderson, 1879	Least Concern	III		3.1	Decreasing		1	0	1	48702.93	1879
Atropoides indomitus	SQUAMATA	VIPERIDAE	Smith ; Ferrari-Castro, 2008	Endangered	0	B1ab(iii)	3.1	Decreasing		0	1	0	19.99	2008
Atropoides mexicanus	SQUAMATA	VIPERIDAE	(Dumuril, Bibron ; Dumuril, 1854)	Least Concern	0		3.1	Unknown		1	1	1	171704.93	1854
Atropoides nummifer	SQUAMATA	VIPERIDAE	(R??ppel, 1845)	Least Concern	0		3.1	Stable		1	1	1	29913.1	1845
Atropoides occiduus	SQUAMATA	VIPERIDAE	Hoge, 1966	Least Concern	0		3.1	Stable		0	1	0	13206.48	1966
Atropoides olmec	SQUAMATA	VIPERIDAE	(P??rez-Higareda, Smith ; Juli??�, 1985)	Least Concern	0		3.1	Stable		0	1	0	4216.48	1985
Atropoides picadoi	SQUAMATA	VIPERIDAE	(Dunn, 1939)	Least Concern	0		3.1	Stable		1	1	0	9125.53	1939
Australolacerta australis	SQUAMATA	LACERTIDAE	(Hewitt, 1926)	Least Concern	0		3.1	Stable		0	1	0	21772.07	1926
Austrelaps superbus	SQUAMATA	ELAPIDAE	(G�nther, 1858)	Least Concern	0		3.1	Stable		0	1	0	121720.64	1858
Azemiops feae	SQUAMATA	VIPERIDAE	Boulenger, 1888	Least Concern	0		3.1	Unknown		1	1	0	1528192.19	1888
Bachia alleni					0		0			1	0	0		1914
Bachia beebei	SQUAMATA	GYMNOPHTHALMIDAE	Murphy, Salvi, Santos, Braswell, Charles, Borrzee ; Jowers, 2019	Data Deficient	0		3.1	Unknown		1	0	0		2019
Bachia blairi	SQUAMATA	GYMNOPHTHALMIDAE	(Dunn, 1940)	Near Threatened	0		3.1	Unknown		1	0	0		1940
Bachia heteropa	SQUAMATA	GYMNOPHTHALMIDAE	(Weigmann, 1856)	Least Concern	0		3.1	Unknown		1	0	0	67180.66	1856
Bachia lineata	SQUAMATA	GYMNOPHTHALMIDAE	Boulenger, 1903	Data Deficient	0		3.1	Unknown		1	0	0		1903
Bachia marcelae	SQUAMATA	GYMNOPHTHALMIDAE	Donoso-Barros ; Garrido, 1964	Data Deficient	0		3.1	Unknown		1	0	0		1964
Bachia trinitatis	SQUAMATA	GYMNOPHTHALMIDAE	Barbour, 1914	Least Concern	0		3.1	Unknown		1	0	0		1914
Barisia ciliaris					0		0			1	1	0	248317.89	1942
Barisia imbricata	SQUAMATA	ANGUIDAE	(Wiegmann, 1828)	Least Concern	0		3.1	Unknown		1	1	0	387989.99	1828
Barisia jonesi					0		0			1	0	0		1982
Barisia planifrons					0		0			1	0	0		1878
Barisia rudicollis	SQUAMATA	ANGUIDAE	(Wiegmann, 1828)	Endangered	0	B1ab(iii)	3.1	Stable		0	1	0	812.03	1828
Basiliscus basiliscus	SQUAMATA	CORYTOPHANIDAE	(Linnaeus, 1758)	Least Concern	0		3.1	Stable		1	1	0	343400.54	1758
Basiliscus galeritus	SQUAMATA	CORYTOPHANIDAE	Dumuril, 1851	Least Concern	0		3.1	Unknown		0	1	0	294005.72	1851
Basiliscus plumifrons	SQUAMATA	CORYTOPHANIDAE	Cope, 1876	Least Concern	0		3.1	Stable		1	1	0	103149.19	1875
Basiliscus vittatus	SQUAMATA	CORYTOPHANIDAE	Wiegmann, 1828	Least Concern	0		3.1	Stable		1	1	0	586690.56	1828
Batagur affinis	TESTUDINES	GEOEMYDIDAE	(Cantor, 1847)	Critically Endangered	I	A2bcd+4bcd	3.1	Decreasing	KH, ID, MY, SG, VN	0	0	1	502446.82	1847
Batagur baska	TESTUDINES	GEOEMYDIDAE	(Gray, 1830)	Critically Endangered	I	A2acd+4cd; C1+2a(i)	3.1	Decreasing	BD, KH, IN, ID, MY, MM, TH, VN	1	1	1	136881.08	1831
Batagur borneoensis	TESTUDINES	GEOEMYDIDAE	(Schlegel ; M�ller, 1844)	Critically Endangered	II	A1bcd	2.3		BN, ID, MY, TH	1	1	1	391171.45	1844
Batagur dhongoka	TESTUDINES	GEOEMYDIDAE	(Gray, 1832)	Critically Endangered	II	A2cd+4cd	3.1	Decreasing	BD, IN, NP	1	1	1	536109.3	1834
Batagur kachuga	TESTUDINES	GEOEMYDIDAE	(Gray, 1831)	Critically Endangered	II	A2cd+4cd	3.1	Decreasing	BD, IN, NP	0	1	1	556495.14	1831
Batagur trivittata	TESTUDINES	GEOEMYDIDAE	(Dumuril ; Bibron, 1835)	Critically Endangered	II	A2bcd; B1ab(i,ii,iii)+2ab(i,ii,iii); D	3.1	Decreasing	MM	1	0	1	248820.52	1835
Bavayia crassicollis	SQUAMATA	DIPLODACTYLIDAE	Roux, 1913	Data Deficient	0		3.1	Unknown		1	1	0	1828.4	1913
Bavayia cyclura	SQUAMATA	DIPLODACTYLIDAE	(G�nther, 1872)	Data Deficient	0		3.1	Decreasing		1	1	0	16804.87	1872
Bavayia exsuccida	SQUAMATA	DIPLODACTYLIDAE	Bauer, Whitaker ; Sadlier, 1998	Endangered	0	B1ab(i,ii,iii,iv,v)	3.1	Decreasing		0	1	0	546.34	1998
Bavayia geitaina	SQUAMATA	DIPLODACTYLIDAE	Wright, Bauer ; Sadlier, 2000	Near Threatened	0		3.1	Decreasing		1	1	0	3626.56	2000
Bavayia montana	SQUAMATA	DIPLODACTYLIDAE	Roux, 1913	Data Deficient	0		3.1	Unknown		1	1	0	10593.69	1913
Bavayia ornata	SQUAMATA	DIPLODACTYLIDAE	Roux, 1913	Endangered	0	B1ab(i,ii,iii,v)+2ab(i,ii,iii,v)	3.1	Unknown		1	1	0	270.03	1913
Bavayia robusta	SQUAMATA	DIPLODACTYLIDAE	Wright, Bauer ; Sadlier, 2000	Near Threatened	0		3.1	Stable		0	1	0	3073.96	2000
Bavayia sauvagii	SQUAMATA	DIPLODACTYLIDAE	(Boulenger, 1883)	Data Deficient	0		3.1	Unknown		1	1	0	16396.25	1883
Bavayia septuiclavis	SQUAMATA	DIPLODACTYLIDAE	Sadlier, 1989	Near Threatened	0		3.1	Unknown		0	1	0	2928.41	1989
Bellatorias frerei	SQUAMATA	SCINCIDAE	(G�nther, 1897)	Least Concern	0		3.1	Stable		1	1	0	315457.99	1897
Bellatorias major	SQUAMATA	SCINCIDAE	(Gray, 1845)	Least Concern	0		3.1	Decreasing		0	1	0	90558.48	1845
Bipes biporus	SQUAMATA	BIPEDIDAE	Cope, 1894	Least Concern	0		3.1	Stable		1	0	0	43780.61	1894
Bitis albanica	SQUAMATA	VIPERIDAE	Hewitt, 1937	Endangered	0	B1ab(i,iii,iv,v)	3.1	Decreasing		1	0	0	6709.38	1937
Bitis arietans					0		0			1	1	0	16196362.68	1820
Bitis armata	SQUAMATA	VIPERIDAE	(A. Smith, 1826)	Vulnerable	0	B1ab(i,iii,iv,v)	3.1	Decreasing		1	1	0	6643.17	1826
Bitis atropos	SQUAMATA	VIPERIDAE	(Linnaeus, 1758)	Least Concern	0		3.1	Stable		1	1	0	107254.77	1758
Bitis caudalis					0		0			1	1	0	1872955.46	1839
Bitis cornuta					0		0			1	1	0	80223.85	1803
Bitis gabonica					0		0			1	1	0	4493276.86	1854
Bitis harenna					0		0			1	1	0		2016
Bitis inornata	SQUAMATA	VIPERIDAE	(A. Smith, 1838)	Data Deficient	0		3.1	Unknown		1	0	0	4015.55	1838
Bitis nasicornis					0		0			1	1	0	3352265.45	1802
Bitis parviocula					0		0			1	1	0	71116.69	1976
Bitis peringueyi	SQUAMATA	VIPERIDAE	(Boulenger, 1888)	Least Concern	0		3.1	Stable		1	1	0	127891.02	1888
Bitis rhinoceros	SQUAMATA	VIPERIDAE	(Schlegel, 1855)	Least Concern	0		3.1	Unknown		1	1	0	480749.79	1855
Bitis rubida	SQUAMATA	VIPERIDAE	Branch, 1997	Least Concern	0		3.1	Stable		1	1	0	35210.22	1997
Bitis schneideri	SQUAMATA	VIPERIDAE	(Boettger, 1886)	Vulnerable	0	A2cd	2.3			1	1	0	36710.07	1886
Bitis worthingtoni	SQUAMATA	VIPERIDAE	Parker, 1932	Vulnerable	II	B1ab(iii)	3.1	Unknown	KE	1	1	0	13481.85	1932
Bitis xeropaga					0		0			0	1	0	47378.51	1975
Blaesodactylus antongilensis	SQUAMATA	GEKKONIDAE	(B??hme ; Meier, 1980)	Least Concern	0		3.1	Decreasing		1	1	0	42309.89	1980
Blaesodactylus boivini	SQUAMATA	GEKKONIDAE	(Dumuril, 1856)	Vulnerable	0	B1ab(iii)	3.1	Decreasing		1	1	0	9717.25	1856
Blaesodactylus sakalava	SQUAMATA	GEKKONIDAE	(Grandidier, 1867)	Least Concern	0		3.1	Decreasing		1	1	0	143141.96	1867
Blanus strauchi	SQUAMATA	AMPHISBAENIDAE	(Bedriaga, 1884)	Least Concern	0		3.1	Unknown		0	1	0	232479.19	1884
Boa constrictor					I		0			1	1	1	14459633.31	1758
Boa imperator	SQUAMATA	BOIDAE	Daudin, 1803	Least Concern	I		3.1	Stable		1	1	1		1803
Boaedon capensis					0		0			1	1	0	4086587.65	1854
Boaedon fuliginosus					0		0			1	1	0	12401779.69	1827
Boaedon lineatus					0		0			1	1	0	9017220.21	1854
Boaedon littoralis					0		0			0	1	0		2016
Boaedon olivaceus					0		0			1	1	0	3749551.47	1856
Bogertophis rosaliae	SQUAMATA	COLUBRIDAE	(Mocquard, 1899)	Least Concern	0		3.1	Stable		1	1	0	52106.07	1899
Bogertophis subocularis	SQUAMATA	COLUBRIDAE	(Brown, 1901)	Least Concern	0		3.1	Decreasing		1	1	0	391336.05	1901
Boiga ceylonensis					0		0			0	1	0	237712.11	1858
Boiga cyanea					0		0			1	1	0	2169474.23	1854
Boiga cynodon	SQUAMATA	COLUBRIDAE	(Boie, 1827)	Least Concern	0		3.1	Stable		1	1	0	1765864.07	1827
Boiga dendrophila					0		0			1	1	1	2068589.11	1827
Boiga drapiezii	SQUAMATA	COLUBRIDAE	(H. Boie in F. Boie, 1827)	Least Concern	0		3.1	Unknown		1	1	0	1504800.27	1827
Boiga guangxiensis	SQUAMATA	COLUBRIDAE	Wen, 1998	Least Concern	0		3.1	Stable		0	1	0	124846	1998
Boiga irregularis	SQUAMATA	COLUBRIDAE	(Bechstein, 1802)	Least Concern	0		3.1	Stable		1	1	0	2582407.03	1802
Boiga jaspidea	SQUAMATA	COLUBRIDAE	(Dumuril, Bibron ; Dumuril, 1854)	Least Concern	0		3.1	Unknown		0	1	0	1501837.25	1854
Boiga kraepelini	SQUAMATA	COLUBRIDAE	Stejneger, 1902	Least Concern	0		3.1	Stable		0	1	0	1816491.14	1902
Boiga multomaculata					0		0			1	1	0	1048609.53	1827
Boiga nigriceps	SQUAMATA	COLUBRIDAE	(G�nther, 1863)	Least Concern	0		3.1	Unknown		1	1	0	1379328.46	1863
Boiga schultzei	SQUAMATA	COLUBRIDAE	Taylor, 1923	Least Concern	0		3.1	Unknown		1	0	0	3163.17	1923
Boiga tanahjampeana					0		0			0	1	0	10	2002
Boiga wallachi	SQUAMATA	COLUBRIDAE	Das, 1998	Data Deficient	0		3.1	Stable		1	1	1	1865.71	1998
Boiga westermanni					II		0			1	1	1		1863
Boiruna maculata					0		0			0	1	0	4174067.4	1896
Bothriechis aurifer	SQUAMATA	VIPERIDAE	(Salvin, 1860)	Vulnerable	0	B1ab(iii,v)	3.1	Decreasing		1	1	0	5514.06	1860
Bothriechis bicolor	SQUAMATA	VIPERIDAE	(Bocourt, 1868)	Least Concern	0		3.1	Stable		1	0	0	6528.21	1868
Bothriechis guifarroi					0		0			0	1	0	355.45	2013
Bothriechis lateralis	SQUAMATA	VIPERIDAE	Peters, 1862	Least Concern	0		3.1	Stable		1	1	0	10016.98	1862
Bothriechis marchi	SQUAMATA	VIPERIDAE	(Barbour ; Loveridge, 1929)	Endangered	0	B1ab(iii,v)	3.1	Decreasing		0	1	0	11071.58	1929
Bothriechis nigroviridis	SQUAMATA	VIPERIDAE	Peters, 1859	Least Concern	0		3.1	Stable		1	1	0	4295.04	1859
Bothriechis schlegelii	SQUAMATA	VIPERIDAE	(Berthold, 1846)	Least Concern	0		3.1	Stable		1	1	1	588129.2	1846
Bothriechis supraciliaris					0		0			0	1	0	1921.33	1954
Bothrochilus albertisii					II		0			1	1	1	88941.42	1878
Bothrochilus boa	SQUAMATA	PYTHONIDAE	(Schlegel, 1837)	Least Concern	II		3.1	Unknown	PG	1	1	1	44929.89	1837
Bothrochilus meridionalis					II		0			0	1	1	150660.01	2014
Bothrochilus montanus					II		0			1	1	1	19.99	2014
Bothrophthalmus brunneus					0		0			1	0	0	28191.93	1863
Bothrophthalmus lineatus					0		0			1	1	0	3836030.19	1863
Bothrops alternatus					0		0			1	1	0	3155974.89	1854
Bothrops asper					0		0			1	1	1	1186736.9	1883
Bothrops atrox					0		0			1	1	1	8029298.96	1758
Bothrops barnetti					0		0			1	1	0	92313.35	1938
Bothrops bilineatus					0		0			1	1	0		1821
Bothrops brazili					0		0			0	1	0	6285318.15	1954
Bothrops diporus	SQUAMATA	VIPERIDAE	Cope, 1862	Least Concern	0		3.1	Unknown		1	1	0	2700800.77	1862
Bothrops erythromelas	SQUAMATA	VIPERIDAE	Amaral, 1923	Least Concern	0		3.1	Unknown		0	1	0	1067924.14	1923
Bothrops jararaca	SQUAMATA	VIPERIDAE	(Wied-Neuwied, 1824)	Least Concern	0		3.1	Unknown		1	1	0	1698336.77	1824
Bothrops jararacussu	SQUAMATA	VIPERIDAE	Lacerda, 1884	Least Concern	0		3.1	Unknown		0	1	0	2036195.69	1884
Bothrops lanceolatus	SQUAMATA	VIPERIDAE	(Bonnaterre, 1790)	Endangered	0	B1ab(iii,v)+2ab(iii,v)	3.1	Decreasing		0	1	0	1059.88	1790
Bothrops leucurus					0		0			1	1	0	489179.86	1824
Bothrops lutzi	SQUAMATA	VIPERIDAE	(Miranda-Ribeiro, 1915)	Least Concern	0		3.1	Unknown		1	0	0	1445354.55	1915
Bothrops matogrossensis					0		0			1	1	0	3800475.13	1925
Bothrops moojeni					0		0			0	1	0	6000671.39	1966
Bothrops neuwiedi					0		0			1	1	0	1689493.73	1824
Bothrops otavioi					0		0			1	1	0	10	2012
Bothrops pauloensis	SQUAMATA	VIPERIDAE	Amaral, 1925	Least Concern	0		3.1	Unknown		1	1	0	1852727.73	1925
Bothrops pictus	SQUAMATA	VIPERIDAE	(Tschudi, 1845)	Least Concern	0		3.1	Unknown		1	1	0	256653.15	1845
Bothrops pubescens	SQUAMATA	VIPERIDAE	(Cope, 1870)	Least Concern	0		3.1	Unknown		1	0	0	437523.92	1870
Bothrops taeniatus	SQUAMATA	VIPERIDAE	Wagler, 1824	Least Concern	0		3.1	Stable		0	1	0		1824
Bothrops venezuelensis	SQUAMATA	VIPERIDAE	Sandner-Montilla, 1952	Least Concern	0		3.1	Unknown		1	1	0	43829.36	1952
Brachylophus bulabula	SQUAMATA	IGUANIDAE	Fisher, Harlow, Edwards ; Keogh, 2008	Endangered	I	A2bce+4bce	3.1	Decreasing	FJ	1	1	1	17500.13	2008
Brachylophus fasciatus	SQUAMATA	IGUANIDAE	(Brongniart, 1800)	Endangered	I	A2abce+4abce	3.1	Decreasing	FJ, TO, VU	1	1	1	694.42	1800
Brachylophus gau					I		0			1	1	1		2017
Brachylophus vitiensis	SQUAMATA	IGUANIDAE	Gibbons, 1981	Critically Endangered	I	A2abce	3.1	Decreasing	FJ	1	0	1	7419.99	1981
Brachymeles miriamae	SQUAMATA	SCINCIDAE	(Heyer, 1972)	Least Concern	0		3.1	Unknown		1	0	0	3471.75	1972
Brachyseps macrocercus					0		0			0	1	0		1882
Brachyseps spilostichus					0		0			1	0	0		2002
Brachyseps splendidus					0		0			1	0	0		1872
Brachyurophis australis	SQUAMATA	ELAPIDAE	(Krefft, 1864)	Least Concern	0		3.1	Unknown		0	1	0	825419.75	1864
Bradypodion atromontanum	SQUAMATA	CHAMAELEONIDAE	Branch, Tolley ; Tilbury, 2006	Least Concern	II		3.1	Stable	ZA	0	0	1	1922.29	2006
Bradypodion caeruleogula	SQUAMATA	CHAMAELEONIDAE	Raw ; Brothers, 2008	Endangered	II	B1ab(i,ii,iii)+2ab(i,ii,iii)	3.1	Unknown	ZA	0	0	1	1339.07	2008
Bradypodion caffer	SQUAMATA	CHAMAELEONIDAE	(Boettger, 1889)	Endangered	II	B1ab(i,ii,iii,iv,v)+2ab(i,ii,iii,iv,v)	3.1	Decreasing	ZA	1	1	1	14373.79	1889
Bradypodion damaranum	SQUAMATA	CHAMAELEONIDAE	(Boulenger, 1887)	Least Concern	II		3.1	Unknown	ZA	1	1	1	14645.02	1887
Bradypodion dracomontanum	SQUAMATA	CHAMAELEONIDAE	Raw, 1976	Near Threatened	II	B1b(iii)	3.1	Stable	LS, ZA	0	1	1	27769.49	1976
Bradypodion gutturale	SQUAMATA	CHAMAELEONIDAE	(A. Smith, 1849)	Least Concern	II		3.1	Stable	ZA	1	0	1	42682.29	1849
Bradypodion kentanicum	SQUAMATA	CHAMAELEONIDAE	(Hewitt, 1935)	Near Threatened	II	B1b(i,ii,iii)	3.1	Unknown	ZA	0	0	1	5555.49	1935
Bradypodion melanocephalum	SQUAMATA	CHAMAELEONIDAE	(Gray, 1865)	Near Threatened	II	B1b(iii)	3.1	Unknown	ZA	1	1	1	21313.56	1865
Bradypodion nemorale	SQUAMATA	CHAMAELEONIDAE	Raw, 1978	Near Threatened	II	B2b(iii)	3.1	Stable	ZA	0	0	1	13772.74	1978
Bradypodion ngomeense	SQUAMATA	CHAMAELEONIDAE	Tilbury ; Tolley, 2009	Near Threatened	II	B1b(iii)+2b(iii)	3.1	Stable	ZA	0	0	1	686.6	2009
Bradypodion occidentale	SQUAMATA	CHAMAELEONIDAE	(Hewitt, 1935)	Least Concern	II		3.1	Stable	ZA	1	1	1	32306.2	1935
Bradypodion pumilum	SQUAMATA	CHAMAELEONIDAE	(Gmelin, 1789)	Near Threatened	II	B1b(iii)	3.1	Decreasing	NA, ZA	1	1	1	39427.52	1789
Bradypodion setaroi	SQUAMATA	CHAMAELEONIDAE	Raw, 1976	Least Concern	II		3.1	Stable	MZ, MZ, ZA	0	1	1	29140.76	1976
Bradypodion taeniabronchum	SQUAMATA	CHAMAELEONIDAE	(A. Smith, 1831)	Least Concern	II		3.1	Stable	ZA	1	0	1	10598.85	1831
Bradypodion thamnobates	SQUAMATA	CHAMAELEONIDAE	Raw, 1976	Endangered	II	B1ab(iii,v)	3.1	Unknown	ZA	1	1	1	17251.65	1976
Bradypodion transvaalense	SQUAMATA	CHAMAELEONIDAE	(FitzSimons, 1930)	Least Concern	II		3.1	Stable	SZ, ZA	1	1	1	74939.94	1930
Bradypodion ventrale	SQUAMATA	CHAMAELEONIDAE	(Gray, 1845)	Least Concern	II		3.1	Stable	ZA	1	1	1	182491.09	1845
Broadleysaurus major					0		0			1	1	0	3012584.01	1851
Bronchocela burmana	SQUAMATA	AGAMIDAE	Blanford, 1878	Least Concern	0		3.1	Unknown		0	1	0		1878
Bronchocela cristatella					0		0			1	1	0	2116193.47	1820
Bronchocela jubata	SQUAMATA	AGAMIDAE	Dumuril ; Bibron, 1837	Least Concern	0		3.1	Stable		1	1	0	618236.52	1837
Bronchocela rayaensis	SQUAMATA	AGAMIDAE	Grismer, Wood, Lee, Quah, Anuar, Ngadi ; Sites, 2015	Least Concern	0		3.1	Unknown		1	1	0	19.85	2015
Bronchocela shenlong	SQUAMATA	AGAMIDAE	Grismer, Wood, Lee, Quah, Anuar, Ngadi ; Sites, 2015	Near Threatened	0	B1b(iii)	3.1	Stable		1	1	0	19.99	2015
Bronchocela smaragdina	SQUAMATA	AGAMIDAE	G�nther, 1864	Least Concern	0		3.1	Unknown		1	0	0	33659.2	1864
Brookesia antakarana	SQUAMATA	CHAMAELEONIDAE	Raxworthy ; Nussbaum, 1995	Near Threatened	II		3.1	Stable	MG	0	1	1	385.59	1995
Brookesia betschi	SQUAMATA	CHAMAELEONIDAE	Brygoo, Blanc ; Domergue, 1974	Near Threatened	II		3.1	Decreasing	MG	1	0	1	12337.47	1974
Brookesia brygooi	SQUAMATA	CHAMAELEONIDAE	Raxworthy ; Nussbaum, 1995	Least Concern	II		3.1	Unknown	MG	1	1	1	173137.89	1995
Brookesia decaryi	SQUAMATA	CHAMAELEONIDAE	Angel, 1839	Endangered	II	B1ab(iii)	3.1	Decreasing	MG	1	0	1	3435.88	1939
Brookesia dentata	SQUAMATA	CHAMAELEONIDAE	Mocquard, 1900	Endangered	II	B1ab(iii)	3.1	Decreasing	MG	1	0	1	2939.36	1900
Brookesia ebenaui	SQUAMATA	CHAMAELEONIDAE	(Boettger, 1880)	Vulnerable	II	B1ab(iii)	3.1	Decreasing	MG	1	1	1	14908.58	1880
Brookesia exarmata	SQUAMATA	CHAMAELEONIDAE	Schimmenti ; Jesu, 1996	Endangered	II	B1ab(iii)	3.1	Decreasing	MG	0	0	1	1836.06	1996
Brookesia griveaudi	SQUAMATA	CHAMAELEONIDAE	Brygoo, Blanc ; Domergue, 1974	Near Threatened	II		3.1	Decreasing	MG	1	0	1	22253.53	1974
Brookesia karchei	SQUAMATA	CHAMAELEONIDAE	Brygoo, Blanc ; Domergue, 1970	Endangered	II	B1ab(iii)	3.1	Decreasing	MG	1	0	1	718.44	1970
Brookesia lineata	SQUAMATA	CHAMAELEONIDAE	Raxworthy ; Nussbaum, 1995	Endangered	II	B1ab(iii)	3.1	Unknown	MG	0	0	1	2824.43	1995
Brookesia micra	SQUAMATA	CHAMAELEONIDAE	Glaw, K�hler, Townsend ; Vences, 2012	Near Threatened	II		3.1	Unknown	MG	0	1	0	11.73	2012
Brookesia minima	SQUAMATA	CHAMAELEONIDAE	Boettger, 1893	Endangered	II	B1ab(iii)	3.1	Decreasing	MG	1	0	1	7647.86	1893
Brookesia perarmata	SQUAMATA	CHAMAELEONIDAE	(Angel, 1933)	Endangered	I	B1ab(iii)	3.1	Decreasing	MG	1	0	1	751.44	1933
Brookesia peyrierasi	SQUAMATA	CHAMAELEONIDAE	Brygoo ; Domergue, 1975	Endangered	II	B1ab(iii)	3.1	Decreasing	MG	1	0	1	4463.28	1974
Brookesia ramanantsoai	SQUAMATA	CHAMAELEONIDAE	Brygoo ; Domergue, 1975	Endangered	II	B1ab(iii)	3.1	Decreasing	MG	1	0	1	2047.29	1975
Brookesia stumpffi	SQUAMATA	CHAMAELEONIDAE	Boettger, 1894	Least Concern	II		3.1	Stable	MG	1	1	1	62476.12	1894
Brookesia superciliaris	SQUAMATA	CHAMAELEONIDAE	(Kuhl, 1820)	Least Concern	II		3.1	Decreasing	MG	1	1	1	93046.8	1820
Brookesia therezieni	SQUAMATA	CHAMAELEONIDAE	Brygoo ; Domergue, 1970	Least Concern	II		3.1	Decreasing	MG	1	1	1	30969.68	1970
Brookesia thieli	SQUAMATA	CHAMAELEONIDAE	Brygoo ; Domergue, 1969	Least Concern	II		3.1	Decreasing	MG	1	1	1	50383.37	1969
Brookesia tuberculata	SQUAMATA	CHAMAELEONIDAE	Mocquard, 1894	Vulnerable	II	D2	3.1	Stable	MG	1	1	1	385.59	1894
Brookesia vadoni	SQUAMATA	CHAMAELEONIDAE	Brygoo ; Domergue, 1968	Vulnerable	II	B1ab(iii)	3.1	Decreasing	MG	1	1	1	14649.5	1968
Bungarus caeruleus					0		0			1	1	1	3695791.98	1801
Bungarus candidus	SQUAMATA	ELAPIDAE	(Linnaeus, 1758)	Least Concern	0		3.1	Unknown		1	1	1	1842257.52	1758
Bungarus fasciatus	SQUAMATA	ELAPIDAE	(Schneider, 1801)	Least Concern	0		3.1	Stable		1	1	0	5494473.94	1801
Bungarus flaviceps	SQUAMATA	ELAPIDAE	Reinhardt, 1943	Least Concern	0		3.1	Unknown		1	1	0	1619710.14	1843
Bungarus multicinctus	SQUAMATA	ELAPIDAE	Blyth, 1861	Least Concern	0		3.1	Decreasing		1	1	1	2107666.49	1861
Bunopus tuberculatus	SQUAMATA	GEKKONIDAE	Blanford, 1874	Least Concern	0		3.1	Stable		1	1	0	3890673.1	1874
Cachryx alfredschmidti					0		0			1	1	0		1995
Cachryx defensor					0		0			1	1	0		1866
Caiman crocodilus	CROCODYLIA	ALLIGATORIDAE	(Linnaeus, 1758)	Least Concern	I		3.1	Stable	CO	1	1	1	9426753.43	1758
Caiman latirostris	CROCODYLIA	ALLIGATORIDAE	(Daudin, 1802)	Lower Risk/least concern	I		2.3		AR, BO, BR, PY, UY	1	1	1	4546042.91	1802
Caiman yacare	CROCODYLIA	ALLIGATORIDAE	(Daudin, 1802)	Lower Risk/least concern	I		2.3			1	1	1	2570930.27	1802
Calabaria reinhardtii					II		0			1	1	1	3000786.04	1851
Caledoniscincus atropunctatus	SQUAMATA	SCINCIDAE	(Roux, 1913)	Least Concern	0		3.1	Stable		1	0	0	20414.3	1913
Caledoniscincus festivus	SQUAMATA	SCINCIDAE	(Roux, 1913)	Least Concern	0		3.1	Unknown		1	0	0	16567.24	1913
Caledoniscincus haplorhinus	SQUAMATA	SCINCIDAE	(G�nther, 1872)	Least Concern	0		3.1	Stable		1	0	0	18804.31	1872
Calliophis bivirgatus					0		0			1	1	0		1827
Calliophis haematoetron					0		0			0	1	0	19.99	2008
Callisaurus draconoides	SQUAMATA	PHRYNOSOMATIDAE	Blainville, 1835	Least Concern	0		3.1	Stable		1	1	0	776491.52	1835
Callopistes flavipunctatus					0		0			1	1	0	129222.28	1839
Callopistes maculatus	SQUAMATA	TEIIDAE	Gravenhorst, 1838	Least Concern	0		3.1	Decreasing		1	1	0	103626.04	1838
Calloselasma rhodostoma	SQUAMATA	VIPERIDAE	(Boie, 1827)	Least Concern	0		3.1	Stable		1	1	1	931823.35	1824
Calodactylodes illingworthorum					0		0			0	1	0	3976.56	1953
Calotes bachae	SQUAMATA	AGAMIDAE	Hartmann, Geissler, Poyarkov, Ihlow, Galoyan, R??dder ; B??hme, 2013	Least Concern	0		3.1	Stable		0	1	0	23245.61	2013
Calotes calotes					0		0			1	1	0	159622.71	1758
Calotes ceylonensis					0		0			1	0	0	31880.21	1887
Calotes emma					0		0			1	1	0	2170319.79	1845
Calotes mystaceus					0		0			1	1	0	1626318.05	1837
Calotes nigrilabris					0		0			0	1	0	2373.23	1860
Calotes pethiyagodai					0		0			0	1	0	1041.52	2014
Calotes versicolor					0		0			1	1	0	7012008.84	1802
Calumma amber	SQUAMATA	CHAMAELEONIDAE	Raxworthy ; Nussbaum, 2006	Near Threatened	II		3.1	Stable	MG	0	0	1	748.44	2006
Calumma ambreense	SQUAMATA	CHAMAELEONIDAE	(Ramanantsoa, 1974)	Near Threatened	II		3.1	Stable	MG	1	0	1	397.59	1974
Calumma andringitraense	SQUAMATA	CHAMAELEONIDAE	(Brygoo, Blanc ; Domergue, 1972)	Endangered	II	B1ab(iii)	3.1	Decreasing	MG	1	0	1	1453.92	1972
Calumma boettgeri	SQUAMATA	CHAMAELEONIDAE	(Boulenger, 1888)	Least Concern	II		3.1	Unknown	MG	1	1	1	35654.06	1888
Calumma brevicorne	SQUAMATA	CHAMAELEONIDAE	(G�nther, 1879)	Least Concern	II		3.1	Decreasing	MG	1	1	1	39036.48	1879
Calumma capuroni	SQUAMATA	CHAMAELEONIDAE	(Brygoo, Blanc ; Domergue, 1972)	Vulnerable	II	D2	3.1	Stable	MG	0	0	1	1283.1	1972
Calumma crypticum	SQUAMATA	CHAMAELEONIDAE	Raxworthy ; Nussbaum, 2006	Least Concern	II		3.1	Decreasing	MG	1	1	1	115256.31	2006
Calumma cucullatum	SQUAMATA	CHAMAELEONIDAE	(Gray, 1831)	Vulnerable	II	B1ab(iv)	3.1	Decreasing	MG	0	0	1	25046.39	1831
Calumma fallax	SQUAMATA	CHAMAELEONIDAE	(Mocquard, 1900)	Data Deficient	II		3.1	Unknown	MG	1	0	1	11363.75	1900
Calumma furcifer	SQUAMATA	CHAMAELEONIDAE	(Vaillant ; Grandidier, 1880)	Endangered	II	B1ab(iii)	3.1	Decreasing	MG	1	1	1	7285.64	1880
Calumma gallus	SQUAMATA	CHAMAELEONIDAE	(G�nther, 1877)	Endangered	II	B1ab(iii)	3.1	Decreasing	MG	1	1	1	25951.29	1877
Calumma gastrotaenia	SQUAMATA	CHAMAELEONIDAE	(Boulenger, 1888)	Least Concern	II		3.1	Unknown	MG	1	1	1	90171.95	1888
Calumma gehringi					II		0			0	0	1		2017
Calumma glawi	SQUAMATA	CHAMAELEONIDAE	B??hme, 1997	Endangered	II	B1ab(iii)	3.1	Decreasing	MG	1	0	1	2187.32	1997
Calumma globifer	SQUAMATA	CHAMAELEONIDAE	(G�nther, 1879)	Endangered	II	B1ab(iii)	3.1	Decreasing	MG	1	1	1	4138.17	1879
Calumma guibei	SQUAMATA	CHAMAELEONIDAE	(Hillenius, 1959)	Near Threatened	II		3.1	Stable	MG	0	0	1	1878.31	1959
Calumma guillaumeti	SQUAMATA	CHAMAELEONIDAE	(Brygoo, Blanc ; Domergue, 1974)	Least Concern	II		3.1	Decreasing	MG	1	0	1	9887.09	1974
Calumma hilleniusi	SQUAMATA	CHAMAELEONIDAE	(Brygoo, Blanc ; Domergue, 1973)	Endangered	II	B1ab(iii)	3.1	Decreasing	MG	1	1	1	821.64	1973
Calumma linotum	SQUAMATA	CHAMAELEONIDAE	(M�ller, 1924)	Least Concern	II		3.1	Stable	MG	0	0	1		1924
Calumma malthe	SQUAMATA	CHAMAELEONIDAE	(G�nther, 1879)	Least Concern	II		3.1	Decreasing	MG	1	1	1	52495.85	1879
Calumma marojezense	SQUAMATA	CHAMAELEONIDAE	(Brygoo, Blanc ; Domergue, 1970)	Near Threatened	II		3.1	Decreasing	MG	1	0	1	9485.5	1970
Calumma nasutum	SQUAMATA	CHAMAELEONIDAE	(Dumuril ; Bibron, 1836)	Least Concern	II		3.1	Decreasing	MG	1	1	1	227625.9	1836
Calumma oshaughnessyi	SQUAMATA	CHAMAELEONIDAE	(G�nther, 1881)	Vulnerable	II	B1ab(iii)	3.1	Decreasing	MG	1	0	1	22432.96	1881
Calumma parsonii	SQUAMATA	CHAMAELEONIDAE	(Cuvier, 1824)	Near Threatened	II		3.1	Decreasing	MG	1	1	1	93479.49	1825
Calumma peltierorum	SQUAMATA	CHAMAELEONIDAE	Raxworthy ; Nussbaum, 2006	Near Threatened	II		3.1	Stable	MG	0	0	1	4015.12	2006
Calumma peyrierasi	SQUAMATA	CHAMAELEONIDAE	(Brygoo, Blanc ; Domergue, 1974)	Vulnerable	II	D2	3.1	Unknown	MG	0	0	1	1549.13	1974
Calumma tsaratananense	SQUAMATA	CHAMAELEONIDAE	(Brygoo ; Domergue, 1968)	Vulnerable	II	D2	3.1	Stable	MG	0	0	1	1920.82	1967
Calumma vencesi	SQUAMATA	CHAMAELEONIDAE	Andreone, Mattioli, Jesu ; Randrianirina, 2001	Endangered	II	B1ab(iii)	3.1	Decreasing	MG	1	0	1	1280.46	2001
Calyptotis scutirostrum	SQUAMATA	SCINCIDAE	(Peters, 1874)	Least Concern	0		3.1	Stable		1	0	0	189766.32	1874
Candoia aspera	SQUAMATA	BOIDAE	(G�nther, 1877)	Least Concern	II		3.1	Stable	ID, PG	1	1	1	452179.89	1877
Candoia bibroni	SQUAMATA	BOIDAE	(Dumuril ; Bibron, 1844)	Least Concern	II		3.1	Stable	AS, FJ, PF, ID, NC, PG, WS, SB, TO, VU	1	1	1	4068.15	1844
Candoia carinata					II		0			1	1	1	428981.42	1801
Candoia paulsoni					II		0			1	1	1	69572.52	1956
Candoia superciliosa	SQUAMATA	BOIDAE	(G�nther, 1863)	Least Concern	II		3.1	Stable	PW	1	0	1	4318.03	1863
Caparaonia itaiquara	SQUAMATA	GYMNOPHTHALMIDAE	Rodrigues, Cassimiro, Pavan, Curcio, Kruth Verdade ; Machado Pellegrino, 2009	Least Concern	0		3.1	Unknown		1	0	0	112852.36	2009
Capitellum mariagalantae	SQUAMATA	SCINCIDAE	Hedges ; Conn, 2012	Critically Endangered	0	B1ab(v)	3.1	Unknown		1	0	0	10	2012
Capitellum metallicum	SQUAMATA	SCINCIDAE	(Bocourt, 1879)	Critically Endangered	0	B1ab(v)	3.1	Unknown		1	0	0	1032.62	1879
Caraiba andreae	SQUAMATA	DIPSADIDAE	(Reinhardt ; L??tken, 1862)	Least Concern	0		3.1	Unknown		0	1	0	97953.02	1862
Caretta caretta	TESTUDINES	CHELONIIDAE	(Linnaeus, 1758)	Vulnerable	I	A2b	3.1	Decreasing	AL, DZ, AO, AG, AR, AU, BS, BH, BD, BE, BZ, BQ, BR, VG, CV, CM, CA, KY, CL, CN, CO, KM, KM, KM, KM, KM, KM, KM, KM, CR, CI, HR, CU, CY, KP, DK, DJ, DM, DO, EG, ER, FJ, FR, GF, GM, GR, GD, GP, GT, GN, GW, GY, HT, HN, IN, ID, IR, IE, IL, IT, JM, JP, JO, KE	1	1	1		1758
Carettochelys insculpta	TESTUDINES	CARETTOCHELYIDAE	Ramsay, 1886	Endangered	II	A2bd+4bd	3.1	Decreasing	AU, ID, PG	1	1	1	480422.67	1886
Carinascincus ocellatus					0		0			1	1	0		1845
Carlia amax	SQUAMATA	SCINCIDAE	Storr, 1974	Least Concern	0		3.1	Stable		1	0	0	489158.73	1974
Carlia bicarinata	SQUAMATA	SCINCIDAE	(MacLeay, 1877)	Least Concern	0		3.1	Unknown		0	1	0	7604.55	1877
Carlia fusca	SQUAMATA	SCINCIDAE	(Dumuril ; Bibron, 1839)	Least Concern	0		3.1	Unknown		1	0	0	278821.48	1839
Carlia munda	SQUAMATA	SCINCIDAE	(De Vis , 1885)	Least Concern	0		3.1	Stable		1	0	0	2366442.26	1885
Carlia spinauris					0		0			1	0	0	19.99	1927
Carphodactylus laevis	SQUAMATA	CARPHODACTYLIDAE	G�nther, 1897	Least Concern	0		3.1	Stable		0	1	0	18846.78	1897
Carphophis vermis	SQUAMATA	DIPSADIDAE	(Kennicott, 1859)	Least Concern	0		3.1	Stable		0	1	0	445230.98	1859
Casarea dussumieri	SQUAMATA	BOLYERIDAE	(Schlegel, 1837)	Vulnerable	I	D2	3.1	Increasing	MU	1	1	1	1.95	1837
Causus defilippii					0		0			1	0	0	2279943.36	1863
Causus lichtensteinii					0		0			1	0	0	4348724.93	1859
Causus maculatus					0		0			1	1	0	8502020.14	1842
Causus resimus					0		0			1	1	0	2632600.46	1862
Causus rhombeatus					0		0			1	1	0	8956822.16	1823
Celestus anelpistus	SQUAMATA	ANGUIDAE	(Schwartz, Graham ; Duval, 1979)	Critically Endangered	0	B1ab(iii)	3.1	Unknown		1	0	0	10	1979
Celestus badius	SQUAMATA	ANGUIDAE	Cope, 1868	Least Concern	0		3.1	Stable		1	0	0	4.62	1868
Celestus carraui					0		0			1	0	0	3293.47	1985
Celestus costatus	SQUAMATA	ANGUIDAE	(Cope, 1862)	Least Concern	0		3.1	Stable		1	1	0	70399.96	1862
Celestus crusculus	SQUAMATA	ANGUIDAE	(Garman, 1888)	Least Concern	0		3.1	Stable		1	0	0	11092.4	1887
Celestus ingridae	SQUAMATA	ANGUIDAE	(Werler ; Campbell, 2004)	Data Deficient	0		3.1	Unknown		0	1	0		2004
Celestus warreni	SQUAMATA	ANGUIDAE	(Schwartz, 1970)	Vulnerable	0	B1ab(iii)	3.1	Decreasing		1	1	0	2982.68	1970
Cemophora coccinea	SQUAMATA	COLUBRIDAE	(Blumenbach, 1788)	Least Concern	0		3.1	Stable		1	1	0	1272508.57	1788
Cemophora lineri					0		0			1	0	0		1966
Centrochelys sulcata	TESTUDINES	TESTUDINIDAE	(Miller, 1779)	Vulnerable	II	A1cd	2.3		BJ, BF, CM, CF, TD, DJ, ER, ET, ML, MR, NE, NG, SA, SN, SO, SD, TG, YE	1	1	1	3875650.24	1779
Cerastes boehmei					0		0			0	1	0	7579.76	2010
Cerastes cerastes					0		0			1	1	0	8839180.44	1758
Cerastes gasperettii	SQUAMATA	VIPERIDAE	Leviton ; Anderson, 1967	Least Concern	0		3.1	Stable		1	1	0	3110928.8	1967
Cerastes vipera	SQUAMATA	VIPERIDAE	(Linnaeus, 1758)	Least Concern	0		3.1	Stable		1	1	0	8587478.31	1758
Ceratophora aspera	SQUAMATA	AGAMIDAE	G�nther, 1864	Vulnerable	0	B1ab(iii)	3.1	Unknown		0	1	0	10271.72	1864
Ceratophora erdeleni					0		0			0	1	0	10	1998
Ceratophora karu					0		0			0	1	0	10	1998
Ceratophora stoddartii					0		0			1	1	0	5826.81	1834
Ceratophora tennentii	SQUAMATA	AGAMIDAE	G�nther, 1861	Endangered	0	B1+2bc	2.3			0	1	0	679.55	1861
Cerberus australis	SQUAMATA	HOMALOPSIDAE	(Gray, 1842)	Least Concern	III		3.1	Unknown		0	0	1	227142.65	1842
Cerberus rynchops	SQUAMATA	HOMALOPSIDAE	(Schneider, 1799)	Least Concern	III		3.1	Unknown	AU, BD, BN, KH, IN, ID, LA, MY, MM, PK, PW, PG, PH, SG, LK, TH, VN	1	0	1	235024.77	1799
Cerberus schneiderii					0		0			1	0	0		1837
Cercosaura anordosquama					0		0			1	0	0		2018
Cercosaura bassleri					0		0			1	0	0		1952
Cercosaura ocellata					0		0			1	0	0	11096326.08	1830
Cercosaura olivacea					0		0			1	0	0		1845
Cerrophidion godmani	SQUAMATA	VIPERIDAE	(G�nther, 1863)	Least Concern	0		3.1	Unknown		1	1	0	53777.42	1863
Cerrophidion wilsoni					0		0			0	1	0	11442.87	2012
Chalarodon madagascariensis	SQUAMATA	OPLURIDAE	Peters, 1854	Least Concern	0		3.1	Stable		1	1	0	172027.93	1854
Chalcides bottegi					0		0			1	1	0	209438.72	1898
Chalcides boulengeri					0		0			1	1	0	2125811.61	1892
Chalcides chalcides	SQUAMATA	SCINCIDAE	(Linnaeus, 1758)	Least Concern	0		3.1	Decreasing		1	1	0	240735.65	1758
Chalcides colosii	SQUAMATA	SCINCIDAE	Lanza, 1957	Least Concern	0		3.1	Decreasing		1	0	0	15126.2	1957
Chalcides ebneri	SQUAMATA	SCINCIDAE	Werner, 1931	Critically Endangered	0	B1ab(iii)	3.1	Decreasing		1	0	0	181.67	1931
Chalcides lanzai	SQUAMATA	SCINCIDAE	Pasteur, 1967	Near Threatened	0		3.1	Unknown		1	0	0	13338.9	1967
Chalcides manueli	SQUAMATA	SCINCIDAE	Hediger, 1935	Vulnerable	0	B1ab(iii)	3.1	Decreasing		1	0	0	24841.08	1935
Chalcides mertensi	SQUAMATA	SCINCIDAE	Klausewitz, 1954	Least Concern	0		3.1	Unknown		1	0	0	228748.75	1954
Chalcides minutus	SQUAMATA	SCINCIDAE	Caputo, 1993	Vulnerable	0	B1ab(iii)	3.1	Decreasing		1	0	0	31528.53	1993
Chalcides montanus	SQUAMATA	SCINCIDAE	Werner, 1931	Near Threatened	0		3.1	Stable		1	0	0	81355.69	1931
Chalcides ocellatus					0		0			1	1	0	7999193.02	1775
Chalcides parallelus	SQUAMATA	SCINCIDAE	(Doumergue, 1901)	Endangered	0	B1ab(iii)	3.1	Decreasing		0	1	0	1479.7	1901
Chalcides polylepis	SQUAMATA	SCINCIDAE	Boulenger, 1890	Least Concern	0		3.1	Decreasing		1	1	0	166097.59	1890
Chalcides pseudostriatus	SQUAMATA	SCINCIDAE	Caputo, 1993	Near Threatened	0		3.1	Decreasing		1	0	0	65377.2	1993
Chalcides ragazzii					0		0			1	1	0	702498.26	1890
Chalcides sepsoides	SQUAMATA	SCINCIDAE	(Audouin, 1829)	Least Concern	0		3.1	Stable		1	1	0	916259.67	1829
Chalcides sexlineatus	SQUAMATA	SCINCIDAE	Steindachner, 1891	Least Concern	0		3.1	Stable		0	1	0	2825.29	1891
Chalcides sphenopsiformis	SQUAMATA	SCINCIDAE	(Dumuril, 1856)	Least Concern	0		3.1	Stable		1	0	0	210385.21	1856
Chalcides striatus	SQUAMATA	SCINCIDAE	(Cuvier, 1829)	Least Concern	0		3.1	Decreasing		1	1	0	581821.83	1829
Chalcides viridanus	SQUAMATA	SCINCIDAE	(Gravenhorst, 1851)	Least Concern	0		3.1	Stable		0	1	0	4755.86	1851
Chamaeleo africanus	SQUAMATA	CHAMAELEONIDAE	Laurenti, 1768	Least Concern	II		3.1	Stable	BJ, BF, CM, CF, TD, EG, GA, GR, ML, MR, NE, NG, SD	1	1	1	8549369.28	1768
Chamaeleo anchietae	SQUAMATA	CHAMAELEONIDAE	Bocage, 1872	Least Concern	II		3.1	Unknown	AO, BI, CD, RW, TZ	1	1	1	188718.84	1872
Chamaeleo arabicus	SQUAMATA	CHAMAELEONIDAE	(Matschie, 1893)	Least Concern	II		3.1		OM, YE	0	0	1	229920.75	1893
Chamaeleo calcaricarens	SQUAMATA	CHAMAELEONIDAE	B??hme, 1985	Least Concern	II		3.1	Unknown	DJ, ER, ET, SO	1	1	1	267156.67	1985
Chamaeleo calyptratus	SQUAMATA	CHAMAELEONIDAE	Dumuril ; Bibron in Dumuril ; Dumuril, 1851	Least Concern	II		3.1	Stable	SA, US, YE	1	1	1	108206.02	1851
Chamaeleo chamaeleon	SQUAMATA	CHAMAELEONIDAE	(Linnaeus, 1758)	Least Concern	II		3.1	Stable	DZ, CY, EG, GE, GI, GR, IL, IT, JO, LB, LY, MT, MA, PT, SA, ES, SY, TN, TR, EH, YE	1	1	1	1837206.75	1758
Chamaeleo dilepis	SQUAMATA	CHAMAELEONIDAE	Leach, 1819	Least Concern	II		3.1	Stable	AO, BW, BI, CM, CG, CD, DJ, GQ, SZ, ET, GA, KE, MW, MZ, NA, NG, RW, SO, ZA, UG, TZ, ZM, ZW	1	1	1	11190771.34	1819
Chamaeleo gracilis	SQUAMATA	CHAMAELEONIDAE	Hallowell, 1844	Least Concern	II		3.1	Stable	AO, BJ, BF, CM, CF, TD, CG, CI, CD, GQ, ER, ET, GA, GM, GH, GN, GW, KE, LR, NG, SN, SL, SO, SS, SD, TG, UG, TZ	1	1	1	11355306.22	1844
Chamaeleo laevigatus	SQUAMATA	CHAMAELEONIDAE	Gray, 1863	Least Concern	II		3.1	Stable	BI, CM, CF, TD, CG, CD, EG, ER, ET, KE, RW, SS, SD, UG, TZ, ZM	1	1	1	5276139.54	1863
Chamaeleo namaquensis	SQUAMATA	CHAMAELEONIDAE	A. Smith, 1831	Least Concern	II		3.1	Unknown	AO, NA, ZA	0	1	1	813908.95	1831
Chamaeleo senegalensis	SQUAMATA	CHAMAELEONIDAE	Daudin, 1802	Least Concern	II		3.1	Unknown	BJ, BF, CM, CF, CI, GM, GH, GN, GW, LR, ML, MR, NE, NG, SN, SL, TG, US	1	1	1	3443470.66	1802
Chamaeleo zeylanicus	SQUAMATA	CHAMAELEONIDAE	Laurenti, 1768	Least Concern	II		3.1	Unknown	IN, PK, LK	1	0	1	2027621.05	1768
Charina bottae	SQUAMATA	BOIDAE	(Blainville, 1835)	Least Concern	II		3.1	Stable	CA, US	0	1	1	1112535.18	1835
Charina umbratica	SQUAMATA	BOIDAE	Klauber, 1943	Vulnerable	II	B1ab(iii)	3.1	Decreasing		0	1	1	6220.59	1943
Chelodina canni					0		0			1	0	0	658411.31	2002
Chelodina colliei					0		0			0	1	0	160428.37	1856
Chelodina expansa					0		0			1	1	0	1326762.58	1857
Chelodina gunaleni					0		0			0	1	0	36277.13	2007
Chelodina longicollis					0		0			1	1	0	1805041.05	1794
Chelodina mccordi	TESTUDINES	CHELIDAE	Rhodin, 1994	Critically Endangered	II	A2acde	3.1	Decreasing	ID, TL	1	1	1	1238.75	1994
Chelodina novaeguineae	TESTUDINES	CHELIDAE	Boulenger , 1888	Lower Risk/least concern	0		2.3			1	1	0	520589.77	1888
Chelodina parkeri	TESTUDINES	CHELIDAE	Rhodin ; Mittermeier, 1976	Vulnerable	0	D2	2.3			1	1	0	48401.72	1976
Chelodina reimanni	TESTUDINES	CHELIDAE	Philippen ; Grossman, 1990	Lower Risk/near threatened	0		2.3			1	1	0	26896.93	1990
Chelodina rugosa					0		0			1	1	0		1889
Chelodina steindachneri					0		0			0	1	0	1092250.58	1914
Chelonia mydas	TESTUDINES	CHELONIIDAE	(Linnaeus, 1758)	Endangered	I	A2bd	3.1	Decreasing	AL, DZ, AS, AO, AI, AG, AW, AU, BS, BH, BD, BB, BZ, BJ, BM, BA, BR, IO, VG, BN, CV, KH, CM, CA, KY, CL, CN, CX, CC, CO, KM, CG, CK, CR, CI, HR, CU, CW, CY, CD, DJ, DM, DO, EC, EG, SV, GQ, ER, FJ, FR, GF, PF, TF, GA, GM, GH, GR, GD, GP, GU, GT, GN, GW, GY	1	1	1		1758
Chelonoidis abingdonii	TESTUDINES	TESTUDINIDAE	(G�nther, 1877)	Extinct	0		3.1			1	1	0	16	1877
Chelonoidis becki	TESTUDINES	TESTUDINIDAE	(Rothschild, 1901)	Vulnerable	0	A1bde	3.1	Unknown		1	0	0	260.8	1901
Chelonoidis carbonarius					II		0			1	1	1		1824
Chelonoidis chathamensis	TESTUDINES	TESTUDINIDAE	(Van Denburgh, 1907)	Endangered	0	A1abde	3.1	Increasing		1	0	0	101.65	1907
Chelonoidis chilensis	TESTUDINES	TESTUDINIDAE	(Gray, 1870)	Vulnerable	II	A1cd	2.3		AR, BO, PY	1	1	1	1284258.09	1870
Chelonoidis darwini	TESTUDINES	TESTUDINIDAE	(Van Denburgh, 1907)	Critically Endangered	0	A1bde	3.1	Increasing		1	0	0	176.94	1907
Chelonoidis denticulatus					II		0			1	1	1		1766
Chelonoidis duncanensis	TESTUDINES	TESTUDINIDAE	(Pritchard, 1996)	Vulnerable	0	A1abde; D1+2	3.1	Increasing		1	0	0	17.79	1996
Chelonoidis guntheri	TESTUDINES	TESTUDINIDAE	(Baur, 1889)	Critically Endangered	0	A2bde	3.1	Unknown		1	0	0		1889
Chelonoidis hoodensis	TESTUDINES	TESTUDINIDAE	(Van Denburgh, 1907)	Critically Endangered	0	A1bde	3.1	Increasing		1	0	0	53.81	1907
Chelonoidis microphyes	TESTUDINES	TESTUDINIDAE	(G�nther, 1875)	Endangered	0	A1bde	3.1	Unknown		1	0	0		1875
Chelonoidis niger	TESTUDINES	TESTUDINIDAE	(Quoy ; Gaimard, 1824)	Extinct	I		3.1		EC	1	1	1		1824
Chelonoidis phantasticus	TESTUDINES	TESTUDINIDAE	(Van Denburgh, 1907)	Critically Endangered	0	D	3.1	Unknown		1	0	0		1907
Chelonoidis porteri	TESTUDINES	TESTUDINIDAE	(Rothschild, 1903)	Critically Endangered	0	A2bde	3.1	Increasing		1	0	0	372.58	1903
Chelonoidis vandenburghi	TESTUDINES	TESTUDINIDAE	(DeSola, 1930)	Vulnerable	0	A1bde	3.1	Increasing		1	0	0		1930
Chelonoidis vicina	TESTUDINES	TESTUDINIDAE	(G�nther, 1875)	Endangered	0	A2bde	3.1	Unknown		1	1	0	751.74	1874
Chelosania brunnea	SQUAMATA	AGAMIDAE	Gray, 1845	Data Deficient	0		3.1	Unknown		0	1	0	568329.17	1845
Chelus fimbriata					0		0			1	1	0	7580664.54	1783
Chelydra acutirostris					III		0			1	1	1	430188.67	1862
Chelydra rossignonii	TESTUDINES	CHELYDRIDAE	(Bocourt, 1868)	Vulnerable	III	A2d	3.1	Unknown		1	1	1	167738.17	1868
Chelydra serpentina	TESTUDINES	CHELYDRIDAE	(Linnaeus, 1758)	Least Concern	III		3.1	Stable	CA, CN, JP, TW, US	1	1	1	5927475.09	1758
Chersina angulata	TESTUDINES	TESTUDINIDAE	(Schweigger, 1812)	Least Concern	II		3.1	Stable	NA, ZA	1	1	1	367688.45	1812
Chersobius boulengeri	TESTUDINES	TESTUDINIDAE	(Duerden, 1906)	Endangered	II	A4ace	3.1	Decreasing		1	1	1		1906
Chersobius signatus	TESTUDINES	TESTUDINIDAE	(Gmelin, 1789)	Endangered	II	A4ace	3.1	Decreasing		0	1	1		1789
Chersobius solus	TESTUDINES	TESTUDINIDAE	Branch, 2007	Vulnerable	II	C2a	2.3			1	1	1		2007
Chilabothrus angulifer	SQUAMATA	BOIDAE	(Cocteau ; Bibron, 1840)	Lower Risk/near threatened	II		2.3			1	1	1	43288.54	1840
Chilabothrus chrysogaster					II		0			1	1	1	1152.03	1871
Chilabothrus exsul	SQUAMATA	BOIDAE	(Netting ; Goin, 1944)	Vulnerable	II	B1ab(v)	3.1	Decreasing		0	0	1	652.6	1944
Chilabothrus fordii					II		0			1	1	1	28133.76	1861
Chilabothrus gracilis					II		0			1	1	1	44265.99	1888
Chilabothrus granti	SQUAMATA	BOIDAE	(Stull, 1933)	Endangered	I	B1+2bcde	2.3			1	1	1		1933
Chilabothrus inornatus	SQUAMATA	BOIDAE	(Reinhardt, 1843)	Least Concern	I		3.1	Unknown		1	1	1	2175.99	1843
Chilabothrus monensis	SQUAMATA	BOIDAE	(Zenneck, 1898)	Endangered	I	C2b	2.3			1	1	1	181.23	1898
Chilabothrus monensis	SQUAMATA	BOIDAE	(Zenneck, 1898)	Endangered	II	C2b	2.3			1	1	1	181.23	1898
Chilabothrus schwartzi					II		0			1	0	1		1975
Chilabothrus striatus	SQUAMATA	BOIDAE	(Fischer, 1856)	Least Concern	II		3.1	Stable		1	1	1	70808.1	1856
Chilabothrus strigilatus	SQUAMATA	BOIDAE	(Cope, 1863)	Least Concern	II		3.1	Decreasing		1	1	1	2597.96	1862
Chilabothrus subflavus	SQUAMATA	BOIDAE	(Stejneger, 1901)	Vulnerable	I	A2ce	2.3			1	1	1	4923.98	1901
Chilorhinophis gerardi					0		0			1	0	0	913834.25	1913
Chioninia spinalis	SQUAMATA	SCINCIDAE	(Boulenger, 1906)	Least Concern	0		3.1	Stable		1	0	0	2594.43	1906
Chironius bicarinatus					0		0			1	0	0	3053268.12	1820
Chironius carinatus					0		0			1	1	0	10882320.01	1758
Chironius challenger	SQUAMATA	COLUBRIDAE	Kok, 2010	Least Concern	0		3.1	Unknown		1	1	0	15093.62	2010
Chironius exoletus					0		0			1	0	0	13148973.21	1758
Chironius flavopictus	SQUAMATA	COLUBRIDAE	(Werner, 1909)	Data Deficient	0		3.1	Decreasing		1	1	0	70133.11	1909
Chironius foveatus	SQUAMATA	COLUBRIDAE	Bailey, 1955	Least Concern	0		3.1	Unknown		1	1	0	621165.92	1955
Chironius fuscus					0		0			1	1	0	8116491.78	1758
Chironius grandisquamis	SQUAMATA	COLUBRIDAE	(Peters, 1869)	Least Concern	0		3.1	Decreasing		1	0	0	389294.15	1869
Chironius leucometapus					0		0			1	0	0	72749.73	1993
Chironius multiventris					0		0			1	1	0	7597980.6	1943
Chironius scurrulus	SQUAMATA	COLUBRIDAE	(Wagler, 1824)	Least Concern	0		3.1	Stable		1	0	0	7945578.99	1824
Chironius septentrionalis	SQUAMATA	COLUBRIDAE	Dixon, West ; Cei, 1993	Least Concern	0		3.1	Stable		1	1	0	750371	1993
Chironius spixii	SQUAMATA	COLUBRIDAE	(Hallowell, 1845)	Least Concern	0		3.1	Stable		1	1	0		1845
Chironius vincenti	SQUAMATA	COLUBRIDAE	(Boulenger, 1891)	Critically Endangered	0	B1ab(iii)	3.1	Unknown		1	0	0	344.79	1891
Chitra chitra	TESTUDINES	TRIONYCHIDAE	Nutphand, 1986	Critically Endangered	I	A2cd	3.1	Decreasing	ID, MY, TH	1	1	1	357314.21	1986
Chitra chitra	TESTUDINES	TRIONYCHIDAE	Nutphand, 1986	Critically Endangered	II	A2cd	3.1	Decreasing	ID, MY, TH	1	1	1	357314.21	1986
Chitra indica	TESTUDINES	TRIONYCHIDAE	(Gray, 1830)	Endangered	II	A1cd+2cd	2.3		BD, IN, MM, NP, PK	1	1	1	2974644.34	1831
Chitra vandijki					I		0			1	1	1	219071.28	2003
Chitra vandijki					II		0			1	1	1	219071.28	2003
Chlamydosaurus kingii	SQUAMATA	AGAMIDAE	Gray, 1825	Least Concern	0		3.1	Unknown		1	1	0	1896922.24	1825
Chondrodactylus angulifer	SQUAMATA	GEKKONIDAE	Peters, 1870	Least Concern	0		3.1	Unknown		1	1	0	917289.5	1870
Chondrodactylus bibronii					0		0			1	1	0	810011.26	1846
Chondrodactylus fitzsimonsi					0		0			1	1	0	201089.36	1947
Chondrodactylus laevigatus					0		0			1	1	0		1888
Chondrodactylus pulitzerae					0		0			1	1	0	303950.25	1933
Chondrodactylus turneri					0		0			1	0	0	3048223.38	1864
Christinus alexanderi	SQUAMATA	GEKKONIDAE	(Storr, 1987)	Least Concern	0		3.1	Stable		1	0	0	105700.63	1987
Christinus G�ntheri	SQUAMATA	GEKKONIDAE	Nussbaum ; Raxworthy, 1998	Vulnerable	0	B2ab(iii,v)	3.1	Decreasing		1	0	0	7.63	1885
Christinus marmoratus	SQUAMATA	GEKKONIDAE	(Gray, 1845)	Least Concern	0		3.1	Stable		1	1	0	842743.37	1845
Chrysemys dorsalis					0		0			1	1	1	442557.7	1857
Chrysemys picta	TESTUDINES	EMYDIDAE	(Schneider, 1783)	Least Concern	0		3.1	Stable		1	1	1	7024495.71	1783
Chrysopelea ornata					0		0			1	1	0	6178291.99	1802
Chrysopelea paradisi	SQUAMATA	COLUBRIDAE	H. Boie in F. Boie, 1827	Least Concern	0		3.1	Stable		1	1	0	2022028.03	1827
Chrysopelea pelias	SQUAMATA	COLUBRIDAE	(Linnaeus, 1758)	Least Concern	0		3.1	Unknown		1	1	0	1519441.72	1758
Chrysopelea taprobanica					0		0			0	1	0	29631.71	1943
Claudius angustatus	TESTUDINES	KINOSTERNIDAE	Cope, 1865	Lower Risk/near threatened	0		2.3			1	1	0	237839.9	1865
Clelia clelia					II		0			1	1	1	13359127.92	1803
Clelia equatoriana	SQUAMATA	DIPSADIDAE	(Amaral, 1924)	Least Concern	II		3.1	Unknown		1	1	1	53681.62	1924
Clelia hussami	SQUAMATA	DIPSADIDAE	Morato, Franco ; Sanches, 2003	Data Deficient	0		3.1	Unknown		1	1	0	85284.56	2003
Clelia scytalina	SQUAMATA	DIPSADIDAE	(Cope, 1867)	Least Concern	II		3.1	Stable		1	1	1	76866.35	1867
Clemmys guttata	TESTUDINES	EMYDIDAE	(Schneider, 1792)	Endangered	II	A2cde+4ce	3.1	Decreasing	CA, US	1	1	1	1145191.01	1792
Cnemaspis africana	SQUAMATA	GEKKONIDAE	(Werner, 1895)	Least Concern	0		3.1	Unknown		1	1	0	71810.66	1896
Cnemaspis alwisi					0		0			0	1	0	11931.2	2007
Cnemaspis boulengeri					0		0			0	1	0		1887
Cnemaspis chanthaburiensis	SQUAMATA	GEKKONIDAE	Bauer ; Das, 1998	Least Concern	0		3.1	Stable		0	1	0	15449.84	1998
Cnemaspis elgonensis	SQUAMATA	GEKKONIDAE	Loveridge, 1935	Vulnerable	0	B2ab(iii)	3.1	Unknown		1	0	0	5094.62	1936
Cnemaspis flavolineata	SQUAMATA	GEKKONIDAE	(Nicholls, 1949)	Data Deficient	0		3.1	Unknown		1	0	0	3615.8	1949
Cnemaspis ingerorum					0		0			0	1	0		2019
Cnemaspis kandiana	SQUAMATA	GEKKONIDAE	(Kelaart, 1852)	Least Concern	0		3.1	Stable		0	1	0	2211.19	1852
Cnemaspis kendallii	SQUAMATA	GEKKONIDAE	(Gray, 1845)	Least Concern	0		3.1	Unknown		1	0	0	49658.48	1845
Cnemaspis koehleri	SQUAMATA	GEKKONIDAE	Mertens, 1937	Least Concern	0		3.1	Unknown		1	0	0	114098.06	1937
Cnemaspis mcguirei	SQUAMATA	GEKKONIDAE	Grismer, Grismer, Wood ; Chan, 2008	Least Concern	0		3.1	Unknown		1	0	0	1785.53	2008
Cnemaspis molligodai					0		0			0	1	0	4549.19	2007
Cnemaspis mumpuniae					0		0			1	0	0	1013.58	2014
Cnemaspis occidentalis	SQUAMATA	GEKKONIDAE	Angel, 1943	Endangered	0	B2ab(iii)	3.1	Unknown		1	0	0	85124.17	1943
Cnemaspis peninsularis	SQUAMATA	GEKKONIDAE	Grismer, Wood, Anuar, Riyanto, Ahmad, Muin, Sumontha, Grismer, Chan, Quah ; Pauwels, 2014	Least Concern	0		3.1	Unknown		1	0	0	15555.28	2014
Cnemaspis phuketensis	SQUAMATA	GEKKONIDAE	Das ; Leong, 2004	Least Concern	0		3.1	Stable		0	1	0	10	2004
Cnemaspis psychedelica	SQUAMATA	GEKKONIDAE	Grismer, Ngo ; Grismer, 2010	Endangered	I	B1ab(iii)+2ab(iii)	3.1	Unknown	VN	0	1	0	492.1	2010
Cnemaspis spinicollis					0		0			1	0	0	177619.18	1907
Cnemaspis sundainsula					0		0			1	0	0	310.71	2014
Cnemaspis tropidogaster	SQUAMATA	GEKKONIDAE	(Boulenger, 1885)	Data Deficient	0		3.1	Unknown		0	1	0	171389.93	1885
Cnemidophorus arubensis	SQUAMATA	TEIIDAE	Lidth de Jeude, 1887	Least Concern	0		3.1	Stable		1	0	0	170.95	1887
Cnemidophorus duellmani					0		0			1	1	0	10	2013
Cnemidophorus espeuti					0		0			1	1	0		1885
Cnemidophorus flavissimus	SQUAMATA	TEIIDAE	Ugueto, Harvey ; Rivas, 2010	Near Threatened	0	B1a	3.1	Unknown		1	0	0	10.3	2010
Cnemidophorus gaigei					0		0			1	0	0	7317.69	1915
Cnemidophorus lemniscatus					0		0			1	1	0	5781092.96	1758
Cnemidophorus leucopsammus	SQUAMATA	TEIIDAE	Ugueto ; Harvey, 2010	Least Concern	0		3.1	Unknown		1	0	0	96.93	2010
Cnemidophorus nigricolor	SQUAMATA	TEIIDAE	Peters, 1873	Least Concern	0		3.1	Stable		1	0	0	971.82	1873
Cnemidophorus rostralis					0		0			1	0	0	198.67	2010
Cnemidophorus ruatanus					0		0			1	1	0	14826.36	1928
Cnemidophorus senectus	SQUAMATA	TEIIDAE	Ugueto, Harvey ; Rivas, 2010	Least Concern	0		3.1	Stable		1	1	0	952.79	2010
Cnemidophorus splendidus					0		0			1	1	0	1037.61	1997
Coelognathus enganensis	SQUAMATA	COLUBRIDAE	(Vinciguerra, 1892)	Data Deficient	0		3.1	Unknown		1	0	0	403.07	1892
Coelognathus erythrurus					0		0			1	0	0	347072.02	1854
Coelognathus flavolineatus	SQUAMATA	COLUBRIDAE	(Schlegel, 1837)	Least Concern	0		3.1	Stable		1	1	0	1668045.38	1837
Coelognathus helena					0		0			1	1	0	3221772.86	1803
Coelognathus radiatus	SQUAMATA	COLUBRIDAE	(Boie, 1827)	Least Concern	0		3.1	Unknown		1	1	1	6671076.84	1827
Coelognathus subradiatus					0		0			1	1	0	50324.93	1837
Coleonyx brevis	SQUAMATA	EUBLEPHARIDAE	Stejneger, 1893	Least Concern	0		3.1	Stable		1	1	0	587748.5	1893
Coleonyx elegans	SQUAMATA	EUBLEPHARIDAE	Gray, 1845	Least Concern	0		3.1	Stable		1	1	0	408875.74	1845
Coleonyx fasciatus	SQUAMATA	EUBLEPHARIDAE	(Boulenger, 1885)	Least Concern	0		3.1	Decreasing		1	0	0	63926.58	1885
Coleonyx gypsicolus	SQUAMATA	EUBLEPHARIDAE	Grismer ; Ottlery, 1988	Least Concern	0		3.1	Stable		0	1	0	28.41	1988
Coleonyx mitratus	SQUAMATA	EUBLEPHARIDAE	(Peters, 1863)	Least Concern	0		3.1	Stable		1	1	0	71473.03	1863
Coleonyx variegatus	SQUAMATA	EUBLEPHARIDAE	(Baird, 1858)	Least Concern	0		3.1	Stable		1	1	0	580023.04	1858
Colobodactylus dalcyanus	SQUAMATA	GYMNOPHTHALMIDAE	Vanzolini ; Ramos, 1977	Data Deficient	0		3.1	Unknown		1	0	0	131214.27	1977
Coluber constrictor	SQUAMATA	COLUBRIDAE	Linnaeus, 1758	Least Concern	0		3.1	Stable		1	1	0	5644492.92	1758
Concinnia queenslandiae	SQUAMATA	SCINCIDAE	(De Vis, 1890)	Least Concern	0		3.1	Stable		0	1	0	30162.68	1890
Concinnia tenuis	SQUAMATA	SCINCIDAE	(Gray, 1831)	Least Concern	0		3.1	Stable		1	0	0	402446.75	1831
Coniophanes andresensis					0		0			1	0	0	27.96	1937
Coniophanes bipunctatus	SQUAMATA	DIPSADIDAE	(G�nther, 1858)	Least Concern	0		3.1	Stable		1	0	0	322167.32	1858
Coniophanes fissidens	SQUAMATA	DIPSADIDAE	(G�nther, 1858)	Least Concern	0		3.1	Stable		1	1	0	460328.85	1858
Coniophanes imperialis	SQUAMATA	DIPSADIDAE	(Baird ; Girard, 1859)	Least Concern	0		3.1	Stable		0	1	0	417656.95	1859
Coniophanes michoacanensis					0		0			0	1	0	9.8	2009
Coniophanes piceivittis	SQUAMATA	DIPSADIDAE	Cope, 1869	Least Concern	0		3.1	Stable		1	1	0	182665.27	1870
Conolophus marthae	SQUAMATA	IGUANIDAE	Gentile ; Snell, 2009	Critically Endangered	II	B1ab(iii,v)+2ab(iii,v); C2a(ii)	3.1	Unknown	EC	0	0	1	4712.62	2009
Conolophus pallidus	SQUAMATA	IGUANIDAE	Heller, 1903	Vulnerable	II	D2	2.3		EC	1	0	1	23.18	1903
Conolophus subcristatus	SQUAMATA	IGUANIDAE	(Gray, 1831)	Vulnerable	II	D2	2.3		EC	1	0	1	6365.31	1831
Conophis lineatus	SQUAMATA	DIPSADIDAE	(Dumuril, Bibron ; Dumuril, 1854)	Least Concern	0		3.1	Stable		1	1	0	10	1854
Copeoglossum aurae	SQUAMATA	SCINCIDAE	Hedges ; Conn, 2012	Least Concern	0		3.1	Unknown		1	0	0	3260.33	2012
Copeoglossum margaritae	SQUAMATA	SCINCIDAE	Hedges ; Conn, 2012	Data Deficient	0		3.1	Unknown		1	0	0	10	2012
Copeoglossum nigropunctatum					0		0			1	0	0	9739826.83	1825
Copeoglossum redondae	SQUAMATA	SCINCIDAE	Hedges ; Conn, 2012	Extinct	0		3.1			1	0	0	0.83	2012
Cophosaurus texanus	SQUAMATA	PHRYNOSOMATIDAE	Troschel, 1852	Least Concern	0		3.1	Stable		1	1	0	1343079.42	1852
Cophotis ceylanica					0		0			0	1	0	1561.57	1861
Cophotis dumbara	SQUAMATA	AGAMIDAE	Samarawickrama, Ranawana, Rajapaksha, Ananjeva, Orlov, Ranasinghe ; Samarawickrama, 2006	Critically Endangered	0	B1ab(iii)	3.1	Unknown		0	1	0	53.19	2006
Corallus annulatus	SQUAMATA	BOIDAE	(Cope, 1876)	Least Concern	II		3.1	Decreasing	CO, CR, EC, GT, HN, NI, PA	1	1	1	171510.79	1875
Corallus batesii					II		0			1	1	1	6962094.19	1860
Corallus blombergi	SQUAMATA	BOIDAE	(Rendahl ; Vestergren, 1941)	Endangered	II	B1ab(iii,iv,v)	3.1	Unknown		1	0	1	10529.54	1940
Corallus caninus	SQUAMATA	BOIDAE	(Linnaeus, 1758)	Least Concern	II		3.1	Unknown	BR, GF, GY, SR, VE	1	1	1	1077421.95	1758
Corallus cookii					II		0			1	1	1	351.4	1842
Corallus grenadensis					II		0			1	0	1	321.96	1914
Corallus hortulanus	SQUAMATA	BOIDAE	(Linnaeus, 1758)	Least Concern	II		3.1	Stable	BO, BR, CO, EC, GF, GY, PE, SR, VE	1	1	1	12067807.49	1758
Corallus ruschenbergerii	SQUAMATA	BOIDAE	(Cope, 1876)	Least Concern	II		3.1	Stable	CO, CR, NI, PA, TT, VE	1	1	1	67109.47	1875
Cordylus angolensis					II		0			1	0	1	65442	1895
Cordylus aridus	SQUAMATA	CORDYLIDAE	Mouton ; Van Wyk, 1994	Least Concern	II		3.1	Stable	ZA	0	0	1	4662.25	1994
Cordylus beraduccii					II		0			1	1	1	49154.47	2002
Cordylus cloetei	SQUAMATA	CORDYLIDAE	Mouton ; Van Wyk, 1994	Least Concern	II		3.1	Stable	ZA	0	0	1	4183.66	1994
Cordylus cordylus	SQUAMATA	CORDYLIDAE	(Linnaeus, 1758)	Least Concern	II		3.1	Stable	LS, ZA	1	1	1	286620.09	1758
Cordylus imkeae	SQUAMATA	CORDYLIDAE	Mouton ; Van Wyk, 1994	Least Concern	II		3.1	Unknown		0	0	1	4467.78	1994
Cordylus jonesii					II		0			1	1	1	747449.64	1891
Cordylus machadoi					II		0			1	0	1	72865.7	1964
Cordylus macropholis	SQUAMATA	CORDYLIDAE	(Boulenger, 1910)	Least Concern	II		3.1	Decreasing	ZA	0	1	1	24266.64	1910
Cordylus mclachlani	SQUAMATA	CORDYLIDAE	Mouton, 1986	Least Concern	II		3.1	Stable	ZA	0	0	1	10898.23	1986
Cordylus minor	SQUAMATA	CORDYLIDAE	FitzSimons, 1943	Least Concern	II		3.1	Unknown	ZA	1	1	1	6790.98	1943
Cordylus niger	SQUAMATA	CORDYLIDAE	Cuvier, 1829	Least Concern	II		3.1	Unknown	ZA	1	1	1	1405.62	1829
Cordylus nyikae					II		0			0	0	1	14670.82	2000
Cordylus oelofseni	SQUAMATA	CORDYLIDAE	Mouton ; Van Wyk, 1990	Least Concern	II		3.1	Unknown	ZA	0	0	1	13909.76	1990
Cordylus rhodesianus					II		0			1	1	1	98893.94	1933
Cordylus rivae	SQUAMATA	CORDYLIDAE	(Boulenger 1896)	Least Concern	II		3.1	Unknown	ET	1	0	1	42284.61	1896
Cordylus tropidosternum					II		0			1	1	1	1836862.37	1869
Cordylus ukingensis	SQUAMATA	CORDYLIDAE	(Loveridge, 1932)	Data Deficient	II		3.1	Unknown	TZ	1	0	1	9593.77	1932
Cordylus vittifer	SQUAMATA	CORDYLIDAE	(Reichenow, 1887)	Least Concern	II		3.1	Stable	BW, SZ, MZ, ZA	1	1	1	336754.01	1887
Coronella austriaca	SQUAMATA	COLUBRIDAE	Laurenti, 1768	Least Concern	0		3.1	Decreasing		0	1	0	6548179.89	1768
Coronella girondica	SQUAMATA	COLUBRIDAE	(Daudin, 1803)	Least Concern	0		3.1	Decreasing		0	1	0	1234935.14	1803
Correlophus ciliatus	SQUAMATA	DIPLODACTYLIDAE	Guichenot, 1866	Vulnerable	0	B1ab(i,ii,iii,v)	3.1	Decreasing		1	1	1	2519.82	1866
Correlophus sarasinorum	SQUAMATA	DIPLODACTYLIDAE	(Roux, 1913)	Vulnerable	0	B1ab(i,ii,iii)+2ab(i,ii,iii)	3.1	Decreasing		1	1	0	1738.29	1913
Corucia zebrata					II		0			1	1	1	30511.32	1855
Corytophanes cristatus	SQUAMATA	CORYTOPHANIDAE	(Merrem, 1820)	Least Concern	0		3.1	Stable		1	1	0	448422.32	1820
Corytophanes hernandesii	SQUAMATA	CORYTOPHANIDAE	(Wiegmann, 1831)	Least Concern	0		3.1	Stable		1	1	0	170544.53	1831
Corytophanes percarinatus	SQUAMATA	CORYTOPHANIDAE	Dumuril, 1856	Least Concern	0		3.1	Stable		0	1	0	49099.75	1856
Crenadactylus horni	SQUAMATA	DIPLODACTYLIDAE	(Lucas ; Frost, 1895)	Least Concern	0		3.1	Stable		1	0	0		1895
Crenadactylus naso	SQUAMATA	DIPLODACTYLIDAE	Storr, 1978	Least Concern	0		3.1	Stable		1	0	0		1978
Crenadactylus ocellatus	SQUAMATA	DIPLODACTYLIDAE	(Gray, 1845)	Least Concern	0		3.1	Unknown		1	0	0	3450858.88	1845
Crenadactylus rostralis	SQUAMATA	DIPLODACTYLIDAE	Storr, 1978	Least Concern	0		3.1	Unknown		1	0	0		1978
Crisantophis nevermanni	SQUAMATA	DIPSADIDAE	(Dunn, 1937)	Least Concern	0		3.1	Unknown		1	0	0	82372.5	1937
Crocodilurus amazonicus	SQUAMATA	TEIIDAE	(Daudin, 1802)	Least Concern	II		3.1	Unknown	BR, CO, GF, PE, VE	0	1	1	4223109.88	1825
Crocodylus acutus	CROCODYLIA	CROCODYLIDAE	(Cuvier, 1807)	Vulnerable	I	A2cd	3.1	Increasing	BZ, CO, CR, CU, DO, EC, SV, GT, HT, HN, JM, MX, NI, PA, PE, US, VE	1	0	1	2461993.77	1807
Crocodylus intermedius	CROCODYLIA	CROCODYLIDAE	Graves, 1819	Critically Endangered	I	A2bcd; C2a(i)	3.1	Decreasing	CO, VE	1	0	1	834361.98	1819
Crocodylus johnsoni					II		0			1	1	1	938765.78	1873
Crocodylus mindorensis	CROCODYLIA	CROCODYLIDAE	Schmidt, 1935	Critically Endangered	I	A2cd	3.1	Decreasing	ID, PH	1	1	1	235906.23	1935
Crocodylus mindorensis	CROCODYLIA	CROCODYLIDAE	Schmidt, 1935	Critically Endangered	II	A2cd	3.1	Decreasing	ID, PH	1	1	1	235906.23	1935
Crocodylus moreletii	CROCODYLIA	CROCODYLIDAE	Dumuril ; Bibron, 1851	Least Concern	I		3.1	Stable	BZ, GT, MX	1	1	1	441800.99	1851
Crocodylus niloticus	CROCODYLIA	CROCODYLIDAE	Laurenti, 1768	Least Concern	I		3.1	Stable	DZ, AO, BJ, BW, BF, BI, CM, CF, TD, KM, CG, CI, CD, DJ, EG, GQ, ER, SZ, ET, GA, GM, GH, GN, GW, IL, KE, LR, MG, MW, ML, MR, MZ, NA, NE, NG, RW, SN, SL, SO, ZA, SS, SD, TG, UG, TZ, ZM, ZW	1	1	1	12863280.01	1768
Crocodylus novaeguineae	CROCODYLIA	CROCODYLIDAE	Schmidt, 1928	Least Concern	II		3.1	Stable	ID, PG	1	1	1	794066.21	1928
Crocodylus palustris	CROCODYLIA	CROCODYLIDAE	Lesson, 1831	Vulnerable	I	A2cd	3.1	Stable	BD, IN, IR, MM, NP, PK, LK	1	1	1	3792187.4	1831
Crocodylus porosus	CROCODYLIA	CROCODYLIDAE	Schneider, 1801	Lower Risk/least concern	I		2.3		AU, BD, BN, KH, CC, FJ, HK, IN, ID, MY, FM, MM, PW, PG, PH, SG, SB, LK, TH, VU, VN	1	1	1	5523412.9	1801
Crocodylus rhombifer	CROCODYLIA	CROCODYLIDAE	Cuvier, 1807	Critically Endangered	I	A2cde	3.1		CU	1	1	1	5141.86	1807
Crocodylus siamensis	CROCODYLIA	CROCODYLIDAE	Schneider, 1801	Critically Endangered	I	A2cd	3.1	Decreasing	BN, KH, ID, LA, MY, MM, TH, VN	1	1	1	1818623.73	1801
Crocodylus suchus					I		0			1	1	1	2948582.63	1807
Crossobamon orientalis					0		0			0	1	0	302261.67	1876
Crotalus adamanteus	SQUAMATA	VIPERIDAE	Beauvois, 1799	Least Concern	III		3.1	Decreasing		1	1	1	305835.41	1799
Crotalus angelensis	SQUAMATA	VIPERIDAE	Klauber, 1963	Least Concern	0		3.1	Stable		1	1	0		1963
Crotalus aquilus	SQUAMATA	VIPERIDAE	Klauber, 1952	Least Concern	0		3.1	Decreasing		1	1	0	41343.21	1952
Crotalus armstrongi					0		0			1	1	0	16804.68	1979
Crotalus atrox	SQUAMATA	VIPERIDAE	Baird ; Girard, 1853	Least Concern	0		3.1	Stable		1	1	0	1775299.74	1853
Crotalus basiliscus	SQUAMATA	VIPERIDAE	(Cope, 1864)	Least Concern	0		3.1	Stable		1	1	0	73075.06	1864
Crotalus campbelli					0		0			1	1	0	10	2014
Crotalus catalinensis	SQUAMATA	VIPERIDAE	Cliff, 1954	Critically Endangered	0	B1ab(v)	3.1	Decreasing		1	0	0	27.73	1954
Crotalus cerastes	SQUAMATA	VIPERIDAE	Hallowell, 1854	Least Concern	0		3.1	Stable		1	1	0	320346.08	1854
Crotalus cerberus					0		0			1	1	0	50292	1875
Crotalus culminatus					III		0			1	1	1	98130.52	1952
Crotalus durissus	SQUAMATA	VIPERIDAE	Linnaeus, 1758	Least Concern	III		3.1	Unknown	AR, AW, BZ, BO, BR, CO, CR, SV, GF, GT, GY, HN, MX, NI, PY, PE, SR, UY, VE	1	1	1	14440126.98	1758
Crotalus enyo	SQUAMATA	VIPERIDAE	(Cope 1861)	Least Concern	0		3.1	Stable		1	1	0	100172.29	1861
Crotalus horridus	SQUAMATA	VIPERIDAE	Linnaeus, 1758	Least Concern	0		3.1	Decreasing		1	1	0	2049510	1758
Crotalus intermedius	SQUAMATA	VIPERIDAE	Troschel, 1865	Least Concern	0		3.1	Stable		1	1	0	23338.41	1865
Crotalus lepidus	SQUAMATA	VIPERIDAE	(Kennicott, 1861)	Least Concern	0		3.1	Stable		1	1	0	803955.24	1861
Crotalus lorenzoensis	SQUAMATA	VIPERIDAE	Radcliffe ; Maslin, 1975	Least Concern	0		3.1	Stable		1	0	0		1975
Crotalus mitchellii	SQUAMATA	VIPERIDAE	(Cope, 1861)	Least Concern	0		3.1	Stable		1	1	0	378143.35	1861
Crotalus molossus	SQUAMATA	VIPERIDAE	Baird ; Girard, 1853	Least Concern	0		3.1	Stable		0	1	0	1449087.53	1853
Crotalus morulus					0		0			1	1	0		1952
Crotalus oreganus	SQUAMATA	VIPERIDAE	Klauber, 1949	Least Concern	0		3.1	Stable		1	1	0	1395918.02	1840
Crotalus ornatus					0		0			0	1	0		1854
Crotalus polisi					0		0			1	1	0		2018
Crotalus polystictus	SQUAMATA	VIPERIDAE	(Cope, 1865)	Least Concern	0		3.1	Decreasing		1	1	0	85492.51	1865
Crotalus pricei	SQUAMATA	VIPERIDAE	Van Denburgh, 1895	Least Concern	0		3.1	Stable		1	1	0	206618.14	1895
Crotalus pyrrhus					0		0			1	1	0		1866
Crotalus ravus	SQUAMATA	VIPERIDAE	(Cope, 1865)	Least Concern	0		3.1	Stable		1	1	0	40741.17	1865
Crotalus ruber	SQUAMATA	VIPERIDAE	Cope, 1892	Least Concern	0		3.1	Decreasing		1	1	0	158040.38	1892
Crotalus scutulatus	SQUAMATA	VIPERIDAE	(Kennicott, 1861)	Least Concern	0		3.1	Stable		1	1	0	935433.59	1861
Crotalus simus	SQUAMATA	VIPERIDAE	Latreille, 1801	Least Concern	III		3.1	Unknown		1	1	1	131398.6	1801
Crotalus stephensi					0		0			1	1	0	95810.09	1930
Crotalus tancitarensis	SQUAMATA	VIPERIDAE	Alvarado-Diaz ; Campbell, 2004	Data Deficient	0		3.1	Unknown		1	1	0	211.44	2004
Crotalus thalassoporus					0		0			1	1	0		2018
Crotalus tigris	SQUAMATA	VIPERIDAE	Kennicott, 1859	Least Concern	0		3.1	Stable		1	1	0	157693.07	1859
Crotalus tlaloci					0		0			1	1	0	3848.03	2014
Crotalus totonacus					III		0			1	1	1	63400.4	1940
Crotalus triseriatus	SQUAMATA	VIPERIDAE	(Wagler, 1830)	Least Concern	0		3.1	Stable		1	1	0	45310	1830
Crotalus tzabcan	SQUAMATA	VIPERIDAE	Klauber, 1952	Least Concern	III		3.1	Unknown		1	1	1	147424.31	1952
Crotalus unicolor					III		0			1	1	1		1887
Crotalus vegrandis					III		0			1	1	1		1941
Crotalus viridis	SQUAMATA	VIPERIDAE	Rafinesque, 1818	Least Concern	0		3.1	Stable		1	1	0	1903936.73	1818
Crotalus willardi	SQUAMATA	VIPERIDAE	Meek, 1905	Least Concern	0		3.1	Stable		1	1	1	144326.4	1905
Crotaphopeltis hippocrepis					0		0			1	1	0	3225845.8	1843
Crotaphopeltis hotamboeia					0		0			1	1	0	14928704.25	1768
Crotaphopeltis tornieri	SQUAMATA	COLUBRIDAE	(Werner, 1908)	Least Concern	0		3.1	Unknown		1	0	0	117667.71	1908
Crotaphytus bicinctores	SQUAMATA	CROTAPHYTIDAE	Smith ; Tanner, 1972	Least Concern	0		3.1	Stable		1	1	0	556347.38	1972
Crotaphytus collaris	SQUAMATA	CROTAPHYTIDAE	(Say, 1823)	Least Concern	0		3.1	Stable		1	1	0	1914600.66	1822
Crotaphytus dickersonae	SQUAMATA	CROTAPHYTIDAE	Schmidt, 1922	Least Concern	0		3.1	Stable		1	0	0	2198.2	1922
Crotaphytus insularis	SQUAMATA	CROTAPHYTIDAE	McGuire 1996	Least Concern	0		3.1	Stable		1	1	0	931.87	1921
Crotaphytus nebrius	SQUAMATA	CROTAPHYTIDAE	Axtell ; Montanucci, 1977	Least Concern	0		3.1	Stable		1	0	0	98459.1	1977
Crotaphytus vestigium	SQUAMATA	CROTAPHYTIDAE	Smith ; Tanner, 1972	Least Concern	0		3.1	Stable		1	1	0	62133.5	1972
Cryptoblepharus africanus					0		0			1	0	0	191268.37	1918
Cryptoblepharus ahli					0		0			1	0	0	2.3	1928
Cryptoblepharus ater	SQUAMATA	SCINCIDAE	(Boettger, 1913)	Data Deficient	0		3.1	Unknown		1	0	0	1031.55	1913
Cryptoblepharus australis	SQUAMATA	SCINCIDAE	(Sternfeld, 1918)	Least Concern	0		3.1	Stable		1	0	0	3419393.02	1918
Cryptoblepharus balinensis					0		0			1	0	0	151783.4	1911
Cryptoblepharus boutonii					0		0			1	1	0	9.8	1831
Cryptoblepharus burdeni					0		0			1	0	0	5364.5	1927
Cryptoblepharus cognatus					0		0			1	0	0	319.37	1881
Cryptoblepharus cursor					0		0			1	0	0	9844.63	1911
Cryptoblepharus egeriae	SQUAMATA	SCINCIDAE	(Boulenger, 1888)	Extinct in the Wild	0		3.1			0	1	0	10	1888
Cryptoblepharus gloriosus	SQUAMATA	SCINCIDAE	(Stejneger, 1893)	Vulnerable	0	D2	3.1	Unknown		1	0	0	537.28	1893
Cryptoblepharus leschenault	SQUAMATA	SCINCIDAE	(Cocteau, 1832)	Least Concern	0		3.1	Unknown		1	0	0	53106.87	1832
Cryptoblepharus litoralis	SQUAMATA	SCINCIDAE	(Mertens, 1958)	Least Concern	0		3.1	Stable		1	0	0	130085.67	1958
Cryptoblepharus metallicus	SQUAMATA	SCINCIDAE	(Boulenger, 1887)	Least Concern	0		3.1	Stable		1	0	0	2093946.01	1887
Cryptoblepharus nigropunctatus	SQUAMATA	SCINCIDAE	(Hallowell, 1861)	Near Threatened	0	B2ab(iii,v)	3.1	Decreasing		1	0	0	68.03	1861
Cryptoblepharus novaeguineae	SQUAMATA	SCINCIDAE	Mertens, 1928	Least Concern	0		3.1	Stable		1	0	0	58787.49	1928
Cryptoblepharus novocaledonicus	SQUAMATA	SCINCIDAE	Mertens, 1928	Least Concern	0		3.1	Stable		1	0	0	2059.25	1928
Cryptoblepharus novohebridicus					0		0			1	0	0	10616.65	1928
Cryptoblepharus pannosus	SQUAMATA	SCINCIDAE	Horner, 2007	Least Concern	0		3.1	Stable		1	0	0	2434918.16	2007
Cryptoblepharus plagiocephalus	SQUAMATA	SCINCIDAE	(Cocteau, 1836)	Least Concern	0		3.1	Stable		1	0	0	610170.13	1836
Cryptoblepharus pulcher	SQUAMATA	SCINCIDAE	(Sternfeld, 1918)	Least Concern	0		3.1	Stable		1	0	0	867170.01	1918
Cryptoblepharus quinquetaeniatus					0		0			1	0	0	426.26	1874
Cryptoblepharus renschi	SQUAMATA	SCINCIDAE	Mertens, 1928	Least Concern	0		3.1	Unknown		1	0	0	17779.5	1928
Cryptoblepharus schlegelianus					0		0			1	0	0	14787.78	1928
Cryptoblepharus tytthos	SQUAMATA	SCINCIDAE	Horner, 2007	Least Concern	0		3.1	Stable		1	0	0	71383.65	2007
Cryptoblepharus virgatus	SQUAMATA	SCINCIDAE	(Garman, 1901)	Least Concern	0		3.1	Stable		1	0	0	947584.3	1901
Cryptoblepharus voeltzkowi					0		0			1	0	0	14102.17	1918
Cryptoblepharus yulensis	SQUAMATA	SCINCIDAE	Horner, 2007	Least Concern	0		3.1	Stable		0	1	0	2719.74	2007
Cryptophis nigrostriatus	SQUAMATA	ELAPIDAE	(Krefft, 1864)	Least Concern	0		3.1	Unknown		0	1	0	434622.14	1864
Ctenophorus caudicinctus	SQUAMATA	AGAMIDAE	(G�nther, 1875)	Least Concern	0		3.1	Stable		1	1	0	3059455.23	1875
Ctenophorus clayi	SQUAMATA	AGAMIDAE	(Storr, 1967)	Least Concern	0		3.1	Unknown		1	0	0	1715765.75	1967
Ctenophorus cristatus	SQUAMATA	AGAMIDAE	(Gray, 1841)	Least Concern	0		3.1	Stable		0	1	0	927237.52	1841
Ctenophorus decresii	SQUAMATA	AGAMIDAE	(Dumuril ; Bibron, 1837)	Least Concern	0		3.1	Decreasing		0	1	0	165496.94	1837
Ctenophorus isolepis	SQUAMATA	AGAMIDAE	(Fischer, 1881)	Least Concern	0		3.1	Unknown		1	0	0	3395116.94	1881
Ctenophorus maculatus	SQUAMATA	AGAMIDAE	(Gray, 1831)	Least Concern	0		3.1	Stable		1	0	0	567393.56	1831
Ctenophorus nuchalis	SQUAMATA	AGAMIDAE	(De Vis, 1884)	Least Concern	0		3.1	Unknown		1	1	0	4760177.73	1884
Ctenophorus ornatus	SQUAMATA	AGAMIDAE	(Gray, 1845)	Least Concern	0		3.1	Unknown		1	0	0	283917.97	1845
Ctenophorus pictus	SQUAMATA	AGAMIDAE	(Peters, 1866)	Least Concern	0		3.1	Stable		0	1	0	2035305.09	1866
Ctenophorus reticulatus	SQUAMATA	AGAMIDAE	(Gray, 1845)	Least Concern	0		3.1	Unknown		1	1	0	1835319.39	1845
Ctenophorus rubens	SQUAMATA	AGAMIDAE	(Storr, 1965)	Least Concern	0		3.1	Stable		1	0	0		1965
Ctenophorus slateri	SQUAMATA	AGAMIDAE	(Storr, 1967)	Least Concern	0		3.1	Unknown		1	0	0		1967
Ctenosaura acanthura					0		0			1	1	0	57626.88	1802
Ctenosaura bakeri	SQUAMATA	IGUANIDAE	Stejneger, 1901	Critically Endangered	II	B1ab(i,ii,iii,v)	3.1	Decreasing	HN	1	1	1	42.08	1901
Ctenosaura clarki	SQUAMATA	IGUANIDAE	Bailey, 1928	Vulnerable	0	B2ab(iii)	3.1	Unknown		1	1	0	8942.94	1928
Ctenosaura conspicuosa	SQUAMATA	IGUANIDAE	Dickerson, 1919	Vulnerable	0	D2	3.1	Unknown		1	1	0	37.64	1919
Ctenosaura flavidorsalis	SQUAMATA	IGUANIDAE	K�hler ; Klemmer, 1994	Endangered	0	B1ab(iii,v)+2ab(iii,v)	3.1	Decreasing		1	0	0	9552.91	1994
Ctenosaura hemilopha					0		0			1	1	0	15847.8	1863
Ctenosaura macrolopha					0		0			1	1	0	39.99	1972
Ctenosaura melanosterna	SQUAMATA	IGUANIDAE	Buckley ; Axtell, 1997	Endangered	II	B1ab(i,ii,iii,iv,v)	3.1	Decreasing	HN	1	1	1	587.22	1997
Ctenosaura nolascensis	SQUAMATA	IGUANIDAE	Smith, 1972	Vulnerable	0	D2	3.1	Stable		1	0	0	1.24	1972
Ctenosaura oaxacana	SQUAMATA	IGUANIDAE	K�hler ; Hasb??n, 2001	Critically Endangered	0	B1ab(iii,v)	3.1	Decreasing		0	1	0	8176.73	2001
Ctenosaura oedirhina	SQUAMATA	IGUANIDAE	de Queiroz, 1987	Endangered	II	B1ab(v)+2ab(v)	3.1	Decreasing	HN	1	0	1	160.3	1987
Ctenosaura palearis	SQUAMATA	IGUANIDAE	Stejneger, 1899	Endangered	II	A2acd; B1ab(i,ii,iii,v)+2ab(i,ii,iii,v)	3.1	Decreasing	GT	1	1	1	5173.15	1899
Ctenosaura pectinata					0		0			1	1	0	31983.94	1834
Ctenosaura quinquecarinata	SQUAMATA	IGUANIDAE	(Gray, 1842)	Endangered	0	B1ab(iii,v)+2ab(iii,v)	3.1	Decreasing		1	1	1	18899.95	1842
Ctenosaura similis	SQUAMATA	IGUANIDAE	(Gray, 1830)	Least Concern	0		3.1	Stable		1	1	0	831119.82	1831
Ctenotus australis	SQUAMATA	SCINCIDAE	(Gray, 1838)	Least Concern	0		3.1	Stable		1	0	0	71142.72	1838
Ctenotus colletti	SQUAMATA	SCINCIDAE	(Boulenger, 1896)	Least Concern	0		3.1	Stable		1	0	0	838807.7	1896
Ctenotus duricola	SQUAMATA	SCINCIDAE	Storr, 1975	Least Concern	0		3.1	Stable		1	0	0		1975
Ctenotus essingtonii	SQUAMATA	SCINCIDAE	(Gray, 1842)	Least Concern	0		3.1	Stable		1	0	0	415811.05	1842
Ctenotus grandis	SQUAMATA	SCINCIDAE	Storr, 1969	Least Concern	0		3.1	Stable		1	0	0	1820233.86	1969
Ctenotus inornatus	SQUAMATA	SCINCIDAE	(Gray, 1845)	Least Concern	0		3.1	Stable		1	0	0	1078848.81	1845
Ctenotus labillardieri	SQUAMATA	SCINCIDAE	(Dumuril ; Bibron, 1839)	Least Concern	0		3.1	Unknown		1	0	0	118298.05	1839
Ctenotus leae	SQUAMATA	SCINCIDAE	(Boulenger, 1887)	Least Concern	0		3.1	Stable		1	0	0	1197359.02	1887
Ctenotus leonhardii	SQUAMATA	SCINCIDAE	(Sternfeld, 1919)	Least Concern	0		3.1	Stable		1	0	0	3879842.43	1919
Ctenotus pallescens	SQUAMATA	SCINCIDAE	Storr, 1970	Least Concern	0		3.1	Unknown		1	0	0	134304.49	1970
Ctenotus pantherinus	SQUAMATA	SCINCIDAE	(Peters, 1866)	Least Concern	0		3.1	Stable		1	0	0	5029065.69	1866
Ctenotus piankai	SQUAMATA	SCINCIDAE	Storr, 1969	Least Concern	0		3.1	Stable		1	0	0	2344366.42	1969
Ctenotus schomburgkii	SQUAMATA	SCINCIDAE	(Peters, 1863)	Least Concern	0		3.1	Unknown		1	0	0	3450360.8	1863
Ctenotus spaldingi	SQUAMATA	SCINCIDAE	(Macleay, 1877)	Least Concern	0		3.1	Stable		1	0	0	1023791.1	1877
Ctenotus strauchii	SQUAMATA	SCINCIDAE	(Boulenger, 1887)	Least Concern	0		3.1	Stable		1	0	0	1917102.98	1887
Ctenotus taeniatus	SQUAMATA	SCINCIDAE	(Mitchell, 1949)	Least Concern	0		3.1	Stable		1	0	0		1949
Ctenotus zebrilla	SQUAMATA	SCINCIDAE	Storr, 1981	Least Concern	0		3.1	Stable		0	1	0	49293.53	1981
Cubophis caymanus	SQUAMATA	DIPSADIDAE	(Garman, 1887)	Least Concern	0		3.1	Stable		0	1	0	209.17	1887
Cuora amboinensis	TESTUDINES	GEOEMYDIDAE	(Riche in Daudin, 1801)	Vulnerable	II	A1d+2d	2.3		BD, BT, BN, KH, IN, ID, LA, MY, MM, PH, SG, TH, TL, VN	1	1	1	3735706.5	1802
Cuora aurocapitata	TESTUDINES	GEOEMYDIDAE	Luo ; Zong, 1988	Critically Endangered	II	A1d+2d	2.3		CN	1	1	1	48255.13	1988
Cuora bourreti	TESTUDINES	GEOEMYDIDAE	Obst ; Reimann, 1994	Critically Endangered	II	A2bd+4bd	3.1	Decreasing	LA, VN	1	1	1	73890.09	1994
Cuora cyclornata					0		0			0	1	0		2006
Cuora flavomarginata	TESTUDINES	GEOEMYDIDAE	(Gray, 1863)	Endangered	II	A1cd+2cd	2.3		CN, JP, TW	1	1	1	319859.73	1863
Cuora galbinifrons	TESTUDINES	GEOEMYDIDAE	Bourret, 1940	Critically Endangered	II	A2bd+4bd	3.1	Decreasing	KH, CN, LA, VN	1	1	1	227366.92	1939
Cuora mccordi	TESTUDINES	GEOEMYDIDAE	Ernst, 1988	Critically Endangered	II	A1d+2d	2.3		CN	1	1	1	10118.69	1988
Cuora mouhotii	TESTUDINES	GEOEMYDIDAE	(Gray, 1862)	Endangered	II	A1d+2d	2.3		BD, BT, CN, IN, LA, MM, TH, VN	1	1	1	576778.51	1862
Cuora pani	TESTUDINES	GEOEMYDIDAE	Song, 1984	Critically Endangered	II	A1d+2d	2.3		CN	1	1	1	139930.8	1984
Cuora picturata	TESTUDINES	GEOEMYDIDAE	Lehr, Fritz ; Obst, 1998	Critically Endangered	II	A2bd+4bd	3.1	Decreasing	VN	1	1	1	73033.53	1998
Cuora trifasciata	TESTUDINES	GEOEMYDIDAE	(Bell, 1825)	Critically Endangered	II	A1d+2d	2.3		CN, HK, LA, MM, VN	1	1	1	594811.41	1825
Cuora trifasciata	TESTUDINES	GEOEMYDIDAE	(Bell, 1825)	Critically Endangered	III	A1d+2d	2.3		CN, HK, LA, MM, VN	1	1	1	594811.41	1825
Cuora yunnanensis	TESTUDINES	GEOEMYDIDAE	(Boulenger, 1906)	Critically Endangered	II	B2ab(ii,iii,v); D	3.1	Decreasing	CN	0	1	0	7991.99	1906
Cuora zhoui	TESTUDINES	GEOEMYDIDAE	Zhao in Zhao, Zhou ; Ye, 1990	Critically Endangered	II	A1d+2d	2.3		CN, VN	1	1	1	34767.46	1990
Cyclanorbis elegans	TESTUDINES	TRIONYCHIDAE	(Gray, 1869)	Critically Endangered	II	A2bcd+4bcd	3.1	Decreasing	BJ, CM, CF, TD, ET, GH, NG, SS, SD, TG	1	1	1	595949.12	1869
Cyclanorbis senegalensis	TESTUDINES	TRIONYCHIDAE	(Dumuril ; Bibron, 1835)	Vulnerable	II	A2bcd+4bcd	3.1	Decreasing	BJ, BF, CM, CF, TD, CI, CD, ET, GA, GM, GH, GW, LR, ML, MR, NG, SN, SS, SD, TG	1	1	1	3707436.25	1835
Cyclemys dentata	TESTUDINES	GEOEMYDIDAE	(Gray, 1831)	Lower Risk/near threatened	II		2.3		BN, ID, MY, PH, SG, TH	1	1	1	2747734.67	1831
Cyclemys enigmatica					II		0			0	1	0	67747.91	2008
Cyclemys oldhami					II		0			1	1	1		1863
Cyclemys pulchristriata					II		0			0	1	0	141383.18	1997
Cycloderma aubryi	TESTUDINES	TRIONYCHIDAE	(Dumuril, 1856)	Vulnerable	II	A2bd+4bd	3.1	Decreasing	AO, CM, CF, CG, CD, GA	1	1	1	1346807.69	1856
Cycloderma frenatum	TESTUDINES	TRIONYCHIDAE	Peters, 1854	Endangered	II	A3d	3.1	Decreasing	MW, MZ, TZ, ZM, ZW	1	1	0	994083.48	1854
Cyclodomorphus celatus	SQUAMATA	SCINCIDAE	Shea ; Miller, 1995	Least Concern	0		3.1	Stable		1	0	0	99784.67	1995
Cyclodomorphus gerrardii	SQUAMATA	SCINCIDAE	(Gray, 1845)	Least Concern	0		3.1	Stable		1	1	0		1845
Cyclura carinata	SQUAMATA	IGUANIDAE	Harlan, 1824	Critically Endangered	I	B1ab(i,ii,iii,iv,v)	3.1	Decreasing	BS, TC	1	1	1	442.82	1824
Cyclura collei	SQUAMATA	IGUANIDAE	Gray, 1845	Critically Endangered	I	B1ab(iii)+2ab(iii)	3.1	Unknown	JM	1	0	1	818.88	1845
Cyclura cornuta	SQUAMATA	IGUANIDAE	(Bonnaterre, 1789)	Endangered	I	A2abcde+4abcde	3.1	Decreasing	DO, HT, UM	1	1	1	33737.23	1789
Cyclura cychlura	SQUAMATA	IGUANIDAE	(Cuvier, 1829)	Vulnerable	I	A2bce; B1ab(i,ii,iii,iv,v)	3.1	Decreasing	BS	1	1	1	503.24	1829
Cyclura lewisi	SQUAMATA	IGUANIDAE	Grant, 1940	Endangered	I	B1ab(iii)+2ab(iii)	3.1	Increasing	KY	1	1	1	210.62	1940
Cyclura nubila	SQUAMATA	IGUANIDAE	(Gray, 1830)	Vulnerable	I	A1cde+2ce	2.3		KY, CU, PR	1	1	1	93426.83	1831
Cyclura pinguis	SQUAMATA	IGUANIDAE	Barbour, 1917	Critically Endangered	I	A1abcde, B1+2abce, C1+2b	2.3		VG	1	0	1	11.62	1917
Cyclura ricordi					I		0			1	0	1	1498.38	1837
Cyclura rileyi	SQUAMATA	IGUANIDAE	Stejneger, 1903	Endangered	I	C2a	2.3		BS	1	1	1	174.91	1903
Cyclura stejnegeri	SQUAMATA	IGUANIDAE	Barbour ; Noble, 1916	Endangered	I	A2ce	2.3	Decreasing	PR	1	1	1		1916
Cylindrophis burmanus					0		0			1	0	0		1943
Cylindrophis maculatus					0		0			0	1	0	26786.1	1758
Cylindrophis melanotus					0		0			1	0	0	14461.42	1828
Cylindrophis ruffus	SQUAMATA	CYLINDROPHIIDAE	Laurenti, 1768	Least Concern	0		3.1	Increasing		1	1	0	3063548.34	1768
Cyrtodactylus angularis	SQUAMATA	GEKKONIDAE	(Smith, 1921)	Least Concern	0		3.1	Unknown		0	1	0	1562.76	1921
Cyrtodactylus auralensis					0		0			1	1	0		2019
Cyrtodactylus aurensis	SQUAMATA	GEKKONIDAE	Grismer, 2005	Least Concern	0		3.1	Unknown		1	1	0	4.75	2005
Cyrtodactylus bokorensis					0		0			1	1	0		2019
Cyrtodactylus brevipalmatus	SQUAMATA	GEKKONIDAE	(Smith, 1923)	Least Concern	0		3.1	Unknown		1	1	0	49830.34	1923
Cyrtodactylus cardamomensis					0		0			1	1	0		2019
Cyrtodactylus celatus					0		0			1	1	0	10	2014
Cyrtodactylus chamba					0		0			1	0	0		2018
Cyrtodactylus chanhomeae	SQUAMATA	GEKKONIDAE	Bauer, Sumontha ; Pauwels, 2003	Critically Endangered	0	B2ab(iii)	3.1	Decreasing		0	1	0	1714.98	2003
Cyrtodactylus consobrinus					0		0			1	1	0	274334.16	1871
Cyrtodactylus deccanensis	SQUAMATA	GEKKONIDAE	(G�nther, 1864)	Least Concern	0		3.1	Unknown		0	1	0	140891.24	1864
Cyrtodactylus elok	SQUAMATA	GEKKONIDAE	Dring, 1979	Least Concern	0		3.1	Stable		1	1	0	7650.86	1979
Cyrtodactylus fumosus					0		0			1	1	0	4323.79	1895
Cyrtodactylus intermedius	SQUAMATA	GEKKONIDAE	(Smith, 1917)	Least Concern	0		3.1	Stable		1	1	0	38863.06	1917
Cyrtodactylus irianjayaensis	SQUAMATA	GEKKONIDAE	R??sler, 2001	Data Deficient	0		3.1	Unknown		0	1	0	1632.38	2001
Cyrtodactylus klakahensis					0		0			1	1	0		2016
Cyrtodactylus langkawiensis	SQUAMATA	GEKKONIDAE	Grismer, Wood, Quah, Anuar, Muin, Sumontha, Ahmad, Bauer, Wangkulangkul, Grismer ; Pauwels, 2012	Least Concern	0		3.1	Unknown		0	1	0	10	2012
Cyrtodactylus louisiadensis	SQUAMATA	GEKKONIDAE	(De Vis, 1892)	Least Concern	0		3.1	Stable		1	1	0	6258.19	1892
Cyrtodactylus majulah					0		0			1	1	0	10	2012
Cyrtodactylus markuscombaii					0		0			0	1	0	10	1998
Cyrtodactylus marmoratus	SQUAMATA	GEKKONIDAE	Gray in Griffith and Pidgeon, 1831	Least Concern	0		3.1	Unknown		1	1	0	19093.45	1831
Cyrtodactylus papilionoides	SQUAMATA	GEKKONIDAE	Ulber ; Grossmann, 1991	Least Concern	0		3.1	Stable		0	1	0	4414.46	1991
Cyrtodactylus peguensis	SQUAMATA	GEKKONIDAE	(Boulenger, 1893)	Least Concern	0		3.1	Unknown		1	1	0	54390.2	1893
Cyrtodactylus pubisulcus	SQUAMATA	GEKKONIDAE	Inger, 1958	Least Concern	0		3.1	Unknown		1	0	0	57423.74	1958
Cyrtodactylus pulchellus	SQUAMATA	GEKKONIDAE	Gray, 1827	Endangered	0	B1ab(iii)+2ab(iii)	3.1	Unknown		1	1	0	17957.94	1827
Cyrtodactylus quadrivirgatus	SQUAMATA	GEKKONIDAE	Taylor, 1962	Least Concern	0		3.1	Unknown		1	1	0	115340.08	1962
Cyrtodactylus sadleiri	SQUAMATA	GEKKONIDAE	Wells ; Wellington, 1985	Endangered	0	B1ab(iii,v)+2ab(iii,v)	3.1	Decreasing		1	1	0	137.18	1985
Cyrtodactylus sangi					0		0			0	1	0		2018
Cyrtodactylus septimontium					0		0			1	1	0		2019
Cyrtodactylus soba					0		0			0	1	0	723.61	2005
Cyrtodactylus speciosus					0		0			1	0	0		1870
Cyrtodactylus spelaeus	SQUAMATA	GEKKONIDAE	Nazarov, Poyarkov, Orlov, Nguyen, Milto, Martynov, Konstantinov ; Chulisov, 2014	Data Deficient	0		3.1	Unknown		1	0	0	10	2014
Cyrtodactylus spinosus					0		0			1	0	0	13.16	2008
Cyrtodactylus thylacodactylus					0		0			1	1	0		2019
Cyrtodactylus tibetanus					0		0			0	1	0	18922.05	1905
Cyrtodactylus tigroides	SQUAMATA	GEKKONIDAE	Bauer, Sumontha ; Pauwels, 2003	Least Concern	0		3.1	Unknown		0	1	0	1341.13	2003
Cyrtodactylus tiomanensis	SQUAMATA	GEKKONIDAE	Das ; Lim, 2000	Near Threatened	0	B1a+2a	3.1	Unknown		0	1	0	10	2000
Cyrtodactylus triedrus	SQUAMATA	GEKKONIDAE	(G�nther, 1864)	Near Threatened	0		3.1	Unknown		0	1	0	24361.3	1864
Cyrtodactylus tripuraensis					0		0			1	0	0		2018
Cyrtodactylus yakhuna					0		0			0	1	0	21228.7	1945
Cyrtopodion kachhense					0		0			0	1	0	89015.26	1872
Cyrtopodion scabrum	SQUAMATA	GEKKONIDAE	(Heyden, 1827)	Least Concern	0		3.1	Increasing		1	1	0	4231840.44	1827
Cyrtopodion sistanense	SQUAMATA	GEKKONIDAE	Nazarov ; Rajabizadeh, 2007	Least Concern	0		3.1	Unknown		0	1	0	1028.78	2007
Daboia mauritanica	SQUAMATA	VIPERIDAE	(Dumuril ; Bibron, 1848)	Near Threatened	0		3.1	Decreasing		1	1	0	537190.92	1849
Daboia palaestinae	SQUAMATA	VIPERIDAE	(Werner, 1938)	Least Concern	0		3.1	Unknown		1	1	0	32476.24	1938
Daboia russelii					III		0			1	1	1	3221346.1	1797
Daboia siamensis	SQUAMATA	VIPERIDAE	(Smith, 1917)	Least Concern	III		3.1	Decreasing		1	1	1	764499.05	1917
Dactylocnemis pacificus	SQUAMATA	DIPLODACTYLIDAE	(Gray, 1842)	Least Concern	III		3.1	Stable		1	1	1	107548.22	1842
Dalmatolacerta oxycephala	SQUAMATA	LACERTIDAE	(Dumuril and Bibron, 1839)	Least Concern	0		3.1	Unknown		0	1	0	44448.65	1839
Darevskia alpina	SQUAMATA	LACERTIDAE	(Darevsky, 1967)	Vulnerable	0	B1ab(i,iii,v)	3.1	Decreasing		0	1	0	85664.49	1967
Darevskia brauneri	SQUAMATA	LACERTIDAE	(M�HELY, 1909)	Least Concern	0		3.1	Stable		0	1	0	91549.65	1909
Darevskia caucasica	SQUAMATA	LACERTIDAE	(M�HELY, 1909)	Least Concern	0		3.1	Stable		0	1	0	163631.18	1909
Darevskia chlorogaster	SQUAMATA	LACERTIDAE	(Boulenger, 1908)	Least Concern	0		3.1	Decreasing		0	1	0	154652.92	1908
Darevskia mixta	SQUAMATA	LACERTIDAE	(M�HELY, 1909)	Near Threatened	0		3.1	Decreasing		0	1	0	43245.53	1909
Darevskia portschinskii	SQUAMATA	LACERTIDAE	(Kessler, 1878)	Least Concern	0		3.1	Decreasing		0	1	0	32133.86	1878
Darevskia praticola	SQUAMATA	LACERTIDAE	(Eversmann, 1834)	Near Threatened	0		3.1	Decreasing		1	0	0	227250.9	1834
Darevskia raddei	SQUAMATA	LACERTIDAE	(Boettger, 1892)	Least Concern	0		3.1	Stable		0	1	0	212535.21	1892
Darevskia rudis	SQUAMATA	LACERTIDAE	(Bedriaga, 1886)	Least Concern	0		3.1	Stable		0	1	0	250383.46	1886
Darevskia saxicola	SQUAMATA	LACERTIDAE	(Eversmann, 1834)	Least Concern	0		3.1	Stable		0	1	0	91925.4	1834
Darevskia unisexualis	SQUAMATA	LACERTIDAE	(Darevsky, 1966)	Near Threatened	0		3.1	Decreasing		0	1	0	36113.82	1966
Dasia olivacea	SQUAMATA	SCINCIDAE	Gray, 1839	Least Concern	0		3.1	Stable		1	1	0	1938985.17	1839
Dasia vittata	SQUAMATA	SCINCIDAE	(Edeling, 1865)	Least Concern	0		3.1	Unknown		0	1	0	434248.06	1865
Dasypeltis abyssina	SQUAMATA	COLUBRIDAE	(Dumuril, Bibron ; Dumuril, 1854)	Least Concern	0		3.1	Unknown		1	1	0	220457.97	1854
Dasypeltis arabica					0		0			1	1	0		2018
Dasypeltis atra					0		0			1	1	0	1123508.59	1912
Dasypeltis bazi					0		0			1	1	0		2016
Dasypeltis confusa					0		0			1	1	0	3565659.56	2006
Dasypeltis crucifera					0		0			1	1	0		2018
Dasypeltis fasciata	SQUAMATA	COLUBRIDAE	A. Smith, 1849	Least Concern	0		3.1	Unknown		1	1	0	6443124.67	1849
Dasypeltis gansi					0		0			0	1	0	488741.07	2006
Dasypeltis inornata	SQUAMATA	COLUBRIDAE	A. Smith, 1849	Least Concern	0		3.1	Stable		0	1	0	214959.08	1849
Dasypeltis medici					0		0			1	1	0	239449.49	1859
Dasypeltis palmarum					0		0			1	1	0	494370.18	1818
Dasypeltis scabra	SQUAMATA	COLUBRIDAE	(Linnaeus, 1758)	Least Concern	0		3.1	Unknown		1	1	0	14000252.09	1758
Dasypeltis taylori					0		0			1	1	0		2018
Deinagkistrodon acutus					0		0			1	1	0	1182761.95	1888
Deirochelys reticularia					0		0			1	1	0	1016968.13	1801
Delma australis	SQUAMATA	PYGOPODIDAE	Kluge, 1974	Least Concern	0		3.1	Stable		1	0	0	2220843.88	1974
Delma butleri	SQUAMATA	PYGOPODIDAE	Storr, 1987	Least Concern	0		3.1	Stable		1	0	0	3138588.65	1987
Delma elegans	SQUAMATA	PYGOPODIDAE	Kluge, 1974	Least Concern	0		3.1	Stable		1	0	0	50695.42	1974
Delma hebesa	SQUAMATA	PYGOPODIDAE	Maryan, Brennan, Adams ; Aplin, 2015	Least Concern	0		3.1	Stable		1	0	0	6227.78	2015
Delma nasuta	SQUAMATA	PYGOPODIDAE	Kluge, 1974	Least Concern	0		3.1	Stable		1	0	0	2963934.87	1974
Delma pax	SQUAMATA	PYGOPODIDAE	Kluge, 1974	Least Concern	0		3.1	Stable		1	0	0	506085.95	1974
Demansia psammophis	SQUAMATA	ELAPIDAE	(Schlegel, 1837)	Least Concern	0		3.1	Stable		1	1	0	3659270.68	1837
Demansia reticulata	SQUAMATA	ELAPIDAE	(Gray, 1842)	Least Concern	0		3.1	Unknown		1	1	0	115364.5	1842
Demansia torquata	SQUAMATA	ELAPIDAE	(G�nther, 1862)	Least Concern	0		3.1	Stable		1	0	0	1989119.18	1862
Demansia vestigiata	SQUAMATA	ELAPIDAE	(De Vis, 1884)	Least Concern	0		3.1	Stable		0	1	0	1127614.28	1884
Dendrelaphis calligaster	SQUAMATA	COLUBRIDAE	(G�nther, 1867)	Least Concern	0		3.1	Stable		1	0	0		1867
Dendrelaphis caudolineatus					0		0			1	0	0	1338836.35	1834
Dendrelaphis cyanochloris	SQUAMATA	COLUBRIDAE	(Wall, 1921)	Least Concern	0		3.1	Unknown		0	1	0	346976.27	1921
Dendrelaphis flavescens					0		0			1	0	0	693.94	1994
Dendrelaphis formosus	SQUAMATA	COLUBRIDAE	(Boie, 1927)	Least Concern	0		3.1	Stable		0	1	0	2590387.48	1827
Dendrelaphis girii	SQUAMATA	COLUBRIDAE	Vogel ; Van Rooijen, 2011	Least Concern	0		3.1	Unknown		1	0	0	17193.07	2011
Dendrelaphis haasi	SQUAMATA	COLUBRIDAE	van Rooijen ; Vogel, 2008	Least Concern	0		3.1	Stable		1	1	0	1469450.17	2008
Dendrelaphis inornatus					0		0			1	0	0		1897
Dendrelaphis kopsteini	SQUAMATA	COLUBRIDAE	Vogel ; van Rooijen, 2007	Least Concern	0		3.1	Stable		0	1	0	1393100.7	2007
Dendrelaphis levitoni					0		0			1	0	0	11843.97	2012
Dendrelaphis luzonensis					0		0			1	0	0	92364.43	1961
Dendrelaphis modestus					0		0			1	0	0	22287.06	1894
Dendrelaphis nigroserratus	SQUAMATA	COLUBRIDAE	Vogel, Van Rooijen ; Hauser, 2012	Least Concern	0		3.1	Unknown		0	1	0	3152.33	2012
Dendrelaphis pictus					0		0			1	1	0	5052827.57	1789
Dendrelaphis punctulatus	SQUAMATA	COLUBRIDAE	(Gray, 1826)	Least Concern	0		3.1	Stable		1	1	0	1679835.74	1826
Dendrelaphis striatus	SQUAMATA	COLUBRIDAE	(Cohn, 1905)	Least Concern	0		3.1	Unknown		1	0	0	684774.05	1905
Dendrelaphis striolatus					0		0			1	0	0		1867
Dendrelaphis terrificus					0		0			1	0	0	169736.31	1872
Dendroaspis angusticeps					0		0			1	1	0	274222.42	1849
Dendroaspis jamesoni					0		0			1	1	0	4410906.03	1843
Dendroaspis polylepis	SQUAMATA	ELAPIDAE	G�nther, 1864	Least Concern	0		3.1	Stable		1	1	0	8909562.89	1864
Dendroaspis viridis	SQUAMATA	ELAPIDAE	(Hallowell, 1844)	Least Concern	0		3.1	Stable		1	1	0	467909.7	1844
Dendrophidion apharocybe					0		0			1	0	0	96963.49	2012
Dendrophidion clarkii	SQUAMATA	COLUBRIDAE	Dunn, 1933	Least Concern	0		3.1	Unknown		1	0	0	23955.01	1933
Dendrophidion crybelum					0		0			1	0	0	1011.4	2012
Dendrophidion dendrophis					0		0			1	0	0	7956676.07	1837
Dendrophidion nuchale	SQUAMATA	COLUBRIDAE	(Peters, 1863)	Least Concern	0		3.1	Stable		1	0	0	100242.9	1863
Dendrophidion vinitor	SQUAMATA	COLUBRIDAE	Smith, 1941	Least Concern	0		3.1	Stable		1	0	0	173683.54	1941
Denisonia devisi	SQUAMATA	ELAPIDAE	(Waite ; Longman, 1920)	Least Concern	0		3.1	Stable		0	1	0	1100155.62	1920
Dermatemys mawii	TESTUDINES	DERMATEMYDIDAE	Gray, 1847	Critically Endangered	II	A2abd+4d	3.1	Decreasing	BZ, GT, MX	1	1	1	197105.41	1847
Dermochelys coriacea	TESTUDINES	DERMOCHELYIDAE	(Vandelli, 1761)	Vulnerable	I	A2bd	3.1	Decreasing	AL, DZ, AS, AO, AI, AG, AR, AW, AU, BS, BD, BB, BE, BZ, BJ, BR, VG, BN, CV, KH, CM, CA, CL, CN, CO, KM, CG, CR, CI, HR, CU, CW, CY, KP, CD, DK, DJ, DM, DO, EC, EG, SV, GQ, ER, FJ, FR, GF, PF, GA, GM, GH, GR, GD, GP, GT, GN, GW, GY, HT, HN, IS, IN, ID, IE	1	1	1		1761
Diadophis punctatus	SQUAMATA	DIPSADIDAE	(Linnaeus, 1766)	Least Concern	0		3.1	Stable		1	1	0	5386884.61	1766
Dibamus alfredi	SQUAMATA	DIBAMIDAE	Taylor, 1962	Data Deficient	0		3.1	Unknown		1	0	0	3062.22	1962
Dicrodon heterolepis	SQUAMATA	TEIIDAE	(Tschudi, 1845)	Least Concern	0		3.1	Unknown		1	0	0	185796.02	1845
Dinarolacerta montenegrina	SQUAMATA	LACERTIDAE	Ljubisavljevi??�, Arribas, D??uki??� ; Carranza, 2007	Least Concern	0		3.1	Unknown		0	1	0	2500.89	2007
Dinarolacerta mosorensis	SQUAMATA	LACERTIDAE	(Kolombatovi??�, 1886)	Vulnerable	0	B2ab(iii)	3.1	Decreasing		0	1	0	33276.25	1886
Diplodactylus conspicillatus	SQUAMATA	DIPLODACTYLIDAE	Lucas ; Frost, 1897	Least Concern	0		3.1	Stable		1	1	0	4951589.4	1897
Diplodactylus furcosus	SQUAMATA	DIPLODACTYLIDAE	Peters, 1863	Least Concern	0		3.1	Unknown		1	1	0	543350.81	1863
Diplodactylus galeatus	SQUAMATA	DIPLODACTYLIDAE	Kluge, 1963	Least Concern	0		3.1	Stable		1	1	0	339875.65	1963
Diplodactylus granariensis	SQUAMATA	DIPLODACTYLIDAE	Storr, 1979	Least Concern	0		3.1	Stable		1	1	0	1282807.29	1979
Diplodactylus hillii	SQUAMATA	DIPLODACTYLIDAE	Longman, 1915	Least Concern	0		3.1	Stable		1	1	0	32892.28	1915
Diplodactylus laevis	SQUAMATA	DIPLODACTYLIDAE	(Sternfeld, 1925)	Least Concern	0		3.1	Stable		1	1	0	349661.59	1925
Diplodactylus ornatus	SQUAMATA	DIPLODACTYLIDAE	Gray, 1845	Least Concern	0		3.1	Stable		1	1	0	125082.68	1845
Diplodactylus platyurus	SQUAMATA	DIPLODACTYLIDAE	Parker, 1926	Least Concern	0		3.1	Unknown		1	1	0	490.59	1926
Diplodactylus polyophthalmus	SQUAMATA	DIPLODACTYLIDAE	G�nther, 1867	Vulnerable	0	B1ab(iii)	3.1	Decreasing		1	1	0	56111.86	1867
Diplodactylus pulcher	SQUAMATA	DIPLODACTYLIDAE	(Steindachner, 1870)	Least Concern	0		3.1	Stable		1	1	0	1302258.13	1870
Diplodactylus tessellatus	SQUAMATA	DIPLODACTYLIDAE	(G�nther, 1875)	Least Concern	0		3.1	Stable		1	1	0	2256665.34	1875
Diplodactylus vittatus	SQUAMATA	DIPLODACTYLIDAE	Gray, 1832	Least Concern	0		3.1	Unknown		1	1	0	1585792.06	1832
Diploderma batangensis					0		0			1	0	0		2001
Diploderma brevicauda					0		0			1	0	0		2012
Diploderma chapaense	SQUAMATA	AGAMIDAE	(Bourret, 1937)	Data Deficient	0		3.1	Unknown		1	0	0		1937
Diploderma drukdaypo					0		0			1	1	0		2019
Diploderma flaviceps	SQUAMATA	AGAMIDAE	(Barbour ; Dunn, 1919)	Least Concern	0		3.1	Unknown		1	0	0		1919
Diploderma iadinum					0		0			1	1	0		2016
Diploderma laeviventre	SQUAMATA	AGAMIDAE	(Wang, Jiang Siler ; Che, 2016)	Least Concern	0		3.1	Stable		1	0	0		2016
Diploderma polygonatum					0		0			0	1	0		1861
Diploderma splendidum					0		0			1	1	0		1919
Diploderma swinhonis					0		0			1	1	0		1864
Diploderma vela	SQUAMATA	AGAMIDAE	(Wang, Jiang, Pan, Hou, Siler ; Che, 2015)	Least Concern	0		3.1	Stable		1	1	0		2015
Diploderma yulongense					0		0			1	1	0		2012
Diploderma zhaoermii	SQUAMATA	AGAMIDAE	(Goa ; Hou, 2002)	Least Concern	0		3.1	Stable		1	0	0		2002
Diploglossus lessonae	SQUAMATA	ANGUIDAE	Peracca, 1890	Least Concern	0		3.1	Unknown		0	1	0	277400.9	1890
Diploglossus millepunctatus	SQUAMATA	ANGUIDAE	O'Shaughnessy, 1874	Least Concern	0		3.1	Stable		0	1	0	7.66	1874
Diploglossus monotropis	SQUAMATA	ANGUIDAE	(Kuhl, 1820)	Least Concern	0		3.1	Decreasing		1	1	0	276590.96	1820
Diploglossus montanus					0		0			1	0	0		1933
Diploglossus montisserrati	SQUAMATA	ANGUIDAE	Underwood, 1964	Critically Endangered	0	B1ab(iii)+2ab(iii)	3.1	Unknown		1	0	0	8.73	1964
Diploglossus pleii	SQUAMATA	ANGUIDAE	Dumuril ; Bibron, 1839	Least Concern	0		3.1	Stable		0	1	0	6951.22	1839
Diplolaemus leopardinus	SQUAMATA	LEIOSAURIDAE	(Werner, 1898)	Least Concern	0		3.1	Stable		0	1	0	27976.19	1898
Diplometopon zarudnyi	SQUAMATA	TROGONOPHIDAE	Nikolsky, 1907	Least Concern	0		3.1	Stable		0	1	0	1047697.71	1907
Diporiphora amphiboluroides	SQUAMATA	AGAMIDAE	Lucas ; Frost, 1902	Least Concern	0		3.1	Unknown		1	0	0	836225.41	1902
Diporiphora bennettii	SQUAMATA	AGAMIDAE	(Gray, 1845)	Least Concern	0		3.1	Unknown		1	0	0	261897.84	1845
Diporiphora nobbi	SQUAMATA	AGAMIDAE	(Witten, 1972)	Least Concern	0		3.1	Unknown		0	1	0	1000982.11	1972
Diporiphora sobria					0		0			1	0	0		1974
Diporiphora winneckei	SQUAMATA	AGAMIDAE	Lucas ; Frost, 1896	Least Concern	0		3.1	Unknown		1	0	0	2445424.33	1896
Dipsadoboa unicolor					0		0			1	1	0	4255982.7	1858
Dipsadoboa weileri					0		0			1	1	0	4600892.69	1905
Dipsas andiana	SQUAMATA	DIPSADIDAE	(Boulenger, 1896)	Near Threatened	0	B2ab(iii)	3.1	Unknown		1	0	0	50330.05	1896
Dipsas catesbyi	SQUAMATA	DIPSADIDAE	(Sentzen, 1796)	Least Concern	0		3.1	Unknown		1	0	0	7826035.76	1796
Dipsas elegans	SQUAMATA	DIPSADIDAE	(Boulenger, 1896)	Vulnerable	0	B1ab(iii,v)	3.1	Decreasing		1	0	0	11238.38	1896
Dipsas ellipsifera					0		0			1	0	0	3285.8	1898
Dipsas oreas	SQUAMATA	DIPSADIDAE	(Cope, 1868)	Near Threatened	0	A2c; B1ab(iii,v)	3.1	Decreasing		1	0	0	58078.64	1868
Dipsas temporalis	SQUAMATA	DIPSADIDAE	(Werner, 1909)	Least Concern	0		3.1	Unknown		1	0	0	751.7	1909
Dipsina multimaculata					0		0			0	1	0	921838.4	1847
Dipsosaurus catalinensis					0		0			1	0	0		1922
Dipsosaurus dorsalis	SQUAMATA	IGUANIDAE	(Baird ; Girard, 1852)	Least Concern	0		3.1	Stable		1	1	0	455206.27	1852
Dispholidus typus					0		0			1	1	0	13727109.61	1828
Dixonius siamensis	SQUAMATA	GEKKONIDAE	(Boulenger, 1899)	Least Concern	0		3.1	Stable		1	1	0	678716.8	1899
Djokoiskandarus annulata	SQUAMATA	HOMALOPSIDAE	(de Jong, 1926)	Data Deficient	0		3.1	Unknown		0	1	0	69602.67	1926
Dogania subplana	TESTUDINES	TRIONYCHIDAE	(Geoffroy Saint-Hilaire, 1809)	Lower Risk/least concern	II		2.3		BN, ID, MY, MM, PH, SG, TH	1	1	1	1581774.45	1809
Dolichophis caspius	SQUAMATA	COLUBRIDAE	(Gmelin, 1789)	Least Concern	0		3.1	Unknown		1	1	0	1093484.62	1789
Dolichophis cypriensis					0		0			1	0	0		1985
Dolichophis jugularis	SQUAMATA	COLUBRIDAE	(Linnaeus, 1758)	Least Concern	0		3.1	Stable		1	0	0	658395.73	1758
Dolichophis schmidti	SQUAMATA	COLUBRIDAE	(Nikolsky, 1909)	Least Concern	0		3.1	Stable		1	1	0	879782.38	1909
Dopasia gracilis					0		0			0	1	0	1561865.45	1845
Dopasia harti					0		0			1	1	0	1586097.21	1899
Dracaena guianensis	SQUAMATA	TEIIDAE	Daudin, 1802	Least Concern	II		3.1	Unknown	BR, CO, EC, GF, PE	1	1	1	3141327.16	1802
Dracaena paraguayensis					II		0			0	0	1	360156.82	1950
Draco beccarii					0		0			1	0	0	73886.16	1878
Draco bimaculatus	SQUAMATA	AGAMIDAE	G�nther, 1864	Least Concern	0		3.1	Stable		1	1	0	42691.43	1864
Draco boschmai					0		0			1	0	0	47629.24	1936
Draco cornutus	SQUAMATA	AGAMIDAE	G�nther, 1864	Least Concern	0		3.1	Unknown		1	0	0	734569.81	1864
Draco cyanopterus	SQUAMATA	AGAMIDAE	Peters, 1867	Least Concern	0		3.1	Increasing		1	1	0	86622.84	1867
Draco fimbriatus					0		0			1	0	0	459549.95	1820
Draco G�ntheri	SQUAMATA	AGAMIDAE	Boulenger, 1885	Least Concern	0		3.1	Increasing		1	1	0	17942.82	1885
Draco jareckii	SQUAMATA	AGAMIDAE	Lazell, 1992	Least Concern	0		3.1	Stable		1	1	0	72.62	1992
Draco lineatus	SQUAMATA	AGAMIDAE	Daudin, 1802	Least Concern	0		3.1	Unknown		1	1	0	67271.58	1802
Draco maculatus	SQUAMATA	AGAMIDAE	(Gray, 1845)	Least Concern	0		3.1	Unknown		1	1	0	2598430.48	1845
Draco melanopogon					0		0			1	0	0	418589.68	1887
Draco mindanensis	SQUAMATA	AGAMIDAE	Stejneger, 1908	Vulnerable	0	A4c	3.1	Decreasing		1	0	0	112765.5	1908
Draco modiglianii					0		0			1	0	0	400.2	1892
Draco ornatus	SQUAMATA	AGAMIDAE	(Gray, 1845)	Least Concern	0		3.1	Decreasing		1	1	0	71894.22	1845
Draco palawanensis					0		0			1	1	0	11656.19	2000
Draco quadrasi	SQUAMATA	AGAMIDAE	Boettger, 1893	Least Concern	0		3.1	Stable		1	1	0	11162.61	1893
Draco quinquefasciatus					0		0			1	0	0	635844.56	1827
Draco reticulatus	SQUAMATA	AGAMIDAE	G�nther, 1864	Least Concern	0		3.1	Stable		1	1	0	23380.98	1864
Draco rhytisma					0		0			1	0	0	1186.77	1983
Draco spilonotus					0		0			1	0	0	36583.68	1872
Draco spilopterus	SQUAMATA	AGAMIDAE	(Wiegmann, 1834)	Least Concern	0		3.1	Unknown		1	1	0	141831.4	1834
Draco sumatranus					0		0			1	0	0	1047843.77	1844
Draco timoriensis					0		0			1	0	0		1820
Draco volans	SQUAMATA	AGAMIDAE	Linnaeus, 1758	Least Concern	0		3.1	Unknown		1	1	0	116932.26	1758
Drepanoides anomalus					0		0			1	0	0	6240877.99	1863
Dromicodryas bernieri	SQUAMATA	PSEUDOXYRHOPHIIDAE	(Dumuril, Bibron ; Dumuril, 1854)	Least Concern	0		3.1	Stable		1	1	0	495403.96	1854
Dromicodryas quadrilineatus	SQUAMATA	PSEUDOXYRHOPHIIDAE	(Dumuril, Bibron ; Dumuril, 1854)	Least Concern	0		3.1	Stable		1	1	0	394359.53	1854
Drymarchon corais					0		0			1	1	0	13080185.05	1827
Drymarchon couperi	SQUAMATA	COLUBRIDAE	(Holbrook, 1842)	Least Concern	0		3.1	Decreasing		1	1	0	216898.44	1842
Drymarchon margaritae	SQUAMATA	COLUBRIDAE	Roze, 1959	Least Concern	0		3.1	Stable		1	0	0	972.06	1959
Drymarchon melanurus	SQUAMATA	COLUBRIDAE	(Dumeril, Bibron ; Dumeril, 1854)	Least Concern	0		3.1	Stable		1	1	0	809891.15	1854
Drymobius margaritiferus	SQUAMATA	COLUBRIDAE	(Schlegel, 1837)	Least Concern	0		3.1	Stable		1	1	0	818202.28	1837
Drymobius rhombifer	SQUAMATA	COLUBRIDAE	(G�nther, 1860)	Least Concern	0		3.1	Stable		1	0	0	6759854.45	1860
Drymoluber dichrous	SQUAMATA	COLUBRIDAE	(Peters, 1863)	Least Concern	0		3.1	Stable		1	0	0	8349923.95	1863
Duberria lutrix	SQUAMATA	PSEUDOXYRHOPHIIDAE	(Linnaeus, 1758)	Least Concern	0		3.1	Stable		1	1	0	2170271.07	1758
Duberria rhodesiana					0		0			1	0	0	110959.67	1958
Duberria shirana					0		0			1	1	0	284554.55	1894
Ebenavia inunguis	SQUAMATA	GEKKONIDAE	Boettger, 1878	Least Concern	0		3.1	Unknown		1	1	0	148123.5	1878
Ebenavia robusta					0		0			1	0	0		2018
Ebenavia safari					0		0			1	0	0		2018
Ebenavia tuelinae					0		0			1	1	0		2018
Echinosaura keyi	SQUAMATA	GYMNOPHTHALMIDAE	(Fritts ; Smith, 1969)	Vulnerable	0	B1ab(iii)	3.1	Decreasing		0	1	0		1969
Echis carinatus					0		0			1	1	0	5552164.65	1801
Echis coloratus					0		0			1	1	0	1575214.85	1878
Echis leucogaster	SQUAMATA	VIPERIDAE	Roman, 1972	Least Concern	0		3.1	Unknown		1	1	0	1687273.21	1972
Echis ocellatus					0		0			1	1	0	3013066.12	1970
Echis omanensis	SQUAMATA	VIPERIDAE	Babocsay, 2004	Least Concern	0		3.1	Stable		1	1	0	61211.04	2004
Echis pyramidum	SQUAMATA	VIPERIDAE	(Geoffroy Saint-Hilaire, 1827)	Least Concern	0		3.1	Unknown		1	1	0	1970099.9	1827
Egernia cunninghami	SQUAMATA	SCINCIDAE	(Gray, 1832)	Least Concern	0		3.1	Unknown		1	1	0	406785.95	1832
Egernia cygnitos	SQUAMATA	SCINCIDAE	Doughty, Kealley ; Donnellan, 2011	Least Concern	0		3.1	Stable		0	1	0	117942.47	2011
Egernia depressa	SQUAMATA	SCINCIDAE	(G�nther, 1875)	Least Concern	0		3.1	Stable		1	1	0	1589567.83	1875
Egernia douglasi	SQUAMATA	SCINCIDAE	Glauert, 1956	Data Deficient	0		3.1	Unknown		1	0	0	51103.99	1956
Egernia eos	SQUAMATA	SCINCIDAE	Doughty, Kealley ; Donnellan, 2011	Least Concern	0		3.1	Stable		0	1	0	196019.77	2011
Egernia epsisolus	SQUAMATA	SCINCIDAE	Doughty, Kealley ; Donnellan, 2011	Least Concern	0		3.1	Stable		0	1	0	91412.49	2011
Egernia hosmeri	SQUAMATA	SCINCIDAE	Kinghorn, 1955	Least Concern	0		3.1	Unknown		1	1	0	487357.05	1955
Egernia kingii	SQUAMATA	SCINCIDAE	(Gray, 1838)	Least Concern	0		3.1	Stable		0	1	0	271561.14	1838
Egernia napoleonis	SQUAMATA	SCINCIDAE	(Gray, 1838)	Least Concern	0		3.1	Stable		0	1	0	153371.73	1838
Egernia pilbarensis	SQUAMATA	SCINCIDAE	Storr, 1978	Least Concern	0		3.1	Stable		0	1	0	15530.83	1978
Egernia saxatilis	SQUAMATA	SCINCIDAE	Cogger, 1960	Least Concern	0		3.1	Unknown		0	1	0	218769.95	1960
Egernia stokesii	SQUAMATA	SCINCIDAE	(Gray, 1845)	Least Concern	0		3.1	Decreasing		1	1	0	2039796.56	1845
Egernia striolata	SQUAMATA	SCINCIDAE	(Peters, 1870)	Least Concern	0		3.1	Stable		1	1	0	1759725.17	1870
Eirenis collaris	SQUAMATA	COLUBRIDAE	(M??n??tri??s, 1832)	Least Concern	0		3.1	Stable		0	1	0	346906.57	1832
Eirenis coronella	SQUAMATA	COLUBRIDAE	(Schlegel, 1837)	Least Concern	0		3.1	Unknown		0	1	0	527419.01	1837
Eirenis decemlineatus	SQUAMATA	COLUBRIDAE	(Dumuril, Bibron ; Dumuril, 1854)	Least Concern	0		3.1	Unknown		0	1	0	111337.15	1854
Eirenis eiselti	SQUAMATA	COLUBRIDAE	Schmidtler ; Schmidtler, 1978	Least Concern	0		3.1	Stable		0	1	0	98270.46	1978
Eirenis lineomaculatus	SQUAMATA	COLUBRIDAE	Schmidt, 1939	Least Concern	0		3.1	Unknown		0	1	0	89082.35	1939
Eirenis modestus	SQUAMATA	COLUBRIDAE	(Martin, 1838)	Least Concern	0		3.1	Stable		0	1	0	1243665.43	1838
Eirenis punctatolineatus	SQUAMATA	COLUBRIDAE	(Boettger, 1892)	Least Concern	0		3.1	Stable		0	1	0	642380.71	1892
Eirenis rothii	SQUAMATA	COLUBRIDAE	Jan, 1863	Least Concern	0		3.1	Unknown		0	1	0	116368.43	1863
Elaphe anomala					0		0			1	1	0	1485494.81	1916
Elaphe bimaculata	SQUAMATA	COLUBRIDAE	Schmidt, 1925	Least Concern	0		3.1	Unknown		1	1	0	1797595.3	1925
Elaphe carinata					0		0			1	1	1	2666667.07	1864
Elaphe climacophora	SQUAMATA	COLUBRIDAE	(Boie, 1826)	Least Concern	0		3.1	Stable		1	1	0	370147.16	1826
Elaphe davidi					0		0			1	1	0	988418.96	1884
Elaphe dione	SQUAMATA	COLUBRIDAE	(Pallas, 1773)	Least Concern	0		3.1	Stable		1	1	0	14534508.53	1773
Elaphe hodgsoni					0		0			1	0	0		1860
Elaphe moellendorffi	SQUAMATA	COLUBRIDAE	(Boettger, 1886)	Vulnerable	0	A2d	3.1	Decreasing		1	1	0		1886
Elaphe quadrivirgata	SQUAMATA	COLUBRIDAE	(Boie, 1826)	Least Concern	0		3.1	Stable		1	1	0	370144.46	1826
Elaphe quatuorlineata	SQUAMATA	COLUBRIDAE	(Lacep???de, 1789)	Near Threatened	0		3.1	Decreasing		1	1	0	303923.44	1790
Elaphe sauromates	SQUAMATA	COLUBRIDAE	(Pallas, 1811)	Least Concern	0		3.1	Unknown		0	1	0	2072911.39	1811
Elaphe schrenckii					0		0			1	1	0	2140470.61	1873
Elaphe taeniura					0		0			1	1	1		1861
Elaphe urartica					0		0			1	1	0		2019
Elapsoidea boulengeri					0		0			1	0	0	1963772.93	1895
Elapsoidea G�ntherii					0		0			1	0	0	1856072.09	1866
Elapsoidea laticincta					0		0			1	0	0	970194.66	1919
Elapsoidea loveridgei					0		0			1	0	0	730781.2	1949
Elapsoidea nigra	SQUAMATA	ELAPIDAE	G�nther, 1888	Endangered	0	B1ab(iii)	3.1	Unknown		1	0	0	4991.24	1888
Elapsoidea semiannulata					0		0			1	0	0	3750178.41	1882
Elapsoidea sundevallii					0		0			1	0	0	1048005.91	1848
Elasmodactylus tetensis	SQUAMATA	GEKKONIDAE	(Loveridge, 1952)	Least Concern	0		3.1	Unknown		1	1	0	290713.64	1952
Elasmodactylus tuberculosus	SQUAMATA	GEKKONIDAE	Boulenger, 1895	Least Concern	0		3.1	Unknown		1	1	0	727623.93	1895
Elgaria coerulea	SQUAMATA	ANGUIDAE	(Wiegmann, 1828)	Least Concern	0		3.1	Stable		1	1	0	538753.15	1828
Elgaria kingii	SQUAMATA	ANGUIDAE	Gray, 1838	Least Concern	0		3.1	Stable		0	1	0	313934.42	1838
Elgaria multicarinata	SQUAMATA	ANGUIDAE	(Blainville, 1835)	Least Concern	0		3.1	Decreasing		0	1	0	332764.06	1835
Elseya albagula					0		0			1	0	0	242428.37	2006
Elseya branderhorsti	TESTUDINES	CHELIDAE	(Ouwens, 1914)	Vulnerable	0	B1+2e	2.3			1	1	0	112776.86	1914
Elseya dentata					0		0			1	0	0	524930.75	1863
Elseya irwini					0		0			1	1	0	212216.97	1997
Elseya lavarackorum					0		0			1	0	0	163493.14	1994
Elseya novaeguineae	TESTUDINES	CHELIDAE	(Meyer, 1874)	Lower Risk/least concern	0		2.3			1	1	0	354167.2	1874
Elseya rhodini					0		0			0	1	0		2015
Elseya schultzei					0		0			1	1	0	181317.39	1911
Elusor macrurus	TESTUDINES	CHELIDAE	Legler ; Cann, 1994	Endangered	0	B1+2c	2.3			0	1	0	16835.45	1994
Emoia arnoensis	SQUAMATA	SCINCIDAE	Brown ; Marshall, 1953	Least Concern	0		3.1	Unknown		1	0	0	1170.42	1953
Emoia atrocostata					0		0			1	0	0	2071954.69	1830
Emoia caeruleocauda	SQUAMATA	SCINCIDAE	(De Vis, 1892)	Least Concern	0		3.1	Stable		1	0	0	1086516.76	1892
Emoia cyanura					0		0			1	1	0	200712.66	1830
Emoia jakati	SQUAMATA	SCINCIDAE	(Kopstein, 1926)	Least Concern	0		3.1	Stable		1	0	0	482087.82	1926
Emoia kordoana					0		0			1	0	0	384920.61	1874
Emoia longicauda					0		0			1	0	0	384954.14	1877
Emoia maxima	SQUAMATA	SCINCIDAE	Brown, 1953	Least Concern	0		3.1	Unknown		1	0	0	27950.68	1953
Emoia nativitatis	SQUAMATA	SCINCIDAE	(Boulenger, 1887)	Extinct	0		3.1			0	1	0		1887
Emoia nigra	SQUAMATA	SCINCIDAE	(Jacquinot ; Guichenot in Hombron ; Jacquinot, 1853)	Least Concern	0		3.1	Stable		0	1	0	64065.56	1853
Emoia nigromarginata	SQUAMATA	SCINCIDAE	(Roux, 1913)	Least Concern	0		3.1	Stable		1	0	0	8045.27	1913
Emoia obscura	SQUAMATA	SCINCIDAE	(De Jong, 1927)	Least Concern	0		3.1	Unknown		1	0	0	279664	1927
Emoia pallidiceps	SQUAMATA	SCINCIDAE	De Vis, 1890	Least Concern	0		3.1	Unknown		1	0	0	280927.34	1890
Emoia reimschiisseli					0		0			1	0	0	192719.71	1950
Emydura australis					0		0			0	1	0		1841
Emydura macquarii					0		0			1	1	0	2328357.92	1830
Emydura subglobosa	TESTUDINES	CHELIDAE	(Krefft, 1876)	Lower Risk/least concern	0		2.3			1	1	0	962661.82	1876
Emydura tanybaraga					0		0			1	1	0	507566.69	1997
Emydura victoriae					0		0			1	1	0	354191.62	1842
Emys blandingii					II		0			0	1	1		1838
Emys orbicularis	TESTUDINES	EMYDIDAE	(Linnaeus, 1758)	Lower Risk/near threatened	0		2.3			1	1	0	7776138.06	1758
Emys trinacris	TESTUDINES	EMYDIDAE	Fritz, Fattizzo, Guicking, Tripepi, Pennisi, Lenk, Joger ; Wink, 2005	Data Deficient	0		3.1	Unknown		0	1	0	25674.02	2005
Enhydris enhydris	SQUAMATA	HOMALOPSIDAE	(Schneider, 1799)	Least Concern	0		3.1	Unknown		0	1	1	260581.6	1799
Enyalioides laticeps	SQUAMATA	HOPLOCERCIDAE	(Guichenot, 1855)	Least Concern	0		3.1	Stable		1	0	0	1475360.22	1855
Enyalioides palpebralis	SQUAMATA	HOPLOCERCIDAE	(Boulenger, 1883)	Least Concern	0		3.1	Unknown		1	0	0	482748.63	1883
Enyalius bibronii	SQUAMATA	LEIOSAURIDAE	Boulenger, 1885	Least Concern	0		3.1	Unknown		1	0	0	1563126.92	1885
Enyalius bilineatus	SQUAMATA	LEIOSAURIDAE	Dumuril ; Bibron, 1837	Least Concern	0		3.1	Unknown		0	1	0	481835.7	1837
Enyalius capetinga					0		0			0	1	0		2018
Enyalius catenatus	SQUAMATA	LEIOSAURIDAE	(Wied-Neuwied, 1821)	Least Concern	0		3.1	Unknown		1	0	0	1930408.06	1821
Enyalius pictus	SQUAMATA	LEIOSAURIDAE	(Wied-Neuwied, 1825)	Least Concern	0		3.1	Unknown		1	0	0	120520.73	1822
Epibator nigrofasciolatus					0		0			1	0	0		1869
Epicrates alvarezi					II		0			1	1	1	430618.5	1964
Epicrates assisi					II		0			1	1	1	1559710.26	1945
Epicrates cenchria					II		0			1	1	1	9441792.73	1758
Epicrates crassus					II		0			1	1	1	4608005.77	1862
Epicrates maurus	SQUAMATA	BOIDAE	Gray, 1849	Least Concern	II		3.1	Stable	BR, CO, CR, GF, GY, NI, PA, SR, TT, VE	1	1	1	2898327.17	1849
Eremias argus					0		0			1	1	0	4283179.67	1869
Eremias arguta					0		0			0	1	0	4694802.76	1773
Eremias dzungarica					0		0			1	0	0		2017
Eremias grammica	SQUAMATA	LACERTIDAE	Lichtenstein, 1823	Least Concern	0		3.1	Stable		0	1	0	1825950.45	1823
Eremias intermedia	SQUAMATA	LACERTIDAE	(Strauch, 1875)	Least Concern	0		3.1	Stable		0	1	0	1882275.92	1876
Eremias kokshaaliensis	SQUAMATA	LACERTIDAE	Jerem?enko ; Panfilov, 1999	Data Deficient	0		3.1	Unknown		1	0	0	9275.79	1999
Eremias multiocellata	SQUAMATA	LACERTIDAE	G�nther, 1872	Least Concern	0		3.1	Unknown		1	0	0	4684728.33	1872
Eremias nikolskii					0		0			1	0	0	205970.61	1905
Eremias przewalskii	SQUAMATA	LACERTIDAE	(Strauch, 1876)	Least Concern	0		3.1	Stable		1	1	0	2395241.9	1876
Eremias regeli					0		0			0	1	0	238142.62	1905
Eremias stummeri	SQUAMATA	LACERTIDAE	Wettstein, 1940	Least Concern	0		3.1	Stable		1	0	0	34198.2	1940
Eremias szczerbaki	SQUAMATA	LACERTIDAE	Jerem?enko ; Panfilov, 1992	Data Deficient	0		3.1	Unknown		1	0	0	16212.7	1992
Eremias velox					0		0			0	1	0	4555734.5	1771
Eremias yarkandensis					0		0			1	0	0	132908.11	1875
Eremiascincus emigrans					0		0			1	0	0	4567.98	1895
Eremiascincus fasciolatus	SQUAMATA	SCINCIDAE	(G�nther, 1867)	Least Concern	0		3.1	Stable		1	1	0	4115246.44	1867
Eremiascincus isolepis	SQUAMATA	SCINCIDAE	(Boulenger, 1887)	Least Concern	0		3.1	Stable		1	0	0	710379.41	1887
Eremiascincus pallidus	SQUAMATA	SCINCIDAE	(G�nther, 1875)	Least Concern	0		3.1	Stable		1	0	0	923294.95	1875
Eremiascincus pardalis	SQUAMATA	SCINCIDAE	(Macleay, 1877)	Least Concern	0		3.1	Stable		1	0	0	147378.48	1877
Eremiascincus richardsonii	SQUAMATA	SCINCIDAE	(Gray, 1845)	Least Concern	0		3.1	Stable		1	0	0	5492109.27	1845
Eretmochelys imbricata	TESTUDINES	CHELONIIDAE	(Linnaeus, 1766)	Critically Endangered	I	A2bd	3.1	Decreasing	AL, AS, AI, AG, AW, AU, BS, BH, BD, BB, BZ, BJ, BM, BR, IO, VG, BN, CV, KH, CM, KY, CN, CO, KM, CG, CK, CR, CI, CU, CW, DJ, DM, DO, EC, EG, SV, GQ, ER, FJ, FR, GF, PF, TF, GA, GM, GH, GD, GP, GU, GT, GN, GW, GY, HT, HN, IN, ID, IR, IQ, IL, IT, JM, JP, JO	1	1	1		1766
Eristicophis macmahoni					0		0			0	1	0	146394.54	1897
Erpeton tentaculatum	SQUAMATA	HOMALOPSIDAE	Lac�p�de, 1800	Least Concern	0		3.1	Unknown		1	1	0	63435.08	1800
Erymnochelys madagascariensis	TESTUDINES	PODOCNEMIDIDAE	(Grandidier, 1867)	Critically Endangered	II	A4d	3.1	Decreasing	MG	1	1	1	286426.23	1867
Erythrolamprus aesculapii					0		0			1	0	0	12387562.32	1758
Erythrolamprus bizona	SQUAMATA	DIPSADIDAE	Jan, 1863	Least Concern	0		3.1	Unknown		1	1	0	446889.82	1863
Erythrolamprus cobella					0		0			1	1	0	427769.21	1758
Erythrolamprus epinephalus					0		0			1	0	0		1862
Erythrolamprus frenatus					0		0			1	0	0	485841.6	1909
Erythrolamprus jaegeri	SQUAMATA	DIPSADIDAE	(G�nther, 1858)	Least Concern	0		3.1	Unknown		0	1	0	3706282.28	1858
Erythrolamprus juliae	SQUAMATA	DIPSADIDAE	(Cope, 1879)	Near Threatened	0	B1ab(i,iii,v)	3.1	Decreasing		1	0	0	1084.52	1879
Erythrolamprus macrosomus					0		0			1	1	0		1936
Erythrolamprus miliaris	SQUAMATA	DIPSADIDAE	(Linnaeus, 1758)	Least Concern	0		3.1	Stable		1	1	0	11273578.7	1758
Erythrolamprus mimus	SQUAMATA	DIPSADIDAE	(Cope, 1868)	Least Concern	0		3.1	Stable		1	0	0	2196249.63	1868
Erythrolamprus mossoroensis					0		0			1	0	0	813199.89	1973
Erythrolamprus ocellatus	SQUAMATA	DIPSADIDAE	Peters, 1869	Least Concern	0		3.1	Stable		1	1	0	257.38	1869
Erythrolamprus oligolepis					0		0			1	0	0		1905
Erythrolamprus poecilogyrus					0		0			1	1	0	13945441.99	1825
Erythrolamprus pseudocorallus	SQUAMATA	DIPSADIDAE	Roze, 1959	Least Concern	0		3.1	Unknown		0	1	0	10	1959
Erythrolamprus pseudoreginae					0		0			1	1	0		2019
Erythrolamprus reginae					0		0			1	1	0	13063522.16	1758
Erythrolamprus semiaureus					0		0			1	1	0	1013029	1862
Erythrolamprus taeniogaster	SQUAMATA	DIPSADIDAE	(Jan, 1863)	Least Concern	0		3.1	Stable		1	0	0	8115117.59	1863
Erythrolamprus trebbaui					0		0			1	0	0	5094.67	1958
Erythrolamprus typhlus					0		0			1	1	0	10321831.13	1758
Erythrolamprus viridis	SQUAMATA	DIPSADIDAE	(G�nther, 1862)	Least Concern	0		3.1	Unknown		1	1	0	1151185.15	1862
Erythrolamprus zweifeli	SQUAMATA	DIPSADIDAE	(Roze, 1959)	Least Concern	0		3.1	Stable		1	0	0		1959
Eryx colubrinus					II		0			1	1	1	2227276.29	1758
Eryx conicus					II		0			1	1	1	3220559.57	1801
Eryx elegans					II		0			1	1	1	1206537.37	1849
Eryx jaculus					II		0			1	1	1	2461414.96	1758
Eryx jayakari	SQUAMATA	BOIDAE	Boulenger, 1888	Least Concern	II		3.1	Stable	BH, IR, KW, OM, QA, SA, AE, YE	1	1	1	2251123.39	1888
Eryx johnii					II		0			1	1	1	4453582.35	1801
Eryx miliaris					II		0			1	1	1	7544719.24	1773
Eryx muelleri					II		0			1	1	1	7095171.77	1892
Eryx somalicus					II		0			1	1	0	19.99	1939
Eryx tataricus					II		0			1	1	1	4320488.3	1823
Eryx whitakeri					II		0			0	1	0	232105.17	1991
Eublepharis angramainyu	SQUAMATA	EUBLEPHARIDAE	Anderson ; Leviton, 1966	Data Deficient	0		3.1	Decreasing		1	1	0	116048.02	1966
Eublepharis fuscus	SQUAMATA	EUBLEPHARIDAE	B??rner, 1981	Least Concern	0		3.1	Unknown		1	1	0	330541.61	1974
Eublepharis hardwickii	SQUAMATA	EUBLEPHARIDAE	Gray, 1827	Least Concern	0		3.1	Unknown		1	1	0	787809.58	1827
Eublepharis macularius					0		0			1	1	0	1503378.89	1854
Eublepharis satpuraensis					0		0			1	1	0	144233.8	2014
Eublepharis turcmenicus	SQUAMATA	EUBLEPHARIDAE	Darevsky, 1977	Least Concern	0		3.1	Unknown		1	1	0	62304.71	1977
Eugongylus albofasciolatus	SQUAMATA	SCINCIDAE	(G�nther, 1872)	Least Concern	0		3.1	Stable		1	1	0	108628.16	1872
Eugongylus mentovarius					0		0			0	1	0	19.99	1895
Eugongylus rufescens					0		0			1	1	0	835121.99	1802
Eulamprus quoyii	SQUAMATA	SCINCIDAE	(Dumuril ; Bibron, 1824)	Least Concern	0		3.1	Stable		1	1	0	759653.62	1839
Euleptes europaea	SQUAMATA	SPHAERODACTYLIDAE	(Gen??, 1839)	Near Threatened	0		3.1	Unknown		0	1	0	54320.31	1839
Eumeces algeriensis	SQUAMATA	SCINCIDAE	Peters, 1864	Least Concern	0		3.1	Stable		1	1	0	311873.56	1864
Eumeces blythianus					0		0			1	0	0	1017717.55	1871
Eumeces schneiderii					0		0			1	1	0		1802
Eunectes murinus					II		0			1	1	1	11181399.51	1758
Eunectes notaeus					II		0			1	1	1	1303982	1862
Euprepiophis conspicillata	SQUAMATA	COLUBRIDAE	(Boie, 1826)	Least Concern	0		3.1	Unknown		1	1	0	369096.64	1826
Euprepiophis mandarinus	SQUAMATA	COLUBRIDAE	(Cantor, 1842)	Least Concern	0		3.1	Decreasing		1	1	0	3027840.79	1842
Euprepiophis perlacea	SQUAMATA	COLUBRIDAE	(Stejneger, 1929)	Endangered	0	B2ab(iii)	3.1	Decreasing		1	0	0	43286.33	1929
Eurydactylodes agricolae	SQUAMATA	DIPLODACTYLIDAE	Henkel ; B??hme, 2001	Near Threatened	0		3.1	Stable		1	1	0	3534.14	2001
Eurydactylodes occidentalis	SQUAMATA	DIPLODACTYLIDAE	Bauer, Jackman, Sadlier ; Whitaker, 2009	Critically Endangered	0	B2ab(i,ii,iii,iv)	3.1	Decreasing		0	1	0	603.42	2009
Eurydactylodes symmetricus	SQUAMATA	DIPLODACTYLIDAE	(Andersson, 1908)	Endangered	0	B1ab(ii,iii,iv,v)	3.1	Decreasing		0	1	0	3789.87	1908
Eurydactylodes vieillardi	SQUAMATA	DIPLODACTYLIDAE	(Bavay, 1869)	Near Threatened	0		3.1	Decreasing		1	1	0	11988.81	1869
Eutropis greeri					0		0			1	1	0		2016
Eutropis longicaudata	SQUAMATA	SCINCIDAE	(Hallowell, 1857)	Least Concern	0		3.1	Stable		1	0	0	1965049.31	1857
Eutropis macularia					0		0			1	1	0	4928504.22	1853
Eutropis multifasciata	SQUAMATA	SCINCIDAE	(Kuhl, 1820)	Least Concern	0		3.1	Stable		1	1	0	6097262.93	1820
Eutropis rudis					0		0			1	0	0	604048.1	1887
Eutropis rugifera	SQUAMATA	SCINCIDAE	(Stoliczka, 1870)	Least Concern	0		3.1	Unknown		1	0	0	288042.36	1870
Exiliboa placata	SQUAMATA	TROPIDOPHIIDAE	Bogert, 1968	Vulnerable	II	B1ab(iii)	3.1	Decreasing	MX	1	0	1	3061.97	1968
Farancia abacura	SQUAMATA	DIPSADIDAE	(Holbrook, 1836)	Least Concern	0		3.1	Stable		1	1	0	967741.51	1836
Feylinia currori					0		0			1	0	0	3271800.06	1845
Feylinia grandisquamis					0		0			1	0	0	624128.22	1910
Feylinia polylepis					0		0			1	0	0	146.67	1887
Ficimia publia	SQUAMATA	COLUBRIDAE	Cope, 1866	Least Concern	0		3.1	Stable		0	1	0	322218.91	1866
Fimbrios klossi	SQUAMATA	XENODERMIDAE	Smith, 1920	Least Concern	0		3.1	Unknown		1	0	0	50068.36	1921
Flexiseps decaryi					0		0			0	1	0		1930
Flexiseps melanurus					0		0			0	1	0		1877
Fojia bumui					0		0			1	0	0	4476.41	1982
Fordonia leucobalia	SQUAMATA	HOMALOPSIDAE	(Schlegel, 1837)	Least Concern	0		3.1	Unknown		1	0	0	921053.74	1837
Fowlea melanzostus					III		0			1	1	1		1807
Fowlea piscator					III		0			1	1	1		1799
Fowlea sanctijohannis					III		0			1	1	1		1890
Fowlea schnurrenbergeri					III		0			0	1	0		1977
Fowlea tytleri					III		0			0	1	0		1863
Furcifer angeli	SQUAMATA	CHAMAELEONIDAE	(Brygoo ; Domergue, 1968)	Least Concern	II		3.1	Stable	MG	1	0	1	31195.21	1968
Furcifer antimena	SQUAMATA	CHAMAELEONIDAE	(Grandidier, 1872)	Vulnerable	II	B1ab(iii)	3.1	Decreasing	MG	1	1	1	6779.71	1872
Furcifer balteatus	SQUAMATA	CHAMAELEONIDAE	(Dumuril ; Bibron, 1851)	Endangered	II	B1ab(iii)	3.1	Decreasing	MG	1	1	1	3459.09	1851
Furcifer belalandaensis	SQUAMATA	CHAMAELEONIDAE	(Brygoo ; Domergue, 1970)	Critically Endangered	II	B1ab(iii,v)	3.1	Decreasing	MG	1	0	1	11.56	1970
Furcifer bifidus	SQUAMATA	CHAMAELEONIDAE	(Brongniart, 1800)	Least Concern	II		3.1	Decreasing	MG	1	1	1	45074.99	1800
Furcifer campani	SQUAMATA	CHAMAELEONIDAE	(Grandidier, 1872)	Vulnerable	II	B1ab(iii)	3.1	Decreasing	MG	1	1	1	25862.58	1872
Furcifer cephalolepis	SQUAMATA	CHAMAELEONIDAE	(G�nther, 1880)	Least Concern	II		3.1	Stable	KM	1	1	0	1031.55	1880
Furcifer labordi	SQUAMATA	CHAMAELEONIDAE	(Grandidier, 1872)	Vulnerable	II	B1ab(iii)	3.1	Decreasing	MG	1	0	1	17135.87	1872
Furcifer lateralis	SQUAMATA	CHAMAELEONIDAE	(Gray, 1831)	Least Concern	II		3.1	Stable	MG	1	1	1	466612.99	1831
Furcifer major	SQUAMATA	CHAMAELEONIDAE	(Brygoo, 1971)	Least Concern	II		3.1	Unknown	MG	1	1	1	122913.05	1971
Furcifer minor	SQUAMATA	CHAMAELEONIDAE	(G�nther, 1879)	Endangered	II	B1ab(iii)	3.1	Decreasing	MG	1	1	1	10805.96	1879
Furcifer nicosiai	SQUAMATA	CHAMAELEONIDAE	Jesu, Mattioli ; Schimmenti, 1999	Endangered	II	B1ab(iii)	3.1	Decreasing	MG	1	0	1	2019.45	1999
Furcifer oustaleti	SQUAMATA	CHAMAELEONIDAE	(Mocquard, 1894)	Least Concern	II		3.1	Stable	KE, MG, US	1	1	1	591137.92	1894
Furcifer pardalis	SQUAMATA	CHAMAELEONIDAE	(Cuvier, 1829)	Least Concern	II		3.1	Stable	MG, MU, RE, US	1	1	1	118344.01	1829
Furcifer petteri	SQUAMATA	CHAMAELEONIDAE	(Brygoo ; Domergue, 1966)	Vulnerable	II	B1ab(iii)	3.1	Decreasing	MG	1	1	1	11019.26	1966
Furcifer polleni	SQUAMATA	CHAMAELEONIDAE	(Peters, 1874)	Least Concern	II		3.1	Unknown	KM, YT	1	0	1	411.88	1874
Furcifer rhinoceratus	SQUAMATA	CHAMAELEONIDAE	(Gray, 1843)	Vulnerable	II	B1ab(iii)	3.1	Decreasing	MG	1	1	1	22820.91	1845
Furcifer timoni	SQUAMATA	CHAMAELEONIDAE	Glaw, K�hler ; Vences, 2009	Near Threatened	II		3.1	Stable	MG	0	0	1	389.31	2009
Furcifer tuzetae	SQUAMATA	CHAMAELEONIDAE	(Brygoo, Bourgat ; Domergue, 1972)	Data Deficient	II		3.1	Decreasing	MG	1	0	1	22.98	1972
Furcifer verrucosus	SQUAMATA	CHAMAELEONIDAE	(Cuvier, 1829)	Least Concern	II		3.1	Stable	MG	1	1	1	232510.12	1829
Furcifer viridis	SQUAMATA	CHAMAELEONIDAE	Florio, Ingram, Rakotondravony, Louis Jr. ; Raxworthy, 2012	Least Concern	II		3.1	Stable	MG	0	1	1	271399.61	2012
Furcifer willsii	SQUAMATA	CHAMAELEONIDAE	(G�nther, 1890)	Least Concern	II		3.1	Decreasing	MG	1	1	1	101827.99	1890
Furina ornata	SQUAMATA	ELAPIDAE	(Gray, 1842)	Least Concern	0		3.1	Stable		1	0	0	5055514.6	1842
Gallotia atlantica	SQUAMATA	LACERTIDAE	(Peters and Doria 1882)	Least Concern	0		3.1	Stable		0	1	0	2660.59	1882
Gallotia auaritae	SQUAMATA	LACERTIDAE	Mateo, Garc??�a M??�rquez, L??pez Jurado ; Barahona, 2001	Critically Endangered	I	D	3.1	Unknown		1	0	0	710.83	2001
Gallotia bravoana	SQUAMATA	LACERTIDAE	Hutterer, 1985	Critically Endangered	I	D	3.1	Increasing		1	0	0	111.72	1985
Gallotia caesaris	SQUAMATA	LACERTIDAE	(Lehrs, 1914)	Least Concern	0		3.1	Stable		0	1	0	682.51	1914
Gallotia galloti	SQUAMATA	LACERTIDAE	(Oudart, 1839)	Least Concern	0		3.1	Stable		0	1	0	2860.89	1839
Gallotia simonyi	SQUAMATA	LACERTIDAE	(Steindachner, 1889)	Critically Endangered	I	B1ab(v)+2ab(v)	3.1	Stable	ES	1	0	0	275.61	1889
Gallotia stehlini	SQUAMATA	LACERTIDAE	(Schenkel, 1901)	Least Concern	0		3.1	Stable		0	1	0	1768.81	1901
Gambelia copeii	SQUAMATA	CROTAPHYTIDAE	(Yarrow, 1882)	Least Concern	0		3.1	Decreasing		1	0	0	86645.51	1882
Gambelia sila	SQUAMATA	CROTAPHYTIDAE	(Stejneger, 1890)	Endangered	0	B2ab(ii,iii,iv,v)c(iv)	3.1	Decreasing		1	0	0	37816.32	1890
Gambelia wislizenii	SQUAMATA	CROTAPHYTIDAE	(Baird ; Girard, 1852)	Least Concern	0		3.1	Stable		1	1	0	1407259.51	1852
Gastropholis prasina	SQUAMATA	LACERTIDAE	Werner, 1904	Near Threatened	0		3.1	Unknown		1	1	0	5994.61	1904
Gastropholis vittata					0		0			0	1	0	15041.44	1886
Gavialis gangeticus	CROCODYLIA	GAVIALIDAE	(Gmelin in Linnaeus, 1789)	Critically Endangered	I	A2bce	3.1	Increasing	BD, BT, IN, MM, NP, PK	1	1	1	1622243.92	1789
Geckolepis maculata	SQUAMATA	GEKKONIDAE	Peters, 1880	Least Concern	0		3.1	Unknown		1	1	1	292357.79	1880
Geckolepis polylepis	SQUAMATA	GEKKONIDAE	Boettger, 1893	Data Deficient	0		3.1	Unknown		1	1	0	19294.44	1893
Geckolepis typica	SQUAMATA	GEKKONIDAE	Grandidier, 1867	Least Concern	0		3.1	Unknown		1	1	0	180293.84	1867
Gehyra australis	SQUAMATA	GEKKONIDAE	(Gray, 1845)	Least Concern	0		3.1	Stable		1	1	0	1246688.76	1845
Gehyra baliola	SQUAMATA	GEKKONIDAE	(Dumuril, 1851)	Least Concern	0		3.1	Unknown		1	1	0	198687.14	1851
Gehyra capensis					0		0			1	1	0		2018
Gehyra crypta					0		0			1	1	0		2018
Gehyra dubia	SQUAMATA	GEKKONIDAE	(Macleay, 1877)	Least Concern	0		3.1	Unknown		1	0	0	1614450.73	1877
Gehyra georgpotthasti					0		0			1	1	0	1903.65	2012
Gehyra incognita					0		0			1	1	0		2018
Gehyra marginata					0		0			0	1	0	22924.92	1887
Gehyra membranacruralis	SQUAMATA	GEKKONIDAE	King ; Horner, 1989	Least Concern	0		3.1	Unknown		1	1	0	74343.42	1989
Gehyra mutilata					0		0			1	1	0	5286722.89	1834
Gehyra nana	SQUAMATA	GEKKONIDAE	Storr, 1978	Least Concern	0		3.1	Stable		1	0	0	884107.09	1978
Gehyra occidentalis	SQUAMATA	GEKKONIDAE	King, 1984	Least Concern	0		3.1	Stable		1	0	0	65963.11	1984
Gehyra oceanica	SQUAMATA	GEKKONIDAE	(Lesson in Duperrey, 1830)	Least Concern	0		3.1	Stable		1	1	0	94354.57	1830
Gehyra ocellata					0		0			1	1	0		2018
Gehyra papuana	SQUAMATA	GEKKONIDAE	Meyer, 1874	Least Concern	0		3.1	Unknown		1	1	0	93856.25	1874
Gehyra pilbara	SQUAMATA	GEKKONIDAE	Mitchell, 1965	Least Concern	0		3.1	Stable		1	0	0	1617486.34	1965
Gehyra punctata	SQUAMATA	GEKKONIDAE	(Fry, 1914)	Least Concern	0		3.1	Stable		1	1	0	939744.49	1914
Gehyra purpurascens	SQUAMATA	GEKKONIDAE	Storr, 1982	Least Concern	0		3.1	Unknown		1	0	0	1941185.51	1982
Gehyra spheniscus	SQUAMATA	GEKKONIDAE	Doughty, Palmer, Sistrom, Bauer ; Donnellan, 2012	Least Concern	0		3.1	Stable		1	0	0	29413.74	2012
Gehyra unguiculata					0		0			1	1	0		2018
Gehyra variegata	SQUAMATA	GEKKONIDAE	(Dumuril ; Bibron, 1836)	Least Concern	0		3.1	Stable		1	1	0	2918789.65	1836
Gehyra vorax					0		0			1	1	0	28903.07	1858
Gekko badenii	SQUAMATA	GEKKONIDAE	Shcherbak ; Nekrasova, 1994	Endangered	0	B1ab(v)	3.1	Decreasing		0	1	0	6203.92	1994
Gekko chinensis	SQUAMATA	GEKKONIDAE	Gray, 1842	Least Concern	0		3.1	Stable		0	1	0	859307.01	1842
Gekko gecko	SQUAMATA	GEKKONIDAE	(Linnaeus, 1758)	Least Concern	0		3.1	Unknown		1	1	0	4804592.57	1758
Gekko grossmanni	SQUAMATA	GEKKONIDAE	G�nther, 1994	Data Deficient	0		3.1	Stable		1	1	0	3569.97	1994
Gekko hokouensis	SQUAMATA	GEKKONIDAE	Pope, 1928	Least Concern	0		3.1	Stable		1	1	0	1653801.93	1928
Gekko japonicus					0		0			1	1	0	2339164.85	1836
Gekko kikuchii	SQUAMATA	GEKKONIDAE	Oshima, 1912	Data Deficient	0		3.1	Unknown		1	1	0	13591.96	1912
Gekko lauhachindai	SQUAMATA	GEKKONIDAE	Panitvong, Sumontha, Konlek ; Kunya, 2010	Critically Endangered	0	B2ab(iii)	3.1	Decreasing		0	1	0	19.99	2010
Gekko monarchus					0		0			1	1	0	1995725.53	1836
Gekko palmatus	SQUAMATA	GEKKONIDAE	Boulenger, 1907	Least Concern	0		3.1	Stable		0	1	0	31337.48	1907
Gekko petricolus	SQUAMATA	GEKKONIDAE	Taylor, 1962	Least Concern	0		3.1	Stable		1	1	0	22172.89	1962
Gekko rossi					0		0			1	1	0	197.45	2009
Gekko shibatai	SQUAMATA	GEKKONIDAE	Toda, Sengoku, Hikida ; Ota, 2008	Vulnerable	0	D2	3.1	Decreasing		0	1	0	6.48	2008
Gekko siamensis	SQUAMATA	GEKKONIDAE	Grossmann ; Ulber, 1990	Least Concern	0		3.1	Stable		0	1	0	3942.6	1990
Gekko smithii	SQUAMATA	GEKKONIDAE	Gray, 1842	Least Concern	0		3.1	Unknown		1	1	0	1859225.92	1842
Gekko takouensis	SQUAMATA	GEKKONIDAE	Ngo ; Gamble, 2010	Vulnerable	0	D2	3.1	Stable		0	1	0	10.39	2010
Gekko tawaensis	SQUAMATA	GEKKONIDAE	Okada, 1956	Least Concern	0		3.1	Decreasing		0	1	0	51301.34	1956
Gekko vittatus					0		0			1	1	0	709552.61	1782
Gekko yakuensis	SQUAMATA	GEKKONIDAE	Matsui ; Okada, 1968	Near Threatened	0	B1ab(iii,v)	3.1	Decreasing		0	1	0	8947.77	1968
Gelanesaurus cochranae					0		0			0	1	0		1931
Geochelone elegans	TESTUDINES	TESTUDINIDAE	(Schoepff, 1795)	Vulnerable	II	A4cd	3.1	Decreasing	IN, MM, PK, LK	1	1	1	1102782.46	1795
Geochelone platynota	TESTUDINES	TESTUDINIDAE	(Blyth, 1863)	Critically Endangered	I	A1cd+2cd, C2a	2.3		MM	1	1	1	203565.64	1863
Geochelone platynota	TESTUDINES	TESTUDINIDAE	(Blyth, 1863)	Critically Endangered	II	A1cd+2cd, C2a	2.3		MM	1	1	1	203565.64	1863
Geoclemys hamiltonii	TESTUDINES	GEOEMYDIDAE	(Gray, 1830)	Endangered	I	A2cd+4cd	3.1	Decreasing	BD, IN, NP, PK	0	1	1	1617534.54	1831
Geoemyda japonica	TESTUDINES	GEOEMYDIDAE	Fan, 1931	Endangered	II	A1ce; B1+2c	2.3		JP	1	1	1	1278.25	1931
Geoemyda spengleri	TESTUDINES	GEOEMYDIDAE	(Gmelin, 1789)	Endangered	II	A1cd+2cd	2.3		CN, LA, VN	1	1	1	385235.84	1789
Geophis rhodogaster	SQUAMATA	DIPSADIDAE	(Cope, 1868)	Least Concern	0		3.1	Stable		0	1	0	21111.07	1868
Gerrhonotus infernalis	SQUAMATA	ANGUIDAE	Baird, 1859	Least Concern	0		3.1	Stable		0	1	0	486078.41	1859
Gerrhonotus mccoyi					0		0			0	1	0		2018
Gerrhonotus ophiurus	SQUAMATA	ANGUIDAE	Cope, 1867	Least Concern	0		3.1	Unknown		0	1	0	77530.94	1867
Gerrhosaurus auritus					0		0			1	0	0	575160.79	1887
Gerrhosaurus flavigularis					0		0			1	1	0	2829780.63	1828
Gerrhosaurus multilineatus					0		0			1	0	0	879469.52	1866
Gerrhosaurus nigrolineatus					0		0			1	1	0	599100.63	1857
Glaphyromorphus nigricaudis	SQUAMATA	SCINCIDAE	(Macleay, 1877)	Least Concern	0		3.1	Stable		0	1	0	269443.65	1877
Gloydius blomhoffii	SQUAMATA	VIPERIDAE	(Boie, 1826)	Least Concern	0		3.1	Stable		1	1	0	543351.69	1826
Gloydius brevicaudus					0		0			1	1	0	2960466.58	1907
Gloydius caraganus					0		0			1	1	0		1831
Gloydius caucasicus					0		0			1	0	0		1916
Gloydius cognatus					0		0			1	0	0		1977
Gloydius halys					0		0			1	1	0	6240027.3	1776
Gloydius intermedius					0		0			1	1	0	7636716.24	1868
Gloydius liupanensis					0		0			1	0	0		1989
Gloydius qinlingensis					0		0			1	0	0		1985
Gloydius shedaoensis	SQUAMATA	VIPERIDAE	(Zhao, 1979)	Vulnerable	0	D2	3.1	Unknown		1	0	0	22.07	1979
Gloydius stejnegeri					0		0			1	0	0		1933
Gloydius ussuriensis					0		0			1	1	0	1647307.5	1929
Glyptemys insculpta	TESTUDINES	EMYDIDAE	(LeConte, 1830)	Endangered	II	A2cd+4c	3.1	Decreasing	CA, US	1	1	1	1279536.95	1830
Glyptemys muhlenbergii	TESTUDINES	EMYDIDAE	(Schoepff, 1801)	Critically Endangered	I	A2cd+4ce	3.1	Unknown	US	1	1	1	366834.79	1801
Goggia essexi	SQUAMATA	GEKKONIDAE	(Hewitt, 1925)	Least Concern	0		3.1	Stable		0	1	0	13913.72	1925
Goggia hewitti	SQUAMATA	GEKKONIDAE	(Branch, Bauer ; Good, 1995)	Least Concern	0		3.1	Stable		0	1	0	24541.55	1995
Goggia incognita	SQUAMATA	GEKKONIDAE	Heinicke, Turk ; Bauer, 2017	Least Concern	0		3.1	Stable		0	1	0		2017
Goggia lineata	SQUAMATA	GEKKONIDAE	(Gray, 1838)	Least Concern	0		3.1	Stable		0	1	0	108485.62	1838
Gonatodes albogularis	SQUAMATA	SPHAERODACTYLIDAE	(Dumuril ; Bibron, 1836)	Least Concern	0		3.1	Stable		1	1	0	757574.19	1836
Gonatodes annularis					0		0			0	1	0	1201745.89	1887
Gonatodes antillensis	SQUAMATA	SPHAERODACTYLIDAE	(Lidth de Jeude, 1887)	Least Concern	0		3.1	Stable		1	1	0	576.56	1887
Gonatodes atricucullaris	SQUAMATA	SPHAERODACTYLIDAE	Noble, 1921	Near Threatened	0	D2	3.1	Stable		0	1	0	66470.03	1921
Gonatodes caudiscutatus	SQUAMATA	SPHAERODACTYLIDAE	(G�nther, 1859)	Least Concern	0		3.1	Unknown		1	1	0	462065.74	1859
Gonatodes ceciliae	SQUAMATA	SPHAERODACTYLIDAE	Donoso-Barros, 1966	Least Concern	0		3.1	Stable		1	1	0	3170.92	1966
Gonatodes concinnatus	SQUAMATA	SPHAERODACTYLIDAE	(O'Shaughnessy, 1881)	Least Concern	0		3.1	Stable		1	1	0	849078.74	1881
Gonatodes daudini	SQUAMATA	SPHAERODACTYLIDAE	Powell ; Henderson, 2005	Critically Endangered	0	B1ab(iii)+2ab(iii)	3.1	Stable		0	1	0	7.83	2005
Gonatodes falconensis	SQUAMATA	SPHAERODACTYLIDAE	Shreve, 1947	Least Concern	0		3.1	Stable		1	0	0	12054.9	1947
Gonatodes hasemani	SQUAMATA	SPHAERODACTYLIDAE	Griffin, 1917	Least Concern	0		3.1	Stable		1	1	0	2231602.26	1917
Gonatodes humeralis	SQUAMATA	SPHAERODACTYLIDAE	(Guichenot, 1855)	Least Concern	0		3.1	Stable		1	1	0	7644443.13	1855
Gonatodes ligiae	SQUAMATA	SPHAERODACTYLIDAE	Donoso-Barros, 1967	Data Deficient	0		3.1	Unknown		1	0	0	2083.54	1967
Gonatodes ocellatus	SQUAMATA	SPHAERODACTYLIDAE	(Gray, 1831)	Least Concern	0		3.1	Stable		1	1	0	191.04	1831
Gonatodes rayito					0		0			1	1	0		2017
Gonatodes riveroi	SQUAMATA	SPHAERODACTYLIDAE	Sturaro ; Avila-Pires, 2011	Least Concern	0		3.1	Stable		1	1	0	14030.65	2011
Gonatodes seigliei	SQUAMATA	SPHAERODACTYLIDAE	Donoso-Barros, 1966	Endangered	0	B1ab(iii,v)	3.1	Decreasing		0	1	0	383.02	1966
Gonatodes tapajonicus					0		0			0	1	0	125693.94	1980
Gonatodes vittatus	SQUAMATA	SPHAERODACTYLIDAE	(Lichtenstein, 1856)	Least Concern	0		3.1	Stable		1	1	0	276051.14	1856
Gonionotophis klingi	SQUAMATA	LAMPROPHIIDAE	Matschie, 1893	Least Concern	0		3.1	Unknown		1	0	0	351787.43	1893
Goniurosaurus araneus					0		0			1	1	0	10	1999
Goniurosaurus bawanglingensis	SQUAMATA	EUBLEPHARIDAE	Grismer, Haitao, Orlov ; Anajeva, 2002	Endangered	0	B1ab(iii,v)	3.1	Decreasing		0	1	0	1879.61	2002
Goniurosaurus catbaensis	SQUAMATA	EUBLEPHARIDAE	Ziegler, Truong, Schmitz, Stenke, R??sler, 2008	Endangered	0	B1ab(ii,iii)+2ab(ii,iii)	3.1	Unknown		0	1	0	167.88	2008
Goniurosaurus hainanensis					0		0			1	1	0	19211.02	1908
Goniurosaurus huuliensis	SQUAMATA	EUBLEPHARIDAE	Orlov, Ryabov, Nguyen, Nguyen ; Ho, 2008	Critically Endangered	0	B1ab(iii)	3.1	Unknown		0	1	0	10	2008
Goniurosaurus kuroiwae	SQUAMATA	EUBLEPHARIDAE	(Namiye, 1912)	Vulnerable	0	B2ab(iii,v)	3.1	Decreasing		1	1	0	1600.94	1912
Goniurosaurus liboensis	SQUAMATA	EUBLEPHARIDAE	Wang, Yang ; Grismer, 2013	Endangered	0	B1ab(iii,v)	3.1	Decreasing		0	1	0	19.99	2013
Goniurosaurus lichtenfelderi	SQUAMATA	EUBLEPHARIDAE	(Mocquard, 1897)	Vulnerable	0	B1ab(iii,v)	3.1	Decreasing		1	1	0	22686.03	1897
Goniurosaurus luii					0		0			1	1	0	13347.89	1999
Goniurosaurus orientalis	SQUAMATA	EUBLEPHARIDAE	(Maki, 1931)	Endangered	0	B1ab(iii)+2ab(iii)	3.1	Decreasing		1	1	0	23.21	1931
Goniurosaurus sengokui					0		0			1	1	0		2017
Goniurosaurus splendens	SQUAMATA	EUBLEPHARIDAE	(Nakamura ; U??no, 1959)	Endangered	0	B1ab(iii,v)+2ab(iii,v)	3.1	Decreasing		1	1	0	248.88	1959
Goniurosaurus toyamai					0		0			1	1	0	18.93	1994
Goniurosaurus yamashinae	SQUAMATA	EUBLEPHARIDAE	(Okada, 1936)	Critically Endangered	0	B1ab(iii)	3.1	Decreasing		1	1	0	58.12	1936
Goniurosaurus yingdeensis	SQUAMATA	EUBLEPHARIDAE	Wang, Yang ; Cui, 2010	Critically Endangered	0	B1ab(iii)	3.1	Decreasing		0	1	0	19.99	2010
Gonocephalus bellii	SQUAMATA	AGAMIDAE	(Dumuril ; Bibon, 1837)	Least Concern	0		3.1	Unknown		1	1	0	74250.3	1837
Gonocephalus beyschlagi					0		0			1	0	0	52204.53	1892
Gonocephalus chamaeleontinus					0		0			1	1	0	220881.23	1768
Gonocephalus doriae	SQUAMATA	AGAMIDAE	Peters, 1871	Least Concern	0		3.1	Unknown		0	1	0	66513.51	1871
Gonocephalus grandis	SQUAMATA	AGAMIDAE	(Gray, 1845)	Least Concern	0		3.1	Unknown		1	1	0	1315569.65	1845
Gonocephalus kuhlii					0		0			0	1	0	17595.9	1851
Gonocephalus liogaster					0		0			1	0	0	459135.52	1872
Gonocephalus megalepis					0		0			0	1	0	2589.6	1860
Gonyosoma boulengeri					0		0			1	1	0	77217.09	1897
Gonyosoma frenatum					0		0			1	1	0		1853
Gonyosoma jansenii					0		0			0	1	0	56018.28	1859
Gonyosoma oxycephalum	SQUAMATA	COLUBRIDAE	(Boie, 1827)	Least Concern	0		3.1	Decreasing		1	1	0	2772365.63	1827
Gonyosoma prasinum					0		0			1	1	0		1854
Gopherus agassizii	TESTUDINES	TESTUDINIDAE	(Cooper, 1863)	Vulnerable	II	A1acde+2cde	2.3		US	1	1	1	180035.32	1861
Gopherus berlandieri	TESTUDINES	TESTUDINIDAE	(Agassiz, 1857)	Lower Risk/least concern	II		2.3		MX, US	1	1	1	246436.95	1857
Gopherus evgoodei	TESTUDINES	TESTUDINIDAE	Edwards, Karl, Vaughn, Rosen, Mel??ndez Torres ; Murphy, 2016	Vulnerable	II	A4ce	3.1	Decreasing		1	1	1		2016
Gopherus flavomarginatus	TESTUDINES	TESTUDINIDAE	(Legler, 1959)	Critically Endangered	I	A4bcd	3.1	Decreasing	MX, US	1	1	1	43054.27	1959
Gopherus morafkai					II		0			1	1	1	341633.17	2011
Gopherus polyphemus	TESTUDINES	TESTUDINIDAE	(Daudin, 1802)	Vulnerable	II	A1acde	2.3		US	0	1	1	351425.39	1802
Gowidon longirostris					0		0			1	1	0		1883
Gracililima nyassae	SQUAMATA	LAMPROPHIIDAE	(G�nther, 1888)	Least Concern	0		3.1	Unknown		1	0	0		1888
Graptemys barbouri	TESTUDINES	EMYDIDAE	Carr ; Marchand, 1942	Vulnerable	III	A2bcde	3.1	Decreasing	US	0	1	1	111838.94	1942
Graptemys caglei	TESTUDINES	EMYDIDAE	Haynes ; McKown, 1974	Endangered	III	A2c+4c; B2ab(iii)	3.1	Decreasing	US	1	0	1	19152.41	1974
Graptemys ernsti	TESTUDINES	EMYDIDAE	Lovich ; McCoy, 1992	Near Threatened	III		3.1	Decreasing	US	0	1	1	20379.33	1992
Graptemys flavimaculata	TESTUDINES	EMYDIDAE	Cagle, 1954	Vulnerable	III	A2bce+4ce	3.1	Decreasing	US	1	1	1	66547.32	1954
Graptemys geographica	TESTUDINES	EMYDIDAE	(LeSueur, 1817)	Least Concern	III		3.1	Stable	CA, US	1	1	1	2908099.31	1817
Graptemys gibbonsi	TESTUDINES	EMYDIDAE	Lovich ; McCoy, 1992	Endangered	III	A2bce+4ce	3.1	Decreasing	US	0	1	1	46002.43	1992
Graptemys nigrinoda	TESTUDINES	EMYDIDAE	Cagle, 1954	Least Concern	III		3.1	Stable	US	0	1	1	104604.78	1954
Graptemys oculifera	TESTUDINES	EMYDIDAE	(Baur, 1890)	Vulnerable	III	B2ab(iii)	3.1	Unknown	US	1	1	1	29952.75	1890
Graptemys ouachitensis	TESTUDINES	EMYDIDAE	Cagle, 1953	Least Concern	III		3.1	Stable	US	1	1	1	627924.81	1953
Graptemys pearlensis	TESTUDINES	EMYDIDAE	Ennen, Lovich, Kreiser, Selman ; Qualls, 2010	Endangered	III	A1bcde+4bcde	3.1	Decreasing	US	0	1	1	13216.48	2010
Graptemys pseudogeographica	TESTUDINES	EMYDIDAE	(Gray, 1831)	Least Concern	III		3.1	Unknown	US	1	1	1	1796277.61	1831
Graptemys pulchra	TESTUDINES	EMYDIDAE	Baur, 1893	Near Threatened	III		3.1	Unknown	US	0	1	1	158356.1	1893
Graptemys sabinensis					III		0			1	1	1	32025.62	1953
Graptemys versa	TESTUDINES	EMYDIDAE	Stejneger, 1925	Least Concern	III		3.1	Stable	US	1	1	1	44403.23	1925
Grayia ornata					0		0			1	0	0	3640524.38	1866
Grayia smithii					0		0			1	1	0	6672456.07	1818
Grayia tholloni					0		0			1	0	0	3246963.29	1897
Gyalopion quadrangulare	SQUAMATA	COLUBRIDAE	(Gunther, 1893)	Least Concern	0		3.1	Stable		0	1	0	147482.29	1893
Gymnodactylus geckoides	SQUAMATA	GEKKONIDAE	Spix, 1825	Least Concern	0		3.1	Unknown		1	0	0	109161.46	1825
Gymnophthalmus speciosus	SQUAMATA	GYMNOPHTHALMIDAE	(Hallowell, 1861)	Least Concern	0		3.1	Unknown		1	0	0	719131.81	1861
Gymnophthalmus underwoodi	SQUAMATA	GYMNOPHTHALMIDAE	Grant, 1958	Least Concern	0		3.1	Unknown		0	1	0	1349684.08	1958
Haemodracon riebeckii	SQUAMATA	PHYLLODACTYLIDAE	(Peters, 1882)	Least Concern	0		3.1	Unknown		0	1	0	3664	1882
Haemodracon trachyrhinus	SQUAMATA	PHYLLODACTYLIDAE	(Boulenger, 1899)	Least Concern	0		3.1	Unknown		0	1	0	3622.53	1899
Hapsidophrys lineatus					0		0			1	0	0	3388786.85	1856
Hapsidophrys smaragdinus					0		0			1	1	0		1837
Hardella thurjii	TESTUDINES	GEOEMYDIDAE	(Gray, 1831)	Vulnerable	II	A1cd+2cd	2.3		BD, IN, NP, PK	1	1	0	1274224.35	1831
Harpesaurus beccarii					0		0			0	1	0	19.99	1888
Hebius modestum	SQUAMATA	NATRICIDAE	(G�nther, 1875)	Least Concern	0		3.1	Unknown		1	0	0	275024.69	1875
Hebius sanguineum	SQUAMATA	NATRICIDAE	(Smedley, 1931)	Least Concern	0		3.1	Unknown		0	1	0	478.43	1932
Hebius vibakari					0		0			0	1	0	1238785.76	1826
Helicops angulatus					0		0			1	0	0	10432290.78	1758
Helicops leopardinus					0		0			1	0	0	13877596.43	1837
Helicops polylepis					0		0			1	0	0	6487501.45	1861
Heliobolus lugubris					0		0			1	0	0	2092735.75	1838
Heliobolus spekii					0		0			1	1	0	1716701.88	1872
Hellenolacerta graeca	SQUAMATA	LACERTIDAE	(Bedriaga, 1886)	Near Threatened	0		3.1	Decreasing		0	1	0	23758.96	1886
Heloderma horridum	SQUAMATA	HELODERMATIDAE	(Weigmann, 1829)	Least Concern	I		3.1	Decreasing	GT	1	1	1	218455.7	1829
Heloderma suspectum	SQUAMATA	HELODERMATIDAE	Cope, 1869	Near Threatened	II		3.1	Decreasing	MX, US	1	1	1	338463.69	1869
Helophis schoutedeni					0		0			1	0	0	381543.87	1942
Hemachatus haemachatus	SQUAMATA	ELAPIDAE	(Bonnaterre, 1790)	Least Concern	0		3.1	Stable		1	1	0	763272.96	1790
Hemiaspis damelii	SQUAMATA	ELAPIDAE	(G�nther, 1876)	Endangered	0	B2ab(iii)	3.1	Decreasing		0	1	0	413691.55	1876
Hemiaspis signata	SQUAMATA	ELAPIDAE	(Jan, 1859)	Least Concern	0		3.1	Stable		0	1	0	346907.99	1859
Hemicordylus capensis	SQUAMATA	CORDYLIDAE	(A. Smith, 1838)	Least Concern	II		3.1	Stable		1	0	1	63829.52	1838
Hemicordylus nebulosus	SQUAMATA	CORDYLIDAE	Mouton ; Van Wyk, 1995	Vulnerable	II	D2	3.1	Stable	ZA	0	0	1	3409.73	1995
Hemidactylus adensis					0		0			0	1	0	2377.41	2015
Hemidactylus albituberculatus					0		0			0	1	0	56618.17	2012
Hemidactylus albopunctatus					0		0			0	1	0	351191.84	1947
Hemidactylus alkiyumii					0		0			0	1	0	4813.16	2012
Hemidactylus angulatus					0		0			1	1	0	9031565.16	1854
Hemidactylus awashensis					0		0			0	1	0	366.4	2015
Hemidactylus brookii	SQUAMATA	GEKKONIDAE	Gray, 1845	Least Concern	0		3.1	Unknown		1	1	0	15488305.47	1845
Hemidactylus craspedotus					0		0			1	0	0	126595.48	1890
Hemidactylus dawudazraqi					0		0			1	0	0	7661.93	2011
Hemidactylus echinus					0		0			0	1	0	105467.91	1875
Hemidactylus fasciatus					0		0			1	1	0	1866511.78	1842
Hemidactylus flaviviridis					0		0			0	1	0	3736164.3	1835
Hemidactylus frenatus	SQUAMATA	GEKKONIDAE	Schlegel in Dumuril ; Bibron, 1836	Least Concern	0		3.1	Stable		1	1	0	9285897.85	1836
Hemidactylus garnotii					0		0			1	1	0	6912348.19	1836
Hemidactylus giganteus	SQUAMATA	GEKKONIDAE	Stoliczka, 1871	Least Concern	0		3.1	Unknown		0	1	0	334665.63	1871
Hemidactylus granosus					0		0			1	1	0	3204.7	1827
Hemidactylus imbricatus	SQUAMATA	GEKKONIDAE	Bauer, Giri, Greenbaum, Jackman, Dharne ; Schouche, 2009	Least Concern	0		3.1	Unknown		1	1	0	141347.83	2008
Hemidactylus inintellectus	SQUAMATA	GEKKONIDAE	Sindaco, Ziliani, Razzetti, Pupin ; Grieco, 2009	Least Concern	0		3.1	Unknown		1	1	0	3622.53	2009
Hemidactylus ituriensis					0		0			1	0	0	37872.44	1919
Hemidactylus kamdemtohami					0		0			0	1	0	41334.4	2002
Hemidactylus kangerensis					0		0			0	1	0		2017
Hemidactylus lankae					0		0			1	0	0	16295.17	1953
Hemidactylus lavadeserticus					0		0			1	0	0	19.99	1997
Hemidactylus lemurinus	SQUAMATA	GEKKONIDAE	Arnold, 1980	Data Deficient	0		3.1	Unknown		0	1	0	41395.4	1980
Hemidactylus leschenaultii					0		0			0	1	0	1810163.69	1836
Hemidactylus longicephalus					0		0			1	0	0	527800.49	1873
Hemidactylus mabouia					0		0			1	1	0	11057042.17	1818
Hemidactylus macropholis					0		0			1	0	0	841328.07	1896
Hemidactylus maculatus	SQUAMATA	GEKKONIDAE	Dumuril ; Bibron, 1836	Least Concern	0		3.1	Unknown		0	1	0	438613.63	1836
Hemidactylus mandebensis					0		0			0	1	0	19.99	2015
Hemidactylus mercatorius	SQUAMATA	GEKKONIDAE	Gray, 1842	Least Concern	0		3.1	Increasing		0	1	0	619183.04	1842
Hemidactylus parvimaculatus					0		0			1	0	0	65076.54	1953
Hemidactylus platycephalus					0		0			1	1	0	1852534.71	1854
Hemidactylus platyurus					0		0			1	1	0	6342239.98	1797
Hemidactylus prashadi	SQUAMATA	GEKKONIDAE	Smith, 1935	Least Concern	0		3.1	Unknown		1	1	0	54569.11	1935
Hemidactylus robustus			(Heyden, 1832)		0		0			1	1	0	2634681.07	1827
Hemidactylus ruspolii					0		0			0	1	0	578030.29	1896
Hemidactylus sahgali					0		0			1	1	0		2018
Hemidactylus squamulatus	SQUAMATA	GEKKONIDAE	Tornier, 1896	Least Concern	0		3.1	Unknown		1	1	0	571212.02	1896
Hemidactylus stejnegeri	SQUAMATA	GEKKONIDAE	Ota ; Hikida, 1989	Least Concern	0		3.1	Stable		1	0	0	143854.92	1989
Hemidactylus sushilduttai					0		0			0	1	0		2017
Hemidactylus tanganicus	SQUAMATA	GEKKONIDAE	Loveridge, 1929	Data Deficient	0		3.1	Unknown		0	1	0	26775.51	1929
Hemidactylus tenkatei					0		0			1	0	0	14401.62	1895
Hemidactylus triedrus					0		0			1	1	0	223885.09	1802
Hemidactylus turcicus	SQUAMATA	GEKKONIDAE	(Linnaeus, 1758)	Least Concern	0		3.1	Increasing		1	1	0	2425842.71	1758
Hemidactylus ulii					0		0			1	1	0	15527.9	2013
Hemidactylus vanam					0		0			0	1	0		2018
Hemidactylus whitakeri					0		0			1	1	0		2018
Hemidactylus yerburii					0		0			1	0	0	1206005.95	1895
Hemiergis initialis	SQUAMATA	SCINCIDAE	(Werner, 1910)	Least Concern	0		3.1	Stable		1	0	0	320642.16	1910
Hemiergis peronii	SQUAMATA	SCINCIDAE	(Gray, 1831)	Least Concern	0		3.1	Stable		1	0	0	620683.43	1831
Hemiergis quadrilineata					0		0			1	0	0	24513.31	1839
Hemiphyllodactylus aurantiacus	SQUAMATA	GEKKONIDAE	(Beddome, 1870)	Least Concern	0		3.1	Unknown		1	0	0	115970.43	1870
Hemiphyllodactylus indosobrinus					0		0			1	0	0		2019
Hemiphyllodactylus typus					0		0			1	1	0	2729249.69	1860
Hemiphyllodactylus uga					0		0			1	0	0		2018
Hemiphyllodactylus yunnanensis					0		0			1	0	0	644269.24	1903
Hemitheconyx caudicinctus	SQUAMATA	EUBLEPHARIDAE	(Dumuril, 1851)	Least Concern	0		3.1	Unknown		1	1	0	2094670.66	1851
Hemitheconyx taylori					0		0			1	1	0	276177.79	1930
Hemorrhois hippocrepis	SQUAMATA	COLUBRIDAE	(Linnaeus, 1758)	Least Concern	0		3.1	Stable		0	1	0	885713.38	1758
Hemorrhois nummifer	SQUAMATA	COLUBRIDAE	(Reuss, 1834)	Least Concern	0		3.1	Unknown		0	1	0	557180.32	1834
Hemorrhois ravergieri	SQUAMATA	COLUBRIDAE	(M�n�tries, 1832)	Least Concern	0		3.1	Stable		1	1	0	8966716.86	1832
Heosemys annandalii	TESTUDINES	GEOEMYDIDAE	(Boulenger in Annandale ; Robinson, 1903)	Endangered	II	A1cd+2d	2.3		KH, LA, MY, MM, TH, VN	1	1	1	455632.55	1903
Heosemys depressa	TESTUDINES	GEOEMYDIDAE	(Anderson, 1875)	Critically Endangered	II	A2cd; B1+2c	2.3		MM	1	1	1	18478.69	1875
Heosemys grandis	TESTUDINES	GEOEMYDIDAE	(Gray, 1860)	Vulnerable	II	A1d+2cd	2.3		KH, LA, MY, MM, SG, TH, VN	1	1	1	934715.26	1860
Heosemys spinosa	TESTUDINES	GEOEMYDIDAE	(Gray, 1830)	Endangered	II	A1bcd	2.3		BN, ID, MY, MM, PH, SG, TH	1	1	1	1484721.1	1831
Heremites auratus	SQUAMATA	SCINCIDAE	(Linnaeus, 1758)	Least Concern	0		3.1	Stable		0	1	0		1758
Heremites septemtaeniatus	SQUAMATA	SCINCIDAE	(Reuss, 1834)	Least Concern	0		3.1	Stable		0	1	0		1834
Heremites vittatus	SQUAMATA	SCINCIDAE	(Olivier, 1804)	Least Concern	0		3.1	Stable		0	1	0		1804
Hesperoedura reticulata	SQUAMATA	DIPLODACTYLIDAE	(Bustard, 1969)	Least Concern	0		3.1	Stable		1	1	0	112505.61	1969
Heterodactylus imbricatus	SQUAMATA	GYMNOPHTHALMIDAE	Spix, 1825	Least Concern	0		3.1	Unknown		1	0	0	260989.77	1825
Heterodon kennerlyi					0		0			1	1	0	861474.37	1860
Heterodon nasicus	SQUAMATA	DIPSADIDAE	Baird ; Girard, 1852	Least Concern	0		3.1	Stable		1	1	0	1579310.59	1852
Heterodon platirhinos	SQUAMATA	DIPSADIDAE	Latreille, 1801	Least Concern	0		3.1	Stable		1	1	0	3225450.42	1801
Heterodon simus	SQUAMATA	DIPSADIDAE	(Linnaeus, 1766)	Vulnerable	0	C1+2a(i)	3.1	Decreasing		1	1	0	303694.93	1766
Heteronotia binoei	SQUAMATA	GEKKONIDAE	(Gray, 1845)	Least Concern	0		3.1	Stable		1	1	0	7117826.33	1845
Heteronotia planiceps	SQUAMATA	GEKKONIDAE	Storr, 1989	Least Concern	0		3.1	Stable		1	0	0	258114.93	1989
Heteronotia spelea	SQUAMATA	GEKKONIDAE	(Kluge, 1963)	Least Concern	0		3.1	Stable		1	0	0	1691032.54	1963
Hierophis gemonensis	SQUAMATA	COLUBRIDAE	(Laurenti, 1768)	Least Concern	0		3.1	Stable		0	1	0	110762.1	1768
Hierophis viridiflavus	SQUAMATA	COLUBRIDAE	(Lac�p�de, 1789)	Least Concern	0		3.1	Stable		0	1	0	654948	1789
Holaspis G�ntheri					0		0			1	1	0	1823996.27	1863
Holaspis laevis					0		0			1	1	0	558016.25	1896
Holbrookia approximans					0		0			1	0	0	840052.22	1859
Holbrookia elegans	SQUAMATA	PHRYNOSOMATIDAE	Bocourt, 1874	Least Concern	0		3.1	Stable		1	0	0	182676.56	1874
Holbrookia lacerata	SQUAMATA	PHRYNOSOMATIDAE	Cope, 1880	Near Threatened	0		3.1	Decreasing		1	0	0	260609	1880
Holbrookia maculata	SQUAMATA	PHRYNOSOMATIDAE	Girard, 1851	Least Concern	0		3.1	Stable		1	0	0	1999706.15	1851
Holcosus chaitzami	SQUAMATA	TEIIDAE	(Stuart, 1942)	Data Deficient	0		3.1	Unknown		1	0	0	15671.8	1942
Holcosus festivus	SQUAMATA	TEIIDAE	(Lichtenstein, 1856)	Least Concern	0		3.1	Stable		1	0	0	444362.73	1856
Holcosus niceforoi	SQUAMATA	TEIIDAE	(Dunn, 1943)	Least Concern	0		3.1	Unknown		1	0	0	5348.55	1943
Holcosus undulatus	SQUAMATA	TEIIDAE	(Wiegmann, 1834)	Least Concern	0		3.1	Stable		1	1	0	735419.11	1834
Holodactylus africanus					0		0			1	1	0	103359.02	1893
Homalopsis buccata	SQUAMATA	HOMALOPSIDAE	(Linnaeus, 1758)	Least Concern	0		3.1	Unknown		1	1	1	1449529.17	1758
Homalopsis mereljcoxi					0		0			1	1	1	16257	2012
Homalopsis nigroventralis	SQUAMATA	HOMALOPSIDAE	Deuve, 1970	Least Concern	0		3.1	Unknown		1	1	1	27186.46	1970
Homalopsis semizonata					0		0			1	1	1	46255.8	1855
Homonota fasciata	SQUAMATA	PHYLLODACTYLIDAE	(Dumuril ; Bibron, 1831)	Least Concern	0		3.1	Unknown		1	1	0	2461577.11	1836
Homonota horrida					0		0			1	1	0		1861
Homonota uruguayensis					0		0			0	1	0	184092.76	1961
Homopholis arnoldi					0		0			1	0	0	660937.84	1944
Homopholis fasciata					0		0			1	1	0	304554.64	1890
Homopholis mulleri	SQUAMATA	GEKKONIDAE	Visser, 1987	Least Concern	0		3.1	Unknown		0	1	0	16363.36	1987
Homopholis walbergii					0		0			1	1	0	606099.88	1849
Homopus areolatus	TESTUDINES	TESTUDINIDAE	(Thunberg, 1787)	Least Concern	II		3.1	Decreasing	ZA	1	1	1	279355.51	1787
Homopus femoralis	TESTUDINES	TESTUDINIDAE	Boulenger, 1888	Least Concern	II		3.1	Unknown	LS, ZA	0	0	1	283403.41	1888
Hoplodactylus duvaucelii	SQUAMATA	DIPLODACTYLIDAE	(Dumuril ; Bibron, 1836)	Near Threatened	III	D2	3.1	Stable	NZ	1	1	0	7706.11	1836
Hormonotus modestus					0		0			1	0	0	2925724.86	1854
Hydrodynastes gigas					II		0			1	1	1	7995974.56	1854
Hydrodynastes melanogigas					0		0			0	1	0	52695.08	2007
Hydromedusa maximiliani	TESTUDINES	CHELIDAE	(Mikan, 1825)	Vulnerable	0	B1+2cd	2.3			0	1	0	238996.76	1820
Hydromedusa tectifera					0		0			1	1	0	1900091.7	1869
Hydrophis bituberculatus	SQUAMATA	ELAPIDAE	Peters, 1872	Data Deficient	0		3.1	Unknown		1	0	0		1873
Hydrophis curtus	SQUAMATA	ELAPIDAE	(Shaw, 1802)	Least Concern	0		3.1	Unknown		1	0	1		1802
Hydrophis cyanocinctus	SQUAMATA	ELAPIDAE	Daudin, 1803	Least Concern	0		3.1	Unknown		1	0	0		1803
Hydrophis hardwickii					0		0			1	0	1		1834
Hydrophis inornatus	SQUAMATA	ELAPIDAE	(Gray, 1849)	Data Deficient	0		3.1	Unknown		1	0	0		1849
Hydrophis lamberti	SQUAMATA	ELAPIDAE	Smith, 1917	Least Concern	0		3.1	Unknown		1	0	0		1917
Hydrophis melanocephalus	SQUAMATA	ELAPIDAE	Gray, 1849	Data Deficient	0		3.1	Unknown		1	0	1		1849
Hydrophis ocellatus	SQUAMATA	ELAPIDAE	Gray, 1849	Least Concern	0		3.1	Unknown		1	0	0		1849
Hydrophis ornatus	SQUAMATA	ELAPIDAE	(Gray, 1842)	Least Concern	0		3.1	Unknown		1	0	0		1842
Hydrophis platurus	SQUAMATA	ELAPIDAE	(Linnaeus, 1766)	Least Concern	0		3.1	Stable		1	0	0		1766
Hydrophis spiralis	SQUAMATA	ELAPIDAE	(Shaw, 1802)	Least Concern	0		3.1	Unknown		1	0	1		1802
Hydrops caesurus	SQUAMATA	DIPSADIDAE	Scrocchi, Lucia-Ferreira, Giraudo, Avila ; Motte, 2005	Least Concern	0		3.1	Unknown		1	0	0	530114.63	2005
Hydrops martii	SQUAMATA	DIPSADIDAE	(Wagler, 1824)	Least Concern	0		3.1	Unknown		1	1	0	4906750.19	1824
Hydrops triangularis					0		0			1	0	0	7399920.58	1824
Hydrosaurus amboinensis					0		0			1	1	0	288446.98	1768
Hydrosaurus pustulatus	SQUAMATA	AGAMIDAE	(Eschscholtz, 1829)	Vulnerable	0	A2acd+4acde	3.1	Decreasing		1	1	0	152924.17	1829
Hydrosaurus weberi					0		0			1	1	0	10411.91	1911
Hypnale hypnale					0		0			0	1	0	156247.11	1820
Hypsiglena affinis					0		0			1	0	0	8541.26	1894
Hypsiglena catalinae					0		0			1	0	0	30.81	1966
Hypsiglena chlorophaea	SQUAMATA	DIPSADIDAE	Cope, 1860	Least Concern	0		3.1	Stable		1	1	0	1142158.65	1860
Hypsiglena jani	SQUAMATA	DIPSADIDAE	(Dug�s, 1865)	Least Concern	0		3.1	Stable		1	1	0	1606900.69	1865
Hypsiglena ochrorhynchus					0		0			1	0	0		1860
Hypsiglena torquata	SQUAMATA	DIPSADIDAE	(G�nther, 1860)	Least Concern	0		3.1	Stable		1	1	0	126243.31	1860
Hypsilurus binotatus	SQUAMATA	AGAMIDAE	(Meyer, 1874)	Least Concern	0		3.1	Unknown		0	1	0	347638.15	1874
Hypsilurus godeffroyi	SQUAMATA	AGAMIDAE	(Peters, 1867)	Data Deficient	0		3.1	Unknown		1	1	0	330.59	1867
Hypsilurus longi	SQUAMATA	AGAMIDAE	(MacLeay, 1877)	Least Concern	0		3.1	Stable		1	1	0	51893.32	1877
Hypsilurus macrolepis	SQUAMATA	AGAMIDAE	Peters, 1872	Near Threatened	0		3.1	Stable		1	1	0	3331.23	1872
Hypsilurus magnus	SQUAMATA	AGAMIDAE	Manthey ; Denzer, 2006	Least Concern	0		3.1	Unknown		0	1	0	334153.93	2006
Hypsilurus nigrigularis	SQUAMATA	AGAMIDAE	(Meyer, 1874)	Data Deficient	0		3.1	Unknown		0	1	0	23.52	1874
Hypsirhynchus parvifrons	SQUAMATA	DIPSADIDAE	(Cope, 1862)	Least Concern	0		3.1	Unknown		0	1	0	73120.19	1862
Hypsiscopus plumbea					0		0			1	1	1	1211163.45	1827
Iberolacerta cyreni	SQUAMATA	LACERTIDAE	(M�ller ; Helmich, 1937)	Endangered	0	B1ab(iii)	3.1	Decreasing		0	1	0	6609.44	1937
Iberolacerta galani	SQUAMATA	LACERTIDAE	Arribas, Carranza and Odierna, 2006	Near Threatened	0		3.1	Unknown		0	1	0	4889.61	2006
Iberolacerta horvathi	SQUAMATA	LACERTIDAE	(M�HELY, 1904)	Near Threatened	0		3.1	Stable		0	1	0	48428.07	1904
Iberolacerta monticola	SQUAMATA	LACERTIDAE	(Boulenger, 1905)	Vulnerable	0	B1ab(iii)	3.1	Decreasing		0	1	0	42969.42	1905
Ichnotropis bivittata					0		0			1	0	0	1018232.06	1866
Ichnotropis capensis					0		0			1	0	0	2687195.13	1838
Ichnotropis chapini					0		0			1	0	0	2988.84	1919
Iguana delicatissima	SQUAMATA	IGUANIDAE	Laurenti, 1768	Critically Endangered	II	A3ce	3.1	Decreasing	AI, AG, DM, GP, MQ, AN, KN	1	1	1	4539.57	1768
Iguana iguana	SQUAMATA	IGUANIDAE	(Linnaeus, 1758)	Least Concern	II		3.1	Unknown	AI, AW, BB, BZ, BO, BR, VG, KY, CO, CR, EC, SV, GF, GD, GP, GT, GY, HN, MX, MS, AN, NI, PA, PY, PE, PR, LC, VC, SR, TT, US, VE, VI	1	1	1	13246556.09	1758
Imantodes cenchoa	SQUAMATA	DIPSADIDAE	(Linnaeus, 1758)	Least Concern	0		3.1	Stable		1	1	0	14194301.3	1758
Imantodes gemmistratus	SQUAMATA	DIPSADIDAE	(Cope, 1861)	Least Concern	0		3.1	Stable		1	0	0	372245	1861
Indotestudo elongata	TESTUDINES	TESTUDINIDAE	(Blyth, 1853)	Critically Endangered	II	A2cd	3.1	Decreasing	BD, BT, KH, CN, IN, LA, MY, MM, NP, TH, VN	1	1	1	2793925.48	1854
Indotestudo forstenii	TESTUDINES	TESTUDINIDAE	(Schlegel ; M�ller, 1845)	Endangered	II	A1cd+2cd	2.3		ID	1	1	1	72782.63	1844
Indotestudo travancorica	TESTUDINES	TESTUDINIDAE	(Boulenger, 1907)	Vulnerable	II	A1cd	2.3		IN	1	1	1	74633.28	1907
Indotyphlops braminus					0		0			1	1	0	3281363.74	1803
Indotyphlops pammeces	SQUAMATA	TYPHLOPIDAE	(G�nther, 1864)	Least Concern	0		3.1	Unknown		1	0	0	28334.86	1864
Insulasaurus wrighti					0		0			1	0	0	3166.66	1925
Intellagama lesueurii	SQUAMATA	AGAMIDAE	(Gray, 1831)	Least Concern	0		3.1	Stable		0	1	0	783415.3	1831
Japalura tricarinata	SQUAMATA	AGAMIDAE	(Blyth, 1853)	Least Concern	0		3.1	Stable		0	1	0	99537.52	1853
Karusasaurus jordani					II		0			1	0	1	179288.58	1936
Karusasaurus polyzonus	SQUAMATA	CORDYLIDAE	(A. Smith, 1838)	Least Concern	II		3.1	Stable		1	1	1	728229.23	1838
Kentropyx altamazonica	SQUAMATA	TEIIDAE	(Cope, 1876)	Least Concern	0		3.1	Stable		1	0	0	3381017.92	1875
Kentropyx borckiana	SQUAMATA	TEIIDAE	(Peters, 1869)	Least Concern	0		3.1	Unknown		1	1	0	211725.26	1869
Kentropyx calcarata					0		0			1	1	0	7229319.87	1825
Kentropyx pelviceps	SQUAMATA	TEIIDAE	(Cope, 1868)	Least Concern	0		3.1	Stable		1	0	0	2804494.83	1868
Kentropyx striata	SQUAMATA	TEIIDAE	(Daudin, 1802)	Least Concern	0		3.1	Stable		0	1	0	1958269.03	1802
Kinixys belliana					II		0			1	1	1	3505270.98	1831
Kinixys erosa	TESTUDINES	TESTUDINIDAE	(Schweigger, 1812)	Data Deficient	II		2.3		AO, BJ, BF, CM, CF, CG, CI, CD, GQ, GA, GM, GH, GN, GW, LR, NG, RW, SN, SL, TG, UG	1	1	1	4320035.81	1812
Kinixys homeana	TESTUDINES	TESTUDINIDAE	Bell, 1827	Vulnerable	II	A2cd	3.1	Decreasing	BJ, CM, CI, CD, GQ, GA, GH, LR, NG, SL, TG	1	1	1	1395870.49	1827
Kinixys lobatsiana	TESTUDINES	TESTUDINIDAE	Power, 1927	Vulnerable	II	A4cde	3.1	Decreasing	BW, ZA	1	1	1	182235.09	1927
Kinixys natalensis	TESTUDINES	TESTUDINIDAE	Hewitt, 1935	Vulnerable	II	A4c	3.1	Decreasing	SZ, MZ, ZA	1	1	1	107941.14	1935
Kinixys nogueyi					II		0			1	1	1	2964476.18	1886
Kinixys spekii					II		0			1	1	1	3686379.2	1863
Kinixys zombensis					II		0			1	1	1	1003147.73	1931
Kinosternon acutum	TESTUDINES	KINOSTERNIDAE	Gray, 1831	Lower Risk/near threatened	0		2.3			1	1	0	211459.04	1831
Kinosternon angustipons	TESTUDINES	KINOSTERNIDAE	Legler, 1965	Vulnerable	0	B1+2c	2.3			1	1	0	12229.67	1965
Kinosternon baurii	TESTUDINES	KINOSTERNIDAE	(Garman, 1891)	Least Concern	0		3.1	Unknown		1	1	0	305755.88	1891
Kinosternon chimalhuaca	TESTUDINES	KINOSTERNIDAE	Berry, Seidel ; Iverson in Rogner, 1997	Least Concern	0		3.1	Unknown		0	1	0	46568.21	1997
Kinosternon creaseri	TESTUDINES	KINOSTERNIDAE	Hartweg, 1934	Least Concern	0		3.1	Stable		0	1	0	81228.11	1934
Kinosternon durangoense	TESTUDINES	KINOSTERNIDAE	Iverson, 1979	Data Deficient	0		3.1	Unknown		1	0	0	30797.8	1979
Kinosternon flavescens	TESTUDINES	KINOSTERNIDAE	(Agassiz, 1857)	Least Concern	0		3.1	Unknown		1	1	0	2565125.86	1857
Kinosternon herrerai	TESTUDINES	KINOSTERNIDAE	Stejneger, 1925	Near Threatened	0		3.1	Decreasing		1	1	0	57127.65	1925
Kinosternon hirtipes	TESTUDINES	KINOSTERNIDAE	(Wagler, 1833)	Least Concern	0		3.1	Decreasing		0	1	0	542978.59	1830
Kinosternon integrum	TESTUDINES	KINOSTERNIDAE	LeConte, 1854	Least Concern	0		3.1	Stable		1	1	0	687179.96	1854
Kinosternon leucostomum					0		0			1	1	0	1180407.81	1851
Kinosternon oaxacae	TESTUDINES	KINOSTERNIDAE	Berry ; Iverson, 1980	Data Deficient	0		3.1	Unknown		1	1	0	20558.59	1980
Kinosternon scorpioides					0		0			1	1	0	10523080.31	1766
Kinosternon sonoriense	TESTUDINES	KINOSTERNIDAE	LeConte, 1854	Near Threatened	0		3.1	Unknown		0	1	0	306193.38	1854
Kinosternon steindachneri					0		0			1	1	0		1906
Kinosternon stejnegeri					0		0			1	0	0		1938
Kinosternon subrubrum	TESTUDINES	KINOSTERNIDAE	(Lac�p�de, 1788)	Least Concern	0		3.1	Unknown		1	1	0	1745412.83	1789
Kinyongia adolfifriderici	SQUAMATA	CHAMAELEONIDAE	(Sternfeld, 1912)	Least Concern	II		3.1	Unknown	BI, CD, RW, UG	1	0	1	124758.42	1912
Kinyongia boehmei	SQUAMATA	CHAMAELEONIDAE	(Lutzmann ; Necas, 2002)	Near Threatened	II		3.1	Unknown	KE	1	1	1	454.71	2002
Kinyongia carpenteri	SQUAMATA	CHAMAELEONIDAE	(Parker, 1929)	Near Threatened	II		3.1	Decreasing	CD, UG	0	0	1	7981.71	1929
Kinyongia excubitor	SQUAMATA	CHAMAELEONIDAE	(Barbour, 1911)	Vulnerable	II	B1ab(i,ii,iii)+2ab(i,ii,iii)	3.1	Stable	KE	1	0	0	4630.37	1911
Kinyongia fischeri	SQUAMATA	CHAMAELEONIDAE	(Reichenow, 1887)	Near Threatened	II		3.1	Unknown	TZ	1	1	1	9961.88	1887
Kinyongia matschiei	SQUAMATA	CHAMAELEONIDAE	(Werner, 1895)	Endangered	II	B1ab(iii)+2ab(iii)	3.1	Decreasing	TZ	1	1	1	515.2	1895
Kinyongia multituberculata	SQUAMATA	CHAMAELEONIDAE	(Nieden, 1913)	Endangered	II	B1ab(iii)+2ab(iii)	3.1	Decreasing	TZ	1	1	1	2099.5	1913
Kinyongia mulyai	SQUAMATA	CHAMAELEONIDAE	Tilbury ; Tolley, 2015	Critically Endangered	II	B1ab(i,ii,iii,iv,v)+2ab(i,ii,iii,iv,v)	3.1	Decreasing	CD	1	0	1	10	2015
Kinyongia oxyrhina	SQUAMATA	CHAMAELEONIDAE	(Klaver ; B??hme, 1988)	Near Threatened	II		3.1	Stable	TZ	1	1	1	16874.56	1988
Kinyongia rugegensis					0		0			1	0	0		2017
Kinyongia tavetana	SQUAMATA	CHAMAELEONIDAE	(Steindachner, 1891)	Near Threatened	II		3.1	Decreasing	KE, TZ	1	1	1	20653.54	1891
Kinyongia tenuis	SQUAMATA	CHAMAELEONIDAE	(Matschie, 1892)	Endangered	II	B1ab(ii,iii)+2ab(ii,iii)	3.1	Unknown	KE, TZ	1	1	1	12893.26	1892
Kinyongia tolleyae					II		0			1	0	1		2017
Kinyongia uluguruensis	SQUAMATA	CHAMAELEONIDAE	(Loveridge, 1957)	Least Concern	II		3.1	Stable	TZ	1	1	1	868.75	1957
Kinyongia uthmoelleri	SQUAMATA	CHAMAELEONIDAE	(M�ller, 1938)	Least Concern	II		3.1	Stable	TZ	1	0	1	31148.71	1938
Kinyongia vanheygeni	SQUAMATA	CHAMAELEONIDAE	Necas, 2009	Least Concern	II		3.1	Decreasing	TZ	0	0	1	838.9	2009
Kinyongia vosseleri	SQUAMATA	CHAMAELEONIDAE	(Nieden, 1913)	Endangered	II	B1ab(iii)+2ab(iii)	3.1	Decreasing	TZ	1	1	1	507.25	1913
Kinyongia xenorhina	SQUAMATA	CHAMAELEONIDAE	(Boulenger, 1901)	Near Threatened	II		3.1	Decreasing	CD, UG	1	1	1	8082.13	1901
Kolekanos plumicaudus					0		0			0	1	0	8790.91	2008
Lacerta agilis	SQUAMATA	LACERTIDAE	Linnaeus, 1758	Least Concern	0		3.1	Decreasing		1	1	0	11228400.44	1758
Lacerta bilineata	SQUAMATA	LACERTIDAE	Daudin, 1802	Least Concern	0		3.1	Decreasing		1	1	0	815414.95	1802
Lacerta media	SQUAMATA	LACERTIDAE	Lantz ; Cyr�n, 1920	Least Concern	0		3.1	Decreasing		1	1	0	1180712.26	1920
Lacerta pamphylica	SQUAMATA	LACERTIDAE	Schmidtler, 1975	Least Concern	0		3.1	Stable		1	1	0	16077.5	1975
Lacerta schreiberi	SQUAMATA	LACERTIDAE	Bedriaga, 1878	Near Threatened	0		3.1	Decreasing		1	1	0	211097.61	1878
Lacerta strigata	SQUAMATA	LACERTIDAE	Eichwald, 1831	Least Concern	0		3.1	Decreasing		1	1	0	435276.73	1831
Lacerta trilineata	SQUAMATA	LACERTIDAE	Bedriaga, 1886	Least Concern	0		3.1	Stable		1	1	0	594928.41	1886
Lacerta viridis	SQUAMATA	LACERTIDAE	(Laurenti, 1768)	Least Concern	0		3.1	Decreasing		1	1	0	1371039.91	1768
Lacertoides pardalis	SQUAMATA	SCINCIDAE	Sadlier, Shea ; Bauer, 1997	Vulnerable	0	D2	3.1	Unknown		1	0	0	24.87	1997
Lachesis acrochorda					0		0			0	1	0	226239.49	1896
Lachesis melanocephala					0		0			1	1	0	3303.64	1986
Lachesis muta					0		0			1	1	0	8617543.13	1766
Lachesis stenophrys					0		0			1	1	0	38457.6	1875
Laemanctus longipes	SQUAMATA	CORYTOPHANIDAE	Wiegmann, 1834	Least Concern	0		3.1	Unknown		1	1	0	177543.09	1834
Laemanctus serratus	SQUAMATA	CORYTOPHANIDAE	Cope, 1864	Least Concern	0		3.1	Stable		1	1	0	181075.76	1864
Laemanctus waltersi					0		0			1	0	0		1933
Lamprolepis smaragdina					0		0			1	1	0	892893.41	1829
Lampropeltis abnorma	SQUAMATA	COLUBRIDAE	(Bocourt, 1886)	Least Concern	0		3.1	Stable		1	1	0	562602.21	1886
[truncated: 1,957 more rows]
