# Supplementary material for: Thousands of reptile species threatened by under-regulated global trade
Source: Nat Commun. 2020 Sep 29;11:4738. doi: 10.1038/s41467-020-18523-4 (PMC7525537; doi:10.1038/s41467-020-18523-4)
Supplement: Supplementary file 10 — Supplementary Data 6 [file 41467_2020_18523_MOESM10_ESM.xls]

## Sheet: All_Appendix
ISO2	NAME	LON	LAT	NonGard_NoAppendix_NoTrade	NonGard_NoAppendix_Trade	NonGard_Appendix_NoTrade	NonGard_Appendix_Trade	GARD_NoAppendix_NoTrade	GARD_NoAppendix_Trade	GARD_Appendix_NoTrade	GARD_Appendix_Trade	NoAppendix_NoTrade	NoAppendix_Trade	Appendix_NoTrade	Appendix_Trade	Total	Per_NoAppendix_NoTrade	Per_NoAppendix_Trade	Per_Appendix_NoTrade	Per_Appendix_Trade
AF	Afghanistan	65.216	33.677	57	0	0	0	74	58	1	13	131	58	1	13	203	64.532	28.5714	0.492611	6.40394
AX	Åland Islands	19.952	60.198	0	0	0	0	0	4	0	0	0	4	0	0	4	0	100	0	0
AL	Albania	20.068	41.143	2	0	0	1	1	33	0	4	3	33	0	5	41	7.31707	80.4878	0	12.1951
DZ	Algeria	2.632	28.163	41	0	2	1	44	64	0	10	85	64	2	11	162	52.4691	39.5062	1.23457	6.79012
AS	American Samoa	-170.73	-14.318	1	0	2	0	5	6	0	0	6	6	2	0	14	42.8571	42.8571	14.2857	0
AD	Andorra	1.576	42.549	2	0	0	0	3	20	0	0	5	20	0	0	25	20	80	0	0
AO	Angola	17.544	-12.296	176	0	4	1	216	96	0	24	392	96	4	25	517	75.8221	18.5687	0.773694	4.83559
AI	Anguilla	-63.032	18.237	5	1	3	1	3	6	0	2	8	7	3	3	21	38.0952	33.3333	14.2857	14.2857
AG	Antigua and Barbuda	-61.783	17.078	9	1	3	1	9	4	0	2	18	5	3	3	29	62.069	17.2414	10.3448	10.3448
AR	Argentina	-65.167	-35.377	350	0	3	1	373	86	0	9	723	86	3	10	822	87.9562	10.4623	0.364964	1.21655
AM	Armenia	44.563	40.534	20	0	0	0	25	43	0	8	45	43	0	8	96	46.875	44.7917	0	8.33333
AW	Aruba	-69.977	12.517	5	0	1	1	14	13	0	5	19	13	1	6	39	48.7179	33.3333	2.5641	15.3846
AU	Australia	136.189	-24.973	842	2	13	1	722	186	7	40	1564	188	20	41	1813	86.2659	10.3696	1.10314	2.26145
AT	Austria	14.912	47.683	0	0	0	0	1	14	0	1	1	14	0	1	16	6.25	87.5	0	6.25
AZ	Azerbaijan	47.395	40.43	18	0	0	0	26	51	0	8	44	51	0	8	103	42.7184	49.5146	0	7.76699
BS	Bahamas	-78.014	24.628	21	0	2	1	23	12	0	4	44	12	2	5	63	69.8413	19.0476	3.1746	7.93651
BH	Bahrain	50.562	26.019	5	0	0	1	8	20	0	3	13	20	0	4	37	35.1351	54.0541	0	10.8108
BD	Bangladesh	89.941	24.218	58	1	7	1	88	56	3	38	146	57	10	39	252	57.9365	22.619	3.96825	15.4762
BB	Barbados	-59.559	13.153	5	0	1	1	4	6	0	1	9	6	1	2	18	50	33.3333	5.55556	11.1111
BY	Belarus	28.047	53.54	0	0	0	0	0	8	0	0	0	8	0	0	8	0	100	0	0
BE	Belgium	4.664	50.643	1	0	0	0	0	8	0	0	1	8	0	0	9	11.1111	88.8889	0	0
BZ	Belize	-88.602	17.219	60	2	3	1	61	63	0	9	121	65	3	10	199	60.804	32.6633	1.50754	5.02513
BJ	Benin	2.469	10.541	62	0	2	1	84	68	1	17	146	68	3	18	235	62.1277	28.9362	1.2766	7.65957
BM	Bermuda	-64.709	32.336	1	0	1	1	1	0	0	0	2	0	1	1	4	50	0	25	25
BT	Bhutan	90.429	27.415	31	0	1	0	64	45	3	27	95	45	4	27	171	55.5556	26.3158	2.33918	15.7895
BO	Bolivia	-64.671	-16.715	216	2	3	0	264	88	1	24	480	90	4	24	598	80.2676	15.0502	0.668896	4.01338
BA	Bosnia and Herzegovina	17.786	44.169	0	0	0	0	1	30	0	2	1	30	0	2	33	3.0303	90.9091	0	6.06061
BW	Botswana	23.815	-22.182	91	0	0	0	100	59	0	12	191	59	0	12	262	72.9008	22.5191	0	4.58015
BR	Brazil	-53.089	-10.772	641	2	13	1	620	133	8	29	1261	135	21	30	1447	87.1458	9.32965	1.45128	2.07326
VG	British Virgin Islands	-64.39	18.483	0	0	0	0	13	5	0	2	13	5	0	2	20	65	25	0	10
BN	Brunei Darussalam	114.591	4.468	18	1	0	1	89	59	0	19	107	60	0	20	187	57.2193	32.0856	0	10.6952
BG	Bulgaria	25.231	42.761	4	0	0	0	3	29	0	4	7	29	0	4	40	17.5	72.5	0	10
BF	Burkina Faso	-1.74	12.278	40	0	0	0	51	54	0	12	91	54	0	12	157	57.9618	34.3949	0	7.64331
MM	Burma	96.041	21.718	204	0	6	1	194	100	3	51	398	100	9	52	559	71.1986	17.8891	1.61002	9.30233
BI	Burundi	29.887	-3.356	25	0	0	0	58	55	0	20	83	55	0	20	158	52.5316	34.8101	0	12.6582
KH	Cambodia	104.564	12.714	87	1	3	1	80	78	1	27	167	79	4	28	278	60.0719	28.4173	1.43885	10.0719
CM	Cameroon	12.277	5.133	167	0	4	1	166	94	0	33	333	94	4	34	465	71.6129	20.2151	0.860215	7.31183
CA	Canada	-109.433	59.081	8	0	3	1	7	28	0	9	15	28	3	10	56	26.7857	50	5.35714	17.8571
CV	Cape Verde	-23.634	15.071	13	0	2	1	12	9	0	0	25	9	2	1	37	67.5676	24.3243	5.40541	2.7027
KY	Cayman Islands	-81.198	19.314	11	0	2	1	12	6	2	5	23	6	4	6	39	58.9744	15.3846	10.2564	15.3846
CF	Central African Republic	20.483	6.571	108	0	0	0	122	76	0	28	230	76	0	28	334	68.8623	22.7545	0	8.38323
TD	Chad	18.665	15.361	47	0	0	0	66	76	0	17	113	76	0	17	206	54.8544	36.8932	0	8.25243
CL	Chile	-69.433	-23.389	129	0	4	1	146	31	0	2	275	31	4	3	313	87.8594	9.90415	1.27796	0.958466
CN	China	106.514	33.42	304	0	3	1	280	152	3	57	584	152	6	58	800	73	19	0.75	7.25
CX	Christmas Island	105.704	-10.444	4	0	0	0	4	5	0	1	8	5	0	1	14	57.1429	35.7143	0	7.14286
CC	Cocos (Keeling) Islands	96.839	-12.173	1	0	0	0	1	3	0	0	2	3	0	0	5	40	60	0	0
CO	Colombia	-73.076	3.9	466	3	7	1	478	114	1	30	944	117	8	31	1100	85.8182	10.6364	0.727273	2.81818
KM	Comoros	43.337	-11.758	4	0	2	1	10	7	0	4	14	7	2	5	28	50	25	7.14286	17.8571
CG	Congo	15.986	-0.055	0	0	0	0	116	61	0	20	116	61	0	20	197	58.8832	30.9645	0	10.1523
CK	Cook Islands	-159.782	-21.219	8	0	2	0	5	6	0	0	13	6	2	0	21	61.9048	28.5714	9.52381	0
CR	Costa Rica	-83.946	9.971	153	1	4	1	150	84	0	13	303	85	4	14	406	74.6305	20.936	0.985222	3.44828
CI	Cote d'Ivoire	-5.556	7.632	90	0	3	1	98	61	0	16	188	61	3	17	269	69.8885	22.6766	1.11524	6.3197
HR	Croatia	16.693	45.723	1	0	1	1	1	35	0	2	2	35	1	3	41	4.87805	85.3659	2.43902	7.31707
CU	Cuba	-77.781	21.297	90	0	17	1	87	50	11	9	177	50	28	10	265	66.7925	18.8679	10.566	3.77358
CY	Cyprus	33.219	35.043	9	0	1	1	8	16	0	1	17	16	1	2	36	47.2222	44.4444	2.77778	5.55556
CD	Democratic Republic of the Congo	23.654	-2.876	195	0	3	0	224	107	4	38	419	107	7	38	571	73.38	18.7391	1.22592	6.65499
DK	Denmark	9.264	56.058	0	0	0	0	0	5	0	0	0	5	0	0	5	0	100	0	0
DJ	Djibouti	42.516	11.9	15	0	2	1	36	39	0	9	51	39	2	10	102	50	38.2353	1.96078	9.80392
DM	Dominica	-61.356	15.475	60	2	3	1	7	6	0	2	67	8	3	3	81	82.716	9.87654	3.7037	3.7037
DO	Dominican Republic	-70.729	19.015	75	5	3	1	81	35	0	4	156	40	3	5	204	76.4706	19.6078	1.47059	2.45098
EC	Ecuador	-78.497	-1.385	363	2	10	1	355	83	3	21	718	85	13	22	838	85.6802	10.1432	1.55131	2.6253
EG	Egypt	29.872	26.494	34	0	3	1	36	70	0	13	70	70	3	14	157	44.586	44.586	1.91083	8.9172
SV	El Salvador	-88.866	13.736	58	1	6	1	49	55	1	9	107	56	7	10	180	59.4444	31.1111	3.88889	5.55556
GQ	Equatorial Guinea	10.488	1.607	33	0	2	1	93	43	0	16	126	43	2	17	188	67.0213	22.8723	1.06383	9.04255
ER	Eritrea	38.219	16.045	35	0	4	1	32	56	0	15	67	56	4	16	143	46.8531	39.1608	2.7972	11.1888
EE	Estonia	25.793	58.674	0	0	0	0	0	6	0	0	0	6	0	0	6	0	100	0	0
ET	Ethiopia	39.616	8.626	126	2	0	0	124	98	0	24	250	100	0	24	374	66.8449	26.738	0	6.41711
FJ	Fiji	177.974	-17.819	21	1	4	1	15	10	0	3	36	11	4	4	55	65.4545	20	7.27273	7.27273
FI	Finland	26.272	64.504	0	0	0	0	0	5	0	0	0	5	0	0	5	0	100	0	0
FR	France	2.55	46.565	11	0	3	1	6	33	0	2	17	33	3	3	56	30.3571	58.9286	5.35714	5.35714
GF	French Guiana	-53.241	3.924	84	2	7	1	87	60	1	18	171	62	8	19	260	65.7692	23.8462	3.07692	7.30769
PF	French Polynesia	-149.462	-17.626	1	0	2	0	3	7	0	0	4	7	2	0	13	30.7692	53.8462	15.3846	0
TF	French Southern and Antarctic Lands	69.117	-49.302	0	0	0	0	2	1	0	0	2	1	0	0	3	66.6667	33.3333	0	0
GA	Gabon	11.797	-0.591	76	1	4	0	100	50	0	16	176	51	4	16	247	71.2551	20.6478	1.61943	6.47773
GM	Gambia	-15.386	13.453	38	0	4	1	44	39	0	10	82	39	4	11	136	60.2941	28.6765	2.94118	8.08824
GE	Georgia	43.518	42.176	40	1	4	1	19	47	0	4	59	48	4	5	116	50.8621	41.3793	3.44828	4.31034
DE	Germany	9.851	51.11	1	0	0	0	0	15	0	0	1	15	0	0	16	6.25	93.75	0	0
GH	Ghana	-1.207	7.96	104	0	3	1	96	62	1	16	200	62	4	17	283	70.6714	21.9081	1.41343	6.00707
GI	Gibraltar	-5.345	36.138	0	0	0	0	4	17	0	1	4	17	0	1	22	18.1818	77.2727	0	4.54545
GR	Greece	21.766	39.666	19	0	0	1	11	45	0	8	30	45	0	9	84	35.7143	53.5714	0	10.7143
GD	Grenada	-61.678	12.118	23	0	3	1	8	6	0	4	31	6	3	5	45	68.8889	13.3333	6.66667	11.1111
GP	Guadeloupe	-61.441	16.286	19	0	4	1	15	11	0	2	34	11	4	3	52	65.3846	21.1538	7.69231	5.76923
GU	Guam	144.707	13.385	9	0	2	0	4	7	0	1	13	7	2	1	23	56.5217	30.4348	8.69565	4.34783
GT	Guatemala	-90.398	15.256	138	2	11	1	142	99	7	19	280	101	18	20	419	66.8258	24.105	4.29594	4.77327
GG	Guernsey	-2.576	49.459	0	0	0	0	0	2	0	0	0	2	0	0	2	0	100	0	0
GN	Guinea	-10.942	10.439	235	0	4	1	102	58	0	14	337	58	4	15	414	81.401	14.0097	0.966184	3.62319
GW	Guinea-Bissau	-14.651	12.125	28	0	2	1	49	40	0	11	77	40	2	12	131	58.7786	30.5344	1.52672	9.16031
GY	Guyana	-58.974	4.792	90	2	6	1	124	63	0	18	214	65	6	19	304	70.3947	21.3816	1.97368	6.25
HT	Haiti	-72.278	19.142	83	5	2	1	89	35	0	4	172	40	2	5	219	78.5388	18.2648	0.913242	2.28311
VA	Holy See (Vatican City)	12.451	41.904	0	0	0	0	1	15	0	1	1	15	0	1	17	5.88235	88.2353	0	5.88235
HN	Honduras	-86.863	14.819	165	3	7	1	145	95	3	17	310	98	10	18	436	71.1009	22.4771	2.29358	4.12844
HU	Hungary	19.134	47.07	0	0	0	0	0	17	0	1	0	17	0	1	18	0	94.4444	0	5.55556
IS	Iceland	-18.48	64.764	0	0	1	0	0	0	0	0	0	0	1	0	1	0	0	100	0
IN	India	78.5	21	513	1	10	1	379	115	5	53	892	116	15	54	1077	82.8227	10.7707	1.39276	5.01393
ID	Indonesia	114.252	-0.976	534	1	8	1	499	159	3	46	1033	160	11	47	1251	82.5739	12.7898	0.879297	3.75699
IR	Iran (Islamic Republic of)	54.301	32.565	156	0	5	1	128	102	1	17	284	102	6	18	410	69.2683	24.878	1.46341	4.39024
IQ	Iraq	43.772	33.048	38	0	1	1	44	67	1	11	82	67	2	12	163	50.3067	41.1043	1.22699	7.36196
IE	Ireland	-8.152	53.177	8	0	0	1	0	0	0	0	8	0	0	1	9	88.8889	0	0	11.1111
IL	Israel	34.851	31.026	32	0	4	1	0	0	0	0	32	0	4	1	37	86.4865	0	10.8108	2.7027
IT	Italy	12.8	42.7	6	0	2	1	3	44	0	3	9	44	2	4	59	15.2542	74.5763	3.38983	6.77966
JM	Jamaica	-77.32	18.151	29	0	6	1	27	11	3	2	56	11	9	3	79	70.8861	13.9241	11.3924	3.79747
JP	Japan	139.068	36.491	49	0	4	1	35	32	0	6	84	32	4	7	127	66.1417	25.1969	3.14961	5.51181
JE	Jersey	-2.129	49.219	5	0	4	1	0	4	0	0	5	4	4	1	14	35.7143	28.5714	28.5714	7.14286
JO	Jordan	36.319	30.703	39	0	3	1	38	59	0	7	77	59	3	8	147	52.381	40.1361	2.04082	5.44218
KZ	Kazakhstan	67.301	48.16	18	0	0	0	24	38	0	6	42	38	0	6	86	48.8372	44.186	0	6.97674
KE	Kenya	37.858	0.53	129	2	10	1	143	114	7	38	272	116	17	39	444	61.2613	26.1261	3.82883	8.78378
KI	Kiribati	175.036	-1.508	0	0	2	0	0	0	0	0	0	0	2	0	2	0	0	100	0
KP	Korea, Democratic People's Republic of	126.451	39.778	1	0	0	1	7	16	0	2	8	16	0	3	27	29.6296	59.2593	0	11.1111
KR	Korea, Republic of	128.103	36.504	3	0	0	1	6	16	0	2	9	16	0	3	28	32.1429	57.1429	0	10.7143
KW	Kuwait	47.376	29.476	11	0	2	1	17	24	0	4	28	24	2	5	59	47.4576	40.678	3.38983	8.47458
KG	Kyrgyzstan	74.555	41.465	24	0	0	0	24	31	0	6	48	31	0	6	85	56.4706	36.4706	0	7.05882
LA	Lao People's Democratic Republic	102.471	19.905	104	0	0	0	144	86	0	35	248	86	0	35	369	67.2087	23.3062	0	9.48509
LV	Latvia	25.641	56.858	0	0	0	0	0	8	0	0	0	8	0	0	8	0	100	0	0
LB	Lebanon	35.888	33.92	21	0	0	1	22	32	0	5	43	32	0	6	81	53.0864	39.5062	0	7.40741
LS	Lesotho	28.243	-29.581	9	0	0	0	39	39	0	11	48	39	0	11	98	48.9796	39.7959	0	11.2245
LR	Liberia	-9.657	6.682	60	0	2	1	65	43	0	14	125	43	2	15	185	67.5676	23.2432	1.08108	8.10811
LY	Libyan Arab Jamahiriya	18.023	27.044	23	0	2	1	28	42	0	9	51	42	2	10	105	48.5714	40	1.90476	9.52381
LI	Liechtenstein	9.555	47.153	0	0	0	0	0	8	0	0	0	8	0	0	8	0	100	0	0
LT	Lithuania	23.897	55.336	0	0	0	0	0	8	0	0	0	8	0	0	8	0	100	0	0
LU	Luxembourg	6.088	49.771	0	0	0	0	0	8	0	0	0	8	0	0	8	0	100	0	0
MG	Madagascar	46.706	-19.374	212	1	19	2	182	72	15	127	394	73	34	129	630	62.5397	11.5873	5.39683	20.4762
MW	Malawi	33.808	-13.4	58	0	1	0	72	60	1	20	130	60	2	20	212	61.3208	28.3019	0.943396	9.43396
MY	Malaysia	102.195	4.201	348	2	4	1	290	105	0	35	638	107	4	36	785	81.2739	13.6306	0.509554	4.58599
MV	Maldives	72.92	3.548	3	0	2	1	1	0	0	0	4	0	2	1	7	57.1429	0	28.5714	14.2857
ML	Mali	-3.524	17.35	67	0	1	0	132	124	0	32	199	124	1	32	356	55.8989	34.8315	0.280899	8.98876
MT	Malta	14.442	35.89	3	0	0	1	1	8	0	1	4	8	0	2	14	28.5714	57.1429	0	14.2857
MH	Marshall Islands	168.963	7.595	3	0	3	0	16	14	0	2	19	14	3	2	38	50	36.8421	7.89474	5.26316
MQ	Martinique	-61.021	14.653	11	0	3	1	5	6	0	3	16	6	3	4	29	55.1724	20.6897	10.3448	13.7931
MR	Mauritania	-10.332	20.26	32	0	5	1	40	55	1	13	72	55	6	14	147	48.9796	37.415	4.08163	9.52381
MU	Mauritius	57.583	-20.255	9	0	4	1	3	4	0	9	12	4	4	10	30	40	13.3333	13.3333	33.3333
YT	Mayotte	45.155	-12.777	8	0	2	0	5	5	0	5	13	5	2	5	25	52	20	8	20
MX	Mexico	-102.535	23.951	639	6	16	1	554	250	11	37	1193	256	27	38	1514	78.7979	16.9089	1.78336	2.50991
FM	Micronesia, Federated States of	158.235	6.883	22	0	4	0	11	10	0	0	33	10	4	0	47	70.2128	21.2766	8.51064	0
MC	Monaco	7.412	43.75	0	0	0	1	2	16	0	0	2	16	0	1	19	10.5263	84.2105	0	5.26316
MN	Mongolia	102.876	46.056	8	0	0	0	7	22	0	4	15	22	0	4	41	36.5854	53.6585	0	9.7561
ME	Montenegro	19.254	42.792	2	0	0	1	2	34	0	2	4	34	0	3	41	9.7561	82.9268	0	7.31707
MS	Montserrat	-62.187	16.736	7	0	3	1	7	4	0	1	14	4	3	2	23	60.8696	17.3913	13.0435	8.69565
MA	Morocco	-5.758	32.706	48	0	0	1	47	51	0	6	95	51	0	7	153	62.0915	33.3333	0	4.57516
MZ	Mozambique	37.923	-14.422	117	0	6	1	147	82	2	28	264	82	8	29	383	68.9295	21.4099	2.08877	7.5718
NA	Namibia	17.218	-22.133	155	0	4	1	162	104	2	16	317	104	6	17	444	71.3964	23.4234	1.35135	3.82883
NR	Nauru	166.93	-0.522	2	0	1	0	3	7	0	0	5	7	1	0	13	38.4615	53.8462	7.69231	0
NP	Nepal	83.939	28.253	75	1	1	0	84	49	3	31	159	50	4	31	244	65.1639	20.4918	1.63934	12.7049
NL	Netherlands	5.389	52.077	5	0	3	1	0	8	0	0	5	8	3	1	17	29.4118	47.0588	17.6471	5.88235
AN	Netherlands Antilles	-68.87	12.123	0	0	0	0	20	19	0	6	20	19	0	6	45	44.4444	42.2222	0	13.3333
NC	New Caledonia	165.447	-21.359	97	0	2	1	66	28	0	0	163	28	2	1	194	84.0206	14.433	1.03093	0.515464
NZ	New Zealand	172.235	-42.634	57	0	3	1	38	9	3	8	95	9	6	9	119	79.8319	7.56303	5.04202	7.56303
NI	Nicaragua	-85.034	12.84	99	2	5	1	99	70	0	11	198	72	5	12	287	68.9895	25.0871	1.74216	4.18118
NE	Niger	9.398	17.426	44	0	0	0	48	59	0	15	92	59	0	15	166	55.4217	35.5422	0	9.03614
NG	Nigeria	8.105	9.594	109	0	2	1	150	88	1	28	259	88	3	29	379	68.3377	23.219	0.791557	7.65172
NU	Niue	-169.869	-19.052	2	0	1	0	4	6	0	0	6	6	1	0	13	46.1538	46.1538	7.69231	0
NF	Norfolk Island	167.953	-29.037	2	0	0	0	0	0	0	0	2	0	0	0	2	100	0	0	0
MP	Northern Mariana Islands	145.623	15.005	0	0	0	0	4	6	0	2	4	6	0	2	12	33.3333	50	0	16.6667
NO	Norway	8.74	61.152	0	0	1	0	0	6	0	0	0	6	1	0	7	0	85.7143	14.2857	0
OM	Oman	57.407	21.656	59	0	3	1	43	43	0	6	102	43	3	7	155	65.8065	27.7419	1.93548	4.51613
PK	Pakistan	69.386	29.967	118	0	5	1	110	67	2	29	228	67	7	30	332	68.6747	20.1807	2.10843	9.03614
PW	Palau	134.57	7.501	20	0	2	0	15	7	0	2	35	7	2	2	46	76.087	15.2174	4.34783	4.34783
PS	Palestine	35.278	32.037	0	0	0	0	24	52	0	8	24	52	0	8	84	28.5714	61.9048	0	9.52381
PA	Panama	-80.92	8.384	180	1	6	1	182	76	0	13	362	77	6	14	459	78.8671	16.7756	1.30719	3.05011
PG	Papua New Guinea	143.459	-5.949	216	0	5	1	220	56	0	25	436	56	5	26	523	83.3652	10.7075	0.956023	4.97132
PY	Paraguay	-58.391	-23.236	119	0	1	0	127	66	0	14	246	66	1	14	327	75.2294	20.1835	0.30581	4.28135
PE	Peru	-75.552	-9.326	386	2	7	1	364	85	1	21	750	87	8	22	867	86.5052	10.0346	0.922722	2.53749
PH	Philippines	122.466	11.118	266	0	7	1	237	56	4	19	503	56	11	20	590	85.2542	9.49153	1.86441	3.38983
PN	Pitcairn Islands	-128.316	-24.366	0	0	0	0	2	6	0	0	2	6	0	0	8	25	75	0	0
PL	Poland	19.401	52.125	0	0	0	0	0	11	0	0	0	11	0	0	11	0	100	0	0
PT	Portugal	-8.058	40.309	10	0	4	1	8	26	0	1	18	26	4	2	50	36	52	8	4
PR	Puerto Rico	-66.466	18.221	41	0	4	1	32	18	0	2	73	18	4	3	98	74.4898	18.3673	4.08163	3.06122
QA	Qatar	51.191	25.316	9	0	2	1	10	18	0	3	19	18	2	4	43	44.186	41.8605	4.65116	9.30233
MD	Republic of Moldova	28.599	47.193	1	0	0	0	0	17	0	1	1	17	0	1	19	5.26316	89.4737	0	5.26316
RE	Reunion	55.538	-21.122	4	0	2	1	2	1	0	5	6	1	2	6	15	40	6.66667	13.3333	40
RO	Romania	24.969	45.844	2	0	0	0	1	21	0	4	3	21	0	4	28	10.7143	75	0	14.2857
RU	Russia	96.689	61.988	17	0	1	1	18	66	0	6	35	66	1	7	109	32.1101	60.5505	0.917431	6.42202
RW	Rwanda	29.917	-1.998	33	0	0	0	68	59	0	20	101	59	0	20	180	56.1111	32.7778	0	11.1111
BL	Saint Barthelemy	-63.043	18.04	0	0	0	0	4	7	0	2	4	7	0	2	13	30.7692	53.8462	0	15.3846
KN	Saint Kitts and Nevis	-62.769	17.34	4	1	3	1	5	6	0	1	9	7	3	2	21	42.8571	33.3333	14.2857	9.52381
LC	Saint Lucia	-60.969	13.898	1	0	0	1	10	4	0	2	11	4	0	3	18	61.1111	22.2222	0	16.6667
MF	Saint Martin	-63.041	18.094	0	0	0	1	3	7	0	2	3	7	0	3	13	23.0769	53.8462	0	23.0769
WS	Samoa	-172.414	-13.652	9	0	3	1	9	6	0	0	18	6	3	1	28	64.2857	21.4286	10.7143	3.57143
SM	San Marino	12.46	43.942	0	0	0	0	1	13	0	1	1	13	0	1	15	6.66667	86.6667	0	6.66667
ST	Sao Tome and Principe	6.629	0.201	0	0	0	0	11	4	0	0	11	4	0	0	15	73.3333	26.6667	0	0
SA	Saudi Arabia	44.585	24.023	46	0	2	1	54	65	0	9	100	65	2	10	177	56.4972	36.7232	1.12994	5.64972
SN	Senegal	-14.881	15.013	56	0	4	1	68	57	0	12	124	57	4	13	198	62.6263	28.7879	2.0202	6.56566
RS	Serbia	20.806	44.032	2	0	0	0	2	29	0	3	4	29	0	3	36	11.1111	80.5556	0	8.33333
SC	Seychelles	55.474	-4.647	9	0	3	1	7	10	0	5	16	10	3	6	35	45.7143	28.5714	8.57143	17.1429
SL	Sierra Leone	-11.792	8.56	48	0	2	1	66	50	0	13	114	50	2	14	180	63.3333	27.7778	1.11111	7.77778
SG	Singapore	103.808	1.351	51	1	0	0	49	52	0	16	100	53	0	16	169	59.1716	31.3609	0	9.46746
SK	Slovakia	19.491	48.707	0	0	0	0	0	13	0	0	0	13	0	0	13	0	100	0	0
SI	Slovenia	14.827	46.124	1	0	0	1	1	28	0	1	2	28	0	2	32	6.25	87.5	0	6.25
SB	Solomon Islands	160.109	-9.611	51	0	4	1	40	18	0	9	91	18	4	10	123	73.9837	14.6341	3.25203	8.13008
SO	Somalia	48.316	9.774	144	0	5	1	122	76	1	16	266	76	6	17	365	72.8767	20.8219	1.64384	4.65753
ZA	South Africa	23.121	-30.558	241	0	4	1	230	119	2	49	471	119	6	50	646	72.9102	18.4211	0.928793	7.73994
ES	Spain	-3.649	40.227	21	0	2	1	28	54	1	6	49	54	3	7	113	43.3628	47.7876	2.65487	6.19469
LK	Sri Lanka	80.704	7.612	159	0	4	1	132	51	1	15	291	51	5	16	363	80.1653	14.0496	1.37741	4.40771
SD	Sudan	30.05	13.832	71	0	2	1	124	117	0	25	195	117	2	26	340	57.3529	34.4118	0.588235	7.64706
SR	Suriname	-55.912	4.127	80	1	6	1	104	61	1	17	184	62	7	18	271	67.8967	22.8782	2.58303	6.64207
SZ	Swaziland	31.497	-26.562	48	0	0	0	77	56	0	14	125	56	0	14	195	64.1026	28.7179	0	7.17949
SE	Sweden	15.27	62.011	0	0	0	0	0	6	0	0	0	6	0	0	6	0	100	0	0
CH	Switzerland	7.908	46.861	1	0	0	0	1	17	0	0	2	17	0	0	19	10.5263	89.4737	0	0
SY	Syrian Arab Republic	38.506	35.013	0	0	0	0	44	56	1	6	44	56	1	6	107	41.1215	52.3364	0.934579	5.60748
TJ	Tajikistan	69.42	38.665	18	0	0	0	30	29	0	7	48	29	0	7	84	57.1429	34.5238	0	8.33333
TH	Thailand	100.844	15.7	266	2	5	1	225	124	1	41	491	126	6	42	665	73.8346	18.9474	0.902256	6.31579
MK	The former Yugoslav Republic of Macedonia	21.698	41.6	1	0	0	0	2	60	0	10	3	60	0	10	73	4.10959	82.1918	0	13.6986
TL	Timor-Leste	125.878	-8.822	11	0	2	0	14	15	0	3	25	15	2	3	45	55.5556	33.3333	4.44444	6.66667
TG	Togo	1.081	8.799	79	0	4	1	79	65	1	16	158	65	5	17	245	64.4898	26.5306	2.04082	6.93878
TO	Tonga	-175.185	-21.202	12	0	2	1	10	7	0	0	22	7	2	1	32	68.75	21.875	6.25	3.125
TT	Trinidad and Tobago	-61.253	10.468	0	0	0	0	42	39	0	12	42	39	0	12	93	45.1613	41.9355	0	12.9032
TN	Tunisia	9.596	35.383	22	0	2	1	25	41	0	5	47	41	2	6	96	48.9583	42.7083	2.08333	6.25
TR	Turkey	35.179	39.061	63	0	3	1	60	77	1	11	123	77	4	12	216	56.9444	35.6481	1.85185	5.55556
TM	Turkmenistan	59.384	39.122	41	0	0	0	40	51	0	9	81	51	0	9	141	57.4468	36.1702	0	6.38298
TC	Turks and Caicos Islands	-71.95	21.902	2	0	2	1	9	3	0	2	11	3	2	3	19	57.8947	15.7895	10.5263	15.7895
TV	Tuvalu	179.219	-8.514	0	0	0	0	2	5	0	0	2	5	0	0	7	28.5714	71.4286	0	0
UG	Uganda	32.386	1.28	84	0	0	0	115	88	0	34	199	88	0	34	321	61.9938	27.4143	0	10.5919
UA	Ukraine	31.388	49.016	6	0	0	0	1	24	0	3	7	24	0	3	34	20.5882	70.5882	0	8.82353
AE	United Arab Emirates	54.163	23.549	34	0	4	1	19	35	0	3	53	35	4	4	96	55.2083	36.4583	4.16667	4.16667
GB	United Kingdom	-1.6	53	0	0	0	0	0	6	0	0	0	6	0	0	6	0	100	0	0
TZ	United Republic of Tanzania	34.823	-6.27	0	0	0	0	185	123	2	59	185	123	2	59	369	50.1355	33.3333	0.542005	15.9892
US	United States	-98.606	39.622	163	4	5	1	159	189	0	40	322	193	5	41	561	57.3975	34.4029	0.891266	7.30838
VI	United States Virgin Islands	-64.785	17.741	0	0	0	0	14	8	0	1	14	8	0	1	23	60.8696	34.7826	0	4.34783
UY	Uruguay	-56.012	-32.8	43	0	4	1	56	34	0	6	99	34	4	7	144	68.75	23.6111	2.77778	4.86111
UZ	Uzbekistan	63.17	41.75	28	0	0	0	35	31	0	6	63	31	0	6	100	63	31	0	6
VU	Vanuatu	166.899	-15.376	20	0	2	1	18	10	0	1	38	10	2	2	52	73.0769	19.2308	3.84615	3.84615
VE	Venezuela	-66.166	7.125	289	2	6	1	283	93	0	22	572	95	6	23	696	82.1839	13.6494	0.862069	3.3046
VN	Viet Nam	105.314	21.491	0	0	0	0	254	123	1	40	254	123	1	40	418	60.7656	29.4258	0.239234	9.56938
WF	Wallis and Futuna Islands	-178.131	-14.289	0	0	0	0	6	6	0	0	6	6	0	0	12	50	50	0	0
EH	Western Sahara	-13.706	24.554	23	0	3	1	24	33	1	4	47	33	4	5	89	52.809	37.0787	4.49438	5.61798
YE	Yemen	48.355	15.807	62	0	4	1	69	53	2	10	131	53	6	11	201	65.1741	26.3682	2.98507	5.47264
ZM	Zambia	26.32	-14.614	114	0	0	0	129	77	0	20	243	77	0	20	340	71.4706	22.6471	0	5.88235
ZW	Zimbabwe	29.872	-19	109	0	0	0	116	67	0	14	225	67	0	14	306	73.5294	21.8954	0	4.57516

## Sheet: Sum_Appendix
ISO2	NAME	LON	LAT	NoAppendix_NoTrade	NoAppendix_Trade	Appendix_NoTrade	Appendix_Trade	Total	Per_NoAppendix_NoTrade	Per_NoAppendix_Trade	Per_Appendix_NoTrade	Per_Appendix_Trade
AF	Afghanistan	65.216	33.677	131	58	1	13	203	64.532	28.5714	0.492611	6.40394
AX	Åland Islands	19.952	60.198	0	4	0	0	4	0	100	0	0
AL	Albania	20.068	41.143	3	33	0	5	41	7.31707	80.4878	0	12.1951
DZ	Algeria	2.632	28.163	85	64	2	11	162	52.4691	39.5062	1.23457	6.79012
AS	American Samoa	-170.73	-14.318	6	6	2	0	14	42.8571	42.8571	14.2857	0
AD	Andorra	1.576	42.549	5	20	0	0	25	20	80	0	0
AO	Angola	17.544	-12.296	392	96	4	25	517	75.8221	18.5687	0.773694	4.83559
AI	Anguilla	-63.032	18.237	8	7	3	3	21	38.0952	33.3333	14.2857	14.2857
AG	Antigua and Barbuda	-61.783	17.078	18	5	3	3	29	62.069	17.2414	10.3448	10.3448
AR	Argentina	-65.167	-35.377	723	86	3	10	822	87.9562	10.4623	0.364964	1.21655
AM	Armenia	44.563	40.534	45	43	0	8	96	46.875	44.7917	0	8.33333
AW	Aruba	-69.977	12.517	19	13	1	6	39	48.7179	33.3333	2.5641	15.3846
AU	Australia	136.189	-24.973	1564	188	20	41	1813	86.2659	10.3696	1.10314	2.26145
AT	Austria	14.912	47.683	1	14	0	1	16	6.25	87.5	0	6.25
AZ	Azerbaijan	47.395	40.43	44	51	0	8	103	42.7184	49.5146	0	7.76699
BS	Bahamas	-78.014	24.628	44	12	2	5	63	69.8413	19.0476	3.1746	7.93651
BH	Bahrain	50.562	26.019	13	20	0	4	37	35.1351	54.0541	0	10.8108
BD	Bangladesh	89.941	24.218	146	57	10	39	252	57.9365	22.619	3.96825	15.4762
BB	Barbados	-59.559	13.153	9	6	1	2	18	50	33.3333	5.55556	11.1111
BY	Belarus	28.047	53.54	0	8	0	0	8	0	100	0	0
BE	Belgium	4.664	50.643	1	8	0	0	9	11.1111	88.8889	0	0
BZ	Belize	-88.602	17.219	121	65	3	10	199	60.804	32.6633	1.50754	5.02513
BJ	Benin	2.469	10.541	146	68	3	18	235	62.1277	28.9362	1.2766	7.65957
BM	Bermuda	-64.709	32.336	2	0	1	1	4	50	0	25	25
BT	Bhutan	90.429	27.415	95	45	4	27	171	55.5556	26.3158	2.33918	15.7895
BO	Bolivia	-64.671	-16.715	480	90	4	24	598	80.2676	15.0502	0.668896	4.01338
BA	Bosnia and Herzegovina	17.786	44.169	1	30	0	2	33	3.0303	90.9091	0	6.06061
BW	Botswana	23.815	-22.182	191	59	0	12	262	72.9008	22.5191	0	4.58015
BR	Brazil	-53.089	-10.772	1261	135	21	30	1447	87.1458	9.32965	1.45128	2.07326
VG	British Virgin Islands	-64.39	18.483	13	5	0	2	20	65	25	0	10
BN	Brunei Darussalam	114.591	4.468	107	60	0	20	187	57.2193	32.0856	0	10.6952
BG	Bulgaria	25.231	42.761	7	29	0	4	40	17.5	72.5	0	10
BF	Burkina Faso	-1.74	12.278	91	54	0	12	157	57.9618	34.3949	0	7.64331
MM	Burma	96.041	21.718	398	100	9	52	559	71.1986	17.8891	1.61002	9.30233
BI	Burundi	29.887	-3.356	83	55	0	20	158	52.5316	34.8101	0	12.6582
KH	Cambodia	104.564	12.714	167	79	4	28	278	60.0719	28.4173	1.43885	10.0719
CM	Cameroon	12.277	5.133	333	94	4	34	465	71.6129	20.2151	0.860215	7.31183
CA	Canada	-109.433	59.081	15	28	3	10	56	26.7857	50	5.35714	17.8571
CV	Cape Verde	-23.634	15.071	25	9	2	1	37	67.5676	24.3243	5.40541	2.7027
KY	Cayman Islands	-81.198	19.314	23	6	4	6	39	58.9744	15.3846	10.2564	15.3846
CF	Central African Republic	20.483	6.571	230	76	0	28	334	68.8623	22.7545	0	8.38323
TD	Chad	18.665	15.361	113	76	0	17	206	54.8544	36.8932	0	8.25243
CL	Chile	-69.433	-23.389	275	31	4	3	313	87.8594	9.90415	1.27796	0.958466
CN	China	106.514	33.42	584	152	6	58	800	73	19	0.75	7.25
CX	Christmas Island	105.704	-10.444	8	5	0	1	14	57.1429	35.7143	0	7.14286
CC	Cocos (Keeling) Islands	96.839	-12.173	2	3	0	0	5	40	60	0	0
CO	Colombia	-73.076	3.9	944	117	8	31	1100	85.8182	10.6364	0.727273	2.81818
KM	Comoros	43.337	-11.758	14	7	2	5	28	50	25	7.14286	17.8571
CG	Congo	15.986	-0.055	116	61	0	20	197	58.8832	30.9645	0	10.1523
CK	Cook Islands	-159.782	-21.219	13	6	2	0	21	61.9048	28.5714	9.52381	0
CR	Costa Rica	-83.946	9.971	303	85	4	14	406	74.6305	20.936	0.985222	3.44828
CI	Cote d'Ivoire	-5.556	7.632	188	61	3	17	269	69.8885	22.6766	1.11524	6.3197
HR	Croatia	16.693	45.723	2	35	1	3	41	4.87805	85.3659	2.43902	7.31707
CU	Cuba	-77.781	21.297	177	50	28	10	265	66.7925	18.8679	10.566	3.77358
CY	Cyprus	33.219	35.043	17	16	1	2	36	47.2222	44.4444	2.77778	5.55556
CD	Democratic Republic of the Congo	23.654	-2.876	419	107	7	38	571	73.38	18.7391	1.22592	6.65499
DK	Denmark	9.264	56.058	0	5	0	0	5	0	100	0	0
DJ	Djibouti	42.516	11.9	51	39	2	10	102	50	38.2353	1.96078	9.80392
DM	Dominica	-61.356	15.475	67	8	3	3	81	82.716	9.87654	3.7037	3.7037
DO	Dominican Republic	-70.729	19.015	156	40	3	5	204	76.4706	19.6078	1.47059	2.45098
EC	Ecuador	-78.497	-1.385	718	85	13	22	838	85.6802	10.1432	1.55131	2.6253
EG	Egypt	29.872	26.494	70	70	3	14	157	44.586	44.586	1.91083	8.9172
SV	El Salvador	-88.866	13.736	107	56	7	10	180	59.4444	31.1111	3.88889	5.55556
GQ	Equatorial Guinea	10.488	1.607	126	43	2	17	188	67.0213	22.8723	1.06383	9.04255
ER	Eritrea	38.219	16.045	67	56	4	16	143	46.8531	39.1608	2.7972	11.1888
EE	Estonia	25.793	58.674	0	6	0	0	6	0	100	0	0
ET	Ethiopia	39.616	8.626	250	100	0	24	374	66.8449	26.738	0	6.41711
FJ	Fiji	177.974	-17.819	36	11	4	4	55	65.4545	20	7.27273	7.27273
FI	Finland	26.272	64.504	0	5	0	0	5	0	100	0	0
FR	France	2.55	46.565	17	33	3	3	56	30.3571	58.9286	5.35714	5.35714
GF	French Guiana	-53.241	3.924	171	62	8	19	260	65.7692	23.8462	3.07692	7.30769
PF	French Polynesia	-149.462	-17.626	4	7	2	0	13	30.7692	53.8462	15.3846	0
TF	French Southern and Antarctic Lands	69.117	-49.302	2	1	0	0	3	66.6667	33.3333	0	0
GA	Gabon	11.797	-0.591	176	51	4	16	247	71.2551	20.6478	1.61943	6.47773
GM	Gambia	-15.386	13.453	82	39	4	11	136	60.2941	28.6765	2.94118	8.08824
GE	Georgia	43.518	42.176	59	48	4	5	116	50.8621	41.3793	3.44828	4.31034
DE	Germany	9.851	51.11	1	15	0	0	16	6.25	93.75	0	0
GH	Ghana	-1.207	7.96	200	62	4	17	283	70.6714	21.9081	1.41343	6.00707
GI	Gibraltar	-5.345	36.138	4	17	0	1	22	18.1818	77.2727	0	4.54545
GR	Greece	21.766	39.666	30	45	0	9	84	35.7143	53.5714	0	10.7143
GD	Grenada	-61.678	12.118	31	6	3	5	45	68.8889	13.3333	6.66667	11.1111
GP	Guadeloupe	-61.441	16.286	34	11	4	3	52	65.3846	21.1538	7.69231	5.76923
GU	Guam	144.707	13.385	13	7	2	1	23	56.5217	30.4348	8.69565	4.34783
GT	Guatemala	-90.398	15.256	280	101	18	20	419	66.8258	24.105	4.29594	4.77327
GG	Guernsey	-2.576	49.459	0	2	0	0	2	0	100	0	0
GN	Guinea	-10.942	10.439	337	58	4	15	414	81.401	14.0097	0.966184	3.62319
GW	Guinea-Bissau	-14.651	12.125	77	40	2	12	131	58.7786	30.5344	1.52672	9.16031
GY	Guyana	-58.974	4.792	214	65	6	19	304	70.3947	21.3816	1.97368	6.25
HT	Haiti	-72.278	19.142	172	40	2	5	219	78.5388	18.2648	0.913242	2.28311
VA	Holy See (Vatican City)	12.451	41.904	1	15	0	1	17	5.88235	88.2353	0	5.88235
HN	Honduras	-86.863	14.819	310	98	10	18	436	71.1009	22.4771	2.29358	4.12844
HU	Hungary	19.134	47.07	0	17	0	1	18	0	94.4444	0	5.55556
IS	Iceland	-18.48	64.764	0	0	1	0	1	0	0	100	0
IN	India	78.5	21	892	116	15	54	1077	82.8227	10.7707	1.39276	5.01393
ID	Indonesia	114.252	-0.976	1033	160	11	47	1251	82.5739	12.7898	0.879297	3.75699
IR	Iran (Islamic Republic of)	54.301	32.565	284	102	6	18	410	69.2683	24.878	1.46341	4.39024
IQ	Iraq	43.772	33.048	82	67	2	12	163	50.3067	41.1043	1.22699	7.36196
IE	Ireland	-8.152	53.177	8	0	0	1	9	88.8889	0	0	11.1111
IL	Israel	34.851	31.026	32	0	4	1	37	86.4865	0	10.8108	2.7027
IT	Italy	12.8	42.7	9	44	2	4	59	15.2542	74.5763	3.38983	6.77966
JM	Jamaica	-77.32	18.151	56	11	9	3	79	70.8861	13.9241	11.3924	3.79747
JP	Japan	139.068	36.491	84	32	4	7	127	66.1417	25.1969	3.14961	5.51181
JE	Jersey	-2.129	49.219	5	4	4	1	14	35.7143	28.5714	28.5714	7.14286
JO	Jordan	36.319	30.703	77	59	3	8	147	52.381	40.1361	2.04082	5.44218
KZ	Kazakhstan	67.301	48.16	42	38	0	6	86	48.8372	44.186	0	6.97674
KE	Kenya	37.858	0.53	272	116	17	39	444	61.2613	26.1261	3.82883	8.78378
KI	Kiribati	175.036	-1.508	0	0	2	0	2	0	0	100	0
KP	Korea, Democratic People's Republic of	126.451	39.778	8	16	0	3	27	29.6296	59.2593	0	11.1111
KR	Korea, Republic of	128.103	36.504	9	16	0	3	28	32.1429	57.1429	0	10.7143
KW	Kuwait	47.376	29.476	28	24	2	5	59	47.4576	40.678	3.38983	8.47458
KG	Kyrgyzstan	74.555	41.465	48	31	0	6	85	56.4706	36.4706	0	7.05882
LA	Lao People's Democratic Republic	102.471	19.905	248	86	0	35	369	67.2087	23.3062	0	9.48509
LV	Latvia	25.641	56.858	0	8	0	0	8	0	100	0	0
LB	Lebanon	35.888	33.92	43	32	0	6	81	53.0864	39.5062	0	7.40741
LS	Lesotho	28.243	-29.581	48	39	0	11	98	48.9796	39.7959	0	11.2245
LR	Liberia	-9.657	6.682	125	43	2	15	185	67.5676	23.2432	1.08108	8.10811
LY	Libyan Arab Jamahiriya	18.023	27.044	51	42	2	10	105	48.5714	40	1.90476	9.52381
LI	Liechtenstein	9.555	47.153	0	8	0	0	8	0	100	0	0
LT	Lithuania	23.897	55.336	0	8	0	0	8	0	100	0	0
LU	Luxembourg	6.088	49.771	0	8	0	0	8	0	100	0	0
MG	Madagascar	46.706	-19.374	394	73	34	129	630	62.5397	11.5873	5.39683	20.4762
MW	Malawi	33.808	-13.4	130	60	2	20	212	61.3208	28.3019	0.943396	9.43396
MY	Malaysia	102.195	4.201	638	107	4	36	785	81.2739	13.6306	0.509554	4.58599
MV	Maldives	72.92	3.548	4	0	2	1	7	57.1429	0	28.5714	14.2857
ML	Mali	-3.524	17.35	199	124	1	32	356	55.8989	34.8315	0.280899	8.98876
MT	Malta	14.442	35.89	4	8	0	2	14	28.5714	57.1429	0	14.2857
MH	Marshall Islands	168.963	7.595	19	14	3	2	38	50	36.8421	7.89474	5.26316
MQ	Martinique	-61.021	14.653	16	6	3	4	29	55.1724	20.6897	10.3448	13.7931
MR	Mauritania	-10.332	20.26	72	55	6	14	147	48.9796	37.415	4.08163	9.52381
MU	Mauritius	57.583	-20.255	12	4	4	10	30	40	13.3333	13.3333	33.3333
YT	Mayotte	45.155	-12.777	13	5	2	5	25	52	20	8	20
MX	Mexico	-102.535	23.951	1193	256	27	38	1514	78.7979	16.9089	1.78336	2.50991
FM	Micronesia, Federated States of	158.235	6.883	33	10	4	0	47	70.2128	21.2766	8.51064	0
MC	Monaco	7.412	43.75	2	16	0	1	19	10.5263	84.2105	0	5.26316
MN	Mongolia	102.876	46.056	15	22	0	4	41	36.5854	53.6585	0	9.7561
ME	Montenegro	19.254	42.792	4	34	0	3	41	9.7561	82.9268	0	7.31707
MS	Montserrat	-62.187	16.736	14	4	3	2	23	60.8696	17.3913	13.0435	8.69565
MA	Morocco	-5.758	32.706	95	51	0	7	153	62.0915	33.3333	0	4.57516
MZ	Mozambique	37.923	-14.422	264	82	8	29	383	68.9295	21.4099	2.08877	7.5718
NA	Namibia	17.218	-22.133	317	104	6	17	444	71.3964	23.4234	1.35135	3.82883
NR	Nauru	166.93	-0.522	5	7	1	0	13	38.4615	53.8462	7.69231	0
NP	Nepal	83.939	28.253	159	50	4	31	244	65.1639	20.4918	1.63934	12.7049
NL	Netherlands	5.389	52.077	5	8	3	1	17	29.4118	47.0588	17.6471	5.88235
AN	Netherlands Antilles	-68.87	12.123	20	19	0	6	45	44.4444	42.2222	0	13.3333
NC	New Caledonia	165.447	-21.359	163	28	2	1	194	84.0206	14.433	1.03093	0.515464
NZ	New Zealand	172.235	-42.634	95	9	6	9	119	79.8319	7.56303	5.04202	7.56303
NI	Nicaragua	-85.034	12.84	198	72	5	12	287	68.9895	25.0871	1.74216	4.18118
NE	Niger	9.398	17.426	92	59	0	15	166	55.4217	35.5422	0	9.03614
NG	Nigeria	8.105	9.594	259	88	3	29	379	68.3377	23.219	0.791557	7.65172
NU	Niue	-169.869	-19.052	6	6	1	0	13	46.1538	46.1538	7.69231	0
NF	Norfolk Island	167.953	-29.037	2	0	0	0	2	100	0	0	0
MP	Northern Mariana Islands	145.623	15.005	4	6	0	2	12	33.3333	50	0	16.6667
NO	Norway	8.74	61.152	0	6	1	0	7	0	85.7143	14.2857	0
OM	Oman	57.407	21.656	102	43	3	7	155	65.8065	27.7419	1.93548	4.51613
PK	Pakistan	69.386	29.967	228	67	7	30	332	68.6747	20.1807	2.10843	9.03614
PW	Palau	134.57	7.501	35	7	2	2	46	76.087	15.2174	4.34783	4.34783
PS	Palestine	35.278	32.037	24	52	0	8	84	28.5714	61.9048	0	9.52381
PA	Panama	-80.92	8.384	362	77	6	14	459	78.8671	16.7756	1.30719	3.05011
PG	Papua New Guinea	143.459	-5.949	436	56	5	26	523	83.3652	10.7075	0.956023	4.97132
PY	Paraguay	-58.391	-23.236	246	66	1	14	327	75.2294	20.1835	0.30581	4.28135
PE	Peru	-75.552	-9.326	750	87	8	22	867	86.5052	10.0346	0.922722	2.53749
PH	Philippines	122.466	11.118	503	56	11	20	590	85.2542	9.49153	1.86441	3.38983
PN	Pitcairn Islands	-128.316	-24.366	2	6	0	0	8	25	75	0	0
PL	Poland	19.401	52.125	0	11	0	0	11	0	100	0	0
PT	Portugal	-8.058	40.309	18	26	4	2	50	36	52	8	4
PR	Puerto Rico	-66.466	18.221	73	18	4	3	98	74.4898	18.3673	4.08163	3.06122
QA	Qatar	51.191	25.316	19	18	2	4	43	44.186	41.8605	4.65116	9.30233
MD	Republic of Moldova	28.599	47.193	1	17	0	1	19	5.26316	89.4737	0	5.26316
RE	Reunion	55.538	-21.122	6	1	2	6	15	40	6.66667	13.3333	40
RO	Romania	24.969	45.844	3	21	0	4	28	10.7143	75	0	14.2857
RU	Russia	96.689	61.988	35	66	1	7	109	32.1101	60.5505	0.917431	6.42202
RW	Rwanda	29.917	-1.998	101	59	0	20	180	56.1111	32.7778	0	11.1111
BL	Saint Barthelemy	-63.043	18.04	4	7	0	2	13	30.7692	53.8462	0	15.3846
KN	Saint Kitts and Nevis	-62.769	17.34	9	7	3	2	21	42.8571	33.3333	14.2857	9.52381
LC	Saint Lucia	-60.969	13.898	11	4	0	3	18	61.1111	22.2222	0	16.6667
MF	Saint Martin	-63.041	18.094	3	7	0	3	13	23.0769	53.8462	0	23.0769
WS	Samoa	-172.414	-13.652	18	6	3	1	28	64.2857	21.4286	10.7143	3.57143
SM	San Marino	12.46	43.942	1	13	0	1	15	6.66667	86.6667	0	6.66667
ST	Sao Tome and Principe	6.629	0.201	11	4	0	0	15	73.3333	26.6667	0	0
SA	Saudi Arabia	44.585	24.023	100	65	2	10	177	56.4972	36.7232	1.12994	5.64972
SN	Senegal	-14.881	15.013	124	57	4	13	198	62.6263	28.7879	2.0202	6.56566
RS	Serbia	20.806	44.032	4	29	0	3	36	11.1111	80.5556	0	8.33333
SC	Seychelles	55.474	-4.647	16	10	3	6	35	45.7143	28.5714	8.57143	17.1429
SL	Sierra Leone	-11.792	8.56	114	50	2	14	180	63.3333	27.7778	1.11111	7.77778
SG	Singapore	103.808	1.351	100	53	0	16	169	59.1716	31.3609	0	9.46746
SK	Slovakia	19.491	48.707	0	13	0	0	13	0	100	0	0
SI	Slovenia	14.827	46.124	2	28	0	2	32	6.25	87.5	0	6.25
SB	Solomon Islands	160.109	-9.611	91	18	4	10	123	73.9837	14.6341	3.25203	8.13008
SO	Somalia	48.316	9.774	266	76	6	17	365	72.8767	20.8219	1.64384	4.65753
ZA	South Africa	23.121	-30.558	471	119	6	50	646	72.9102	18.4211	0.928793	7.73994
ES	Spain	-3.649	40.227	49	54	3	7	113	43.3628	47.7876	2.65487	6.19469
LK	Sri Lanka	80.704	7.612	291	51	5	16	363	80.1653	14.0496	1.37741	4.40771
SD	Sudan	30.05	13.832	195	117	2	26	340	57.3529	34.4118	0.588235	7.64706
SR	Suriname	-55.912	4.127	184	62	7	18	271	67.8967	22.8782	2.58303	6.64207
SZ	Swaziland	31.497	-26.562	125	56	0	14	195	64.1026	28.7179	0	7.17949
SE	Sweden	15.27	62.011	0	6	0	0	6	0	100	0	0
CH	Switzerland	7.908	46.861	2	17	0	0	19	10.5263	89.4737	0	0
SY	Syrian Arab Republic	38.506	35.013	44	56	1	6	107	41.1215	52.3364	0.934579	5.60748
TJ	Tajikistan	69.42	38.665	48	29	0	7	84	57.1429	34.5238	0	8.33333
TH	Thailand	100.844	15.7	491	126	6	42	665	73.8346	18.9474	0.902256	6.31579
MK	The former Yugoslav Republic of Macedonia	21.698	41.6	3	60	0	10	73	4.10959	82.1918	0	13.6986
TL	Timor-Leste	125.878	-8.822	25	15	2	3	45	55.5556	33.3333	4.44444	6.66667
TG	Togo	1.081	8.799	158	65	5	17	245	64.4898	26.5306	2.04082	6.93878
TO	Tonga	-175.185	-21.202	22	7	2	1	32	68.75	21.875	6.25	3.125
TT	Trinidad and Tobago	-61.253	10.468	42	39	0	12	93	45.1613	41.9355	0	12.9032
TN	Tunisia	9.596	35.383	47	41	2	6	96	48.9583	42.7083	2.08333	6.25
TR	Turkey	35.179	39.061	123	77	4	12	216	56.9444	35.6481	1.85185	5.55556
TM	Turkmenistan	59.384	39.122	81	51	0	9	141	57.4468	36.1702	0	6.38298
TC	Turks and Caicos Islands	-71.95	21.902	11	3	2	3	19	57.8947	15.7895	10.5263	15.7895
TV	Tuvalu	179.219	-8.514	2	5	0	0	7	28.5714	71.4286	0	0
UG	Uganda	32.386	1.28	199	88	0	34	321	61.9938	27.4143	0	10.5919
UA	Ukraine	31.388	49.016	7	24	0	3	34	20.5882	70.5882	0	8.82353
AE	United Arab Emirates	54.163	23.549	53	35	4	4	96	55.2083	36.4583	4.16667	4.16667
GB	United Kingdom	-1.6	53	0	6	0	0	6	0	100	0	0
TZ	United Republic of Tanzania	34.823	-6.27	185	123	2	59	369	50.1355	33.3333	0.542005	15.9892
US	United States	-98.606	39.622	322	193	5	41	561	57.3975	34.4029	0.891266	7.30838
VI	United States Virgin Islands	-64.785	17.741	14	8	0	1	23	60.8696	34.7826	0	4.34783
UY	Uruguay	-56.012	-32.8	99	34	4	7	144	68.75	23.6111	2.77778	4.86111
UZ	Uzbekistan	63.17	41.75	63	31	0	6	100	63	31	0	6
VU	Vanuatu	166.899	-15.376	38	10	2	2	52	73.0769	19.2308	3.84615	3.84615
VE	Venezuela	-66.166	7.125	572	95	6	23	696	82.1839	13.6494	0.862069	3.3046
VN	Viet Nam	105.314	21.491	254	123	1	40	418	60.7656	29.4258	0.239234	9.56938
WF	Wallis and Futuna Islands	-178.131	-14.289	6	6	0	0	12	50	50	0	0
EH	Western Sahara	-13.706	24.554	47	33	4	5	89	52.809	37.0787	4.49438	5.61798
YE	Yemen	48.355	15.807	131	53	6	11	201	65.1741	26.3682	2.98507	5.47264
ZM	Zambia	26.32	-14.614	243	77	0	20	340	71.4706	22.6471	0	5.88235
ZW	Zimbabwe	29.872	-19	225	67	0	14	306	73.5294	21.8954	0	4.57516

## Sheet: redlist
ISO2	ISO3	UN	NAME	AREA	POP2005	REGION	SUBREGION	LON	LAT	ISO3_1	UN_1	ISO2_1	Unliste	Least_Conc	Vulnerable	Lowrisk	Near_Threa	Data_Defic	Endangered	Critically	Total_traded	vuln_No	vulndd_No	%_En_CR_Intrade	%_CR_Intrade	%_vuln_Intrade	%_vulndd_Intrade		Total_national	Unlisted_oftotal	LC_oftotal	Vu_oftotal	Lowrisk_oftotal	NT_oftotal	DD_oftotal	En_oftotal	CR_oftotal
AF	AFG	4	Afghanistan	65209	25067407	142	34	65.216	33.677	AFG	4	AF	42	29	2	1	0	1	0	0	75	2	3	0	0	2.66667	4		203	20.6897	14.2857	0.985222	0.492611	0	0.492611	0	0
AX	ALA	248	Åland Islands	0	0	150	154	19.952	60.198	ALA	248	AX	1	2	0	1	0	0	0	0	4	0	0	0	0	0	0		4	25	50	0	25	0	0	0	0
AL	ALB	8	Albania	2740	3153731	150	39	20.068	41.143	ALB	8	AL	6	25	2	2	2	0	0	0	37	4	4	0	0	10.8108	10.8108		41	14.6341	60.9756	4.87805	4.87805	4.87805	0	0	0
DZ	DZA	12	Algeria	238174	32854159	2	15	2.632	28.163	DZA	12	DZ	34	33	3	4	3	1	2	1	81	9	10	3.7037	1.23457	11.1111	12.3457		162	20.9877	20.3704	1.85185	2.46914	1.85185	0.617284	1.23457	0.617284
AS	ASM	16	American Samoa	20	64051	9	61	-170.73	-14.318	ASM	16	AS	5	2	0	0	0	0	0	1	8	1	1	12.5	12.5	12.5	12.5		14	35.7143	14.2857	0	0	0	0	0	7.14286
AD	AND	20	Andorra	0	73483	150	39	1.576	42.549	AND	20	AD	2	15	1	2	0	0	0	0	20	1	1	0	0	5	5		25	8	60	4	8	0	0	0	0
AO	AGO	24	Angola	124670	16095214	2	17	17.544	-12.296	AGO	24	AO	129	27	4	2	1	1	0	0	164	5	6	0	0	3.04878	3.65854		517	24.9516	5.22244	0.773694	0.386847	0.193424	0.193424	0	0
AI	AIA	660	Anguilla	0	12256	19	29	-63.032	18.237	AIA	660	AI	2	5	1	0	0	0	1	1	10	3	3	20	10	30	30		21	9.52381	23.8095	4.7619	0	0	0	4.7619	4.7619
AQ	ATA	10	Antarctica	0	0	0	0	21.304	-80.446	ATA	10	AQ	0	0	0	0	0	0	0	0	0	0	0	0	0	0	0		0	0	0	0	0	0	0	0	0
AG	ATG	28	Antigua and Barbuda	44	83039	19	29	-61.783	17.078	ATG	28	AG	2	3	0	0	0	0	0	1	6	1	1	16.6667	16.6667	16.6667	16.6667		29	6.89655	10.3448	0	0	0	0	0	3.44828
AR	ARG	32	Argentina	273669	38747148	19	5	-65.167	-35.377	ARG	32	AR	53	52	4	3	2	0	1	0	115	7	7	0.869565	0	6.08696	6.08696		822	6.44769	6.32603	0.486618	0.364964	0.243309	0	0.121655	0
AM	ARM	51	Armenia	2820	3017661	142	145	44.563	40.534	ARM	51	AM	17	27	3	2	3	0	0	1	53	7	7	1.88679	1.88679	13.2075	13.2075		96	17.7083	28.125	3.125	2.08333	3.125	0	0	1.04167
AW	ABW	533	Aruba	0	102897	19	29	-69.977	12.517	ABW	533	AW	13	8	1	0	0	0	0	0	22	1	1	0	0	4.54545	4.54545		39	33.3333	20.5128	2.5641	0	0	0	0	0
AU	AUS	36	Australia	768230	20310208	9	53	136.189	-24.973	AUS	36	AU	37	245	7	4	2	4	6	1	306	16	20	2.28758	0.326797	5.22876	6.53595		1813	2.04082	13.5135	0.3861	0.220629	0.110314	0.220629	0.330943	0.0551572
AT	AUT	40	Austria	8245	8291979	150	155	14.912	47.683	AUT	40	AT	2	9	1	2	1	0	0	0	15	2	2	0	0	13.3333	13.3333		16	12.5	56.25	6.25	12.5	6.25	0	0	0
AZ	AZE	31	Azerbaijan	8260	8352021	142	145	47.395	40.43	AZE	31	AZ	21	29	4	2	4	0	0	0	60	8	8	0	0	13.3333	13.3333		103	20.3883	28.1553	3.8835	1.94175	3.8835	0	0	0
BS	BHS	44	Bahamas	1001	323295	19	29	-78.014	24.628	BHS	44	BS	9	7	2	1	0	0	1	0	20	3	3	5	0	15	15		63	14.2857	11.1111	3.1746	1.5873	0	0	1.5873	0
BH	BHR	48	Bahrain	71	724788	142	145	50.562	26.019	BHR	48	BH	10	11	1	0	0	1	0	0	23	1	2	0	0	4.34783	8.69565		37	27.027	29.7297	2.7027	0	0	2.7027	0	0
BD	BGD	50	Bangladesh	13017	15328112	142	34	89.941	24.218	BGD	50	BD	42	32	9	8	0	0	4	6	101	19	19	9.90099	5.94059	18.8119	18.8119		252	16.6667	12.6984	3.57143	3.1746	0	0	1.5873	2.38095
BB	BRB	52	Barbados	43	291933	19	29	-59.559	13.153	BRB	52	BB	2	4	0	0	0	0	0	1	7	1	1	14.2857	14.2857	14.2857	14.2857		18	11.1111	22.2222	0	0	0	0	0	5.55556
BY	BLR	112	Belarus	20748	9795287	150	151	28.047	53.54	BLR	112	BY	2	4	0	2	0	0	0	0	8	0	0	0	0	0	0		8	25	50	0	25	0	0	0	0
BE	BEL	56	Belgium	0	10398049	150	155	4.664	50.643	BEL	56	BE	3	4	0	2	0	0	0	0	9	0	0	0	0	0	0		9	33.3333	44.4444	0	22.2222	0	0	0	0
BZ	BLZ	84	Belize	2281	275546	19	13	-88.602	17.219	BLZ	84	BZ	24	53	2	3	1	0	0	1	84	4	4	1.19048	1.19048	4.7619	4.7619		199	12.0603	26.6332	1.00503	1.50754	0.502513	0	0	0.502513
BJ	BEN	204	Benin	11062	8490301	2	11	2.469	10.541	BEN	204	BJ	76	20	5	0	1	2	0	1	105	7	9	0.952381	0.952381	6.66667	8.57143		235	32.3404	8.51064	2.12766	0	0.425532	0.851064	0	0.425532
BM	BMU	60	Bermuda	5	64174	19	21	-64.709	32.336	BMU	60	BM	0	0	0	0	0	0	0	0	0	0	0	0	0	0	0		4	0	0	0	0	0	0	0	0
BT	BTN	64	Bhutan	4700	637013	142	34	90.429	27.415	BTN	64	BT	33	24	7	7	0	0	3	3	77	13	13	7.79221	3.8961	16.8831	16.8831		171	19.2982	14.0351	4.09357	4.09357	0	0	1.75439	1.75439
BO	BOL	68	Bolivia	108438	9182015	19	5	-64.671	-16.715	BOL	68	BO	74	61	3	5	1	0	1	0	145	5	5	0.689655	0	3.44828	3.44828		598	12.3746	10.2007	0.501672	0.83612	0.167224	0	0.167224	0
BA	BIH	70	Bosnia and Herzegovina	5120	3915238	150	39	17.786	44.169	BIH	70	BA	5	20	2	2	3	0	0	0	32	5	5	0	0	15.625	15.625		33	15.1515	60.6061	6.06061	6.06061	9.09091	0	0	0
BW	BWA	72	Botswana	56673	1835938	2	18	23.815	-22.182	BWA	72	BW	68	22	1	2	1	0	0	0	94	2	2	0	0	2.12766	2.12766		262	25.9542	8.39695	0.381679	0.763359	0.381679	0	0	0
BV	BVT	74	Bouvet Island	0	0	0	0	3.412	-54.422	BVT	74	BV	0	0	0	0	0	0	0	0	0	0	0	0	0	0	0		0	0	0	0	0	0	0	0	0
BR	BRA	76	Brazil	845942	186830759	19	5	-53.089	-10.772	BRA	76	BR	105	84	8	6	1	2	1	1	208	11	13	0.961538	0.480769	5.28846	6.25		1447	7.25639	5.80511	0.552868	0.414651	0.0691085	0.138217	0.0691085	0.0691085
IO	IOT	86	British Indian Ocean Territory	0	0	0	0	72.416	-7.335	IOT	86	IO	0	0	0	0	0	0	0	0	0	0	0	0	0	0	0		20	0	0	0	0	0	0	0	0
VG	VGB	92	British Virgin Islands	15	22016	19	29	-64.39	18.483	VGB	92	VG	3	3	0	0	0	0	1	2	9	3	3	33.3333	22.2222	33.3333	33.3333		9	33.3333	33.3333	0	0	0	0	11.1111	22.2222
BN	BRN	96	Brunei Darussalam	527	373831	142	35	114.591	4.468	BRN	96	BN	19	47	5	3	0	0	1	3	78	9	9	5.12821	3.84615	11.5385	11.5385		187	10.1604	25.1337	2.6738	1.60428	0	0	0.534759	1.60428
BG	BGR	100	Bulgaria	11063	7744591	150	151	25.231	42.761	BGR	100	BG	7	20	2	2	2	0	0	0	33	4	4	0	0	12.1212	12.1212		40	17.5	50	5	5	5	0	0	0
BF	BFA	854	Burkina Faso	27360	13933363	2	11	-1.74	12.278	BFA	854	BF	49	18	4	0	0	1	0	0	72	4	5	0	0	5.55556	6.94444		157	31.2102	11.465	2.54777	0	0	0.636943	0	0
MM	MMR	104	Burma	65755	47967266	142	35	96.041	21.718	MMR	104	MM	54	70	18	6	0	1	7	8	164	33	34	9.14634	4.87805	20.122	20.7317		559	9.66011	12.5224	3.22004	1.07335	0	0.178891	1.25224	1.43113
BI	BDI	108	Burundi	2568	7858791	2	14	29.887	-3.356	BDI	108	BI	64	26	0	2	0	2	0	0	94	0	2	0	0	0	2.12766		158	40.5063	16.4557	0	1.26582	0	1.26582	0	0
KH	KHM	116	Cambodia	17652	13955507	142	35	104.564	12.714	KHM	116	KH	44	54	11	2	1	0	5	5	122	22	22	8.19672	4.09836	18.0328	18.0328		278	15.8273	19.4245	3.95683	0.719424	0.359712	0	1.79856	1.79856
CM	CMR	120	Cameroon	46540	17795149	2	17	12.277	5.133	CMR	120	CM	104	31	8	0	2	3	2	1	151	13	16	1.98676	0.662252	8.60927	10.596		465	22.3656	6.66667	1.72043	0	0.430108	0.645161	0.430108	0.215054
CA	CAN	124	Canada	909351	32270507	19	21	-109.433	59.081	CAN	124	CA	1	32	2	0	0	0	3	2	40	7	7	12.5	5	17.5	17.5		56	1.78571	57.1429	3.57143	0	0	0	5.35714	3.57143
CV	CPV	132	Cape Verde	403	506807	2	11	-23.634	15.071	CPV	132	CV	1	6	0	0	0	1	1	0	9	1	2	11.1111	0	11.1111	22.2222		37	2.7027	16.2162	0	0	0	2.7027	2.7027	0
KY	CYM	136	Cayman Islands	26	45591	19	29	-81.198	19.314	CYM	136	KY	4	6	2	0	0	0	1	1	14	4	4	14.2857	7.14286	28.5714	28.5714		39	10.2564	15.3846	5.12821	0	0	0	2.5641	2.5641
CF	CAF	140	Central African Republic	62298	4191429	2	17	20.483	6.571	CAF	140	CF	92	25	6	0	0	1	0	1	125	7	8	0.8	0.8	5.6	6.4		334	27.5449	7.48503	1.79641	0	0	0.299401	0	0.299401
TD	TCD	148	Chad	125920	10145609	2	17	18.665	15.361	TCD	148	TD	73	18	4	0	0	1	0	1	97	5	6	1.03093	1.03093	5.15464	6.18557		206	35.4369	8.73786	1.94175	0	0	0.485437	0	0.485437
CL	CHL	152	Chile	74880	16295102	19	5	-69.433	-23.389	CHL	152	CL	15	19	1	0	0	0	0	0	35	1	1	0	0	2.85714	2.85714		313	4.79233	6.07029	0.319489	0	0	0	0	0
CN	CHN	156	China	932743	1312978855	142	30	106.514	33.42	CHN	156	CN	100	84	15	3	2	4	18	13	239	48	52	12.9707	5.43933	20.0837	21.7573		800	12.5	10.5	1.875	0.375	0.25	0.5	2.25	1.625
CX	CXR	162	Christmas Island	0	0	0	0	105.704	-10.444	CXR	162	CX	3	1	0	1	0	0	1	0	6	1	1	16.6667	0	16.6667	16.6667		14	21.4286	7.14286	0	7.14286	0	0	7.14286	0
CC	CCK	166	Cocos (Keeling) Islands	1	0	0	0	96.839	-12.173	CCK	166	CC	3	1	0	0	0	0	0	0	4	0	0	0	0	0	0		5	60	20	0	0	0	0	0	0
CO	COL	170	Colombia	103870	4494579	19	5	-73.076	3.9	COL	170	CO	90	95	6	2	1	1	0	2	197	9	10	1.01523	1.01523	4.56853	5.07614		1100	8.18182	8.63636	0.545455	0.181818	0.0909091	0.0909091	0	0.181818
KM	COM	174	Comoros	223	797902	2	14	43.337	-11.758	COM	174	KM	2	9	0	0	0	0	1	0	12	1	1	8.33333	0	8.33333	8.33333		28	7.14286	32.1429	0	0	0	0	3.57143	0
CG	COG	178	Congo	34150	3609851	2	17	15.986	-0.055	COG	178	CG	59	15	4	1	1	1	0	0	81	5	6	0	0	6.17284	7.40741		197	29.9492	7.61421	2.03046	0.507614	0.507614	0.507614	0	0
CK	COK	184	Cook Islands	24	13984	9	61	-159.782	-21.219	COK	184	CK	6	1	0	0	0	0	0	0	7	0	0	0	0	0	0		21	28.5714	4.7619	0	0	0	0	0	0
CR	CRI	188	Costa Rica	5106	4327228	19	13	-83.946	9.971	CRI	188	CR	45	73	2	1	1	1	1	0	124	4	5	0.806452	0	3.22581	4.03226		406	11.0837	17.9803	0.492611	0.246305	0.246305	0.246305	0.246305	0
CI	CIV	384	Cote d'Ivoire	31800	18584701	2	11	-5.556	7.632	CIV	384	CI	65	20	4	0	1	1	0	1	92	6	7	1.08696	1.08696	6.52174	7.6087		269	24.1636	7.43494	1.48699	0	0.371747	0.371747	0	0.371747
HR	HRV	191	Croatia	5592	455149	150	39	16.693	45.723	HRV	191	HR	5	25	2	2	3	0	0	0	37	5	5	0	0	13.5135	13.5135		41	12.1951	60.9756	4.87805	4.87805	7.31707	0	0	0
CU	CUB	192	Cuba	10982	11259905	19	29	-77.781	21.297	CUB	192	CU	30	19	2	1	1	0	6	1	60	10	10	11.6667	1.66667	16.6667	16.6667		265	11.3208	7.16981	0.754717	0.377358	0.377358	0	2.26415	0.377358
CY	CYP	196	Cyprus	924	836321	142	145	33.219	35.043	CYP	196	CY	6	10	0	1	0	0	1	0	18	1	1	5.55556	0	5.55556	5.55556		36	16.6667	27.7778	0	2.77778	0	0	2.77778	0
CZ	CZE	203	Czech Republic	7727	10191762	150	151	15.338	49.743	CZE	203	CZ	0	0	0	0	0	0	0	0	0	0	0	0	0	0	0		0	0	0	0	0	0	0	0	0
CD	COD	180	Democratic Republic of the Congo	226705	58740547	2	17	23.654	-2.876	COD	180	CD	126	40	4	2	3	3	0	0	178	7	10	0	0	3.93258	5.61798		571	22.0665	7.00525	0.700525	0.350263	0.525394	0.525394	0	0
DK	DNK	208	Denmark	4243	5416945	150	154	9.264	56.058	DNK	208	DK	2	2	0	1	0	0	0	0	5	0	0	0	0	0	0		5	40	40	0	20	0	0	0	0
DJ	DJI	262	Djibouti	2318	804206	2	14	42.516	11.9	DJI	262	DJ	37	15	0	0	0	0	0	0	52	0	0	0	0	0	0		102	36.2745	14.7059	0	0	0	0	0	0
DM	DMA	212	Dominica	75	67827	19	29	-61.356	15.475	DMA	212	DM	4	5	0	0	0	0	0	1	10	1	1	10	10	10	10		81	4.93827	6.17284	0	0	0	0	0	1.23457
DO	DOM	214	Dominican Republic	4838	9469601	19	29	-70.729	19.015	DOM	214	DO	32	16	2	1	7	0	1	2	61	12	12	4.91803	3.27869	19.6721	19.6721		204	15.6863	7.84314	0.980392	0.490196	3.43137	0	0.490196	0.980392
EC	ECU	218	Ecuador	27684	13060993	19	5	-78.497	-1.385	ECU	218	EC	67	63	9	2	2	1	2	1	147	14	15	2.04082	0.680272	9.52381	10.2041		838	7.99523	7.5179	1.07399	0.238663	0.238663	0.119332	0.238663	0.119332
EG	EGY	818	Egypt	99545	72849793	2	15	29.872	26.494	EGY	818	EG	45	37	4	0	0	0	1	1	88	6	6	2.27273	1.13636	6.81818	6.81818		157	28.6624	23.5669	2.54777	0	0	0	0.636943	0.636943
SV	SLV	222	El Salvador	2072	6668356	19	13	-88.866	13.736	SLV	222	SV	21	50	1	1	1	1	1	0	76	3	4	1.31579	0	3.94737	5.26316		180	11.6667	27.7778	0.555556	0.555556	0.555556	0.555556	0.555556	0
GQ	GNQ	226	Equatorial Guinea	2805	484098	2	17	10.488	1.607	GNQ	226	GQ	58	11	4	0	2	1	0	0	76	6	7	0	0	7.89474	9.21053		188	30.8511	5.85106	2.12766	0	1.06383	0.531915	0	0
ER	ERI	232	Eritrea	10100	4526722	2	14	38.219	16.045	ERI	232	ER	54	19	2	0	0	1	0	0	76	2	3	0	0	2.63158	3.94737		143	37.7622	13.2867	1.3986	0	0	0.699301	0	0
EE	EST	233	Estonia	4239	1344312	150	154	25.793	58.674	EST	233	EE	2	3	0	1	0	0	0	0	6	0	0	0	0	0	0		6	33.3333	50	0	16.6667	0	0	0	0
ET	ETH	231	Ethiopia	100000	78985857	2	14	39.616	8.626	ETH	231	ET	94	36	2	0	1	0	0	1	134	4	4	0.746269	0.746269	2.98508	2.98508		374	25.1337	9.62567	0.534759	0	0.26738	0	0	0.26738
FK	FLK	238	Falkland Islands (Malvinas)	1217	2975	19	5	-58.694	-51.665	FLK	238	FK	0	0	0	0	0	0	0	0	0	0	0	0	0	0	0		0	0	0	0	0	0	0	0	0
FO	FRO	234	Faroe Islands	0	48205	150	154	-6.864	62.05	FRO	234	FO	0	0	0	0	0	0	0	0	0	0	0	0	0	0	0		0	0	0	0	0	0	0	0	0
FJ	FJI	242	Fiji	1827	828046	9	54	177.974	-17.819	FJI	242	FJ	8	4	0	0	0	0	3	1	16	4	4	25	6.25	25	25		55	14.5455	7.27273	0	0	0	0	5.45455	1.81818
FI	FIN	246	Finland	30459	5246004	150	154	26.272	64.504	FIN	246	FI	3	1	0	1	0	0	0	0	5	0	0	0	0	0	0		5	60	20	0	20	0	0	0	0
FR	FRA	250	France	55010	60990544	150	155	2.55	46.565	FRA	250	FR	6	23	2	2	5	0	0	0	38	7	7	0	0	18.4211	18.4211		56	10.7143	41.0714	3.57143	3.57143	8.92857	0	0	0
GF	GUF	254	French Guiana	8815	192099	19	5	-53.241	3.924	GUF	254	GF	63	36	3	1	0	0	0	0	103	3	3	0	0	2.91262	2.91262		260	24.2308	13.8462	1.15385	0.384615	0	0	0	0
PF	PYF	258	French Polynesia	366	255632	9	61	-149.462	-17.626	PYF	258	PF	6	2	0	0	0	0	0	0	8	0	0	0	0	0	0		13	46.1538	15.3846	0	0	0	0	0	0
TF	ATF	260	French Southern and Antarctic Lands	0	0	0	0	69.117	-49.302	ATF	260	TF	1	0	0	0	0	0	0	0	1	0	0	0	0	0	0		3	33.3333	0	0	0	0	0	0	0
GA	GAB	266	Gabon	25767	1290693	2	17	11.797	-0.591	GAB	266	GA	68	11	4	0	1	1	0	0	85	5	6	0	0	5.88235	7.05882		247	27.5304	4.45344	1.61943	0	0.404858	0.404858	0	0
GM	GMB	270	Gambia	1000	1617029	2	11	-15.386	13.453	GMB	270	GM	39	15	2	0	0	1	0	0	57	2	3	0	0	3.50877	5.26316		136	28.6765	11.0294	1.47059	0	0	0.735294	0	0
GE	GEO	268	Georgia	6949	4473409	142	145	43.518	42.176	GEO	268	GE	13	29	5	2	4	0	1	1	55	11	11	3.63636	1.81818	20	20		116	11.2069	25	4.31034	1.72414	3.44828	0	0.862069	0.862069
DE	DEU	276	Germany	34895	82652369	150	155	9.851	51.11	DEU	276	DE	2	10	0	2	1	0	0	0	15	1	1	0	0	6.66667	6.66667		16	12.5	62.5	0	12.5	6.25	0	0	0
GH	GHA	288	Ghana	22754	2253501	2	11	-1.207	7.96	GHA	288	GH	67	20	4	0	1	1	0	1	94	6	7	1.06383	1.06383	6.38298	7.44681		283	23.6749	7.06714	1.41343	0	0.353357	0.353357	0	0.353357
GI	GIB	292	Gibraltar	0	291	150	39	-5.345	36.138	GIB	292	GI	1	14	1	2	1	0	0	0	19	2	2	0	0	10.5263	10.5263		22	4.54545	63.6364	4.54545	9.09091	4.54545	0	0	0
GR	GRC	300	Greece	12890	11099737	150	39	21.766	39.666	GRC	300	GR	8	34	5	2	3	0	2	0	54	10	10	3.7037	0	18.5185	18.5185		84	9.52381	40.4762	5.95238	2.38095	3.57143	0	2.38095	0
GL	GRL	304	Greenland	41045	57475	19	21	-41.391	74.719	GRL	304	GL	0	0	0	0	0	0	0	0	0	0	0	0	0	0	0		0	0	0	0	0	0	0	0	0
GD	GRD	308	Grenada	34	105237	19	29	-61.678	12.118	GRD	308	GD	5	7	0	0	0	0	0	0	12	0	0	0	0	0	0		45	11.1111	15.5556	0	0	0	0	0	0
GP	GLP	312	Guadeloupe	169	438403	19	29	-61.441	16.286	GLP	312	GP	4	6	1	0	0	0	1	1	13	3	3	15.3846	7.69231	23.0769	23.0769		52	7.69231	11.5385	1.92308	0	0	0	1.92308	1.92308
GU	GUM	316	Guam	55	16857	9	57	144.707	13.385	GUM	316	GU	5	3	1	1	0	0	0	0	10	1	1	0	0	10	10		23	21.7391	13.0435	4.34783	4.34783	0	0	0	0
GT	GTM	320	Guatemala	10843	12709564	19	13	-90.398	15.256	GTM	320	GT	37	85	5	4	3	1	4	2	141	14	15	4.25532	1.41844	9.92908	10.6383		419	8.83055	20.2864	1.19332	0.954654	0.71599	0.238663	0.954654	0.477327
GG	GGY	831	Guernsey	0	0	150	154	-2.576	49.459	GGY	831	GG	0	1	0	1	0	0	0	0	2	0	0	0	0	0	0		2	0	50	0	50	0	0	0	0
GN	GIN	324	Guinea	24572	9002656	2	11	-10.942	10.439	GIN	324	GN	65	19	4	0	0	1	0	0	89	4	5	0	0	4.49438	5.61798		414	15.7005	4.58937	0.966184	0	0	0.241546	0	0
GW	GNB	624	Guinea-Bissau	2812	1596929	2	11	-14.651	12.125	GNB	624	GW	40	14	3	0	0	1	0	0	58	3	4	0	0	5.17241	6.89655		131	30.5344	10.687	2.29008	0	0	0.763359	0	0
GY	GUY	328	Guyana	19685	739472	19	5	-58.974	4.792	GUY	328	GY	64	40	2	2	0	0	0	0	108	2	2	0	0	1.85185	1.85185		304	21.0526	13.1579	0.657895	0.657895	0	0	0	0
HT	HTI	332	Haiti	2756	9296291	19	29	-72.278	19.142	HTI	332	HT	26	15	3	1	6	0	2	1	54	12	12	5.55556	1.85185	22.2222	22.2222		219	11.8721	6.84932	1.36986	0.456621	2.73973	0	0.913242	0.456621
HM	HMD	334	Heard Island and McDonald Islands	0	0	0	0	73.507	-53.111	HMD	334	HM	0	0	0	0	0	0	0	0	0	0	0	0	0	0	0		0	0	0	0	0	0	0	0	0
VA	VAT	336	Holy See (Vatican City)	0	783	150	39	12.451	41.904	VAT	336	VA	0	12	0	2	2	0	0	0	16	2	2	0	0	12.5	12.5		17	0	70.5882	0	11.7647	11.7647	0	0	0
HN	HND	340	Honduras	11189	683411	19	13	-86.863	14.819	HND	340	HN	45	75	2	3	2	1	7	2	137	13	14	6.56934	1.45985	9.48905	10.219		436	10.3211	17.2018	0.458716	0.688073	0.458716	0.229358	1.6055	0.458716
HU	HUN	348	Hungary	9210	10086387	150	151	19.134	47.07	HUN	348	HU	3	12	1	2	0	0	0	0	18	1	1	0	0	5.55556	5.55556		18	16.6667	66.6667	5.55556	11.1111	0	0	0	0
IS	ISL	352	Iceland	10025	295732	150	154	-18.48	64.764	ISL	352	IS	0	0	0	0	0	0	0	0	0	0	0	0	0	0	0		1	0	0	0	0	0	0	0	0
IN	IND	356	India	297319	1134403141	142	34	78.5	21	IND	356	IN	85	69	12	8	0	4	6	7	191	25	29	6.80628	3.66492	13.089	15.1832		1077	7.89229	6.40669	1.11421	0.742804	0	0.371402	0.557103	0.649954
ID	IDN	360	Indonesia	181157	226063044	142	35	114.252	-0.976	IDN	360	ID	82	108	14	7	0	10	6	7	234	27	37	5.55556	2.99145	11.5385	15.812		1251	6.55476	8.63309	1.1191	0.559552	0	0.799361	0.479616	0.559552
IR	IRN	364	Iran (Islamic Republic of)	163620	69420607	142	34	54.301	32.565	IRN	364	IR	48	60	6	2	1	3	0	1	121	8	11	0.826446	0.826446	6.61157	9.09091		410	11.7073	14.6341	1.46341	0.487805	0.243902	0.731707	0	0.243902
IQ	IRQ	368	Iraq	43737	27995984	142	145	43.772	33.048	IRQ	368	IQ	31	42	2	1	1	2	0	0	79	3	5	0	0	3.79747	6.32911		163	19.0184	25.7669	1.22699	0.613497	0.613497	1.22699	0	0
IE	IRL	372	Ireland	6889	4143294	150	154	-8.152	53.177	IRL	372	IE	1	0	0	0	0	0	0	0	1	0	0	0	0	0	0		9	11.1111	0	0	0	0	0	0	0
IM	IMN	833	Isle of Man	0	78357	150	154	-4.527	54.229	IMN	833	IM	0	0	0	0	0	0	0	0	0	0	0	0	0	0	0		0	0	0	0	0	0	0	0	0
IL	ISR	376	Israel	2171	6692037	142	145	34.851	31.026	ISR	376	IL	1	1	0	0	0	0	0	0	2	0	0	0	0	0	0		37	2.7027	2.7027	0	0	0	0	0	0
IT	ITA	380	Italy	29411	5864636	150	39	12.8	42.7	ITA	380	IT	6	30	1	2	6	2	0	0	47	7	9	0	0	14.8936	19.1489		59	10.1695	50.8475	1.69492	3.38983	10.1695	3.38983	0	0
JM	JAM	388	Jamaica	1083	2682469	19	29	-77.32	18.151	JAM	388	JM	1	10	3	0	0	0	0	1	15	4	4	6.66667	6.66667	26.6667	26.6667		79	1.26582	12.6582	3.79747	0	0	0	0	1.26582
JP	JPN	392	Japan	36450	127896740	142	30	139.068	36.491	JPN	392	JP	10	17	4	1	2	0	7	1	42	14	14	19.0476	2.38095	33.3333	33.3333		127	7.87402	13.3858	3.14961	0.787402	1.5748	0	5.51181	0.787402
JE	JEY	832	Jersey	0	0	150	154	-2.129	49.219	JEY	832	JE	0	3	0	1	0	0	0	0	4	0	0	0	0	0	0		14	0	21.4286	0	7.14286	0	0	0	0
JO	JOR	400	Jordan	8824	5544066	142	145	36.319	30.703	JOR	400	JO	25	40	2	0	0	0	1	0	68	3	3	1.47059	0	4.41176	4.41176		147	17.0068	27.2109	1.36054	0	0	0	0.680272	0
KZ	KAZ	398	Kazakhstan	269970	15210609	142	143	67.301	48.16	KAZ	398	KZ	22	20	2	2	0	1	0	0	47	2	3	0	0	4.25532	6.38298		86	25.5814	23.2558	2.32558	2.32558	0	1.16279	0	0
KE	KEN	404	Kenya	56914	35598952	2	14	37.858	0.53	KEN	404	KE	115	45	3	2	5	2	3	1	176	12	14	2.27273	0.568182	6.81818	7.95455		444	25.9009	10.1351	0.675676	0.45045	1.12613	0.45045	0.675676	0.225225
KI	KIR	296	Kiribati	73	92003	9	57	175.036	-1.508	KIR	296	KI	0	0	0	0	0	0	0	0	0	0	0	0	0	0	0		2	0	0	0	0	0	0	0	0
KP	PRK	408	Korea, Democratic People's Republic of	12041	23615611	142	30	126.451	39.778	PRK	408	KP	12	7	0	0	0	0	1	0	20	1	1	5	0	5	5		27	44.4444	25.9259	0	0	0	0	3.7037	0
KR	KOR	410	Korea, Republic of	9873	47869837	142	30	128.103	36.504	KOR	410	KR	11	7	0	0	0	0	1	0	19	1	1	5.26316	0	5.26316	5.26316		28	39.2857	25	0	0	0	0	3.57143	0
KW	KWT	414	Kuwait	1782	2700	142	145	47.376	29.476	KWT	414	KW	13	14	1	0	0	0	0	0	28	1	1	0	0	3.57143	3.57143		59	22.0339	23.7288	1.69492	0	0	0	0	0
KG	KGZ	417	Kyrgyzstan	19180	5203547	142	143	74.555	41.465	KGZ	417	KG	18	18	2	0	0	1	0	0	39	2	3	0	0	5.12821	7.69231		85	21.1765	21.1765	2.35294	0	0	1.17647	0	0
LA	LAO	418	Lao People's Democratic Republic	23080	566391	142	35	102.471	19.905	LAO	418	LA	43	56	12	2	1	1	10	8	133	31	32	13.5338	6.01504	23.3083	24.0602		369	11.6531	15.1762	3.25203	0.542005	0.271003	0.271003	2.71003	2.16802
LV	LVA	428	Latvia	6205	2301793	150	154	25.641	56.858	LVA	428	LV	3	3	0	2	0	0	0	0	8	0	0	0	0	0	0		8	37.5	37.5	0	25	0	0	0	0
LB	LBN	422	Lebanon	1023	401074	142	145	35.888	33.92	LBN	422	LB	11	24	2	1	0	0	0	0	38	2	2	0	0	5.26316	5.26316		81	13.5802	29.6296	2.46914	1.23457	0	0	0	0
LS	LSO	426	Lesotho	3035	1980831	2	18	28.243	-29.581	LSO	426	LS	25	26	1	0	1	0	1	0	54	3	3	1.85185	0	5.55556	5.55556		98	25.5102	26.5306	1.02041	0	1.02041	0	1.02041	0
LR	LBR	430	Liberia	9632	3441796	2	11	-9.657	6.682	LBR	430	LR	50	14	4	0	0	1	0	0	69	4	5	0	0	5.7971	7.24638		185	27.027	7.56757	2.16216	0	0	0.540541	0	0
LY	LBY	434	Libyan Arab Jamahiriya	175954	5918217	2	15	18.023	27.044	LBY	434	LY	33	15	2	0	1	1	0	1	53	4	5	1.88679	1.88679	7.54717	9.43396		105	31.4286	14.2857	1.90476	0	0.952381	0.952381	0	0.952381
LI	LIE	438	Liechtenstein	16	34598	150	155	9.555	47.153	LIE	438	LI	2	4	0	2	0	0	0	0	8	0	0	0	0	0	0		8	25	50	0	25	0	0	0	0
LT	LTU	440	Lithuania	6268	3425077	150	154	23.897	55.336	LTU	440	LT	3	3	0	2	0	0	0	0	8	0	0	0	0	0	0		8	37.5	37.5	0	25	0	0	0	0
LU	LUX	442	Luxembourg	0	456613	150	155	6.088	49.771	LUX	442	LU	2	4	0	2	0	0	0	0	8	0	0	0	0	0	0		8	25	50	0	25	0	0	0	0
MG	MDG	450	Madagascar	58154	18642586	2	14	46.706	-19.374	MDG	450	MG	17	95	31	2	23	8	29	10	215	93	101	18.1395	4.65116	43.2558	46.9767		630	2.69841	15.0794	4.92063	0.31746	3.65079	1.26984	4.60317	1.5873
MW	MWI	454	Malawi	9408	13226091	2	14	33.808	-13.4	MWI	454	MW	63	27	0	3	0	1	2	1	97	3	4	3.09278	1.03093	3.09278	4.12371		212	29.717	12.7358	0	1.41509	0	0.471698	0.943396	0.471698
MY	MYS	458	Malaysia	32855	25652985	142	35	102.195	4.201	MYS	458	MY	42	70	10	3	3	2	6	6	142	25	27	8.4507	4.22535	17.6056	19.0141		785	5.35032	8.9172	1.27389	0.382166	0.382166	0.254777	0.764331	0.764331
MV	MDV	462	Maldives	30	295297	142	34	72.92	3.548	MDV	462	MV	0	0	0	0	0	0	0	0	0	0	0	0	0	0	0		7	0	0	0	0	0	0	0	0
ML	MLI	466	Mali	122019	1161109	2	11	-3.524	17.35	MLI	466	ML	110	41	8	0	2	2	0	0	163	10	12	0	0	6.13497	7.36196		356	30.8989	11.5169	2.24719	0	0.561798	0.561798	0	0
MT	MLT	470	Malta	32	402617	150	39	14.442	35.89	MLT	470	MT	1	7	0	1	0	0	0	0	9	0	0	0	0	0	0		14	7.14286	50	0	7.14286	0	0	0	0
MH	MHL	584	Marshall Islands	0	5672	9	57	168.963	7.595	MHL	584	MH	9	11	1	0	0	0	0	0	21	1	1	0	0	4.7619	4.7619		38	23.6842	28.9474	2.63158	0	0	0	0	0
MQ	MTQ	474	Martinique	106	395896	19	29	-61.021	14.653	MTQ	474	MQ	2	4	1	0	0	0	1	1	9	3	3	22.2222	11.1111	33.3333	33.3333		29	6.89655	13.7931	3.44828	0	0	0	3.44828	3.44828
MR	MRT	478	Mauritania	102522	2963105	2	11	-10.332	20.26	MRT	478	MR	45	19	4	0	1	1	0	0	70	5	6	0	0	7.14286	8.57143		147	30.6122	12.9252	2.72109	0	0.680272	0.680272	0	0
MU	MUS	480	Mauritius	203	1241173	2	14	57.583	-20.255	MUS	480	MU	7	6	1	0	0	0	0	0	14	1	1	0	0	7.14286	7.14286		30	23.3333	20	3.33333	0	0	0	0	0
YT	MYT	175	Mayotte	0	0	2	14	45.155	-12.777	MYT	175	YT	1	5	1	0	1	0	2	0	10	4	4	20	0	40	40		25	4	20	4	0	4	0	8	0
MX	MEX	484	Mexico	190869	104266392	19	13	-102.535	23.951	MEX	484	MX	70	223	22	5	11	4	10	4	349	47	51	4.01146	1.14613	13.467	14.6132		1514	4.62351	14.7292	1.4531	0.330251	0.726552	0.264201	0.660502	0.264201
FM	FSM	583	Micronesia, Federated States of	70	110058	9	57	158.235	6.883	FSM	583	FM	8	7	1	0	0	0	0	0	16	1	1	0	0	6.25	6.25		47	17.0213	14.8936	2.12766	0	0	0	0	0
MC	MCO	492	Monaco	0	325	150	155	7.412	43.75	MCO	492	MC	0	13	0	2	2	0	0	0	17	2	2	0	0	11.7647	11.7647		19	0	68.4211	0	10.5263	10.5263	0	0	0
MN	MNG	496	Mongolia	156650	2580704	142	30	102.876	46.056	MNG	496	MN	10	15	2	1	0	0	0	0	28	2	2	0	0	7.14286	7.14286		41	24.3902	36.5854	4.87805	2.43902	0	0	0	0
ME	MNE	499	Montenegro	0	607969	150	39	19.254	42.792	MNE	499	ME	5	25	2	2	2	0	0	0	36	4	4	0	0	11.1111	11.1111		41	12.1951	60.9756	4.87805	4.87805	4.87805	0	0	0
MS	MSR	500	Montserrat	10	5628	19	29	-62.187	16.736	MSR	500	MS	1	3	0	0	0	0	1	1	6	2	2	33.3333	16.6667	33.3333	33.3333		23	4.34783	13.0435	0	0	0	0	4.34783	4.34783
MA	MAR	504	Morocco	44630	30494991	2	15	-5.758	32.706	MAR	504	MA	23	27	3	2	2	1	1	0	59	6	7	1.69491	0	10.1695	11.8644		153	15.0327	17.6471	1.96078	1.30719	1.30719	0.653595	0.653595	0
MZ	MOZ	508	Mozambique	78409	20532675	2	14	37.923	-14.422	MOZ	508	MZ	82	40	3	3	2	0	2	2	134	9	9	2.98508	1.49254	6.71642	6.71642		383	21.4099	10.4439	0.78329	0.78329	0.522193	0	0.522193	0.522193
NA	NAM	516	Namibia	82329	2019677	2	18	17.218	-22.133	NAM	516	NA	106	31	3	2	2	0	1	0	145	6	6	0.689655	0	4.13793	4.13793		444	23.8739	6.98198	0.675676	0.45045	0.45045	0	0.225225	0
NR	NRU	520	Nauru	2	10111	9	57	166.93	-0.522	NRU	520	NR	6	3	0	0	0	0	0	0	9	0	0	0	0	0	0		13	46.1538	23.0769	0	0	0	0	0	0
NP	NPL	524	Nepal	14300	27093656	142	34	83.939	28.253	NPL	524	NP	38	25	7	7	0	0	3	4	84	14	14	8.33333	4.7619	16.6667	16.6667		244	15.5738	10.2459	2.86885	2.86885	0	0	1.22951	1.63934
NL	NLD	528	Netherlands	3388	1632769	150	155	5.389	52.077	NLD	528	NL	2	4	0	2	0	0	0	0	8	0	0	0	0	0	0		17	11.7647	23.5294	0	11.7647	0	0	0	0
AN	ANT	530	Netherlands Antilles	80	186392	19	29	-68.87	12.123	ANT	530	AN	14	13	1	0	0	0	0	1	29	2	2	3.44828	3.44828	6.89655	6.89655		45	31.1111	28.8889	2.22222	0	0	0	0	2.22222
NC	NCL	540	New Caledonia	1828	234185	9	54	165.447	-21.359	NCL	540	NC	9	11	4	0	6	4	4	1	39	15	19	12.8205	2.5641	38.4615	48.7179		194	4.63918	5.6701	2.06186	0	3.09278	2.06186	2.06186	0.515464
NZ	NZL	554	New Zealand	26799	4097112	9	53	172.235	-42.634	NZL	554	NZ	5	2	4	0	4	0	4	0	19	12	12	21.0526	0	63.1579	63.1579		119	4.20168	1.68067	3.36134	0	3.36134	0	3.36134	0
NI	NIC	558	Nicaragua	12140	5462539	19	13	-85.034	12.84	NIC	558	NI	35	65	2	1	0	1	1	0	105	3	4	0.952381	0	2.85714	3.80952		287	12.1951	22.6481	0.696864	0.348432	0	0.348432	0.348432	0
NE	NER	562	Niger	126670	1326419	2	11	9.398	17.426	NER	562	NE	53	19	3	0	2	1	0	0	78	5	6	0	0	6.41026	7.69231		166	31.9277	11.4458	1.80723	0	1.20482	0.60241	0	0
NG	NGA	566	Nigeria	91077	141356083	2	11	8.105	9.594	NGA	566	NG	98	30	7	0	2	3	1	1	142	11	14	1.40845	0.704225	7.74648	9.85915		379	25.8575	7.91557	1.84697	0	0.527704	0.791557	0.263852	0.263852
NU	NIU	570	Niue	26	1632	9	61	-169.869	-19.052	NIU	570	NU	5	2	0	0	0	0	0	0	7	0	0	0	0	0	0		13	38.4615	15.3846	0	0	0	0	0	0
NF	NFK	574	Norfolk Island	0	0	9	53	167.953	-29.037	NFK	574	NF	0	0	0	0	0	0	0	0	0	0	0	0	0	0	0		2	0	0	0	0	0	0	0	0
MP	MNP	580	Northern Mariana Islands	0	80258	9	57	145.623	15.005	MNP	580	MP	4	4	1	1	0	0	0	0	10	1	1	0	0	10	10		12	33.3333	33.3333	8.33333	8.33333	0	0	0	0
NO	NOR	578	Norway	30625	4638836	150	154	8.74	61.152	NOR	578	NO	2	3	0	1	0	0	0	0	6	0	0	0	0	0	0		7	28.5714	42.8571	0	14.2857	0	0	0	0
OM	OMN	512	Oman	30950	2507042	142	145	57.407	21.656	OMN	512	OM	24	23	3	0	1	2	0	0	53	4	6	0	0	7.54717	11.3208		155	15.4839	14.8387	1.93548	0	0.645161	1.29032	0	0
PK	PAK	586	Pakistan	77088	158080591	142	34	69.386	29.967	PAK	586	PK	57	28	6	4	0	1	2	1	99	9	10	3.0303	1.0101	9.09091	10.101		332	17.1687	8.43373	1.80723	1.20482	0	0.301205	0.60241	0.301205
PW	PLW	585	Palau	0	20127	9	57	134.57	7.501	PLW	585	PW	5	7	0	1	0	1	0	0	14	0	1	0	0	0	7.14286		46	10.8696	15.2174	0	2.17391	0	2.17391	0	0
PS	PSE	275	Palestine	0	3762005	142	145	35.278	32.037	PSE	275	PS	23	33	4	0	0	0	1	1	62	6	6	3.22581	1.6129	9.67742	9.67742		84	27.381	39.2857	4.7619	0	0	0	1.19048	1.19048
PA	PAN	591	Panama	7443	3231502	19	13	-80.92	8.384	PAN	591	PA	52	56	2	1	0	1	0	0	112	2	3	0	0	1.78571	2.67857		459	11.329	12.2004	0.43573	0.217865	0	0.217865	0	0
PG	PNG	598	Papua New Guinea	45286	6069715	9	54	143.459	-5.949	PNG	598	PG	25	63	4	4	0	6	2	0	104	6	12	1.92308	0	5.76923	11.5385		523	4.78011	12.0459	0.764818	0.764818	0	1.14723	0.382409	0
PY	PRY	600	Paraguay	39730	5904342	19	5	-58.391	-23.236	PRY	600	PY	53	32	2	3	1	0	1	0	92	4	4	1.08696	0	4.34783	4.34783		327	16.208	9.78593	0.611621	0.917431	0.30581	0	0.30581	0
PE	PER	604	Peru	128000	27274266	19	5	-75.552	-9.326	PER	604	PE	64	69	7	3	2	4	0	0	149	9	13	0	0	6.04027	8.72483		867	7.38178	7.95848	0.807382	0.346021	0.230681	0.461361	0	0
PH	PHL	608	Philippines	29817	84566163	142	35	122.466	11.118	PHL	608	PH	17	40	7	3	2	2	3	2	76	14	16	6.57895	2.63158	18.4211	21.0526		590	2.88136	6.77966	1.18644	0.508475	0.338983	0.338983	0.508475	0.338983
PN	PCN	612	Pitcairn Islands	0	5	9	61	-128.316	-24.366	PCN	612	PN	6	1	0	0	0	0	0	0	7	0	0	0	0	0	0		8	75	12.5	0	0	0	0	0	0
PL	POL	616	Poland	30629	38195558	150	151	19.401	52.125	POL	616	PL	3	6	0	2	0	0	0	0	11	0	0	0	0	0	0		11	27.2727	54.5455	0	18.1818	0	0	0	0
PT	PRT	620	Portugal	9150	10528226	150	39	-8.058	40.309	PRT	620	PT	2	18	2	2	3	0	1	0	28	6	6	3.57143	0	21.4286	21.4286		50	4	36	4	4	6	0	2	0
PR	PRI	630	Puerto Rico	887	3946779	19	29	-66.466	18.221	PRI	630	PR	10	8	0	1	2	0	2	1	24	5	5	12.5	4.16667	20.8333	20.8333		98	10.2041	8.16327	0	1.02041	2.04082	0	2.04082	1.02041
QA	QAT	634	Qatar	1100	796186	142	145	51.191	25.316	QAT	634	QA	9	11	1	0	0	0	0	0	21	1	1	0	0	4.7619	4.7619		43	20.9302	25.5814	2.32558	0	0	0	0	0
MD	MDA	498	Republic of Moldova	3288	3876661	150	151	28.599	47.193	MDA	498	MD	4	11	1	2	0	0	0	0	18	1	1	0	0	5.55556	5.55556		19	21.0526	57.8947	5.26316	10.5263	0	0	0	0
RE	REU	638	Reunion	250	785159	2	14	55.538	-21.122	REU	638	RE	2	4	0	0	0	0	0	0	6	0	0	0	0	0	0		15	13.3333	26.6667	0	0	0	0	0	0
RO	ROU	642	Romania	22987	21627557	150	151	24.969	45.844	ROU	642	RO	6	14	2	2	1	0	0	0	25	3	3	0	0	12	12		28	21.4286	50	7.14286	7.14286	3.57143	0	0	0
RU	RUS	643	Russia	1638094	143953092	150	151	96.689	61.988	RUS	643	RU	23	41	5	2	2	0	2	1	76	10	10	3.94737	1.31579	13.1579	13.1579		109	21.1009	37.6147	4.58716	1.83486	1.83486	0	1.83486	0.917431
RW	RWA	646	Rwanda	2467	9233793	2	14	29.917	-1.998	RWA	646	RW	72	26	0	1	0	2	0	0	101	0	2	0	0	0	1.9802		180	40	14.4444	0	0.555556	0	1.11111	0	0
BL	BLM	652	Saint Barthelemy	0	0	19	29	-63.043	18.04	BLM	652	BL	2	4	1	0	0	1	0	1	9	2	3	11.1111	11.1111	22.2222	33.3333		13	15.3846	30.7692	7.69231	0	0	7.69231	0	7.69231
SH	SHN	654	Saint Helena	0	6399	2	11	-5.71	-15.953	SHN	654	SH	0	0	0	0	0	0	0	0	0	0	0	0	0	0	0		0	0	0	0	0	0	0	0	0
KN	KNA	659	Saint Kitts and Nevis	36	49138	19	29	-62.769	17.34	KNA	659	KN	2	4	0	0	0	0	0	1	7	1	1	14.2857	14.2857	14.2857	14.2857		21	9.52381	19.0476	0	0	0	0	0	4.7619
LC	LCA	662	Saint Lucia	61	16124	19	29	-60.969	13.898	LCA	662	LC	3	3	0	0	0	0	0	0	6	0	0	0	0	0	0		18	16.6667	16.6667	0	0	0	0	0	0
MF	MAF	663	Saint Martin	0	0	19	29	-63.041	18.094	MAF	663	MF	2	4	1	0	0	1	0	1	9	2	3	11.1111	11.1111	22.2222	33.3333		13	15.3846	30.7692	7.69231	0	0	7.69231	0	7.69231
PM	SPM	666	Saint Pierre and Miquelon	0	6346	19	21	-56.325	47.042	SPM	666	PM	0	0	0	0	0	0	0	0	0	0	0	0	0	0	0		0	0	0	0	0	0	0	0	0
VC	VCT	670	Saint Vincent and the Grenadines	39	119137	19	29	-61.194	13.248	VCT	670	VC	0	2	0	0	0	0	0	0	2	0	0	0	0	0	0		2	0	100	0	0	0	0	0	0
WS	WSM	882	Samoa	283	183845	9	61	-172.414	-13.652	WSM	882	WS	5	2	0	0	0	0	0	0	7	0	0	0	0	0	0		28	17.8571	7.14286	0	0	0	0	0	0
SM	SMR	674	San Marino	0	30214	150	39	12.46	43.942	SMR	674	SM	0	11	0	2	1	0	0	0	14	1	1	0	0	7.14286	7.14286		15	0	73.3333	0	13.3333	6.66667	0	0	0
ST	STP	678	Sao Tome and Principe	96	152622	2	17	6.629	0.201	STP	678	ST	4	1	0	0	0	0	0	0	5	0	0	0	0	0	0		15	26.6667	6.66667	0	0	0	0	0	0
SA	SAU	682	Saudi Arabia	214969	2361236	142	145	44.585	24.023	SAU	682	SA	33	40	1	0	0	2	0	0	76	1	3	0	0	1.31579	3.94737		177	18.6441	22.5989	0.564972	0	0	1.12994	0	0
SN	SEN	686	Senegal	19253	1177034	2	11	-14.881	15.013	SEN	686	SN	50	22	3	0	0	2	0	0	77	3	5	0	0	3.8961	6.49351		198	25.2525	11.1111	1.51515	0	0	1.0101	0	0
RS	SRB	688	Serbia	0	9863026	150	39	20.806	44.032	SRB	688	RS	5	20	3	2	2	0	0	0	32	5	5	0	0	15.625	15.625		36	13.8889	55.5556	8.33333	5.55556	5.55556	0	0	0
SC	SYC	690	Seychelles	46	85532	2	14	55.474	-4.647	SYC	690	SC	4	6	1	2	1	0	1	0	15	3	3	6.66667	0	20	20		35	11.4286	17.1429	2.85714	5.71429	2.85714	0	2.85714	0
SL	SLE	694	Sierra Leone	7162	5586403	2	11	-11.792	8.56	SLE	694	SL	55	15	4	0	0	1	0	0	75	4	5	0	0	5.33333	6.66667		180	30.5556	8.33333	2.22222	0	0	0.555556	0	0
SG	SGP	702	Singapore	67	4327468	142	35	103.808	1.351	SGP	702	SG	18	37	6	3	0	0	2	2	68	10	10	5.88235	2.94118	14.7059	14.7059		169	10.6509	21.8935	3.5503	1.77515	0	0	1.18343	1.18343
SK	SVK	703	Slovakia	4808	5386995	150	151	19.491	48.707	SVK	703	SK	3	8	0	2	0	0	0	0	13	0	0	0	0	0	0		13	23.0769	61.5385	0	15.3846	0	0	0	0
SI	SVN	705	Slovenia	2014	1999425	150	39	14.827	46.124	SVN	705	SI	5	19	0	2	3	0	0	0	29	3	3	0	0	10.3448	10.3448		32	15.625	59.375	0	6.25	9.375	0	0	0
SB	SLB	90	Solomon Islands	2799	472419	9	54	160.109	-9.611	SLB	90	SB	13	16	0	1	1	1	0	0	32	1	2	0	0	3.125	6.25		123	10.5691	13.0081	0	0.813008	0.813008	0.813008	0	0
SO	SOM	706	Somalia	62734	8196395	2	14	48.316	9.774	SOM	706	SO	68	28	1	1	0	0	0	0	98	1	1	0	0	1.02041	1.02041		365	18.6301	7.67123	0.273973	0.273973	0	0	0	0
ZA	ZAF	710	South Africa	121447	47938663	2	18	23.121	-30.558	ZAF	710	ZA	89	87	6	3	7	0	4	1	197	18	18	2.53807	0.507614	9.13706	9.13706		646	13.7771	13.4675	0.928793	0.464396	1.08359	0	0.619195	0.154799
GS	SGS	239	South Georgia South Sandwich Islands	0	0	0	0	-36.891	-54.209	SGS	239	GS	0	0	0	0	0	0	0	0	0	0	0	0	0	0	0		0	0	0	0	0	0	0	0	0
ES	ESP	724	Spain	49904	43397491	150	39	-3.649	40.227	ESP	724	ES	6	41	3	2	6	0	4	0	62	13	13	6.45161	0	20.9677	20.9677		113	5.30973	36.2832	2.65487	1.76991	5.30973	0	3.53982	0
LK	LKA	144	Sri Lanka	6463	19120763	142	34	80.704	7.612	LKA	144	LK	46	11	3	2	2	1	2	1	68	8	9	4.41176	1.47059	11.7647	13.2353		363	12.6722	3.0303	0.826446	0.550964	0.550964	0.275482	0.550964	0.275482
SD	SDN	736	Sudan	237600	36899747	2	15	30.05	13.832	SDN	736	SD	116	39	4	0	0	2	0	1	162	5	7	0.617284	0.617284	3.08642	4.32099		340	34.1176	11.4706	1.17647	0	0	0.588235	0	0.294118
SR	SUR	740	Suriname	15600	452468	19	5	-55.912	4.127	SUR	740	SR	64	37	2	1	0	0	0	0	104	2	2	0	0	1.92308	1.92308		271	23.6162	13.6531	0.738007	0.369004	0	0	0	0
SJ	SJM	744	Svalbard	0	0	150	154	18.374	78.83	SJM	744	SJ	0	0	0	0	0	0	0	0	0	0	0	0	0	0	0		0	0	0	0	0	0	0	0	0
SZ	SWZ	748	Swaziland	1720	1124529	2	18	31.497	-26.562	SWZ	748	SZ	50	30	1	3	0	0	0	0	84	1	1	0	0	1.19048	1.19048		195	25.641	15.3846	0.512821	1.53846	0	0	0	0
SE	SWE	752	Sweden	41033	9038049	150	154	15.27	62.011	SWE	752	SE	2	3	0	1	0	0	0	0	6	0	0	0	0	0	0		6	33.3333	50	0	16.6667	0	0	0	0
CH	CHE	756	Switzerland	4000	7424389	150	155	7.908	46.861	CHE	756	CH	2	13	0	2	0	0	0	0	17	0	0	0	0	0	0		19	10.5263	68.4211	0	10.5263	0	0	0	0
SY	SYR	760	Syrian Arab Republic	18378	18893881	142	145	38.506	35.013	SYR	760	SY	22	35	3	2	0	1	0	0	63	3	4	0	0	4.7619	6.34921		107	20.5607	32.7103	2.80374	1.86916	0	0.934579	0	0
TJ	TJK	762	Tajikistan	13996	6550213	142	143	69.42	38.665	TJK	762	TJ	20	15	2	0	0	1	0	0	38	2	3	0	0	5.26316	7.89474		84	23.8095	17.8571	2.38095	0	0	1.19048	0	0
TH	THA	764	Thailand	51089	63002911	142	35	100.844	15.7	THA	764	TH	49	84	13	5	0	1	7	9	168	29	30	9.52381	5.35714	17.2619	17.8571		665	7.36842	12.6316	1.95489	0.75188	0	0.150376	1.05263	1.35338
MK	MKD	807	The former Yugoslav Republic of Macedonia	2543	2033655	150	39	21.698	41.6	MKD	807	MK	14	44	4	4	4	0	0	0	70	8	8	0	0	11.4286	11.4286		73	19.1781	60.274	5.47945	5.47945	5.47945	0	0	0
TL	TLS	626	Timor-Leste	1487	1067285	142	35	125.878	-8.822	TLS	626	TL	12	5	1	1	0	0	0	0	19	1	1	0	0	5.26316	5.26316		45	26.6667	11.1111	2.22222	2.22222	0	0	0	0
TG	TGO	768	Togo	5439	6238572	2	11	1.081	8.799	TGO	768	TG	68	20	4	0	1	1	0	1	95	6	7	1.05263	1.05263	6.31579	7.36842		245	27.7551	8.16327	1.63265	0	0.408163	0.408163	0	0.408163
TK	TKL	772	Tokelau	1	1401	9	61	-171.853	-9.193	TKL	772	TK	0	0	0	0	0	0	0	0	0	0	0	0	0	0	0		0	0	0	0	0	0	0	0	0
TO	TON	776	Tonga	72	99361	9	61	-175.185	-21.202	TON	776	TO	6	2	0	0	0	0	0	0	8	0	0	0	0	0	0		32	18.75	6.25	0	0	0	0	0	0
TT	TTO	780	Trinidad and Tobago	513	1323722	19	29	-61.253	10.468	TTO	780	TT	38	23	2	1	0	0	0	0	64	2	2	0	0	3.125	3.125		93	40.8602	24.7312	2.15054	1.07527	0	0	0	0
TN	TUN	788	Tunisia	15536	10104685	2	15	9.596	35.383	TUN	788	TN	21	21	1	2	2	1	0	0	48	3	4	0	0	6.25	8.33333		96	21.875	21.875	1.04167	2.08333	2.08333	1.04167	0	0
TR	TUR	792	Turkey	76963	72969723	142	145	35.179	39.061	TUR	792	TR	21	52	4	2	5	1	2	2	89	13	14	4.49438	2.24719	14.6067	15.7303		216	9.72222	24.0741	1.85185	0.925926	2.31481	0.462963	0.925926	0.925926
TM	TKM	795	Turkmenistan	46993	4833266	142	143	59.384	39.122	TKM	795	TM	27	28	2	2	0	1	0	1	61	3	4	1.63934	1.63934	4.91803	6.55738		141	19.1489	19.8582	1.41844	1.41844	0	0.70922	0	0.70922
TC	TCA	796	Turks and Caicos Islands	0	24459	19	29	-71.95	21.902	TCA	796	TC	3	1	0	0	0	0	0	1	5	1	1	20	20	20	20		19	15.7895	5.26316	0	0	0	0	0	5.26316
TV	TUV	798	Tuvalu	3	10441	9	61	179.219	-8.514	TUV	798	TV	4	2	0	0	0	0	0	0	6	0	0	0	0	0	0		7	57.1429	28.5714	0	0	0	0	0	0
UG	UGA	800	Uganda	19710	28947181	2	14	32.386	1.28	UGA	800	UG	100	36	1	1	3	3	0	1	145	5	8	0.689655	0.689655	3.44828	5.51724		321	31.1526	11.215	0.311526	0.311526	0.934579	0.934579	0	0.311526
UA	UKR	804	Ukraine	57935	46917544	150	151	31.388	49.016	UKR	804	UA	6	17	2	2	0	0	0	0	27	2	2	0	0	7.40741	7.40741		34	17.6471	50	5.88235	5.88235	0	0	0	0
AE	ARE	784	United Arab Emirates	8360	4104291	142	145	54.163	23.549	ARE	784	AE	17	19	1	0	0	1	0	0	38	1	2	0	0	2.63158	5.26316		96	17.7083	19.7917	1.04167	0	0	1.04167	0	0
GB	GBR	826	United Kingdom	24193	60244834	150	154	-1.6	53	GBR	826	GB	2	3	0	1	0	0	0	0	6	0	0	0	0	0	0		6	33.3333	50	0	16.6667	0	0	0	0
TZ	TZA	834	United Republic of Tanzania	88359	38477873	2	14	34.823	-6.27	TZA	834	TZ	123	59	2	3	5	4	11	3	210	21	25	6.66667	1.42857	10	11.9048		369	33.3333	15.9892	0.542005	0.813008	1.35501	1.08401	2.98103	0.813008
US	USA	840	United States	915896	299846449	19	21	-98.606	39.622	USA	840	US	30	184	16	2	8	1	11	3	255	38	39	5.4902	1.17647	14.902	15.2941		561	5.34759	32.7986	2.85205	0.356506	1.42602	0.178253	1.96078	0.534759
UM	UMI	581	United States Minor Outlying Islands	0	0	0	0	-160.027	-0.385	UMI	581	UM	0	0	0	0	0	0	0	0	0	0	0	0	0	0	0		0	0	0	0	0	0	0	0	0
VI	VIR	850	United States Virgin Islands	35	111408	19	29	-64.785	17.741	VIR	850	VI	3	4	0	0	0	0	1	3	11	4	4	36.3636	27.2727	36.3636	36.3636		23	13.0435	17.3913	0	0	0	0	4.34783	13.0435
UY	URY	858	Uruguay	17502	3325727	19	5	-56.012	-32.8	URY	858	UY	22	17	2	2	0	0	0	0	43	2	2	0	0	4.65116	4.65116		144	15.2778	11.8056	1.38889	1.38889	0	0	0	0
UZ	UZB	860	Uzbekistan	42540	26593123	142	143	63.17	41.75	UZB	860	UZ	20	16	2	1	0	1	0	0	40	2	3	0	0	5	7.5		100	20	16	2	1	0	1	0	0
VU	VUT	548	Vanuatu	1219	215366	9	54	166.899	-15.376	VUT	548	VU	9	5	0	1	0	0	0	0	15	0	0	0	0	0	0		52	17.3077	9.61538	0	1.92308	0	0	0	0
VE	VEN	862	Venezuela	88205	26725573	19	5	-66.166	7.125	VEN	862	VE	79	60	5	1	0	0	1	1	147	7	7	1.36054	0.680272	4.7619	4.7619		696	11.3506	8.62069	0.718391	0.143678	0	0	0.143678	0.143678
VN	VNM	704	Viet Nam	32549	85028643	142	35	105.314	21.491	VNM	704	VN	56	72	17	2	2	4	15	10	178	44	48	14.0449	5.61798	24.7191	26.9663		418	13.3971	17.2249	4.06699	0.478469	0.478469	0.956938	3.58852	2.39234
WF	WLF	876	Wallis and Futuna Islands	14	15079	9	61	-178.131	-14.289	WLF	876	WF	5	2	0	0	0	0	0	0	7	0	0	0	0	0	0		12	41.6667	16.6667	0	0	0	0	0	0
EH	ESH	732	Western Sahara	0	440428	2	15	-13.706	24.554	ESH	732	EH	20	16	1	0	1	0	0	0	38	2	2	0	0	5.26316	5.26316		89	22.4719	17.9775	1.1236	0	1.1236	0	0	0
YE	YEM	887	Yemen	52797	21095679	142	145	48.355	15.807	YEM	887	YE	31	28	1	0	1	2	0	0	63	2	4	0	0	3.1746	6.34921		201	15.4229	13.9303	0.497512	0	0.497512	0.995025	0	0
ZM	ZMB	894	Zambia	74339	11478317	2	14	26.32	-14.614	ZMB	894	ZM	89	29	0	2	0	1	1	1	123	2	3	1.62602	0.813008	1.62602	2.43902		340	26.1765	8.52941	0	0.588235	0	0.294118	0.294118	0.294118
ZW	ZWE	716	Zimbabwe	38685	13119679	2	14	29.872	-19	ZWE	716	ZW	74	23	2	3	0	0	1	0	103	3	3	0.970874	0	2.91262	2.91262		306	24.183	7.51634	0.653595	0.980392	0	0	0.326797	0
