# Supplementary material for: Thousands of reptile species threatened by under-regulated global trade
Source: Nat Commun. 2020 Sep 29;11:4738. doi: 10.1038/s41467-020-18523-4 (PMC7525537; doi:10.1038/s41467-020-18523-4)
Supplement: Supplementary file 11 — Supplementary Data 7 [file 41467_2020_18523_MOESM11_ESM.zip]

Archive with 5 entries (5 files):
- all_traffic_04-18.csv
- History_of_CITES_Listings_2019-12-13 04_07.csv
- Index_of_CITES_Species_2019-09-06 04_33.csv
- lemis_reptile_data.csv
- Reptile_checklist_2019_08.csv
