# Supplementary material for: Thousands of reptile species threatened by under-regulated global trade
Source: Nat Commun. 2020 Sep 29;11:4738. doi: 10.1038/s41467-020-18523-4 (PMC7525537; doi:10.1038/s41467-020-18523-4)
Supplement: Supplementary file 11 — Supplementary Data 7 [file 41467_2020_18523_MOESM11_ESM.zip › all_traffic_04-18.csv]

species
Alligator sinensis
Caiman latirostris
Melanosuchus niger
Acrantophis dumerili
Acrantophis madagascariensis
Boa constrictor occidentalis
Epicrates subflavus
Sanzinia madagascariensis
Caretta caretta
Chelonia mydas
Cheloniidae spp.
Eretmochelys imbricata
Lepidochelys kempii
Lepidochelys olivacea
Crocodylidae spp.
Crocodylus spp.
Crocodylus acutus
Crocodylus cataphractus
Crocodylus hybrid
Crocodylus moreletii
Crocodylus niloticus
Crocodylus porosus
Crocodylus rhombifer
Crocodylus siamensis
Osteolaemus tetraspis
Tomistoma schlegelii
Dermochelys coriacea
Glyptemys muhlenbergii
Terrapene coahuila
Gavialis gangeticus
Pangshura tecta
Brachylophus fasciatus
Cyclura carinata
Cyclura cornuta
Cyclura cychlura
Cyclura lewisi
Cyclura nubila
Cyclura pinguis
Cyclura ricordi
Cyclura rileyi
Sauromalus varius
Python molurus
Python molurus molurus
Astrochelys radiata
Astrochelys yniphora
Chelonoidis niger
Pyxis planicauda
Testudinidae spp.
Testudo spp.
Testudo kleinmanni
Nilssonia nigricans
Varanus komodoensis
Crocodylia spp.
Saara asmussi
Saara hardwickii
Uromastyx spp.
Uromastyx acanthinura
Uromastyx aegyptia
Uromastyx benti
Uromastyx dispar
Uromastyx geyri
Uromastyx ocellata
Uromastyx ornata
Uromastyx thomasi
Alligatoridae spp.
Alligator mississippiensis
Caiman spp.
Caiman crocodilus
Caiman crocodilus crocodilus
Caiman crocodilus fuscus
Paleosuchus palpebrosus
Paleosuchus trigonatus
Boa constrictor
Boidae spp.
Calabaria reinhardtii
Candoia spp.
Candoia aspera
Candoia bibroni
Candoia carinata
Corallus spp.
Corallus annulatus
Corallus caninus
Corallus hortulanus
Epicrates angulifer
Epicrates cenchria
Epicrates chrysogaster
Epicrates maurus
Epicrates striatus
Eryx jaculus
Eryx johnii
Eryx tataricus
Eunectes spp.
Eunectes murinus
Eunectes notaeus
Gongylophis colubrinus
Gongylophis conicus
Gongylophis muelleri
Bradypodion spp.
Bradypodion dracomontanum
Bradypodion melanocephalum
Bradypodion nemorale
Bradypodion thamnobates
Brookesia spp.
Brookesia antakarana
Brookesia betschi
Brookesia brygooi
Brookesia decaryi
Brookesia ebenaui
Brookesia griveaudi
Brookesia karchei
Brookesia minima
Brookesia stumpffi
Brookesia superciliaris
Brookesia therezieni
Brookesia thieli
Brookesia vadoni
Calumma spp.
Calumma boettgeri
Calumma brevicorne
Calumma cucullatum
Calumma fallax
Calumma furcifer
Calumma gallus
Calumma gastrotaenia
Calumma globifer
Calumma hilleniusi
Calumma malthe
Calumma nasutum
Calumma oshaughnessyi
Calumma parsonii
Chamaeleo spp.
Chamaeleo africanus
Chamaeleo calyptratus
Chamaeleo chamaeleon
Chamaeleo dilepis
Chamaeleo gracilis
Chamaeleo jacksonii
Chamaeleo senegalensis
Furcifer spp.
Furcifer angeli
Furcifer antimena
Furcifer balteatus
Furcifer bifidus
Furcifer campani
Furcifer labordi
Furcifer lateralis
Furcifer minor
Furcifer oustaleti
Furcifer pardalis
Furcifer petteri
Furcifer rhinoceratus
Furcifer verrucosus
Furcifer willsii
Kinyongia adolfifriderici
Kinyongia fischeri
Kinyongia oxyrhina
Kinyongia tavetana
Kinyongia tenuis
Kinyongia uthmoelleri
Kinyongia xenorhina
Palleon nasus
Rhampholeon spinosus
Trioceros bitaeniatus
Trioceros camerunensis
Trioceros cristatus
Trioceros deremensis
Trioceros ellioti
Trioceros feae
Trioceros fuelleborni
Trioceros goetzei
Trioceros hoehnelii
Trioceros incornutus
Trioceros jacksonii
Trioceros johnstoni
Trioceros laterispinis
Trioceros melleri
Trioceros montium
Trioceros oweni
Trioceros pfefferi
Trioceros quadricornis
Trioceros rudis
Trioceros tempeli
Trioceros werneri
Trioceros wiedersheimi
Cyclagras gigas
Ptyas mucosus
Cordylus spp.
Cordylus rhodesianus
Cordylus tropidosternum
Cordylus vittifer
Pseudocordylus melanotus
Smaug giganteus
Smaug mossambicus
Smaug warreni
Crocodylus johnstoni
Crocodylus novaeguineae
Micrurus diastema
Naja spp.
Naja kaouthia
Naja naja
Naja oxiana
Naja samarensis
Naja siamensis
Naja sputatrix
Naja sumatrana
Ophiophagus hannah
Glyptemys insculpta
Terrapene spp.
Terrapene carolina
Terrapene nelsoni
Terrapene ornata
Phelsuma spp.
Phelsuma abbotti
Phelsuma andamanense
Phelsuma astriata
Phelsuma barbouri
Phelsuma borbonica
Phelsuma breviceps
Phelsuma cepediana
Phelsuma comorensis
Phelsuma dubia
Phelsuma flavigularis
Phelsuma guimbeaui
Phelsuma guttata
Phelsuma hielscheri
Phelsuma klemmeri
Phelsuma laticauda
Phelsuma lineata
Phelsuma madagascariensis
Phelsuma modesta
Phelsuma mutabilis
Phelsuma ornata
Phelsuma pusilla
Phelsuma quadriocellata
Phelsuma seippi
Phelsuma serraticauda
Phelsuma sundbergi
Phelsuma v-nigra
Batagur borneoensis
Cuora amboinensis
Cuora flavomarginata
Cuora galbinifrons
Cuora mccordi
Cuora mouhotii
Cuora pani
Cuora zhoui
Heosemys annandalii
Heosemys grandis
Heosemys spinosa
Leucocephalon yuwonoi
Malayemys subtrijuga
Mauremys annamensis
Mauremys mutica
Orlitia borneensis
Pangshura tentoria
Siebenrockiella crassicollis
Heloderma horridum
Heloderma suspectum
Amblyrhynchus cristatus
Conolophus subcristatus
Iguana spp.
Iguana iguana
Phrynosoma coronatum
Podarcis pityusensis
Loxocemidae spp.
Loxocemus bicolor
Platysternon megacephalum
Erymnochelys madagascariensis
Podocnemis expansa
Podocnemis unifilis
Antaresia spp.
Antaresia childreni
Antaresia maculosa
Antaresia perthensis
Apodora papuana
Aspidites melanocephalus
Aspidites ramsayi
Bothrochilus boa
Leiopython albertisii
Liasis fuscus
Liasis mackloti
Liasis olivaceus
Morelia amethistina
Morelia boeleni
Morelia carinata
Morelia spilota
Morelia viridis
Python spp.
Python anchietae
Python bivittatus
Python breitensteini
Python brongersmai
Python curtus
Pythonidae spp.
Python regius
Python reticulatus
Python sebae
Corucia zebrata
Dracaena guianensis
Salvator merianae
Salvator rufescens
Tupinambis spp.
Tupinambis teguixin
Aldabrachelys gigantea
Centrochelys sulcata
Chelonoidis carbonarius
Chelonoidis chilensis
Chelonoidis denticulatus
Chersina angulata
Geochelone elegans
Geochelone platynota
Gopherus spp.
Gopherus agassizii
Gopherus berlandieri
Homopus areolatus
Indotestudo elongata
Indotestudo forstenii
Kinixys spp.
Kinixys belliana
Kinixys erosa
Kinixys homeana
Malacochersus tornieri
Manouria spp.
Manouria emys
Manouria impressa
Pyxis arachnoides
Stigmochelys pardalis
Testudo graeca
Testudo hermanni
Testudo horsfieldii
Testudo marginata
Chitra chitra
Lissemys punctata
Pelochelys bibroni
Pelochelys cantorii
Trionyx triunguis
Tropidophis haetianus
Tropidophis melanurus
Varanidae spp.
Varanus spp.
Varanus acanthurus
Varanus albigularis
Varanus beccarii
Varanus doreanus
Varanus dumerilii
Varanus exanthematicus
Varanus glauerti
Varanus gouldii
Varanus indicus
Varanus jobiensis
Varanus macraei
Varanus melinus
Varanus niloticus
Varanus ornatus
Varanus panoptes
Varanus prasinus
Varanus rudicollis
Varanus salvadorii
Varanus salvator
Varanus storri
Varanus telenesetes
Varanus timorensis
Varanus tristis
Vipera wagneri
Shinisaurus crocodilurus
Cerberus rynchops
Xenochrophis piscator
Micrurus nigrocinctus
Mauremys sinensis
Pelomedusa subrufa
Pelusios spp.
Pelusios adansonii
Pelusios castaneus
Pelusios gabonensis
Pelusios niger
Agkistrodon bilineatus
Bothriechis schlegelii
Bothrops asper
Crotalus durissus
Daboia russelii
Acrochordus granulatus
Acrochordus javanicus
Acanthosaura armata
Ahaetulla prasina
Boiga dendrophila
Elaphe carinata
Elaphe radiata
Elaphe taeniura
Enhydris bocourti
Homalopsis buccata
Langaha nasuta
Leioheterodon madagascariensis
Bungarus candidus
Chrysemys picta
Trachemys scripta
Trachemys scripta elegans
Geckolepis maculata
Rhacodactylus auriculatus
Rhacodactylus ciliatus
Teratoscincus microlepis
Teratoscincus scincus
Uroplatus spp.
Uroplatus ebenaui
Uroplatus fimbriatus
Uroplatus guentheri
Uroplatus henkeli
Uroplatus lineatus
Uroplatus phantasticus
Uroplatus pietschmanni
Uroplatus sikorae
Geoemyda spengleri
Notochelys platynota
Zonosaurus laticaudatus
Zonosaurus madagascariensis
Zonosaurus quadrilineatus
Hydrophis spiralis
Lapemis curtus
Laticauda colubrina
Tiliqua gigas
Tiliqua scincoides
Tribolonotus gracilis
Tribolonotus novaeguineae
Amyda cartilaginea
Atropoides nummifer
Xenopeltis unicolor
Crocodylus palustris
Batagur baska
Geoclemys hamiltonii
Cyclura collei
Gopherus flavomarginatus
Apalone spinifera atra
Varanus griseus
Alligator spp.
Charina bottae
Corallus ruschenbergerii
Epicrates spp.
Epicrates alvarezi
Lichanura trivirgata
Carettochelys insculpta
Bradypodion pumilum
Brookesia tuberculata
Calumma andringitraense
Calumma capuroni
Calumma guillaumeti
Chamaeleonidae spp.
Chamaeleo zeylanicus
Trioceros affinis
Trioceros balebicornutus
Chelodina mccordi
Clelia clelia
Elachistodon westermanni
Cordylus beraduccii
Hemicordylus capensis
Dermatemys mawii
Naja atra
Phelsuma antanosy
Phelsuma guentheri
Phelsuma malamakibo
Phelsuma pronki
Phelsuma standingi
Uroplatus malama
Batagur dhongoka
Batagur kachuga
Cuora spp.
Cuora trifasciata
Pangshura smithii
Pangshura sylhetensis
Conolophus pallidus
Iguana delicatissima
Podocnemis spp.
Podocnemis erythrocephala
Aspidites spp.
Liasis spp.
Morelia bredli
Python timoriensis
Geochelone spp.
Gopherus polyphemus
Tropidophis canus
Varanus boehmei
Varanus bogerti
Varanus gilleni
Varanus kingorum
Varanus mabitang
Varanus mertensi
Varanus pilbarensis
Varanus varius
Varanus yuwonoi
Atretium schistosum
Mokopirirakau granulatus
Naultinus elegans
Naultinus grayii
Mauremys nigricans
Mauremys reevesii
Pelodiscus sinensis
Testudines spp.
Enhydris enhydris
Ptyas korros
Rhabdophis subminiatus
Zaocys dhumnades
Rhacodactylus leachianus
Tribolonotus spp.
Calloselasma rhodostoma
Porthidium nasutum
Brookesia perarmata
Caretta spp.
Crocodylus intermedius
Crocodylus mindorensis
Vipera ursinii
Paleosuchus spp.
Eryx jayakari
Brookesia exarmata
Calumma linotum
Chamaeleo anchietae
Furcifer belalandaensis
Furcifer nicosiai
Furcifer tuzetae
Cordylus imkae
Naja philippinensis
Phelsuma nigristriata
Phelsuma robertmertensi
Batagur spp.
Cuora aurocapitata
Melanochelys tricarinata
Sacalia quadriocellata
Podocnemis sextuberculata
Podocnemis vogli
Antaresia stimsoni
Morelia spp.
Python hybrid
Tupinambis quadrilineatus
Homopus femoralis
Kinixys lobatsiana
Kinixys spekii
Malacochersus spp.
Psammobates oculifer
Varanus finschi
Varanus olivaceus
Varanus similis
Macrochelys temminckii
Graptemys barbouri
Graptemys geographica
Graptemys gibbonsi
Graptemys nigrinoda
Graptemys oculifera
Graptemys ouachitensis
Graptemys pseudogeographica
Graptemys versa
Hoplodactylus spp.
Pelodiscus axenaria
Crotalus durissus unicolor
Enhydris plumbea
Melanochelys trijuga
Zonosaurus karsteni
Cyclura spp.
Epicrates cenchria cenchria
Eryx spp.
Bolyeria spp.
Brookesia ambreensis
Cordylus cordylus
Uroplatus alluaudi
Uroplatus giganteus
Batagur trivittata
Siebenrockiella leytensis
Conolophus spp.
Phrynosoma blainvillii
Podocnemis lewyana
Dracaena spp.
Homopus signatus
Indotestudo spp.
Kinixys natalensis
Psammobates tentorius
Chitra spp.
Varanus caudolineatus
Varanus giganteus
Varanus kordensis
Graptemys caglei
Graptemys flavimaculata
Pelodiscus maackii
Crotalus spp.
Daboia spp.
Natator depressus
Uromastyx macfadyeni
Uromastyx princeps
Candoia paulsoni
Epicrates fordii
Brookesia dentata
Furcifer polleni
Cordylus macropholis
Cordylus niger
Cordylus oelofseni
Karusaurus polyzonus
Namazonurus peersi
Pseudocordylus spp.
Pseudocordylus langi
Pseudocordylus spinosus
Pseudocordylus transvaalensis
Smaug breyeri
Smaug vandami
Clemmys spp.
Graptemys hybrid
Phelsuma parkeri
Phelsuma pasteuri
Heosemys depressa
Malayemys macrocephala
Peltocephalus dumerilianus
Morelia clastolepis
Chitra indica
Tropidophis greenwayi
Varanus brevicauda
Varanus rosenbergi
Varanus spinulosus
Serpentes spp.
Woodworthia chrysosireticus
Sacalia bealei
Ctenosaura quinquecarinata
Crotalus willardi
Eretmochelys spp.
Varanus flavescens
Caiman crocodilus yacare
Corallus cookii
Epicrates exsul
Archaius tigris
Bradypodion transvaalense
Trioceros ituriensis
Trioceros schoutedeni
Colubridae spp.
Karusaurus jordani
Namazonurus campbelli
Ninurta coeruleopunctatus
Graptemys spp.
Gekkonidae spp.
Brachylophus vitiensis
Chelonoidis spp.
Chersina spp.
Ungaliophis panamensis
Varanus cumingi
Varanus marmoratus
Varanus reisingeri
Mauremys iversoni
Mauremys pritchardi
Caiman crocodilus apaporiensis
Morenia ocellata
Uromastyx alfredschmidti
Bradypodion caffer
Calumma crypticum
Calumma glawi
Calumma guibei
Calumma peltierorum
Calumma peyrierasi
Calumma vencesi
Kinyongia spp.
Ouroborus cataphractus
Phelsuma berghofi
Phelsuma inexpectata
Phelsuma kochi
Conolophus marthae
Python natalensis
Lissemys punctata punctata
Pelochelys spp.
Trionychidae spp.
Varanus eremius
Rafetus swinhoei
Physignathus cocincinus
Chelonia spp.
Eretmochelys imbricata imbricata
Brachylophus spp.
Brachylophus bulabula
Sphenodon punctatus
Psammobates geometricus
Varanus bengalensis
Boa spp.
Gongylophis spp.
Kinyongia boehmei
Trioceros serratus
Cordylus aridus
Cordylus cloetei
Cordylus jonesii
Cordylus mclachlani
Cordylus minor
Hemicordylus nebulosus
Namazonurus lawrenci
Namazonurus namaquensis
Pseudocordylus microlepidotus
Pseudocordylus subviridis
Emydidae spp.
Phelsuma gigas
Phelsuma grandis
Ctenosaura bakeri
Ctenosaura melanosterna
Ctenosaura oedirhina
Phrynosoma cerroense
Casarea dussumieri
Batagur affinis
Varanus nebulosus
Epicrates gracilis
Epicrates striatus fosteri
Cordylus angolensis
Cordylus ukingensis
Ophiophagus spp.
Leucocephalon spp.
Morelia nauta
Morelia tracyae
Dracaena paraguayensis
Stigmochelys spp.
Pelochelys signifera
Exiliboa placata
Varanus auffenbergi
Varanus cerambonensis
Varanus nuchalis
Varanus togianus
Rhacodactylus spp.
Epicrates inornatus
Eretmochelys imbricata bissa
Candoia superciliosa
Calumma ambreense
Chamaeleo laevigatus
Chamaeleo namaquensis
Palleon lolontany
Trioceros harennae
Trioceros perreti
Trioceros sternfeldi
Cordylus rivae
Clemmys guttata
Emydoidea blandingii
Malaclemys terrapin
Uroplatus sameiti
Cyclemys dentata
Cyclemys oldhamii
Mauremys japonica
Pangshura spp.
Leiopython hoserae
Python kyaiktiyo
Salvator duseni
Dogania subplana
Varanus yemenensis
Shinisaurus spp.
Graptemys ernsti
Dactylocnemis pacificus
Naultinus spp.
Woodworthia maculatus
Abronia graminea
Trachemys spp.
Reptilia
Uromastyx nigriventris
Corallus batesii
Brookesia peyrierasi
Calumma brevicornis
Calumma marojezense
Psammobates tentorius trimeni
Tropidophis spp.
Varanus spenceri
Trimeresurus mangshanensis
Pseudemydura umbrina
Heloderma horridum charlesbogerti
Uromastyx yemenensis
Corallus grenadensis
Epicrates crassus
Brookesia lineata
Brookesia ramanantsoai
Furcifer viridis
Trioceros conirostratus
Phelsuma dorsivittata
Phelsuma parva
Phelsuma vanheygeni
Uroplatus finiavana
Cyclemys spp.
Morenia petersi
Heloderma spp.
Crocodilurus amazonicus
Lissemys scutata
Palea steindachneri
Tropidophis wrighti
Varanus dalubhasa
Varanus primordius
Xenochrophis spp.
Rhampholeon boulengeri
Lygodactylus williamsi
Iguanidae spp.
Saara loricata
Eunectes hybrid
Bradypodion damaranum
Bradypodion ngomeense
Bradypodion occidentale
Bradypodion taeniabronchum
Bradypodion ventrale
Calumma tsaratananense
Trioceros spp.
Cordylus machadoi
Cordylus nyikae
Namazonurus pustulatus
Naultinus gemmeus
Ctenosaura palearis
Varanus obor
Graptemys pulchra
Abronia fimbriata
Abronia aurita
Abronia lythrochila
Abronia mixteca
Abronia taeniata
Abronia vasconcelosii
Bradypodion atromontanum
Bradypodion caeruleogula
Bradypodion gutturale
Bradypodion kentanicum
Bradypodion setaroi
Chamaeleo arabicus
Furcifer major
Furcifer timoni
Kinyongia multituberculata
Kinyongia uluguruensis
Kinyongia vanheygeni
Nadzikambia baylissi
Rhampholeon acuminatus
Rhampholeon chapmanorum
Rhampholeon gorongosae
Rhampholeon maspictus
Rhampholeon nchisiensis
Rhampholeon tilburyi
Rhampholeon viridis
Rieppeleon brevicaudatus
Rieppeleon kerstenii
Trioceros chapini
Trioceros kinetensis
Trioceros narraioca
Phelsuma masohoala
Lanthanotus borneensis
Leiopython spp.
Gopherus morafkai
Homopus boulengeri
Kinixys zombensis
Cyclanorbis elegans
Cyclanorbis senegalensis
Cycloderma aubryi
Trimeresurus spp.
Viperidae spp.
Chelydra serpentina
Apalone ferox
Apalone spinifera
Calloselasma spp.
Calumma amber
Kinyongia carpenteri
Testudinidae hybrid spp.
Graptemys pearlensis
