# Supplementary material for: Thousands of reptile species threatened by under-regulated global trade
Source: Nat Commun. 2020 Sep 29;11:4738. doi: 10.1038/s41467-020-18523-4 (PMC7525537; doi:10.1038/s41467-020-18523-4)
Supplement: Supplementary file 11 — Supplementary Data 7 [file 41467_2020_18523_MOESM11_ESM.zip › History_of_CITES_Listings_2019-12-13 04_07.csv]

TaxonId	Kingdom	Phylum	Class	Order	Family	Genus	Species	Subspecies	FullName	AuthorYear	RankName	Appendix	PartyIsoCode	PartyFullName	ChangeType	EffectiveAt	IsCurrent	#AnnotationSymbol	#Annotation	FullAnnotationEnglish	AnnotationEnglish	AnnotationSpanish	AnnotationFrench	NomenclatureNote
	Animalia	Chordata	Mammalia	Artiodactyla	Antilocapridae	Antilocapra	americana		Antilocapra americana	(Ord, 1815)	SPECIES	I			ADDITION	11/06/1992	t				Only the population of MX; no other population is included in the Appendices.	Sólo la población de MX; ninguna otra población está incluida en los Apéndices	Seulement la population du MX; aucune autre population n'est inscrite aux annexes
	Animalia	Chordata	Mammalia	Artiodactyla	Antilocapridae	Antilocapra	americana	mexicana	Antilocapra americana mexicana	Merriam, 1901	SUBSPECIES	II			ADDITION	01/07/1975	f				All populations.	Todas las poblaciones.	Toutes les populations.
	Animalia	Chordata	Mammalia	Artiodactyla	Antilocapridae	Antilocapra	americana	mexicana	Antilocapra americana mexicana	Merriam, 1901	SUBSPECIES	I			ADDITION	11/06/1992	t				Included in Antilocapra americana (popn of MX only).	Población de MX. Incluida en Antilocapra americana.	Population du MX. Inscrit sous Antilocapra americana.
	Animalia	Chordata	Mammalia	Artiodactyla	Antilocapridae	Antilocapra	americana	peninsularis	Antilocapra americana peninsularis	Nelson, 1912	SUBSPECIES	I			ADDITION	01/07/1975	f				All populations.	Todas las poblaciones.	Toutes les populations.
	Animalia	Chordata	Mammalia	Artiodactyla	Antilocapridae	Antilocapra	americana	peninsularis	Antilocapra americana peninsularis	Nelson, 1912	SUBSPECIES	I			ADDITION	11/06/1992	t				Included in Antilocapra americana (popn of MX only).	Población de MX. Incluida en Antilocapra americana.	Population du MX. Inscrit sous Antilocapra americana.
	Animalia	Chordata	Mammalia	Artiodactyla	Antilocapridae	Antilocapra	americana	sonoriensis	Antilocapra americana sonoriensis	Goldman, 1945	SUBSPECIES	I			ADDITION	01/07/1975	f
	Animalia	Chordata	Mammalia	Artiodactyla	Antilocapridae	Antilocapra	americana	sonoriensis	Antilocapra americana sonoriensis	Goldman, 1945	SUBSPECIES	I			ADDITION	11/06/1992	t				Included in Antilocapra americana (popn of MX only).	Población de MX. Incluida en Antilocapra americana.	Population du MX. Inscrit sous Antilocapra americana.
	Animalia	Chordata	Mammalia	Artiodactyla	Bovidae	Addax	nasomaculatus		Addax nasomaculatus	(de Blainville, 1816)	SPECIES	II			ADDITION	01/07/1975	f
	Animalia	Chordata	Mammalia	Artiodactyla	Bovidae	Addax	nasomaculatus		Addax nasomaculatus	(de Blainville, 1816)	SPECIES	I			ADDITION	29/07/1983	t
	Animalia	Chordata	Mammalia	Artiodactyla	Bovidae	Addax	nasomaculatus		Addax nasomaculatus	(de Blainville, 1816)	SPECIES	I	AT	Austria	RESERVATION	29/07/1983	f
	Animalia	Chordata	Mammalia	Artiodactyla	Bovidae	Addax	nasomaculatus		Addax nasomaculatus	(de Blainville, 1816)	SPECIES	I	AT	Austria	RESERVATION_WITHDRAWAL	06/01/1989	f
	Animalia	Chordata	Mammalia	Artiodactyla	Bovidae	Ammotragus	lervia		Ammotragus lervia	(Pallas, 1777)	SPECIES	III	TN	Tunisia	ADDITION	22/04/1976	f
	Animalia	Chordata	Mammalia	Artiodactyla	Bovidae	Ammotragus	lervia		Ammotragus lervia	(Pallas, 1777)	SPECIES	III	DK	Denmark	RESERVATION	24/10/1977	f
	Animalia	Chordata	Mammalia	Artiodactyla	Bovidae	Ammotragus	lervia		Ammotragus lervia	(Pallas, 1777)	SPECIES	II			ADDITION	29/07/1983	t
	Animalia	Chordata	Mammalia	Artiodactyla	Bovidae	Ammotragus	lervia		Ammotragus lervia	(Pallas, 1777)	SPECIES	II	AT	Austria	RESERVATION	29/07/1983	f
	Animalia	Chordata	Mammalia	Artiodactyla	Bovidae	Ammotragus	lervia		Ammotragus lervia	(Pallas, 1777)	SPECIES	III	DK	Denmark	RESERVATION_WITHDRAWAL	29/07/1983	f
	Animalia	Chordata	Mammalia	Artiodactyla	Bovidae	Ammotragus	lervia		Ammotragus lervia	(Pallas, 1777)	SPECIES	II	AT	Austria	RESERVATION_WITHDRAWAL	06/01/1989	f
	Animalia	Chordata	Mammalia	Artiodactyla	Bovidae	Antilope	cervicapra		Antilope cervicapra	(Linnaeus, 1758)	SPECIES	III	NP	Nepal	ADDITION	16/11/1975	t
	Animalia	Chordata	Mammalia	Artiodactyla	Bovidae	Antilope	cervicapra		Antilope cervicapra	(Linnaeus, 1758)	SPECIES	III	DK	Denmark	RESERVATION	24/10/1977	f
	Animalia	Chordata	Mammalia	Artiodactyla	Bovidae	Antilope	cervicapra		Antilope cervicapra	(Linnaeus, 1758)	SPECIES	III	DK	Denmark	RESERVATION_WITHDRAWAL	01/01/1984	f
	Animalia	Chordata	Mammalia	Artiodactyla	Bovidae	Antilope	cervicapra		Antilope cervicapra	(Linnaeus, 1758)	SPECIES	III	PK	Pakistan	ADDITION	24/06/2014	t
	Animalia	Chordata	Mammalia	Artiodactyla	Bovidae	Bison	bison	athabascae	Bison bison athabascae	Rhoads, 1898	SUBSPECIES	I			ADDITION	01/07/1975	f
	Animalia	Chordata	Mammalia	Artiodactyla	Bovidae	Bison	bison	athabascae	Bison bison athabascae	Rhoads, 1898	SUBSPECIES	I	CA	Canada	RESERVATION	09/07/1975	f
	Animalia	Chordata	Mammalia	Artiodactyla	Bovidae	Bison	bison	athabascae	Bison bison athabascae	Rhoads, 1898	SUBSPECIES	I	CA	Canada	RESERVATION_WITHDRAWAL	15/04/1977	f
	Animalia	Chordata	Mammalia	Artiodactyla	Bovidae	Bison	bison	athabascae	Bison bison athabascae	Rhoads, 1898	SUBSPECIES	II			ADDITION	18/09/1997	f
	Animalia	Chordata	Mammalia	Artiodactyla	Bovidae	Bison	bison	athabascae	Bison bison athabascae	Rhoads, 1898	SUBSPECIES	II			DELETION	02/01/2017	t
	Animalia	Chordata	Mammalia	Artiodactyla	Bovidae	Bos	gaurus		Bos gaurus	C. H. Smith, 1827	SPECIES	I			ADDITION	01/07/1975	t				Specimens of the domesticated form are not subject to the provisions of the Convention.	Los especímenes de la forma domesticada no están sujetos a las disposiciones de la Convención.	Les spécimens de la forme domestiquée ne sont pas soumis aux dispositions de la Convention.
	Animalia	Chordata	Mammalia	Artiodactyla	Bovidae	Bos	mutus		Bos mutus	Przewalski, 1883	SPECIES	I			ADDITION	01/07/1975	t				Specimens of the domesticated form are not subject to the provisions of the Convention.	Los especímenes de la forma domesticada no están sujetos a las disposiciones de la Convención.	Les spécimens de la forme domestiquée ne sont pas soumis aux dispositions de la Convention.
	Animalia	Chordata	Mammalia	Artiodactyla	Bovidae	Bos	sauveli		Bos sauveli	Urbain, 1937	SPECIES	I			ADDITION	01/07/1975	t
	Animalia	Chordata	Mammalia	Artiodactyla	Bovidae	Boselaphus	tragocamelus		Boselaphus tragocamelus	(Pallas, 1766)	SPECIES	III	PK	Pakistan	ADDITION	24/06/2014	t
	Animalia	Chordata	Mammalia	Artiodactyla	Bovidae	Bubalus	arnee		Bubalus arnee	(Kerr, 1792)	SPECIES	III	NP	Nepal	ADDITION	16/11/1975	t				Excludes the domestic form Bubalus bubalis.	Excluida la forma doméstica Bubalus bubalis.	Exclut la forme domestique Bubalus bubalis.
	Animalia	Chordata	Mammalia	Artiodactyla	Bovidae	Bubalus	arnee		Bubalus arnee	(Kerr, 1792)	SPECIES	III	DK	Denmark	RESERVATION	24/10/1977	f
	Animalia	Chordata	Mammalia	Artiodactyla	Bovidae	Bubalus	arnee		Bubalus arnee	(Kerr, 1792)	SPECIES	III	DK	Denmark	RESERVATION_WITHDRAWAL	01/01/1984	f
	Animalia	Chordata	Mammalia	Artiodactyla	Bovidae	Bubalus	depressicornis		Bubalus depressicornis	(C. H. Smith, 1827)	SPECIES	I			ADDITION	01/07/1975	t
	Animalia	Chordata	Mammalia	Artiodactyla	Bovidae	Bubalus	mindorensis		Bubalus mindorensis	(Heude, 1888)	SPECIES	I			ADDITION	01/07/1975	t
	Animalia	Chordata	Mammalia	Artiodactyla	Bovidae	Bubalus	quarlesi		Bubalus quarlesi	(Ouwens, 1910)	SPECIES	I			ADDITION	01/07/1975	t
	Animalia	Chordata	Mammalia	Artiodactyla	Bovidae	Budorcas	taxicolor		Budorcas taxicolor	Hodgson, 1850	SPECIES	II			ADDITION	01/08/1985	t
	Animalia	Chordata	Mammalia	Artiodactyla	Bovidae	Budorcas	taxicolor		Budorcas taxicolor	Hodgson, 1850	SPECIES	II	AT	Austria	RESERVATION	01/08/1985	f
	Animalia	Chordata	Mammalia	Artiodactyla	Bovidae	Budorcas	taxicolor		Budorcas taxicolor	Hodgson, 1850	SPECIES	II	AT	Austria	RESERVATION_WITHDRAWAL	06/01/1989	f
	Animalia	Chordata	Mammalia	Artiodactyla	Bovidae	Capra	caucasica		Capra caucasica	Güldenstaedt & Pallas, 1783	SPECIES	II			ADDITION	02/01/2017	t
	Animalia	Chordata	Mammalia	Artiodactyla	Bovidae	Capra	falconeri		Capra falconeri	(Wagner, 1839)	SPECIES	I			ADDITION	01/07/1975	f							Originally listed as Capra falconeri chialtanensis
	Animalia	Chordata	Mammalia	Artiodactyla	Bovidae	Capra	falconeri		Capra falconeri	(Wagner, 1839)	SPECIES	II			ADDITION	01/07/1975	f				Except sspp. chialtanensis, jerdoni, megaceros, which are included in Appendix I	Excepto las subspecies chialtanensis, jerdoni, megaceros.	Sauf les sous-espèces chialtanensis, jerdoni, megaceros.
	Animalia	Chordata	Mammalia	Artiodactyla	Bovidae	Capra	falconeri		Capra falconeri	(Wagner, 1839)	SPECIES	I			ADDITION	01/07/1975	f							Originally listed as Capra falconeri jerdoni
	Animalia	Chordata	Mammalia	Artiodactyla	Bovidae	Capra	falconeri		Capra falconeri	(Wagner, 1839)	SPECIES	I			ADDITION	11/06/1992	t				Included in Capra falconeri.	Incluida en Capra falconeri.	Inscrit sous Capra falconeri.	Originally listed as Capra falconeri jerdoni
	Animalia	Chordata	Mammalia	Artiodactyla	Bovidae	Capra	falconeri		Capra falconeri	(Wagner, 1839)	SPECIES	I			ADDITION	11/06/1992	t				Included in Capra falconeri.	Incluida en Capra falconeri.	Inscrit sous Capra falconeri.	Originally listed as Capra falconeri chialtanensis
	Animalia	Chordata	Mammalia	Artiodactyla	Bovidae	Capra	falconeri		Capra falconeri	(Wagner, 1839)	SPECIES	I			ADDITION	11/06/1992	t				All subspecies.	Todas las subespecies.	Toutes les sous-espèces.
	Animalia	Chordata	Mammalia	Artiodactyla	Bovidae	Capra	falconeri	megaceros	Capra falconeri megaceros	Hutton, 1842	SUBSPECIES	I			ADDITION	01/07/1975	f
	Animalia	Chordata	Mammalia	Artiodactyla	Bovidae	Capra	falconeri	megaceros	Capra falconeri megaceros	Hutton, 1842	SUBSPECIES	I			ADDITION	11/06/1992	t				Included in Capra falconeri.	Incluida en Capra falconeri.	Inscrit sous Capra falconeri.
	Animalia	Chordata	Mammalia	Artiodactyla	Bovidae	Capra	hircus	aegagrus	Capra hircus aegagrus		SUBSPECIES	III	PK	Pakistan	ADDITION	24/06/2014	f
	Animalia	Chordata	Mammalia	Artiodactyla	Bovidae	Capra	hircus	aegagrus	Capra hircus aegagrus		SUBSPECIES	III	PK	Pakistan	ADDITION	10/10/2014	t				Specimens of the domesticated form are not subject to the provisions of the Convention.	Los especímenes de la forma domesticada no están sujetos a las disposiciones de la Convención.	Les spécimens de la forme domestiquée ne sont pas soumis aux dispositions de la Convention.
	Animalia	Chordata	Mammalia	Artiodactyla	Bovidae	Capra	sibirica		Capra sibirica		SPECIES	III	PK	Pakistan	ADDITION	24/06/2014	t
	Animalia	Chordata	Mammalia	Artiodactyla	Bovidae	Capricornis	milneedwardsii		Capricornis milneedwardsii	David, 1869	SPECIES	I			ADDITION	01/07/1975	t
	Animalia	Chordata	Mammalia	Artiodactyla	Bovidae	Capricornis	rubidus		Capricornis rubidus	Blyth, 1863	SPECIES	I			ADDITION	01/07/1975	t
	Animalia	Chordata	Mammalia	Artiodactyla	Bovidae	Capricornis	sumatraensis		Capricornis sumatraensis	(Bechstein, 1799)	SPECIES	I			ADDITION	01/07/1975	t
	Animalia	Chordata	Mammalia	Artiodactyla	Bovidae	Capricornis	thar		Capricornis thar	(Hodgson, 1831)	SPECIES	I			ADDITION	01/07/1975	t
	Animalia	Chordata	Mammalia	Artiodactyla	Bovidae	Cephalophus	brookei		Cephalophus brookei	Thomas, 1903	SPECIES	II			ADDITION	29/07/1983	t
	Animalia	Chordata	Mammalia	Artiodactyla	Bovidae	Cephalophus	dorsalis		Cephalophus dorsalis	Gray, 1846	SPECIES	II			ADDITION	29/07/1983	t
	Animalia	Chordata	Mammalia	Artiodactyla	Bovidae	Cephalophus	dorsalis		Cephalophus dorsalis	Gray, 1846	SPECIES	II	AT	Austria	RESERVATION	29/07/1983	f
	Animalia	Chordata	Mammalia	Artiodactyla	Bovidae	Cephalophus	dorsalis		Cephalophus dorsalis	Gray, 1846	SPECIES	II	AT	Austria	RESERVATION_WITHDRAWAL	06/01/1989	f
	Animalia	Chordata	Mammalia	Artiodactyla	Bovidae	Cephalophus	jentinki		Cephalophus jentinki	Thomas, 1892	SPECIES	II			ADDITION	29/07/1983	f
	Animalia	Chordata	Mammalia	Artiodactyla	Bovidae	Cephalophus	jentinki		Cephalophus jentinki	Thomas, 1892	SPECIES	II	AT	Austria	RESERVATION	29/07/1983	f
	Animalia	Chordata	Mammalia	Artiodactyla	Bovidae	Cephalophus	jentinki		Cephalophus jentinki	Thomas, 1892	SPECIES	II	AT	Austria	RESERVATION_WITHDRAWAL	06/01/1989	f
	Animalia	Chordata	Mammalia	Artiodactyla	Bovidae	Cephalophus	jentinki		Cephalophus jentinki	Thomas, 1892	SPECIES	I			ADDITION	18/01/1990	t
	Animalia	Chordata	Mammalia	Artiodactyla	Bovidae	Cephalophus	ogilbyi		Cephalophus ogilbyi	(Waterhouse, 1838)	SPECIES	II			ADDITION	29/07/1983	t
	Animalia	Chordata	Mammalia	Artiodactyla	Bovidae	Cephalophus	ogilbyi		Cephalophus ogilbyi	(Waterhouse, 1838)	SPECIES	II	AT	Austria	RESERVATION	29/07/1983	f
	Animalia	Chordata	Mammalia	Artiodactyla	Bovidae	Cephalophus	ogilbyi		Cephalophus ogilbyi	(Waterhouse, 1838)	SPECIES	II	AT	Austria	RESERVATION_WITHDRAWAL	06/01/1989	f
	Animalia	Chordata	Mammalia	Artiodactyla	Bovidae	Cephalophus	silvicultor		Cephalophus silvicultor	(Afzelius, 1815)	SPECIES	II			ADDITION	29/07/1983	t
	Animalia	Chordata	Mammalia	Artiodactyla	Bovidae	Cephalophus	silvicultor		Cephalophus silvicultor	(Afzelius, 1815)	SPECIES	II	AT	Austria	RESERVATION	29/07/1983	f
	Animalia	Chordata	Mammalia	Artiodactyla	Bovidae	Cephalophus	silvicultor		Cephalophus silvicultor	(Afzelius, 1815)	SPECIES	II	AT	Austria	RESERVATION_WITHDRAWAL	06/01/1989	f
	Animalia	Chordata	Mammalia	Artiodactyla	Bovidae	Cephalophus	zebra		Cephalophus zebra	Gray, 1838	SPECIES	II			ADDITION	29/07/1983	t
	Animalia	Chordata	Mammalia	Artiodactyla	Bovidae	Cephalophus	zebra		Cephalophus zebra	Gray, 1838	SPECIES	II	AT	Austria	RESERVATION	29/07/1983	f
	Animalia	Chordata	Mammalia	Artiodactyla	Bovidae	Cephalophus	zebra		Cephalophus zebra	Gray, 1838	SPECIES	II	AT	Austria	RESERVATION_WITHDRAWAL	06/01/1989	f
	Animalia	Chordata	Mammalia	Artiodactyla	Bovidae	Damaliscus	lunatus		Damaliscus lunatus	(Burchell, 1824)	SPECIES	III	GH	Ghana	ADDITION	26/02/1976	f
	Animalia	Chordata	Mammalia	Artiodactyla	Bovidae	Damaliscus	lunatus		Damaliscus lunatus	(Burchell, 1824)	SPECIES	III	DK	Denmark	RESERVATION	24/10/1977	f
	Animalia	Chordata	Mammalia	Artiodactyla	Bovidae	Damaliscus	lunatus		Damaliscus lunatus	(Burchell, 1824)	SPECIES	III	DK	Denmark	RESERVATION_WITHDRAWAL	01/01/1984	f
	Animalia	Chordata	Mammalia	Artiodactyla	Bovidae	Damaliscus	lunatus		Damaliscus lunatus	(Burchell, 1824)	SPECIES	III	GH	Ghana	DELETION	04/03/2007	t
	Animalia	Chordata	Mammalia	Artiodactyla	Bovidae	Damaliscus	pygargus	pygargus	Damaliscus pygargus pygargus	(Pallas, 1767)	SUBSPECIES	I			ADDITION	01/07/1975	f
	Animalia	Chordata	Mammalia	Artiodactyla	Bovidae	Damaliscus	pygargus	pygargus	Damaliscus pygargus pygargus	(Pallas, 1767)	SUBSPECIES	II			ADDITION	06/06/1981	t
	Animalia	Chordata	Mammalia	Artiodactyla	Bovidae	Gazella	bennettii		Gazella bennettii		SPECIES	III	PK	Pakistan	ADDITION	24/06/2014	t
	Animalia	Chordata	Mammalia	Artiodactyla	Bovidae	Gazella	cuvieri		Gazella cuvieri	(Ogilby, 1841)	SPECIES	III	TN	Tunisia	ADDITION	22/04/1976	f
	Animalia	Chordata	Mammalia	Artiodactyla	Bovidae	Gazella	cuvieri		Gazella cuvieri	(Ogilby, 1841)	SPECIES	III	DK	Denmark	RESERVATION	24/10/1977	f
	Animalia	Chordata	Mammalia	Artiodactyla	Bovidae	Gazella	cuvieri		Gazella cuvieri	(Ogilby, 1841)	SPECIES	III	DK	Denmark	RESERVATION_WITHDRAWAL	01/01/1984	f
	Animalia	Chordata	Mammalia	Artiodactyla	Bovidae	Gazella	cuvieri		Gazella cuvieri	(Ogilby, 1841)	SPECIES	I			ADDITION	13/09/2007	t
	Animalia	Chordata	Mammalia	Artiodactyla	Bovidae	Gazella	dorcas		Gazella dorcas	(Linnaeus, 1758)	SPECIES	III	TN	Tunisia	ADDITION	22/04/1976	t
	Animalia	Chordata	Mammalia	Artiodactyla	Bovidae	Gazella	dorcas		Gazella dorcas	(Linnaeus, 1758)	SPECIES	III	DK	Denmark	RESERVATION	24/10/1977	f
	Animalia	Chordata	Mammalia	Artiodactyla	Bovidae	Gazella	dorcas		Gazella dorcas	(Linnaeus, 1758)	SPECIES	III	DK	Denmark	RESERVATION_WITHDRAWAL	01/01/1984	f
	Animalia	Chordata	Mammalia	Artiodactyla	Bovidae	Gazella	dorcas		Gazella dorcas	(Linnaeus, 1758)	SPECIES	III	DZ	Algeria	ADDITION	12/02/2008	t
	Animalia	Chordata	Mammalia	Artiodactyla	Bovidae	Gazella	gazella		Gazella gazella	(Pallas, 1766)	SPECIES	III	TN	Tunisia	ADDITION	22/04/1976	f
	Animalia	Chordata	Mammalia	Artiodactyla	Bovidae	Gazella	gazella		Gazella gazella	(Pallas, 1766)	SPECIES	III	TN	Tunisia	DELETION	01/07/1977	t
	Animalia	Chordata	Mammalia	Artiodactyla	Bovidae	Gazella	leptoceros		Gazella leptoceros	(F. Cuvier, 1842)	SPECIES	III	TN	Tunisia	ADDITION	22/04/1976	f
	Animalia	Chordata	Mammalia	Artiodactyla	Bovidae	Gazella	leptoceros		Gazella leptoceros	(F. Cuvier, 1842)	SPECIES	III	DK	Denmark	RESERVATION	24/10/1977	f
	Animalia	Chordata	Mammalia	Artiodactyla	Bovidae	Gazella	leptoceros		Gazella leptoceros	(F. Cuvier, 1842)	SPECIES	III	DK	Denmark	RESERVATION_WITHDRAWAL	01/01/1984	f
	Animalia	Chordata	Mammalia	Artiodactyla	Bovidae	Gazella	leptoceros		Gazella leptoceros	(F. Cuvier, 1842)	SPECIES	I			ADDITION	13/09/2007	t
	Animalia	Chordata	Mammalia	Artiodactyla	Bovidae	Hippotragus	equinus		Hippotragus equinus	(É. Geoffroy Saint-Hilaire, 1803)	SPECIES	III	GH	Ghana	ADDITION	26/02/1976	f
	Animalia	Chordata	Mammalia	Artiodactyla	Bovidae	Hippotragus	equinus		Hippotragus equinus	(É. Geoffroy Saint-Hilaire, 1803)	SPECIES	III	DK	Denmark	RESERVATION	24/10/1977	f
	Animalia	Chordata	Mammalia	Artiodactyla	Bovidae	Hippotragus	equinus		Hippotragus equinus	(É. Geoffroy Saint-Hilaire, 1803)	SPECIES	II			ADDITION	06/06/1981	f
	Animalia	Chordata	Mammalia	Artiodactyla	Bovidae	Hippotragus	equinus		Hippotragus equinus	(É. Geoffroy Saint-Hilaire, 1803)	SPECIES	III	DK	Denmark	RESERVATION_WITHDRAWAL	06/06/1981	f
	Animalia	Chordata	Mammalia	Artiodactyla	Bovidae	Hippotragus	equinus		Hippotragus equinus	(É. Geoffroy Saint-Hilaire, 1803)	SPECIES	II			DELETION	11/06/1992	t
	Animalia	Chordata	Mammalia	Artiodactyla	Bovidae	Hippotragus	niger	variani	Hippotragus niger variani	(Thomas, 1916)	SUBSPECIES	I			ADDITION	01/07/1975	t
	Animalia	Chordata	Mammalia	Artiodactyla	Bovidae	Kobus	leche		Kobus leche	Gray, 1850	SPECIES	I			ADDITION	01/07/1975	f
	Animalia	Chordata	Mammalia	Artiodactyla	Bovidae	Kobus	leche		Kobus leche	Gray, 1850	SPECIES	II			ADDITION	28/06/1979	t
	Animalia	Chordata	Mammalia	Artiodactyla	Bovidae	Naemorhedus	baileyi		Naemorhedus baileyi	Pocock, 1914	SPECIES	I			ADDITION	01/07/1975	t
	Animalia	Chordata	Mammalia	Artiodactyla	Bovidae	Naemorhedus	caudatus		Naemorhedus caudatus	(Milne-Edwards, 1867)	SPECIES	I			ADDITION	01/07/1975	t
	Animalia	Chordata	Mammalia	Artiodactyla	Bovidae	Naemorhedus	goral		Naemorhedus goral	(Hardwicke, 1825)	SPECIES	I			ADDITION	01/07/1975	t
	Animalia	Chordata	Mammalia	Artiodactyla	Bovidae	Naemorhedus	griseus		Naemorhedus griseus	(Milne Edwards, 1871)	SPECIES	I			ADDITION	01/07/1975	t
	Animalia	Chordata	Mammalia	Artiodactyla	Bovidae	Nanger	dama		Nanger dama	(Pallas, 1766)	SPECIES	I			ADDITION	29/07/1983	t
	Animalia	Chordata	Mammalia	Artiodactyla	Bovidae	Oryx	dammah		Oryx dammah	(Cretzschmar, 1827)	SPECIES	II			ADDITION	01/07/1975	f
	Animalia	Chordata	Mammalia	Artiodactyla	Bovidae	Oryx	dammah		Oryx dammah	(Cretzschmar, 1827)	SPECIES	I			ADDITION	29/07/1983	t
	Animalia	Chordata	Mammalia	Artiodactyla	Bovidae	Oryx	dammah		Oryx dammah	(Cretzschmar, 1827)	SPECIES	I	AT	Austria	RESERVATION	29/07/1983	f
	Animalia	Chordata	Mammalia	Artiodactyla	Bovidae	Oryx	dammah		Oryx dammah	(Cretzschmar, 1827)	SPECIES	I	AT	Austria	RESERVATION_WITHDRAWAL	06/01/1989	f
	Animalia	Chordata	Mammalia	Artiodactyla	Bovidae	Oryx	leucoryx		Oryx leucoryx	(Pallas, 1777)	SPECIES	I			ADDITION	01/07/1975	t
	Animalia	Chordata	Mammalia	Artiodactyla	Bovidae	Ovis	ammon		Ovis ammon	(Linnaeus, 1758)	SPECIES	II			ADDITION	01/07/1975	f				Except subspecies O. a. hodgsonii.	Excepto las subspecies O. a. hodgsonii.	Sauf les sous-espèces O. a. hodgsonii.
	Animalia	Chordata	Mammalia	Artiodactyla	Bovidae	Ovis	ammon		Ovis ammon	(Linnaeus, 1758)	SPECIES	II			ADDITION	18/09/1997	f				Except O. a. hodgsonii and O. a. nigrimontana	Excepto las subspecies O. a. hodgsonii y O. a. nigrimontana.	Sauf les sous-espèces O. a. hodgsonii et O. a. nigrimontana.
	Animalia	Chordata	Mammalia	Artiodactyla	Bovidae	Ovis	ammon		Ovis ammon	(Linnaeus, 1758)	SPECIES	II			ADDITION	26/11/2019	t
	Animalia	Chordata	Mammalia	Artiodactyla	Bovidae	Ovis	arabica		Ovis arabica	Sopin & Harrison, 1986	SPECIES	II			ADDITION	19/07/2000	f			Originally listed as Ovis vignei, which was lumped into Ovis aries in 2017, following taxonomic changes adopted at CoP17.Originally listed as Ovis aries, from which Ovis arabica was split in 2019, following taxonomic changes adopted at CoP18.	Except O. v. vignei.	Excepto las subspecies O. v. vignei.	Sauf les sous-espèces O. v. vignei.	Originally listed as Ovis vignei, which was lumped into Ovis aries in 2017, following taxonomic changes adopted at CoP17.Originally listed as Ovis aries, from which Ovis arabica was split in 2019, following taxonomic changes adopted at CoP18.
	Animalia	Chordata	Mammalia	Artiodactyla	Bovidae	Ovis	arabica		Ovis arabica	Sopin & Harrison, 1986	SPECIES	II			ADDITION	02/01/2017	f			Except the subspecies included in Appendix I, the subspecies Ovis aries isphahanica, Ovis aries laristanica, Ovis aries musimon and Ovis aries orientalis which are not included in the Appendices, and the domesticated form Ovis aries aries which is not subject to the provisions of the Convention Originally listed as Ovis aries, from which Ovis arabica was split in 2019, following taxonomic changes…	Except the subspecies included in Appendix I, the subspecies O. a. isphahanica, O. a. laristanica, O. a. musimon and O. a. orientalis which are not included in the Appendices, and the domesticated form Ovis aries aries which is not subject to the provisions of the Convention	Excepto las subespecies incluidas en el Apéndice I, las subespecies O. a. isphahanica, O. a. laristanica, O. a. musimon y O. a. orientalis que no están incluidas en los Apéndices, y la forma domesticada que se cita como Ovis aries aries y que no está sujeta a las disposiciones de la Convención	Sauf les sous-espèces inscrites à l'Annexe I, les sous-espèces O. a. isphahanica, O. a. laristanica, O. a. musimon et O. a. orientalis qui ne sont pas inscrites aux annexes, et la forme domestiquée, appelée Ovis aries aries, qui n'est pas soumise aux dispositions de la Convention	Originally listed as Ovis aries, from which Ovis arabica was split in 2019, following taxonomic changes adopted at CoP18.
	Animalia	Chordata	Mammalia	Artiodactyla	Bovidae	Ovis	arabica		Ovis arabica	Sopin & Harrison, 1986	SPECIES	II			ADDITION	26/11/2019	t
	Animalia	Chordata	Mammalia	Artiodactyla	Bovidae	Ovis	aries		Ovis aries	Linnaeus, 1758	SPECIES	II			ADDITION	19/07/2000	f			Originally listed as Ovis vignei, which was lumped into Ovis aries in 2017, following taxonomic changes adopted at CoP17.	Except O. v. vignei.	Excepto las subspecies O. v. vignei.	Sauf les sous-espèces O. v. vignei.	Originally listed as Ovis vignei, which was lumped into Ovis aries in 2017, following taxonomic changes adopted at CoP17.
	Animalia	Chordata	Mammalia	Artiodactyla	Bovidae	Ovis	aries		Ovis aries	Linnaeus, 1758	SPECIES	II			ADDITION	02/01/2017	f			Except the subspecies included in Appendix I, the subspecies Ovis aries isphahanica, Ovis aries laristanica, Ovis aries musimon and Ovis aries orientalis which are not included in the Appendices, and the domesticated form Ovis aries aries which is not subject to the provisions of the Convention	Except the subspecies included in Appendix I, the subspecies O. a. isphahanica, O. a. laristanica, O. a. musimon and O. a. orientalis which are not included in the Appendices, and the domesticated form Ovis aries aries which is not subject to the provisions of the Convention	Excepto las subespecies incluidas en el Apéndice I, las subespecies O. a. isphahanica, O. a. laristanica, O. a. musimon y O. a. orientalis que no están incluidas en los Apéndices, y la forma domesticada que se cita como Ovis aries aries y que no está sujeta a las disposiciones de la Convención	Sauf les sous-espèces inscrites à l'Annexe I, les sous-espèces O. a. isphahanica, O. a. laristanica, O. a. musimon et O. a. orientalis qui ne sont pas inscrites aux annexes, et la forme domestiquée, appelée Ovis aries aries, qui n'est pas soumise aux dispositions de la Convention
	Animalia	Chordata	Mammalia	Artiodactyla	Bovidae	Ovis	bochariensis		Ovis bochariensis	Nasonov, 1914	SPECIES	II			ADDITION	19/07/2000	f			Originally listed as Ovis vignei, which was lumped into Ovis aries in 2017, following taxonomic changes adopted at CoP17.Originally listed as Ovis aries, from which Ovis bochariensis was split in 2019, following taxonomic changes adopted at CoP18.	Except O. v. vignei.	Excepto las subspecies O. v. vignei.	Sauf les sous-espèces O. v. vignei.	Originally listed as Ovis vignei, which was lumped into Ovis aries in 2017, following taxonomic changes adopted at CoP17.Originally listed as Ovis aries, from which Ovis bochariensis was split in 2019, following taxonomic changes adopted at CoP18.
	Animalia	Chordata	Mammalia	Artiodactyla	Bovidae	Ovis	bochariensis		Ovis bochariensis	Nasonov, 1914	SPECIES	II			ADDITION	02/01/2017	f			Except the subspecies included in Appendix I, the subspecies Ovis aries isphahanica, Ovis aries laristanica, Ovis aries musimon and Ovis aries orientalis which are not included in the Appendices, and the domesticated form Ovis aries aries which is not subject to the provisions of the Convention Originally listed as Ovis aries, from which Ovis bochariensis was split in 2019, following taxonomic ch…	Except the subspecies included in Appendix I, the subspecies O. a. isphahanica, O. a. laristanica, O. a. musimon and O. a. orientalis which are not included in the Appendices, and the domesticated form Ovis aries aries which is not subject to the provisions of the Convention	Excepto las subespecies incluidas en el Apéndice I, las subespecies O. a. isphahanica, O. a. laristanica, O. a. musimon y O. a. orientalis que no están incluidas en los Apéndices, y la forma domesticada que se cita como Ovis aries aries y que no está sujeta a las disposiciones de la Convención	Sauf les sous-espèces inscrites à l'Annexe I, les sous-espèces O. a. isphahanica, O. a. laristanica, O. a. musimon et O. a. orientalis qui ne sont pas inscrites aux annexes, et la forme domestiquée, appelée Ovis aries aries, qui n'est pas soumise aux dispositions de la Convention	Originally listed as Ovis aries, from which Ovis bochariensis was split in 2019, following taxonomic changes adopted at CoP18.
	Animalia	Chordata	Mammalia	Artiodactyla	Bovidae	Ovis	bochariensis		Ovis bochariensis	Nasonov, 1914	SPECIES	II			ADDITION	26/11/2019	t
	Animalia	Chordata	Mammalia	Artiodactyla	Bovidae	Ovis	canadensis		Ovis canadensis	Shaw, 1804	SPECIES	II			ADDITION	01/07/1975	f
	Animalia	Chordata	Mammalia	Artiodactyla	Bovidae	Ovis	canadensis		Ovis canadensis	Shaw, 1804	SPECIES	II	CA	Canada	RESERVATION	09/07/1975	f
	Animalia	Chordata	Mammalia	Artiodactyla	Bovidae	Ovis	canadensis		Ovis canadensis	Shaw, 1804	SPECIES	II	CA	Canada	RESERVATION_WITHDRAWAL	29/10/1982	f
	Animalia	Chordata	Mammalia	Artiodactyla	Bovidae	Ovis	canadensis		Ovis canadensis	Shaw, 1804	SPECIES	II			ADDITION	29/07/1983	t				Population of MX only (Populations of CA & US removed).	Población de MX. (Las poblaciones de CA y US retiran.)	Population du MX. (Les populations de CA et US retirés.)
	Animalia	Chordata	Mammalia	Artiodactyla	Bovidae	Ovis	collium		Ovis collium	Severtzov, 1873	SPECIES	II			ADDITION	01/07/1975	f				Except subspecies O. a. hodgsonii.	Excepto las subspecies O. a. hodgsonii.	Sauf les sous-espèces O. a. hodgsonii.	Originally listed as Ovis ammon, from which Ovis collium was split in 2019, following taxonomic changes adopted at CoP18.
	Animalia	Chordata	Mammalia	Artiodactyla	Bovidae	Ovis	collium		Ovis collium	Severtzov, 1873	SPECIES	II			ADDITION	18/09/1997	f			Originally listed as Ovis ammon, from which Ovis collium was split in 2019, following taxonomic changes adopted at CoP18.	Except O. a. hodgsonii and O. a. nigrimontana	Excepto las subspecies O. a. hodgsonii y O. a. nigrimontana.	Sauf les sous-espèces O. a. hodgsonii et O. a. nigrimontana.	Originally listed as Ovis ammon, from which Ovis collium was split in 2019, following taxonomic changes adopted at CoP18.
	Animalia	Chordata	Mammalia	Artiodactyla	Bovidae	Ovis	collium		Ovis collium	Severtzov, 1873	SPECIES	II			ADDITION	26/11/2019	t
	Animalia	Chordata	Mammalia	Artiodactyla	Bovidae	Ovis	cycloceros		Ovis cycloceros	Hutton, 1842	SPECIES	II			ADDITION	19/07/2000	f			Originally listed as Ovis vignei, which was lumped into Ovis aries in 2017, following taxonomic changes adopted at CoP17.Originally listed as Ovis aries, from which Ovis cycloceros was split in 2019, following taxonomic changes adopted at CoP18.	Except O. v. vignei.	Excepto las subspecies O. v. vignei.	Sauf les sous-espèces O. v. vignei.	Originally listed as Ovis vignei, which was lumped into Ovis aries in 2017, following taxonomic changes adopted at CoP17.Originally listed as Ovis aries, from which Ovis cycloceros was split in 2019, following taxonomic changes adopted at CoP18.
	Animalia	Chordata	Mammalia	Artiodactyla	Bovidae	Ovis	cycloceros		Ovis cycloceros	Hutton, 1842	SPECIES	II			ADDITION	02/01/2017	f			Except the subspecies included in Appendix I, the subspecies Ovis aries isphahanica, Ovis aries laristanica, Ovis aries musimon and Ovis aries orientalis which are not included in the Appendices, and the domesticated form Ovis aries aries which is not subject to the provisions of the Convention Originally listed as Ovis aries, from which Ovis cycloceros was split in 2019, following taxonomic chan…	Except the subspecies included in Appendix I, the subspecies O. a. isphahanica, O. a. laristanica, O. a. musimon and O. a. orientalis which are not included in the Appendices, and the domesticated form Ovis aries aries which is not subject to the provisions of the Convention	Excepto las subespecies incluidas en el Apéndice I, las subespecies O. a. isphahanica, O. a. laristanica, O. a. musimon y O. a. orientalis que no están incluidas en los Apéndices, y la forma domesticada que se cita como Ovis aries aries y que no está sujeta a las disposiciones de la Convención	Sauf les sous-espèces inscrites à l'Annexe I, les sous-espèces O. a. isphahanica, O. a. laristanica, O. a. musimon et O. a. orientalis qui ne sont pas inscrites aux annexes, et la forme domestiquée, appelée Ovis aries aries, qui n'est pas soumise aux dispositions de la Convention	Originally listed as Ovis aries, from which Ovis cycloceros was split in 2019, following taxonomic changes adopted at CoP18.
	Animalia	Chordata	Mammalia	Artiodactyla	Bovidae	Ovis	cycloceros		Ovis cycloceros	Hutton, 1842	SPECIES	II			ADDITION	26/11/2019	t
	Animalia	Chordata	Mammalia	Artiodactyla	Bovidae	Ovis	darwini		Ovis darwini	Przewalski, 1883	SPECIES	II			ADDITION	01/07/1975	f				Except subspecies O. a. hodgsonii.	Excepto las subspecies O. a. hodgsonii.	Sauf les sous-espèces O. a. hodgsonii.	Originally listed as Ovis ammon, from which Ovis darwini was split in 2019, following taxonomic changes adopted at CoP18.
	Animalia	Chordata	Mammalia	Artiodactyla	Bovidae	Ovis	darwini		Ovis darwini	Przewalski, 1883	SPECIES	II			ADDITION	18/09/1997	f			Originally listed as Ovis ammon, from which Ovis darwini was split in 2019, following taxonomic changes adopted at CoP18.	Except O. a. hodgsonii and O. a. nigrimontana	Excepto las subspecies O. a. hodgsonii y O. a. nigrimontana.	Sauf les sous-espèces O. a. hodgsonii et O. a. nigrimontana.	Originally listed as Ovis ammon, from which Ovis darwini was split in 2019, following taxonomic changes adopted at CoP18.
	Animalia	Chordata	Mammalia	Artiodactyla	Bovidae	Ovis	darwini		Ovis darwini	Przewalski, 1883	SPECIES	II			ADDITION	26/11/2019	t
	Animalia	Chordata	Mammalia	Artiodactyla	Bovidae	Ovis	gmelini		Ovis gmelini	Blyth, 1841	SPECIES	I			ADDITION	01/07/1975	f							Ovis orientalis was lumped into Ovis aries in 2017, following taxonomic changes adopted at CoP17.Formerly listed as Ovis aries ophion, which became a synonym of Ovis gmelini in 2019, following taxonomic changes adopted at CoP18.
	Animalia	Chordata	Mammalia	Artiodactyla	Bovidae	Ovis	gmelini		Ovis gmelini	Blyth, 1841	SPECIES	I			ADDITION	26/11/2019	t			Only the population of Cyprus; no other population is included in the Appendices	Only the population of Cyprus; no other population is included in the Appendices	Sólo la población de Chipre; ninguna otra población está incluida en los Apéndices	Seulement la population de Chypre ; aucune autre population n’est inscrite aux annexes
	Animalia	Chordata	Mammalia	Artiodactyla	Bovidae	Ovis	hodgsoni		Ovis hodgsoni	Blyth, 1841	SPECIES	I			ADDITION	01/07/1975	t							Formerly listed as Ovis ammon hodgsonii, which became a synonym of Ovis hodgsoni in 2019, following taxonomic changes adopted at CoP18.
	Animalia	Chordata	Mammalia	Artiodactyla	Bovidae	Ovis	jubata		Ovis jubata	Peters, 1876	SPECIES	II			ADDITION	01/07/1975	f			Originally listed as Ovis ammon, from which Ovis jubata was split in 2019, following taxonomic changes adopted at CoP18.	Except subspecies O. a. hodgsonii	Excepto las subspecies O. a. hodgsonii	Sauf les sous-espèces O. a. hodgsonii	Originally listed as Ovis ammon, from which Ovis jubata was split in 2019, following taxonomic changes adopted at CoP18.
	Animalia	Chordata	Mammalia	Artiodactyla	Bovidae	Ovis	jubata		Ovis jubata	Peters, 1876	SPECIES	II			ADDITION	18/09/1997	f			Originally listed as Ovis ammon, from which Ovis jubata was split in 2019, following taxonomic changes adopted at CoP18.	Except O. a. hodgsonii and O. a. nigrimontana	Excepto las subspecies O. a. hodgsonii y O. a. nigrimontana	Sauf les sous-espèces O. a. hodgsonii et O. a. nigrimontana	Originally listed as Ovis ammon, from which Ovis jubata was split in 2019, following taxonomic changes adopted at CoP18.
	Animalia	Chordata	Mammalia	Artiodactyla	Bovidae	Ovis	jubata		Ovis jubata	Peters, 1876	SPECIES	II			ADDITION	26/11/2019	t
	Animalia	Chordata	Mammalia	Artiodactyla	Bovidae	Ovis	karelini		Ovis karelini	Severtzov, 1873	SPECIES	II			ADDITION	01/07/1975	f				Except subspecies O. a. hodgsonii.	Excepto las subspecies O. a. hodgsonii.	Sauf les sous-espèces O. a. hodgsonii.	Originally listed as Ovis ammon, from which Ovis karelini was split in 2019, following taxonomic changes adopted at CoP18.
	Animalia	Chordata	Mammalia	Artiodactyla	Bovidae	Ovis	karelini		Ovis karelini	Severtzov, 1873	SPECIES	II			ADDITION	18/09/1997	f			Originally listed as Ovis ammon, from which Ovis karelini was split in 2019, following taxonomic changes adopted at CoP18.	Except O. a. hodgsonii and O. a. nigrimontana	Excepto las subspecies O. a. hodgsonii y O. a. nigrimontana.	Sauf les sous-espèces O. a. hodgsonii et O. a. nigrimontana.	Originally listed as Ovis ammon, from which Ovis karelini was split in 2019, following taxonomic changes adopted at CoP18.
	Animalia	Chordata	Mammalia	Artiodactyla	Bovidae	Ovis	karelini		Ovis karelini	Severtzov, 1873	SPECIES	II			ADDITION	26/11/2019	t
	Animalia	Chordata	Mammalia	Artiodactyla	Bovidae	Ovis	nigrimontana		Ovis nigrimontana	Severtzov, 1873	SPECIES	I			ADDITION	18/09/1997	t							Formerly listed as Ovis ammon nigrimontana, which became a synonym of Ovis nigrimontana in 2019, following taxonomic changes adopted at CoP18.
	Animalia	Chordata	Mammalia	Artiodactyla	Bovidae	Ovis	polii		Ovis polii	Blyth, 1841	SPECIES	II			ADDITION	01/07/1975	f				Except subspecies O. a. hodgsonii.	Excepto las subspecies O. a. hodgsonii.	Sauf les sous-espèces O. a. hodgsonii.	Originally listed as Ovis ammon, from which Ovis polii was split in 2019, following taxonomic changes adopted at CoP18.
	Animalia	Chordata	Mammalia	Artiodactyla	Bovidae	Ovis	polii		Ovis polii	Blyth, 1841	SPECIES	II			ADDITION	18/09/1997	f			Originally listed as Ovis ammon, from which Ovis polii was split in 2019, following taxonomic changes adopted at CoP18.	Except O. a. hodgsonii and O. a. nigrimontana	Excepto las subspecies O. a. hodgsonii y O. a. nigrimontana.	Sauf les sous-espèces O. a. hodgsonii et O. a. nigrimontana.	Originally listed as Ovis ammon, from which Ovis polii was split in 2019, following taxonomic changes adopted at CoP18.
	Animalia	Chordata	Mammalia	Artiodactyla	Bovidae	Ovis	polii		Ovis polii	Blyth, 1841	SPECIES	II			ADDITION	26/11/2019	t
	Animalia	Chordata	Mammalia	Artiodactyla	Bovidae	Ovis	punjabiensis		Ovis punjabiensis		SPECIES	II			ADDITION	19/07/2000	f			Originally listed as Ovis vignei, which was lumped into Ovis aries in 2017, following taxonomic changes adopted at CoP17.Originally listed as Ovis aries, from which Ovis punjabiensis was split in 2019, following taxonomic changes adopted at CoP18.	Except O. v. vignei.	Excepto las subspecies O. v. vignei.	Sauf les sous-espèces O. v. vignei.	Originally listed as Ovis vignei, which was lumped into Ovis aries in 2017, following taxonomic changes adopted at CoP17.Originally listed as Ovis aries, from which Ovis punjabiensis was split in 2019, following taxonomic changes adopted at CoP18.
	Animalia	Chordata	Mammalia	Artiodactyla	Bovidae	Ovis	punjabiensis		Ovis punjabiensis		SPECIES	II			ADDITION	02/01/2017	f			Except the subspecies included in Appendix I, the subspecies Ovis aries isphahanica, Ovis aries laristanica, Ovis aries musimon and Ovis aries orientalis which are not included in the Appendices, and the domesticated form Ovis aries aries which is not subject to the provisions of the Convention Originally listed as Ovis aries, from which Ovis punjabiensis was split in 2019, following taxonomic ch…	Except the subspecies included in Appendix I, the subspecies O. a. isphahanica, O. a. laristanica, O. a. musimon and O. a. orientalis which are not included in the Appendices, and the domesticated form Ovis aries aries which is not subject to the provisions of the Convention	Excepto las subespecies incluidas en el Apéndice I, las subespecies O. a. isphahanica, O. a. laristanica, O. a. musimon y O. a. orientalis que no están incluidas en los Apéndices, y la forma domesticada que se cita como Ovis aries aries y que no está sujeta a las disposiciones de la Convención	Sauf les sous-espèces inscrites à l'Annexe I, les sous-espèces O. a. isphahanica, O. a. laristanica, O. a. musimon et O. a. orientalis qui ne sont pas inscrites aux annexes, et la forme domestiquée, appelée Ovis aries aries, qui n'est pas soumise aux dispositions de la Convention	Originally listed as Ovis aries, from which Ovis punjabiensis was split in 2019, following taxonomic changes adopted at CoP18.
	Animalia	Chordata	Mammalia	Artiodactyla	Bovidae	Ovis	punjabiensis		Ovis punjabiensis		SPECIES	II			ADDITION	26/11/2019	t
	Animalia	Chordata	Mammalia	Artiodactyla	Bovidae	Ovis	severtzovi		Ovis severtzovi	Nasonov, 1914	SPECIES	II			ADDITION	01/07/1975	f				Except subspecies O. a. hodgsonii.	Excepto las subspecies O. a. hodgsonii.	Sauf les sous-espèces O. a. hodgsonii.	Originally listed as Ovis ammon, from which Ovis severtzovi was split in 2019, following taxonomic changes adopted at CoP18.
	Animalia	Chordata	Mammalia	Artiodactyla	Bovidae	Ovis	severtzovi		Ovis severtzovi	Nasonov, 1914	SPECIES	II			ADDITION	18/09/1997	f			Originally listed as Ovis ammon, from which Ovis severtzovi was split in 2019, following taxonomic changes adopted at CoP18.	Except O. a. hodgsonii and O. a. nigrimontana	Excepto las subspecies O. a. hodgsonii y O. a. nigrimontana.	Sauf les sous-espèces O. a. hodgsonii et O. a. nigrimontana.	Originally listed as Ovis ammon, from which Ovis severtzovi was split in 2019, following taxonomic changes adopted at CoP18.
	Animalia	Chordata	Mammalia	Artiodactyla	Bovidae	Ovis	severtzovi		Ovis severtzovi	Nasonov, 1914	SPECIES	II			ADDITION	26/11/2019	t
	Animalia	Chordata	Mammalia	Artiodactyla	Bovidae	Ovis	vignei		Ovis vignei	Blyth, 1841	SPECIES	I			ADDITION	01/07/1975	t							Ovis vignei was lumped into Ovis aries in 2017, following taxonomic changes adopted at CoP17.Formerly listed as Ovis aries vignei, which became a synonym of Ovis vignei in 2019, following taxonomic changes adopted at CoP18.
	Animalia	Chordata	Mammalia	Artiodactyla	Bovidae	Pantholops	hodgsonii		Pantholops hodgsonii	(Abel, 1826)	SPECIES	II			ADDITION	01/07/1975	f
	Animalia	Chordata	Mammalia	Artiodactyla	Bovidae	Pantholops	hodgsonii		Pantholops hodgsonii	(Abel, 1826)	SPECIES	I			ADDITION	28/06/1979	t
	Animalia	Chordata	Mammalia	Artiodactyla	Bovidae	Pantholops	hodgsonii		Pantholops hodgsonii	(Abel, 1826)	SPECIES	I	CH	Switzerland	RESERVATION	28/06/1979	f
	Animalia	Chordata	Mammalia	Artiodactyla	Bovidae	Pantholops	hodgsonii		Pantholops hodgsonii	(Abel, 1826)	SPECIES	I	CH	Switzerland	RESERVATION_WITHDRAWAL	27/10/1998	f
	Animalia	Chordata	Mammalia	Artiodactyla	Bovidae	Philantomba	monticola		Philantomba monticola	(Thunberg, 1789)	SPECIES	II			ADDITION	01/07/1975	t
	Animalia	Chordata	Mammalia	Artiodactyla	Bovidae	Pseudois	nayaur		Pseudois nayaur	(Hodgson, 1833)	SPECIES	III	PK	Pakistan	ADDITION	24/06/2014	t
	Animalia	Chordata	Mammalia	Artiodactyla	Bovidae	Pseudoryx	nghetinhensis		Pseudoryx nghetinhensis	Dung, Giao, Chinh, Touc, Arctander & MacKinnon, 1993	SPECIES	I			ADDITION	16/02/1995	t
	Animalia	Chordata	Mammalia	Artiodactyla	Bovidae	Rupicapra	pyrenaica	ornata	Rupicapra pyrenaica ornata	Neumann, 1899	SUBSPECIES	I			ADDITION	01/07/1975	f
	Animalia	Chordata	Mammalia	Artiodactyla	Bovidae	Rupicapra	pyrenaica	ornata	Rupicapra pyrenaica ornata	Neumann, 1899	SUBSPECIES	II			ADDITION	12/06/2013	t
	Animalia	Chordata	Mammalia	Artiodactyla	Bovidae	Rupicapra	pyrenaica	ornata	Rupicapra pyrenaica ornata	Neumann, 1899	SUBSPECIES	II	CA	Canada	RESERVATION	12/06/2013	f
	Animalia	Chordata	Mammalia	Artiodactyla	Bovidae	Rupicapra	pyrenaica	ornata	Rupicapra pyrenaica ornata	Neumann, 1899	SUBSPECIES	II	CA	Canada	RESERVATION_WITHDRAWAL	20/05/2015	f
	Animalia	Chordata	Mammalia	Artiodactyla	Bovidae	Saiga	borealis		Saiga borealis	(Tschersky, 1876)	SPECIES	II			ADDITION	16/02/1995	f				Formerly included in Saiga tatarica.	Anteriormente incluida en Saiga tatarica.	Précédemment inscrit sous Saiga tatarica.
	Animalia	Chordata	Mammalia	Artiodactyla	Bovidae	Saiga	borealis		Saiga borealis	(Tschersky, 1876)	SPECIES	II			ADDITION	26/11/2019	t			A zero export quota for wild specimens traded for commercial purposes	A zero export quota for wild specimens traded for commercial purposes	Un cupo de exportación nulo para los especímenes silvestres comercializados con fines comerciales	Un quota zéro pour l’exportation de spécimens sauvages à des fins commerciales
	Animalia	Chordata	Mammalia	Artiodactyla	Bovidae	Saiga	borealis	mongolica	Saiga borealis mongolica	Bannikov, 1946	SUBSPECIES	I			ADDITION	01/07/1975	f
	Animalia	Chordata	Mammalia	Artiodactyla	Bovidae	Saiga	borealis	mongolica	Saiga borealis mongolica	Bannikov, 1946	SUBSPECIES	I			DELETION	28/06/1979	t
	Animalia	Chordata	Mammalia	Artiodactyla	Bovidae	Saiga	borealis	mongolica	Saiga borealis mongolica	Bannikov, 1946	SUBSPECIES	II			ADDITION	16/02/1995	f				Formerly included in Saiga tatarica.	Anteriormente incluida en Saiga tatarica.	Précédemment inscrit sous Saiga tatarica.
	Animalia	Chordata	Mammalia	Artiodactyla	Bovidae	Saiga	borealis	mongolica	Saiga borealis mongolica	Bannikov, 1946	SUBSPECIES	II			ADDITION	26/11/2019	t			A zero export quota for wild specimens traded for commercial purposes	A zero export quota for wild specimens traded for commercial purposes	Un cupo de exportación nulo para los especímenes silvestres comercializados con fines comerciales	Un quota zéro pour l’exportation de spécimens sauvages à des fins commerciales
	Animalia	Chordata	Mammalia	Artiodactyla	Bovidae	Saiga	tatarica		Saiga tatarica	(Linnaeus, 1766)	SPECIES	II			ADDITION	16/02/1995	f
	Animalia	Chordata	Mammalia	Artiodactyla	Bovidae	Saiga	tatarica		Saiga tatarica	(Linnaeus, 1766)	SPECIES	II			ADDITION	26/11/2019	t			A zero export quota for wild specimens traded for commercial purposes	A zero export quota for wild specimens traded for commercial purposes	Un cupo de exportación nulo para los especímenes silvestres comercializados con fines comerciales	Un quota zéro pour l’exportation de spécimens sauvages à des fins commerciales
	Animalia	Chordata	Mammalia	Artiodactyla	Bovidae	Tetracerus	quadricornis		Tetracerus quadricornis	(de Blainville, 1816)	SPECIES	III	NP	Nepal	ADDITION	16/11/1975	t
	Animalia	Chordata	Mammalia	Artiodactyla	Bovidae	Tetracerus	quadricornis		Tetracerus quadricornis	(de Blainville, 1816)	SPECIES	III	DK	Denmark	RESERVATION	24/10/1977	f
	Animalia	Chordata	Mammalia	Artiodactyla	Bovidae	Tetracerus	quadricornis		Tetracerus quadricornis	(de Blainville, 1816)	SPECIES	III	DK	Denmark	RESERVATION_WITHDRAWAL	01/01/1984	f
	Animalia	Chordata	Mammalia	Artiodactyla	Bovidae	Tragelaphus	eurycerus		Tragelaphus eurycerus	(Ogilby, 1837)	SPECIES	III	GH	Ghana	ADDITION	26/02/1976	f
	Animalia	Chordata	Mammalia	Artiodactyla	Bovidae	Tragelaphus	eurycerus		Tragelaphus eurycerus	(Ogilby, 1837)	SPECIES	III	DK	Denmark	RESERVATION	24/10/1977	f
	Animalia	Chordata	Mammalia	Artiodactyla	Bovidae	Tragelaphus	eurycerus		Tragelaphus eurycerus	(Ogilby, 1837)	SPECIES	III	DK	Denmark	RESERVATION_WITHDRAWAL	01/01/1984	f
	Animalia	Chordata	Mammalia	Artiodactyla	Bovidae	Tragelaphus	eurycerus		Tragelaphus eurycerus	(Ogilby, 1837)	SPECIES	III	GH	Ghana	DELETION	04/03/2007	t
	Animalia	Chordata	Mammalia	Artiodactyla	Bovidae	Tragelaphus	spekii		Tragelaphus spekii	Speke, 1863	SPECIES	III	GH	Ghana	ADDITION	26/02/1976	f
	Animalia	Chordata	Mammalia	Artiodactyla	Bovidae	Tragelaphus	spekii		Tragelaphus spekii	Speke, 1863	SPECIES	III	DK	Denmark	RESERVATION	24/10/1977	f
	Animalia	Chordata	Mammalia	Artiodactyla	Bovidae	Tragelaphus	spekii		Tragelaphus spekii	Speke, 1863	SPECIES	III	DK	Denmark	RESERVATION_WITHDRAWAL	01/01/1984	f
	Animalia	Chordata	Mammalia	Artiodactyla	Bovidae	Tragelaphus	spekii		Tragelaphus spekii	Speke, 1863	SPECIES	III	GH	Ghana	DELETION	04/03/2007	t
	Animalia	Chordata	Mammalia	Artiodactyla	Camelidae	Camelus	bactrianus		Camelus bactrianus	Linnaeus, 1758	SPECIES	I			ADDITION	01/07/1975	f
	Animalia	Chordata	Mammalia	Artiodactyla	Camelidae	Camelus	bactrianus		Camelus bactrianus	Linnaeus, 1758	SPECIES	I			DELETION	28/06/1979	t
	Animalia	Chordata	Mammalia	Artiodactyla	Camelidae	Lama	guanicoe		Lama guanicoe	(P. L. S. Müller, 1776)	SPECIES	II			ADDITION	12/08/1978	t				Formerly listed under synonym Lama glama guanicoe	Anteriormente incluida como el sinónimo Lama glama guanicoe	Précédemment inscrit comme le synonyme Lama glama guanicoe
	Animalia	Chordata	Mammalia	Artiodactyla	Camelidae	Vicugna	vicugna		Vicugna vicugna	(Molina, 1782)	SPECIES	I			ADDITION	01/07/1975	f
	Animalia	Chordata	Mammalia	Artiodactyla	Camelidae	Vicugna	vicugna		Vicugna vicugna	(Molina, 1782)	SPECIES	I			ADDITION	22/10/1987	f				All populations except those included in Appendix II.	Todas las poblaciones, excepto las incluidas en el Apéndice II.	Toutes les populations sauf celles de l'Annexe II.
	Animalia	Chordata	Mammalia	Artiodactyla	Camelidae	Vicugna	vicugna		Vicugna vicugna	(Molina, 1782)	SPECIES	II			ADDITION	22/10/1987	f				Parts of populations of CL, PE.	Partes de las poblaciones de CL, PE.	Parties des populations de CL, PE.
	Animalia	Chordata	Mammalia	Artiodactyla	Camelidae	Vicugna	vicugna		Vicugna vicugna	(Molina, 1782)	SPECIES	I			ADDITION	16/02/1995	f				All populations except those included in Appendix II.	Todas las poblaciones, excepto las incluidas en el Apéndice II.	Toutes les populations sauf celles de l'Annexe II.
	Animalia	Chordata	Mammalia	Artiodactyla	Camelidae	Vicugna	vicugna		Vicugna vicugna	(Molina, 1782)	SPECIES	II			ADDITION	16/02/1995	f				Remaining populations of PE transferred.	Poblaciones restantes de PE transferidas.	Populations restantes du PE transférées.
	Animalia	Chordata	Mammalia	Artiodactyla	Camelidae	Vicugna	vicugna		Vicugna vicugna	(Molina, 1782)	SPECIES	I			ADDITION	18/09/1997	f				All populations except those included in Appendix II.	Todas las poblaciones, excepto las incluidas en el Apéndice II.	Toutes les populations sauf celles de l'Annexe II.
	Animalia	Chordata	Mammalia	Artiodactyla	Camelidae	Vicugna	vicugna		Vicugna vicugna	(Molina, 1782)	SPECIES	II			ADDITION	18/09/1997	f				Parts of populations of AR, BO and CL, and the population of PE.	Partes de las poblaciones AR, BO y CL, y población de PE.	Certaines population d'AR, BO et du CL, et population du PE.
	Animalia	Chordata	Mammalia	Artiodactyla	Camelidae	Vicugna	vicugna		Vicugna vicugna	(Molina, 1782)	SPECIES	II			ADDITION	19/07/2000	f				Annotation as for 18/09/97 except that the words ‘with a zero annual export quota’ are no longer applicable to BO.	Misma anotación que al 18/09/97, excepto que las palabras ‘con un cupo de exportación nulo’ ya no se aplica a BO.	Même annotation que le 18/9/97, si ce n'est que les mots ‘avec un quota d'exportation annuel zéro’ ne s'appliquent plus à la BO.
	Animalia	Chordata	Mammalia	Artiodactyla	Camelidae	Vicugna	vicugna		Vicugna vicugna	(Molina, 1782)	SPECIES	I			ADDITION	19/07/2000	f				All populations except those included in Appendix II.	Todas las poblaciones, excepto las incluidas en el Apéndice II.	Toutes les populations sauf celles de l'Annexe II.
	Animalia	Chordata	Mammalia	Artiodactyla	Camelidae	Vicugna	vicugna		Vicugna vicugna	(Molina, 1782)	SPECIES	I			ADDITION	13/02/2003	f				All populations except those included in Appendix II.	Todas las poblaciones, excepto las incluidas en el Apéndice II.	Toutes les populations sauf celles de l'Annexe II.
	Animalia	Chordata	Mammalia	Artiodactyla	Camelidae	Vicugna	vicugna		Vicugna vicugna	(Molina, 1782)	SPECIES	II			ADDITION	13/02/2003	f				Parts of populations of AR and CL, and the populations of BO and PE.	Partes de las poblaciones de AR y CL y las poblaciones de BO y PE.	Certaines population d'AR et du CL et les populations de BO et du PE.
	Animalia	Chordata	Mammalia	Artiodactyla	Camelidae	Vicugna	vicugna		Vicugna vicugna	(Molina, 1782)	SPECIES	I			ADDITION	13/09/2007	f				All populations except those included in Appendix II.	Todas las poblaciones, excepto las incluidas en el Apéndice II.	Toutes les populations sauf celles de l'Annexe II.
	Animalia	Chordata	Mammalia	Artiodactyla	Camelidae	Vicugna	vicugna		Vicugna vicugna	(Molina, 1782)	SPECIES	II			ADDITION	13/09/2007	f				Parts of populations of AR and CL, and the populations of BO and PE.	Partes de las poblaciones de AR y CL y las poblaciones de BO y PE.	Certaines population d'AR et du CL et les populations de BO et du PE.
	Animalia	Chordata	Mammalia	Artiodactyla	Camelidae	Vicugna	vicugna		Vicugna vicugna	(Molina, 1782)	SPECIES	I			ADDITION	12/06/2013	f			Except the populations of: Argentina (the populations of the Provinces of Jujuy and Catamarca and the semi-captive populations of the Provinces of Jujuy, Salta, Catamarca, La Rioja and San Juan), Chile (population of the Primera Región), Ecuador (the whole population), Peru (the whole population) and the Plurinational State of Bolivia (the whole population), which are included in Appendix II.	All populations except those included in Appendix II.	Todas las poblaciones, excepto las incluidas en el Apéndice II.	Toutes les populations sauf celles de l'Annexe II.
	Animalia	Chordata	Mammalia	Artiodactyla	Camelidae	Vicugna	vicugna		Vicugna vicugna	(Molina, 1782)	SPECIES	II			ADDITION	12/06/2013	f			Included in Appendix I, except for the following populations, which are included in Appendix II.Argentina: the populations of the Provinces of Jujuy and Catamarca and the semi-captive populations of the Provinces of Jujuy, Salta, Catamarca, La Rioja and San Juan. For the exclusive purpose of allowing international trade in wool sheared from live vicuñas, in cloth, and in derived manufactured prod…	Parts of populations of AR and CL, and the populations of BO, PE and EC.	Partes de las poblaciones de AR y CL y las poblaciones de BO, PE y EC.	Certaines population d'AR et du CL et les populations de BO, PE et EC.
	Animalia	Chordata	Mammalia	Artiodactyla	Camelidae	Vicugna	vicugna		Vicugna vicugna	(Molina, 1782)	SPECIES	II	CA	Canada	RESERVATION	12/06/2013	f
	Animalia	Chordata	Mammalia	Artiodactyla	Camelidae	Vicugna	vicugna		Vicugna vicugna	(Molina, 1782)	SPECIES	II	CA	Canada	RESERVATION_WITHDRAWAL	20/05/2015	f
	Animalia	Chordata	Mammalia	Artiodactyla	Camelidae	Vicugna	vicugna		Vicugna vicugna	(Molina, 1782)	SPECIES	II			ADDITION	02/01/2017	f			Only the populations of Argentina (the populations of the Provinces of Jujuy and Catamarca and the semi-captive populations of the Provinces of Jujuy, Salta, Catamarca, La Rioja and San Juan), Chile (population of the Primera Región), Ecuador (the whole population), Peru (the whole population) and the Plurinational State of Bolivia (the whole population); all other populations are included in App…	Parts of populations of AR and CL, and the populations of BO, PE and EC.	Partes de las poblaciones de AR y CL y las poblaciones de BO, PE y EC.	Certaines population d'AR et du CL et les populations de BO, PE et EC.
	Animalia	Chordata	Mammalia	Artiodactyla	Camelidae	Vicugna	vicugna		Vicugna vicugna	(Molina, 1782)	SPECIES	I			ADDITION	02/01/2017	f			Except the populations of: Argentina (the populations of the Provinces of Jujuy and Catamarca and the semi-captive populations of the Provinces of Jujuy, Salta, Catamarca, La Rioja and San Juan), Chile (population of the Primera Región), Ecuador (the whole population), Peru (the whole population) and the Plurinational State of Bolivia (the whole population), which are included in Appendix II.	All populations except those included in Appendix II.	Todas las poblaciones, excepto las incluidas en el Apéndice II.	Toutes les populations sauf celles de l'Annexe II.
	Animalia	Chordata	Mammalia	Artiodactyla	Camelidae	Vicugna	vicugna		Vicugna vicugna	(Molina, 1782)	SPECIES	II			ADDITION	26/11/2019	t			Only the populations of Argentina (the populations of the Provinces of Jujuy, Catamarca and Salta, and the semi-captive populations of the Provinces of Jujuy, Salta, Catamarca, La Rioja and San Juan), Chile (populations of the region of Tarapacá and of the region of Arica and Parinacota), Ecuador (the whole population), Peru (the whole population) and the Plurinational State of Bolivia (the whole…	Parts of populations of AR and CL, and the populations of BO, PE and EC. All other populations are included in Appendix I.	Partes de las poblaciones de AR y CL y las poblaciones de BO, PE y EC. Las demás poblaciones están incluidas en el Apéndice I.	Certaines population d'AR et du CL et les populations de BO, PE et EC. Toutes les autres populations sont inscrites à l'Annexe I.
	Animalia	Chordata	Mammalia	Artiodactyla	Camelidae	Vicugna	vicugna		Vicugna vicugna	(Molina, 1782)	SPECIES	I			ADDITION	26/11/2019	t			Except the populations of: Argentina (the populations of the Provinces of Jujuy, Catamarca and Salta, and the semicaptive populations of the Provinces of Jujuy, Salta, Catamarca, La Rioja and San Juan), Chile (populations of the region of Tarapacá and of the region of Arica and Parinacota), Ecuador (the whole population), Peru (the whole population) and the Plurinational State of Bolivia (the who…	All populations except those included in Appendix II.	Todas las poblaciones, excepto las incluidas en el Apéndice II.	Toutes les populations sauf celles de l'Annexe II.
	Animalia	Chordata	Mammalia	Artiodactyla	Cervidae	Axis	calamianensis		Axis calamianensis	(Heude, 1888)	SPECIES	I			ADDITION	01/07/1975	t
	Animalia	Chordata	Mammalia	Artiodactyla	Cervidae	Axis	kuhlii		Axis kuhlii	(Temminck, 1836)	SPECIES	I			ADDITION	01/07/1975	t
	Animalia	Chordata	Mammalia	Artiodactyla	Cervidae	Axis	porcinus		Axis porcinus	(Zimmermann, 1780)	SPECIES	III	PK	Pakistan	ADDITION	24/06/2014	t				except the subspecies included in Appendix I	Excepto las subespecies incluidas en el Apéndice I	Sauf la sous-espèce inscrite à l'Annexe I
	Animalia	Chordata	Mammalia	Artiodactyla	Cervidae	Axis	porcinus	annamiticus	Axis porcinus annamiticus	(Heude, 1888)	SUBSPECIES	I			ADDITION	01/07/1975	t
	Animalia	Chordata	Mammalia	Artiodactyla	Cervidae	Blastocerus	dichotomus		Blastocerus dichotomus	(Illiger, 1815)	SPECIES	I			ADDITION	01/07/1975	t
	Animalia	Chordata	Mammalia	Artiodactyla	Cervidae	Cervus	elaphus	bactrianus	Cervus elaphus bactrianus	Lydekker, 1900	SUBSPECIES	II			ADDITION	01/07/1975	t
	Animalia	Chordata	Mammalia	Artiodactyla	Cervidae	Cervus	elaphus	barbarus	Cervus elaphus barbarus	Bennett, 1833	SUBSPECIES	III	TN	Tunisia	ADDITION	22/04/1976	t
	Animalia	Chordata	Mammalia	Artiodactyla	Cervidae	Cervus	elaphus	barbarus	Cervus elaphus barbarus	Bennett, 1833	SUBSPECIES	III	DK	Denmark	RESERVATION	24/10/1977	f
	Animalia	Chordata	Mammalia	Artiodactyla	Cervidae	Cervus	elaphus	barbarus	Cervus elaphus barbarus	Bennett, 1833	SUBSPECIES	III	DK	Denmark	RESERVATION_WITHDRAWAL	01/01/1984	f
	Animalia	Chordata	Mammalia	Artiodactyla	Cervidae	Cervus	elaphus	barbarus	Cervus elaphus barbarus	Bennett, 1833	SUBSPECIES	III	DZ	Algeria	ADDITION	12/02/2008	t
	Animalia	Chordata	Mammalia	Artiodactyla	Cervidae	Cervus	elaphus	hanglu	Cervus elaphus hanglu	Wagner, 1844	SUBSPECIES	I			ADDITION	01/07/1975	t
	Animalia	Chordata	Mammalia	Artiodactyla	Cervidae	Dama	dama	mesopotamica	Dama dama mesopotamica		SUBSPECIES	I			ADDITION	04/02/1977	t
	Animalia	Chordata	Mammalia	Artiodactyla	Cervidae	Hippocamelus			Hippocamelus		GENUS	I			ADDITION	01/07/1975	t
	Animalia	Chordata	Mammalia	Artiodactyla	Cervidae	Mazama	temama	cerasina	Mazama temama cerasina	Hollister, 1914	SUBSPECIES	III	GT	Guatemala	ADDITION	23/04/1981	t
	Animalia	Chordata	Mammalia	Artiodactyla	Cervidae	Muntiacus	crinifrons		Muntiacus crinifrons	(Sclater, 1885)	SPECIES	I			ADDITION	01/08/1985	t
	Animalia	Chordata	Mammalia	Artiodactyla	Cervidae	Muntiacus	crinifrons		Muntiacus crinifrons	(Sclater, 1885)	SPECIES	I	AT	Austria	RESERVATION	01/08/1985	f
	Animalia	Chordata	Mammalia	Artiodactyla	Cervidae	Muntiacus	crinifrons		Muntiacus crinifrons	(Sclater, 1885)	SPECIES	I	AT	Austria	RESERVATION_WITHDRAWAL	06/01/1989	f
	Animalia	Chordata	Mammalia	Artiodactyla	Cervidae	Muntiacus	vuquanghensis		Muntiacus vuquanghensis	(Tuoc, Dung, Dawson, Arctander & MacKinnon, 1994)	SPECIES	I			ADDITION	16/02/1995	t
	Animalia	Chordata	Mammalia	Artiodactyla	Cervidae	Odocoileus	virginianus	mayensis	Odocoileus virginianus mayensis		SUBSPECIES	III	GT	Guatemala	ADDITION	23/04/1981	t
	Animalia	Chordata	Mammalia	Artiodactyla	Cervidae	Ozotoceros	bezoarticus		Ozotoceros bezoarticus	(Linnaeus, 1758)	SPECIES	I			ADDITION	01/07/1975	t
	Animalia	Chordata	Mammalia	Artiodactyla	Cervidae	Pudu	mephistophiles		Pudu mephistophiles	(de Winton, 1896)	SPECIES	II			ADDITION	01/07/1975	t
	Animalia	Chordata	Mammalia	Artiodactyla	Cervidae	Pudu	puda		Pudu puda	(Molina, 1782)	SPECIES	I			ADDITION	01/07/1975	t
	Animalia	Chordata	Mammalia	Artiodactyla	Cervidae	Rucervus	duvaucelii		Rucervus duvaucelii	(G. Cuvier, 1823)	SPECIES	I			ADDITION	01/07/1975	t
	Animalia	Chordata	Mammalia	Artiodactyla	Cervidae	Rucervus	eldii		Rucervus eldii	(McClelland, 1842)	SPECIES	I			ADDITION	01/07/1975	t
	Animalia	Chordata	Mammalia	Artiodactyla	Giraffidae	Giraffa	camelopardalis		Giraffa camelopardalis	Linnaeus, 1758	SPECIES	II			ADDITION	26/11/2019	t
	Animalia	Chordata	Mammalia	Artiodactyla	Hippopotamidae	Hexaprotodon	liberiensis		Hexaprotodon liberiensis	(Morton, 1849)	SPECIES	II			ADDITION	01/07/1975	t
	Animalia	Chordata	Mammalia	Artiodactyla	Hippopotamidae	Hippopotamus	amphibius		Hippopotamus amphibius	Linnaeus, 1758	SPECIES	III	GH	Ghana	ADDITION	26/02/1976	f
	Animalia	Chordata	Mammalia	Artiodactyla	Hippopotamidae	Hippopotamus	amphibius		Hippopotamus amphibius	Linnaeus, 1758	SPECIES	III	DK	Denmark	RESERVATION	24/10/1977	f
	Animalia	Chordata	Mammalia	Artiodactyla	Hippopotamidae	Hippopotamus	amphibius		Hippopotamus amphibius	Linnaeus, 1758	SPECIES	III	DK	Denmark	RESERVATION_WITHDRAWAL	01/01/1984	f
	Animalia	Chordata	Mammalia	Artiodactyla	Hippopotamidae	Hippopotamus	amphibius		Hippopotamus amphibius	Linnaeus, 1758	SPECIES	II			ADDITION	16/02/1995	t
	Animalia	Chordata	Mammalia	Artiodactyla	Moschidae	Moschus			Moschus	Linnaeus, 1758	GENUS	II			ADDITION	28/06/1979	f				Except Himalayan population of M. moschiferus	Excepto la población del Himalaya	Sauf la population de l'Himalaya
	Animalia	Chordata	Mammalia	Artiodactyla	Moschidae	Moschus			Moschus	Linnaeus, 1758	GENUS	II	DK	Denmark	RESERVATION	28/06/1979	f
	Animalia	Chordata	Mammalia	Artiodactyla	Moschidae	Moschus			Moschus	Linnaeus, 1758	GENUS	II	DK	Denmark	RESERVATION_WITHDRAWAL	01/01/1980	f
	Animalia	Chordata	Mammalia	Artiodactyla	Moschidae	Moschus			Moschus	Linnaeus, 1758	GENUS	II			ADDITION	29/07/1983	t				All populations except those included in Appendix I	Todas las poblaciones, excepto las incluidas en el Apéndice	Toutes les populations sauf celles de à l'Annexe I
	Animalia	Chordata	Mammalia	Artiodactyla	Moschidae	Moschus			Moschus	Linnaeus, 1758	GENUS	I			ADDITION	29/07/1983	t				Populations of AF, BT, IN, MM, NP, PK	Poblaciones de AF, BT, IN, MM, NP, PK	Populations de AF, BT, IN, MM, NP, PK
	Animalia	Chordata	Mammalia	Artiodactyla	Moschidae	Moschus			Moschus	Linnaeus, 1758	GENUS	II	JP	Japan	RESERVATION	29/07/1983	f
	Animalia	Chordata	Mammalia	Artiodactyla	Moschidae	Moschus			Moschus	Linnaeus, 1758	GENUS	II	AT	Austria	RESERVATION	29/07/1983	f
	Animalia	Chordata	Mammalia	Artiodactyla	Moschidae	Moschus			Moschus	Linnaeus, 1758	GENUS	I	AT	Austria	RESERVATION	29/07/1983	f
	Animalia	Chordata	Mammalia	Artiodactyla	Moschidae	Moschus			Moschus	Linnaeus, 1758	GENUS	I	AT	Austria	RESERVATION_WITHDRAWAL	06/01/1989	f
	Animalia	Chordata	Mammalia	Artiodactyla	Moschidae	Moschus			Moschus	Linnaeus, 1758	GENUS	II	AT	Austria	RESERVATION_WITHDRAWAL	06/01/1989	f
	Animalia	Chordata	Mammalia	Artiodactyla	Moschidae	Moschus			Moschus	Linnaeus, 1758	GENUS	II	JP	Japan	RESERVATION_WITHDRAWAL	01/04/1989	f
	Animalia	Chordata	Mammalia	Artiodactyla	Moschidae	Moschus			Moschus	Linnaeus, 1758	GENUS	II	KR	Republic of Korea	RESERVATION	07/10/1993	f
	Animalia	Chordata	Mammalia	Artiodactyla	Moschidae	Moschus			Moschus	Linnaeus, 1758	GENUS	II	KR	Republic of Korea	RESERVATION_WITHDRAWAL	06/10/1996	f
	Animalia	Chordata	Mammalia	Artiodactyla	Moschidae	Moschus	moschiferus		Moschus moschiferus	Linnaeus, 1758	SPECIES	I	DK	Denmark	RESERVATION	16/02/1979	f
	Animalia	Chordata	Mammalia	Artiodactyla	Moschidae	Moschus	moschiferus		Moschus moschiferus	Linnaeus, 1758	SPECIES	II			ADDITION	28/06/1979	f				Except Himalayan population; included in Moschus spp.	Población del Himalaya	Population de l'Himalaya
	Animalia	Chordata	Mammalia	Artiodactyla	Moschidae	Moschus	moschiferus		Moschus moschiferus	Linnaeus, 1758	SPECIES	I			ADDITION	28/06/1979	f				Himalayan population	Población del Himalaya	Population de l'Himalaya
	Animalia	Chordata	Mammalia	Artiodactyla	Moschidae	Moschus	moschiferus		Moschus moschiferus	Linnaeus, 1758	SPECIES	II	DK	Denmark	RESERVATION	28/06/1979	f
	Animalia	Chordata	Mammalia	Artiodactyla	Moschidae	Moschus	moschiferus		Moschus moschiferus	Linnaeus, 1758	SPECIES	II	DK	Denmark	RESERVATION_WITHDRAWAL	01/01/1980	f
	Animalia	Chordata	Mammalia	Artiodactyla	Moschidae	Moschus	moschiferus		Moschus moschiferus	Linnaeus, 1758	SPECIES	I	DK	Denmark	RESERVATION_WITHDRAWAL	01/01/1980	f
	Animalia	Chordata	Mammalia	Artiodactyla	Moschidae	Moschus	moschiferus		Moschus moschiferus	Linnaeus, 1758	SPECIES	I	JP	Japan	RESERVATION	04/11/1980	f
	Animalia	Chordata	Mammalia	Artiodactyla	Moschidae	Moschus	moschiferus		Moschus moschiferus	Linnaeus, 1758	SPECIES	II			ADDITION	29/07/1983	t				Included in Moschus spp.	Incluida en Moschus spp.	Inscrit sous Moschus spp.
	Animalia	Chordata	Mammalia	Artiodactyla	Moschidae	Moschus	moschiferus		Moschus moschiferus	Linnaeus, 1758	SPECIES	II	JP	Japan	RESERVATION	29/07/1983	f
	Animalia	Chordata	Mammalia	Artiodactyla	Moschidae	Moschus	moschiferus		Moschus moschiferus	Linnaeus, 1758	SPECIES	I	AT	Austria	RESERVATION	29/07/1983	f
	Animalia	Chordata	Mammalia	Artiodactyla	Moschidae	Moschus	moschiferus		Moschus moschiferus	Linnaeus, 1758	SPECIES	II	AT	Austria	RESERVATION	29/07/1983	f
	Animalia	Chordata	Mammalia	Artiodactyla	Moschidae	Moschus	moschiferus		Moschus moschiferus	Linnaeus, 1758	SPECIES	II	JP	Japan	RESERVATION	29/07/1983	f
	Animalia	Chordata	Mammalia	Artiodactyla	Moschidae	Moschus	moschiferus		Moschus moschiferus	Linnaeus, 1758	SPECIES	II	AT	Austria	RESERVATION_WITHDRAWAL	06/01/1989	f
	Animalia	Chordata	Mammalia	Artiodactyla	Moschidae	Moschus	moschiferus		Moschus moschiferus	Linnaeus, 1758	SPECIES	I	AT	Austria	RESERVATION_WITHDRAWAL	06/01/1989	f
	Animalia	Chordata	Mammalia	Artiodactyla	Moschidae	Moschus	moschiferus		Moschus moschiferus	Linnaeus, 1758	SPECIES	I	JP	Japan	RESERVATION_WITHDRAWAL	01/04/1989	f
	Animalia	Chordata	Mammalia	Artiodactyla	Moschidae	Moschus	moschiferus		Moschus moschiferus	Linnaeus, 1758	SPECIES	II	JP	Japan	RESERVATION_WITHDRAWAL	01/04/1989	f
	Animalia	Chordata	Mammalia	Artiodactyla	Moschidae	Moschus	moschiferus		Moschus moschiferus	Linnaeus, 1758	SPECIES	II	JP	Japan	RESERVATION_WITHDRAWAL	01/04/1989	f
	Animalia	Chordata	Mammalia	Artiodactyla	Moschidae	Moschus	moschiferus		Moschus moschiferus	Linnaeus, 1758	SPECIES	II	KR	Republic of Korea	RESERVATION	07/10/1993	f
	Animalia	Chordata	Mammalia	Artiodactyla	Moschidae	Moschus	moschiferus		Moschus moschiferus	Linnaeus, 1758	SPECIES	II	KR	Republic of Korea	RESERVATION_WITHDRAWAL	06/10/1996	f
	Animalia	Chordata	Mammalia	Artiodactyla	Moschidae	Moschus	moschiferus	moschiferus	Moschus moschiferus moschiferus	Linnaeus, 1758	SUBSPECIES	I			ADDITION	01/07/1975	f
	Animalia	Chordata	Mammalia	Artiodactyla	Moschidae	Moschus	moschiferus	moschiferus	Moschus moschiferus moschiferus	Linnaeus, 1758	SUBSPECIES	I			ADDITION	28/06/1979	f				Included in Himalayan population of M. moschiferus.	Incluida en la población del Himalaya M. moschiferus.	Inscrit sous la population de l’Himalaya de M. moschiferus.
	Animalia	Chordata	Mammalia	Artiodactyla	Moschidae	Moschus	moschiferus	moschiferus	Moschus moschiferus moschiferus	Linnaeus, 1758	SUBSPECIES	II			ADDITION	28/06/1979	f				Except Himalayan population; included in Moschus spp.	Población del Himalaya	Population de l'Himalaya
	Animalia	Chordata	Mammalia	Artiodactyla	Moschidae	Moschus	moschiferus	moschiferus	Moschus moschiferus moschiferus	Linnaeus, 1758	SUBSPECIES	II	DK	Denmark	RESERVATION	28/06/1979	f
	Animalia	Chordata	Mammalia	Artiodactyla	Moschidae	Moschus	moschiferus	moschiferus	Moschus moschiferus moschiferus	Linnaeus, 1758	SUBSPECIES	II	DK	Denmark	RESERVATION_WITHDRAWAL	01/01/1980	f
	Animalia	Chordata	Mammalia	Artiodactyla	Moschidae	Moschus	moschiferus	moschiferus	Moschus moschiferus moschiferus	Linnaeus, 1758	SUBSPECIES	I	DK	Denmark	RESERVATION_WITHDRAWAL	01/01/1980	f
	Animalia	Chordata	Mammalia	Artiodactyla	Moschidae	Moschus	moschiferus	moschiferus	Moschus moschiferus moschiferus	Linnaeus, 1758	SUBSPECIES	II			ADDITION	29/07/1983	t				All populations except those included in Appendix I	Todas las poblaciones, excepto las incluidas en el Apéndice	Toutes les populations sauf celles de à l'Annexe I
	Animalia	Chordata	Mammalia	Artiodactyla	Moschidae	Moschus	moschiferus	moschiferus	Moschus moschiferus moschiferus	Linnaeus, 1758	SUBSPECIES	II	AT	Austria	RESERVATION	29/07/1983	f
	Animalia	Chordata	Mammalia	Artiodactyla	Moschidae	Moschus	moschiferus	moschiferus	Moschus moschiferus moschiferus	Linnaeus, 1758	SUBSPECIES	II	JP	Japan	RESERVATION	29/07/1983	f
	Animalia	Chordata	Mammalia	Artiodactyla	Moschidae	Moschus	moschiferus	moschiferus	Moschus moschiferus moschiferus	Linnaeus, 1758	SUBSPECIES	I	AT	Austria	RESERVATION	29/07/1983	f
	Animalia	Chordata	Mammalia	Artiodactyla	Moschidae	Moschus	moschiferus	moschiferus	Moschus moschiferus moschiferus	Linnaeus, 1758	SUBSPECIES	I	AT	Austria	RESERVATION_WITHDRAWAL	06/01/1989	f
	Animalia	Chordata	Mammalia	Artiodactyla	Moschidae	Moschus	moschiferus	moschiferus	Moschus moschiferus moschiferus	Linnaeus, 1758	SUBSPECIES	II	AT	Austria	RESERVATION_WITHDRAWAL	06/01/1989	f
	Animalia	Chordata	Mammalia	Artiodactyla	Moschidae	Moschus	moschiferus	moschiferus	Moschus moschiferus moschiferus	Linnaeus, 1758	SUBSPECIES	II	JP	Japan	RESERVATION_WITHDRAWAL	01/04/1989	f
	Animalia	Chordata	Mammalia	Artiodactyla	Moschidae	Moschus	moschiferus	moschiferus	Moschus moschiferus moschiferus	Linnaeus, 1758	SUBSPECIES	II	KR	Republic of Korea	RESERVATION	07/10/1993	f
	Animalia	Chordata	Mammalia	Artiodactyla	Moschidae	Moschus	moschiferus	moschiferus	Moschus moschiferus moschiferus	Linnaeus, 1758	SUBSPECIES	II	KR	Republic of Korea	RESERVATION_WITHDRAWAL	06/10/1996	f
	Animalia	Chordata	Mammalia	Artiodactyla	Suidae	Babyrousa	babyrussa		Babyrousa babyrussa	(Linnaeus, 1758)	SPECIES	I			ADDITION	01/07/1975	t
	Animalia	Chordata	Mammalia	Artiodactyla	Suidae	Babyrousa	bolabatuensis		Babyrousa bolabatuensis	Hoojer, 1950	SPECIES	I			ADDITION	01/07/1975	t				Formerly included in Babyrousa babyrussa.	Anteriormente incluida en Babyrousa babyrussa.	Précédemment inscrit sous Babyrousa babyrussa.
	Animalia	Chordata	Mammalia	Artiodactyla	Suidae	Babyrousa	celebensis		Babyrousa celebensis	(Deninger, 1909)	SPECIES	I			ADDITION	01/07/1975	t				Formerly included in Babyrousa babyrussa.	Anteriormente incluida en Babyrousa babyrussa.	Précédemment inscrit sous Babyrousa babyrussa.
	Animalia	Chordata	Mammalia	Artiodactyla	Suidae	Babyrousa	togeanensis		Babyrousa togeanensis	(Sody, 1949)	SPECIES	I			ADDITION	01/07/1975	t				Formerly included in Babyrousa babyrussa.	Anteriormente incluida en Babyrousa babyrussa.	Précédemment inscrit sous Babyrousa babyrussa.
	Animalia	Chordata	Mammalia	Artiodactyla	Suidae	Sus	salvanius		Sus salvanius	(Hodgson, 1847)	SPECIES	I			ADDITION	01/07/1975	t
	Animalia	Chordata	Mammalia	Artiodactyla	Tayassuidae				Tayassuidae	Palmer, 1897	FAMILY	II			ADDITION	22/10/1987	f				Except Catagonus wagneri and population of US.	Excepto Catagonus wagneri y la población de US.	Sauf Catagonus wagneri et la population de US.
	Animalia	Chordata	Mammalia	Artiodactyla	Tayassuidae				Tayassuidae	Palmer, 1897	FAMILY	II			ADDITION	18/09/1997	t				Except the species included in Appendix I (Catagonus wagneri) and the populations of Pecari tajacu of Mexico and the United States of America, which are not included in the Appendices.	Excepto las especies incluidas en el Apéndice I (Catagonus wagneri) y las poblaciones de Pecari tajacu de Estados Unidos y México, que no están incluidas en los Apéndices	Sauf les espèces inscrites à l'Annexe I (Catagonus wagneri) et les populations de Pecari tajacu des Etats-Unis d'Amérique et du Mexique, qui ne sont pas inscrites aux annexes.
	Animalia	Chordata	Mammalia	Artiodactyla	Tayassuidae	Catagonus	wagneri		Catagonus wagneri	(Rusconi, 1930)	SPECIES	I			ADDITION	22/10/1987	t
	Animalia	Chordata	Mammalia	Artiodactyla	Tayassuidae	Catagonus	wagneri		Catagonus wagneri	(Rusconi, 1930)	SPECIES	I	CH	Switzerland	RESERVATION	22/10/1987	f
	Animalia	Chordata	Mammalia	Artiodactyla	Tayassuidae	Catagonus	wagneri		Catagonus wagneri	(Rusconi, 1930)	SPECIES	I	LI	Liechtenstein	RESERVATION	22/10/1987	f
	Animalia	Chordata	Mammalia	Artiodactyla	Tayassuidae	Catagonus	wagneri		Catagonus wagneri	(Rusconi, 1930)	SPECIES	I	LI	Liechtenstein	RESERVATION_WITHDRAWAL	12/06/2014	t
	Animalia	Chordata	Mammalia	Artiodactyla	Tayassuidae	Catagonus	wagneri		Catagonus wagneri	(Rusconi, 1930)	SPECIES	I	CH	Switzerland	RESERVATION_WITHDRAWAL	12/06/2014	t
	Animalia	Chordata	Mammalia	Artiodactyla	Tayassuidae	Pecari	tajacu		Pecari tajacu	(Linnaeus, 1758)	SPECIES	III	GT	Guatemala	ADDITION	23/04/1981	f
	Animalia	Chordata	Mammalia	Artiodactyla	Tayassuidae	Pecari	tajacu		Pecari tajacu	(Linnaeus, 1758)	SPECIES	II			ADDITION	22/10/1987	f				Included in Tayassuidae spp. except the population of the US.	Incluida en Tayassuidae spp. excepto la población de US.	Inscrit sous Tayassuidae spp. sauf la population de US.
	Animalia	Chordata	Mammalia	Artiodactyla	Tayassuidae	Pecari	tajacu		Pecari tajacu	(Linnaeus, 1758)	SPECIES	II			ADDITION	18/09/1997	t				All populations except those of US and MX.	Todas las poblaciones, excepto las de US y MX.	Toutes les populations sauf celles de US et MX.
	Animalia	Chordata	Mammalia	Artiodactyla	Tragulidae	Hyemoschus	aquaticus		Hyemoschus aquaticus	(Ogilby, 1841)	SPECIES	III	GH	Ghana	ADDITION	26/02/1976	f
	Animalia	Chordata	Mammalia	Artiodactyla	Tragulidae	Hyemoschus	aquaticus		Hyemoschus aquaticus	(Ogilby, 1841)	SPECIES	III	DK	Denmark	RESERVATION	24/10/1977	f
	Animalia	Chordata	Mammalia	Artiodactyla	Tragulidae	Hyemoschus	aquaticus		Hyemoschus aquaticus	(Ogilby, 1841)	SPECIES	III	DK	Denmark	RESERVATION_WITHDRAWAL	01/01/1984	f
	Animalia	Chordata	Mammalia	Artiodactyla	Tragulidae	Hyemoschus	aquaticus		Hyemoschus aquaticus	(Ogilby, 1841)	SPECIES	III	GH	Ghana	DELETION	04/03/2007	t
	Animalia	Chordata	Mammalia	Carnivora	Ailuridae	Ailurus	fulgens		Ailurus fulgens	F. G. Cuvier, 1825	SPECIES	II			ADDITION	01/07/1975	f
	Animalia	Chordata	Mammalia	Carnivora	Ailuridae	Ailurus	fulgens		Ailurus fulgens	F. G. Cuvier, 1825	SPECIES	I			ADDITION	16/02/1995	t
	Animalia	Chordata	Mammalia	Carnivora	Canidae	Canis	aureus		Canis aureus	Linnaeus, 1758	SPECIES	III	IN	India	ADDITION	16/03/1989	t
	Animalia	Chordata	Mammalia	Carnivora	Canidae	Canis	aureus		Canis aureus	Linnaeus, 1758	SPECIES	III	DK	Denmark	RESERVATION	16/03/1989	f
	Animalia	Chordata	Mammalia	Carnivora	Canidae	Canis	aureus		Canis aureus	Linnaeus, 1758	SPECIES	III	DE	Germany	RESERVATION	16/03/1989	f
	Animalia	Chordata	Mammalia	Carnivora	Canidae	Canis	aureus		Canis aureus	Linnaeus, 1758	SPECIES	III	IT	Italy	RESERVATION	16/03/1989	f
	Animalia	Chordata	Mammalia	Carnivora	Canidae	Canis	aureus		Canis aureus	Linnaeus, 1758	SPECIES	III	CH	Switzerland	RESERVATION	21/03/1989	t
	Animalia	Chordata	Mammalia	Carnivora	Canidae	Canis	aureus		Canis aureus	Linnaeus, 1758	SPECIES	III	LI	Liechtenstein	RESERVATION	21/03/1989	t
	Animalia	Chordata	Mammalia	Carnivora	Canidae	Canis	aureus		Canis aureus	Linnaeus, 1758	SPECIES	III	LU	Luxembourg	RESERVATION	30/03/1989	f
	Animalia	Chordata	Mammalia	Carnivora	Canidae	Canis	aureus		Canis aureus	Linnaeus, 1758	SPECIES	III	GB	United Kingdom of Great Britain and Northern Ireland	RESERVATION	17/05/1989	f
	Animalia	Chordata	Mammalia	Carnivora	Canidae	Canis	aureus		Canis aureus	Linnaeus, 1758	SPECIES	III	ES	Spain	RESERVATION	24/05/1989	f
	Animalia	Chordata	Mammalia	Carnivora	Canidae	Canis	aureus		Canis aureus	Linnaeus, 1758	SPECIES	III	NL	Netherlands	RESERVATION	29/06/1989	f
	Animalia	Chordata	Mammalia	Carnivora	Canidae	Canis	aureus		Canis aureus	Linnaeus, 1758	SPECIES	III	PT	Portugal	RESERVATION	28/07/1989	f
	Animalia	Chordata	Mammalia	Carnivora	Canidae	Canis	aureus		Canis aureus	Linnaeus, 1758	SPECIES	III	DK	Denmark	RESERVATION_WITHDRAWAL	18/01/1990	f
	Animalia	Chordata	Mammalia	Carnivora	Canidae	Canis	aureus		Canis aureus	Linnaeus, 1758	SPECIES	III	IT	Italy	RESERVATION_WITHDRAWAL	01/03/1990	f
	Animalia	Chordata	Mammalia	Carnivora	Canidae	Canis	aureus		Canis aureus	Linnaeus, 1758	SPECIES	III	LU	Luxembourg	RESERVATION_WITHDRAWAL	18/04/1990	f
	Animalia	Chordata	Mammalia	Carnivora	Canidae	Canis	aureus		Canis aureus	Linnaeus, 1758	SPECIES	III	DE	Germany	RESERVATION_WITHDRAWAL	23/04/1990	f
	Animalia	Chordata	Mammalia	Carnivora	Canidae	Canis	aureus		Canis aureus	Linnaeus, 1758	SPECIES	III	GB	United Kingdom of Great Britain and Northern Ireland	RESERVATION_WITHDRAWAL	25/05/1990	f
	Animalia	Chordata	Mammalia	Carnivora	Canidae	Canis	aureus		Canis aureus	Linnaeus, 1758	SPECIES	III	PT	Portugal	RESERVATION_WITHDRAWAL	03/08/1990	f
	Animalia	Chordata	Mammalia	Carnivora	Canidae	Canis	aureus		Canis aureus	Linnaeus, 1758	SPECIES	III	ES	Spain	RESERVATION_WITHDRAWAL	23/10/1990	f
	Animalia	Chordata	Mammalia	Carnivora	Canidae	Canis	aureus		Canis aureus	Linnaeus, 1758	SPECIES	III	NL	Netherlands	RESERVATION_WITHDRAWAL	11/01/1991	f
	Animalia	Chordata	Mammalia	Carnivora	Canidae	Canis	lupus		Canis lupus	Linnaeus, 1758	SPECIES	II			ADDITION	04/02/1977	f				All subspecies.	Todas las subespecies.	Toutes les sous-espèces.
	Animalia	Chordata	Mammalia	Carnivora	Canidae	Canis	lupus		Canis lupus	Linnaeus, 1758	SPECIES	II	RU	Russian Federation	RESERVATION	04/02/1977	f				Original reservation as USSR.	Reserva original de la URSS.	Reserve formulée à l'origine par l'URSS.
	Animalia	Chordata	Mammalia	Carnivora	Canidae	Canis	lupus		Canis lupus	Linnaeus, 1758	SPECIES	II			ADDITION	28/06/1979	f				All populations except those included in Appendix I.	Todas las poblaciones, excepto las incluidas en el Apéndice I.	Toutes les populations sauf celles inscrites à l'Annexe I.
	Animalia	Chordata	Mammalia	Carnivora	Canidae	Canis	lupus		Canis lupus	Linnaeus, 1758	SPECIES	I			ADDITION	28/06/1979	f				Populations of BT, IN, NP, PK.	Poblaciones de BT, IN, NP, PK.	Populations de BT, IN, NP, PK.
	Animalia	Chordata	Mammalia	Carnivora	Canidae	Canis	lupus		Canis lupus	Linnaeus, 1758	SPECIES	I	CH	Switzerland	RESERVATION	28/06/1979	f
	Animalia	Chordata	Mammalia	Carnivora	Canidae	Canis	lupus		Canis lupus	Linnaeus, 1758	SPECIES	II	RU	Russian Federation	RESERVATION_WITHDRAWAL	26/04/1995	f				Original reservation as USSR.	Reserva original de la URSS.	Reserve formulée à l'origine par l'URSS.
	Animalia	Chordata	Mammalia	Carnivora	Canidae	Canis	lupus		Canis lupus	Linnaeus, 1758	SPECIES	II	MK	North Macedonia	RESERVATION	02/10/2000	t
	Animalia	Chordata	Mammalia	Carnivora	Canidae	Canis	lupus		Canis lupus	Linnaeus, 1758	SPECIES	I	MK	North Macedonia	RESERVATION	02/10/2000	t
	Animalia	Chordata	Mammalia	Carnivora	Canidae	Canis	lupus		Canis lupus	Linnaeus, 1758	SPECIES	II			ADDITION	23/06/2010	t				All populations except those included in Appendix I. Excludes the domesticated form and the dingo which are referenced as Canis lupus familiaris and Canis lupus dingo.	Todas las poblaciones, excepto las incluidas en el Apéndice I. Excluidas la forma domesticada y el dingo, a las que se hace alusión como Canis lupus familiaris y Canis lupus dingo.	Toutes les populations sauf celles inscrites à l'Annexe I. Exclure la forme domestiquée et le dingo, référencés comme Canis lupus familiaris et Canis lupus dingo.
	Animalia	Chordata	Mammalia	Carnivora	Canidae	Canis	lupus		Canis lupus	Linnaeus, 1758	SPECIES	I			ADDITION	23/06/2010	t				Populations of BT, IN, NP, PK. Excludes the domesticated form and the dingo which are referenced as Canis lupus familiaris and Canis lupus dingo.	Poblaciones de BT, IN, NP, PK. Excluidas la forma domesticada y el dingo, a las que se hace alusión como Canis lupus familiaris y Canis lupus dingo.	Populations de BT, IN, NP, PK. Exclure la forme domestiquée et le dingo, référencés comme Canis lupus familiaris et Canis lupus dingo.
	Animalia	Chordata	Mammalia	Carnivora	Canidae	Canis	lupus		Canis lupus	Linnaeus, 1758	SPECIES	I	CH	Switzerland	RESERVATION_WITHDRAWAL	12/06/2014	t
	Animalia	Chordata	Mammalia	Carnivora	Canidae	Canis	lupus	crassodon	Canis lupus crassodon	Hall, 1932	SUBSPECIES	II			ADDITION	01/07/1975	f
	Animalia	Chordata	Mammalia	Carnivora	Canidae	Canis	lupus	crassodon	Canis lupus crassodon	Hall, 1932	SUBSPECIES	II	CA	Canada	RESERVATION	09/07/1975	f
	Animalia	Chordata	Mammalia	Carnivora	Canidae	Canis	lupus	crassodon	Canis lupus crassodon	Hall, 1932	SUBSPECIES	II			ADDITION	04/02/1977	f				Included in Canis lupus.	Incluida en Canis lupus.	Inscrit sous Canis lupus.
	Animalia	Chordata	Mammalia	Carnivora	Canidae	Canis	lupus	crassodon	Canis lupus crassodon	Hall, 1932	SUBSPECIES	II	RU	Russian Federation	RESERVATION	04/02/1977	f				Original reservation as USSR.	Reserva original de la URSS.	Reserve formulée à l'origine par l'URSS.
	Animalia	Chordata	Mammalia	Carnivora	Canidae	Canis	lupus	crassodon	Canis lupus crassodon	Hall, 1932	SUBSPECIES	II	CA	Canada	RESERVATION_WITHDRAWAL	15/04/1977	f
	Animalia	Chordata	Mammalia	Carnivora	Canidae	Canis	lupus	crassodon	Canis lupus crassodon	Hall, 1932	SUBSPECIES	II			ADDITION	28/06/1979	f				All populations except those included in Appendix I.	Todas las poblaciones, excepto las incluidas en el Apéndice I.	Toutes les populations sauf celles inscrites à l'Annexe I.
	Animalia	Chordata	Mammalia	Carnivora	Canidae	Canis	lupus	crassodon	Canis lupus crassodon	Hall, 1932	SUBSPECIES	I	CH	Switzerland	RESERVATION	28/06/1979	f
	Animalia	Chordata	Mammalia	Carnivora	Canidae	Canis	lupus	crassodon	Canis lupus crassodon	Hall, 1932	SUBSPECIES	II	RU	Russian Federation	RESERVATION_WITHDRAWAL	26/04/1995	f				Original reservation as USSR.	Reserva original de la URSS.	Reserve formulée à l'origine par l'URSS.
	Animalia	Chordata	Mammalia	Carnivora	Canidae	Canis	lupus	crassodon	Canis lupus crassodon	Hall, 1932	SUBSPECIES	I	MK	North Macedonia	RESERVATION	02/10/2000	t
	Animalia	Chordata	Mammalia	Carnivora	Canidae	Canis	lupus	crassodon	Canis lupus crassodon	Hall, 1932	SUBSPECIES	II	MK	North Macedonia	RESERVATION	02/10/2000	t
	Animalia	Chordata	Mammalia	Carnivora	Canidae	Canis	lupus	crassodon	Canis lupus crassodon	Hall, 1932	SUBSPECIES	II			ADDITION	23/06/2010	t				All populations except those included in Appendix I. Excludes the domesticated form and the dingo which are referenced as Canis lupus familiaris and Canis lupus dingo.	Todas las poblaciones, excepto las incluidas en el Apéndice I. Excluidas la forma domesticada y el dingo, a las que se hace alusión como Canis lupus familiaris y Canis lupus dingo.	Toutes les populations sauf celles inscrites à l'Annexe I. Exclure la forme domestiquée et le dingo, référencés comme Canis lupus familiaris et Canis lupus dingo.
	Animalia	Chordata	Mammalia	Carnivora	Canidae	Canis	lupus	crassodon	Canis lupus crassodon	Hall, 1932	SUBSPECIES	I	CH	Switzerland	RESERVATION_WITHDRAWAL	12/06/2014	t
	Animalia	Chordata	Mammalia	Carnivora	Canidae	Canis	lupus	irremotus	Canis lupus irremotus	Goldman, 1937	SUBSPECIES	II			ADDITION	01/07/1975	f
	Animalia	Chordata	Mammalia	Carnivora	Canidae	Canis	lupus	irremotus	Canis lupus irremotus	Goldman, 1937	SUBSPECIES	II	CA	Canada	RESERVATION	09/07/1975	f
	Animalia	Chordata	Mammalia	Carnivora	Canidae	Canis	lupus	irremotus	Canis lupus irremotus	Goldman, 1937	SUBSPECIES	II			ADDITION	04/02/1977	f				Included in Canis lupus.	Incluida en Canis lupus	Inscrit sous Canis lupus.
	Animalia	Chordata	Mammalia	Carnivora	Canidae	Canis	lupus	irremotus	Canis lupus irremotus	Goldman, 1937	SUBSPECIES	II	RU	Russian Federation	RESERVATION	04/02/1977	f				Original reservation as USSR.	Reserva original de la URSS.	Reserve formulée à l'origine par l'URSS.
	Animalia	Chordata	Mammalia	Carnivora	Canidae	Canis	lupus	irremotus	Canis lupus irremotus	Goldman, 1937	SUBSPECIES	II	CA	Canada	RESERVATION_WITHDRAWAL	15/04/1977	f
	Animalia	Chordata	Mammalia	Carnivora	Canidae	Canis	lupus	irremotus	Canis lupus irremotus	Goldman, 1937	SUBSPECIES	II			ADDITION	28/06/1979	f				All populations except those included in Appendix I.	Todas las poblaciones, excepto las incluidas en el Apéndice I.	Toutes les populations sauf celles inscrites à l'Annexe I.
	Animalia	Chordata	Mammalia	Carnivora	Canidae	Canis	lupus	irremotus	Canis lupus irremotus	Goldman, 1937	SUBSPECIES	I	CH	Switzerland	RESERVATION	28/06/1979	f
	Animalia	Chordata	Mammalia	Carnivora	Canidae	Canis	lupus	irremotus	Canis lupus irremotus	Goldman, 1937	SUBSPECIES	II	RU	Russian Federation	RESERVATION_WITHDRAWAL	26/04/1995	f				Original reservation as USSR.	Reserva original de la URSS.	Reserve formulée à l'origine par l'URSS.
	Animalia	Chordata	Mammalia	Carnivora	Canidae	Canis	lupus	irremotus	Canis lupus irremotus	Goldman, 1937	SUBSPECIES	II	MK	North Macedonia	RESERVATION	02/10/2000	t
	Animalia	Chordata	Mammalia	Carnivora	Canidae	Canis	lupus	irremotus	Canis lupus irremotus	Goldman, 1937	SUBSPECIES	I	MK	North Macedonia	RESERVATION	02/10/2000	t
	Animalia	Chordata	Mammalia	Carnivora	Canidae	Canis	lupus	irremotus	Canis lupus irremotus	Goldman, 1937	SUBSPECIES	II			ADDITION	23/06/2010	t				All populations except those included in Appendix I. Excludes the domesticated form and the dingo which are referenced as Canis lupus familiaris and Canis lupus dingo.	Todas las poblaciones, excepto las incluidas en el Apéndice I. Excluidas la forma domesticada y el dingo, a las que se hace alusión como Canis lupus familiaris y Canis lupus dingo.	Toutes les populations sauf celles inscrites à l'Annexe I. Exclure la forme domestiquée et le dingo, référencés comme Canis lupus familiaris et Canis lupus dingo.
	Animalia	Chordata	Mammalia	Carnivora	Canidae	Canis	lupus	irremotus	Canis lupus irremotus	Goldman, 1937	SUBSPECIES	I	CH	Switzerland	RESERVATION_WITHDRAWAL	12/06/2014	t
	Animalia	Chordata	Mammalia	Carnivora	Canidae	Canis	lupus	monstrabilis	Canis lupus monstrabilis	Goldman, 1937	SUBSPECIES	I			ADDITION	01/07/1975	f
	Animalia	Chordata	Mammalia	Carnivora	Canidae	Canis	lupus	monstrabilis	Canis lupus monstrabilis	Goldman, 1937	SUBSPECIES	II			ADDITION	04/02/1977	f				Included in Canis lupus.	Incluida en Canis lupus	Inscrit sous Canis lupus.
	Animalia	Chordata	Mammalia	Carnivora	Canidae	Canis	lupus	monstrabilis	Canis lupus monstrabilis	Goldman, 1937	SUBSPECIES	II	RU	Russian Federation	RESERVATION	04/02/1977	f				Original reservation as USSR.	Reserva original de la URSS.	Reserve formulée à l'origine par l'URSS.
	Animalia	Chordata	Mammalia	Carnivora	Canidae	Canis	lupus	monstrabilis	Canis lupus monstrabilis	Goldman, 1937	SUBSPECIES	II			ADDITION	28/06/1979	f				All populations except those included in Appendix I.	Todas las poblaciones, excepto las incluidas en el Apéndice I.	Toutes les populations sauf celles inscrites à l'Annexe I.
	Animalia	Chordata	Mammalia	Carnivora	Canidae	Canis	lupus	monstrabilis	Canis lupus monstrabilis	Goldman, 1937	SUBSPECIES	I	CH	Switzerland	RESERVATION	28/06/1979	f
	Animalia	Chordata	Mammalia	Carnivora	Canidae	Canis	lupus	monstrabilis	Canis lupus monstrabilis	Goldman, 1937	SUBSPECIES	II	RU	Russian Federation	RESERVATION_WITHDRAWAL	26/04/1995	f				Original reservation as USSR.	Reserva original de la URSS.	Reserve formulée à l'origine par l'URSS.
	Animalia	Chordata	Mammalia	Carnivora	Canidae	Canis	lupus	monstrabilis	Canis lupus monstrabilis	Goldman, 1937	SUBSPECIES	I	MK	North Macedonia	RESERVATION	02/10/2000	t
	Animalia	Chordata	Mammalia	Carnivora	Canidae	Canis	lupus	monstrabilis	Canis lupus monstrabilis	Goldman, 1937	SUBSPECIES	II	MK	North Macedonia	RESERVATION	02/10/2000	t
	Animalia	Chordata	Mammalia	Carnivora	Canidae	Canis	lupus	monstrabilis	Canis lupus monstrabilis	Goldman, 1937	SUBSPECIES	II			ADDITION	23/06/2010	t				All populations except those included in Appendix I. Excludes the domesticated form and the dingo which are referenced as Canis lupus familiaris and Canis lupus dingo.	Todas las poblaciones, excepto las incluidas en el Apéndice I. Excluidas la forma domesticada y el dingo, a las que se hace alusión como Canis lupus familiaris y Canis lupus dingo.	Toutes les populations sauf celles inscrites à l'Annexe I. Exclure la forme domestiquée et le dingo, référencés comme Canis lupus familiaris et Canis lupus dingo.
	Animalia	Chordata	Mammalia	Carnivora	Canidae	Canis	lupus	monstrabilis	Canis lupus monstrabilis	Goldman, 1937	SUBSPECIES	I	CH	Switzerland	RESERVATION_WITHDRAWAL	12/06/2014	t
	Animalia	Chordata	Mammalia	Carnivora	Canidae	Canis	lupus	pallipes	Canis lupus pallipes	Sykes, 1831	SUBSPECIES	II			ADDITION	01/07/1975	f
	Animalia	Chordata	Mammalia	Carnivora	Canidae	Canis	lupus	pallipes	Canis lupus pallipes	Sykes, 1831	SUBSPECIES	II			ADDITION	04/02/1977	f				Included in Canis lupus.	Incluida en Canis lupus	Inscrit sous Canis lupus.
	Animalia	Chordata	Mammalia	Carnivora	Canidae	Canis	lupus	pallipes	Canis lupus pallipes	Sykes, 1831	SUBSPECIES	II	RU	Russian Federation	RESERVATION	04/02/1977	f				Original reservation as USSR.	Reserva original de la URSS.	Reserve formulée à l'origine par l'URSS.
	Animalia	Chordata	Mammalia	Carnivora	Canidae	Canis	lupus	pallipes	Canis lupus pallipes	Sykes, 1831	SUBSPECIES	I			ADDITION	28/06/1979	f				Populations of BT, IN, NP, PK.	Poblaciones de BT, IN, NP, PK.	Populations de BT, IN, NP, PK.
	Animalia	Chordata	Mammalia	Carnivora	Canidae	Canis	lupus	pallipes	Canis lupus pallipes	Sykes, 1831	SUBSPECIES	II			ADDITION	28/06/1979	f				All populations except those included in Appendix I.	Todas las poblaciones, excepto las incluidas en el Apéndice I.	Toutes les populations sauf celles inscrites à l'Annexe I.
	Animalia	Chordata	Mammalia	Carnivora	Canidae	Canis	lupus	pallipes	Canis lupus pallipes	Sykes, 1831	SUBSPECIES	I	CH	Switzerland	RESERVATION	28/06/1979	f
	Animalia	Chordata	Mammalia	Carnivora	Canidae	Canis	lupus	pallipes	Canis lupus pallipes	Sykes, 1831	SUBSPECIES	II	RU	Russian Federation	RESERVATION_WITHDRAWAL	26/04/1995	f				Original reservation as USSR.	Reserva original de la URSS.	Reserve formulée à l'origine par l'URSS.
	Animalia	Chordata	Mammalia	Carnivora	Canidae	Canis	lupus	pallipes	Canis lupus pallipes	Sykes, 1831	SUBSPECIES	I	MK	North Macedonia	RESERVATION	02/10/2000	t
	Animalia	Chordata	Mammalia	Carnivora	Canidae	Canis	lupus	pallipes	Canis lupus pallipes	Sykes, 1831	SUBSPECIES	II	MK	North Macedonia	RESERVATION	02/10/2000	t
	Animalia	Chordata	Mammalia	Carnivora	Canidae	Canis	lupus	pallipes	Canis lupus pallipes	Sykes, 1831	SUBSPECIES	II			ADDITION	23/06/2010	t				All populations except those included in Appendix I. Excludes the domesticated form and the dingo which are referenced as Canis lupus familiaris and Canis lupus dingo.	Todas las poblaciones, excepto las incluidas en el Apéndice I. Excluidas la forma domesticada y el dingo, a las que se hace alusión como Canis lupus familiaris y Canis lupus dingo.	Toutes les populations sauf celles inscrites à l'Annexe I. Exclure la forme domestiquée et le dingo, référencés comme Canis lupus familiaris et Canis lupus dingo.
	Animalia	Chordata	Mammalia	Carnivora	Canidae	Canis	lupus	pallipes	Canis lupus pallipes	Sykes, 1831	SUBSPECIES	I			ADDITION	23/06/2010	t				Populations of BT, IN, NP, PK. Excludes the domesticated form and the dingo which are referenced as Canis lupus familiaris and Canis lupus dingo.	Poblaciones de BT, IN, NP, PK. Excluidas la forma domesticada y el dingo, a las que se hace alusión como Canis lupus familiaris y Canis lupus dingo.	Populations de BT, IN, NP, PK. Exclure la forme domestiquée et le dingo, référencés comme Canis lupus familiaris et Canis lupus dingo.
	Animalia	Chordata	Mammalia	Carnivora	Canidae	Canis	lupus	pallipes	Canis lupus pallipes	Sykes, 1831	SUBSPECIES	I	CH	Switzerland	RESERVATION_WITHDRAWAL	12/06/2014	t
	Animalia	Chordata	Mammalia	Carnivora	Canidae	Cerdocyon	thous		Cerdocyon thous	(Linnaeus, 1766)	SPECIES	II			ADDITION	11/06/1992	t
	Animalia	Chordata	Mammalia	Carnivora	Canidae	Chrysocyon	brachyurus		Chrysocyon brachyurus	(Illiger, 1815)	SPECIES	II			ADDITION	01/07/1975	t
	Animalia	Chordata	Mammalia	Carnivora	Canidae	Cuon	alpinus		Cuon alpinus	(Pallas, 1811)	SPECIES	II			ADDITION	01/07/1975	t
	Animalia	Chordata	Mammalia	Carnivora	Canidae	Lycalopex	culpaeus		Lycalopex culpaeus	(Molina, 1782)	SPECIES	II			ADDITION	28/06/1979	t				Formerly listed under synonym Dusicyon culpaeus	Anteriormente incluida como el sinónimo Dusicyon culpaeus	Précédemment inscrit comme le synonyme Dusicyon culpaeus
	Animalia	Chordata	Mammalia	Carnivora	Canidae	Lycalopex	fulvipes		Lycalopex fulvipes	(Martin, 1837)	SPECIES	II			ADDITION	28/06/1979	t
	Animalia	Chordata	Mammalia	Carnivora	Canidae	Lycalopex	griseus		Lycalopex griseus	(Gray, 1837)	SPECIES	II			ADDITION	28/06/1979	t				Formerly listed under synonym Dusicyon griseus	Anteriormente incluida como el sinónimo Dusicyon griseus	Précédemment inscrit comme le synonyme Dusicyon griseus
	Animalia	Chordata	Mammalia	Carnivora	Canidae	Lycalopex	gymnocercus		Lycalopex gymnocercus	(G. Fischer, 1814)	SPECIES	II			ADDITION	22/10/1987	t
	Animalia	Chordata	Mammalia	Carnivora	Canidae	Speothos	venaticus		Speothos venaticus	(Lund, 1842)	SPECIES	I			ADDITION	04/02/1977	t
	Animalia	Chordata	Mammalia	Carnivora	Canidae	Vulpes	bengalensis		Vulpes bengalensis	(Shaw, 1800)	SPECIES	III	IN	India	ADDITION	16/03/1989	t
	Animalia	Chordata	Mammalia	Carnivora	Canidae	Vulpes	bengalensis		Vulpes bengalensis	(Shaw, 1800)	SPECIES	III	IT	Italy	RESERVATION	16/03/1989	f
	Animalia	Chordata	Mammalia	Carnivora	Canidae	Vulpes	bengalensis		Vulpes bengalensis	(Shaw, 1800)	SPECIES	III	DE	Germany	RESERVATION	16/03/1989	f
	Animalia	Chordata	Mammalia	Carnivora	Canidae	Vulpes	bengalensis		Vulpes bengalensis	(Shaw, 1800)	SPECIES	III	DK	Denmark	RESERVATION	16/03/1989	f
	Animalia	Chordata	Mammalia	Carnivora	Canidae	Vulpes	bengalensis		Vulpes bengalensis	(Shaw, 1800)	SPECIES	III	LU	Luxembourg	RESERVATION	30/03/1989	f
	Animalia	Chordata	Mammalia	Carnivora	Canidae	Vulpes	bengalensis		Vulpes bengalensis	(Shaw, 1800)	SPECIES	III	GB	United Kingdom of Great Britain and Northern Ireland	RESERVATION	17/05/1989	f
	Animalia	Chordata	Mammalia	Carnivora	Canidae	Vulpes	bengalensis		Vulpes bengalensis	(Shaw, 1800)	SPECIES	III	ES	Spain	RESERVATION	24/05/1989	f
	Animalia	Chordata	Mammalia	Carnivora	Canidae	Vulpes	bengalensis		Vulpes bengalensis	(Shaw, 1800)	SPECIES	III	NL	Netherlands	RESERVATION	29/06/1989	f
	Animalia	Chordata	Mammalia	Carnivora	Canidae	Vulpes	bengalensis		Vulpes bengalensis	(Shaw, 1800)	SPECIES	III	CA	Canada	RESERVATION	26/07/1989	f
	Animalia	Chordata	Mammalia	Carnivora	Canidae	Vulpes	bengalensis		Vulpes bengalensis	(Shaw, 1800)	SPECIES	III	PT	Portugal	RESERVATION	28/07/1989	f
	Animalia	Chordata	Mammalia	Carnivora	Canidae	Vulpes	bengalensis		Vulpes bengalensis	(Shaw, 1800)	SPECIES	III	DK	Denmark	RESERVATION_WITHDRAWAL	18/01/1990	f
	Animalia	Chordata	Mammalia	Carnivora	Canidae	Vulpes	bengalensis		Vulpes bengalensis	(Shaw, 1800)	SPECIES	III	IT	Italy	RESERVATION_WITHDRAWAL	01/03/1990	f
	Animalia	Chordata	Mammalia	Carnivora	Canidae	Vulpes	bengalensis		Vulpes bengalensis	(Shaw, 1800)	SPECIES	III	LU	Luxembourg	RESERVATION_WITHDRAWAL	18/04/1990	f
	Animalia	Chordata	Mammalia	Carnivora	Canidae	Vulpes	bengalensis		Vulpes bengalensis	(Shaw, 1800)	SPECIES	III	DE	Germany	RESERVATION_WITHDRAWAL	23/04/1990	f
	Animalia	Chordata	Mammalia	Carnivora	Canidae	Vulpes	bengalensis		Vulpes bengalensis	(Shaw, 1800)	SPECIES	III	GB	United Kingdom of Great Britain and Northern Ireland	RESERVATION_WITHDRAWAL	25/05/1990	f
	Animalia	Chordata	Mammalia	Carnivora	Canidae	Vulpes	bengalensis		Vulpes bengalensis	(Shaw, 1800)	SPECIES	III	PT	Portugal	RESERVATION_WITHDRAWAL	03/08/1990	f
	Animalia	Chordata	Mammalia	Carnivora	Canidae	Vulpes	bengalensis		Vulpes bengalensis	(Shaw, 1800)	SPECIES	III	ES	Spain	RESERVATION_WITHDRAWAL	23/10/1990	f
	Animalia	Chordata	Mammalia	Carnivora	Canidae	Vulpes	bengalensis		Vulpes bengalensis	(Shaw, 1800)	SPECIES	III	NL	Netherlands	RESERVATION_WITHDRAWAL	11/01/1991	f
	Animalia	Chordata	Mammalia	Carnivora	Canidae	Vulpes	bengalensis		Vulpes bengalensis	(Shaw, 1800)	SPECIES	III	CA	Canada	RESERVATION_WITHDRAWAL	29/07/1992	f
	Animalia	Chordata	Mammalia	Carnivora	Canidae	Vulpes	cana		Vulpes cana	Blanford, 1877	SPECIES	II			ADDITION	04/02/1977	t
	Animalia	Chordata	Mammalia	Carnivora	Canidae	Vulpes	velox	hebes	Vulpes velox hebes	Merriam, 1902	SUBSPECIES	I			ADDITION	01/07/1975	f
	Animalia	Chordata	Mammalia	Carnivora	Canidae	Vulpes	velox	hebes	Vulpes velox hebes	Merriam, 1902	SUBSPECIES	I			DELETION	29/07/1983	t
	Animalia	Chordata	Mammalia	Carnivora	Canidae	Vulpes	vulpes	griffithi	Vulpes vulpes griffithi	Blyth, 1854	SUBSPECIES	III	IN	India	ADDITION	16/03/1989	t
	Animalia	Chordata	Mammalia	Carnivora	Canidae	Vulpes	vulpes	griffithi	Vulpes vulpes griffithi	Blyth, 1854	SUBSPECIES	III	IT	Italy	RESERVATION	16/03/1989	t
	Animalia	Chordata	Mammalia	Carnivora	Canidae	Vulpes	vulpes	griffithi	Vulpes vulpes griffithi	Blyth, 1854	SUBSPECIES	III	DE	Germany	RESERVATION	16/03/1989	t
	Animalia	Chordata	Mammalia	Carnivora	Canidae	Vulpes	vulpes	griffithi	Vulpes vulpes griffithi	Blyth, 1854	SUBSPECIES	III	DK	Denmark	RESERVATION	16/03/1989	f
	Animalia	Chordata	Mammalia	Carnivora	Canidae	Vulpes	vulpes	griffithi	Vulpes vulpes griffithi	Blyth, 1854	SUBSPECIES	III	CH	Switzerland	RESERVATION	21/03/1989	t
	Animalia	Chordata	Mammalia	Carnivora	Canidae	Vulpes	vulpes	griffithi	Vulpes vulpes griffithi	Blyth, 1854	SUBSPECIES	III	LI	Liechtenstein	RESERVATION	21/03/1989	t
	Animalia	Chordata	Mammalia	Carnivora	Canidae	Vulpes	vulpes	griffithi	Vulpes vulpes griffithi	Blyth, 1854	SUBSPECIES	III	LU	Luxembourg	RESERVATION	30/03/1989	t
	Animalia	Chordata	Mammalia	Carnivora	Canidae	Vulpes	vulpes	griffithi	Vulpes vulpes griffithi	Blyth, 1854	SUBSPECIES	III	GB	United Kingdom of Great Britain and Northern Ireland	RESERVATION	17/05/1989	t
	Animalia	Chordata	Mammalia	Carnivora	Canidae	Vulpes	vulpes	griffithi	Vulpes vulpes griffithi	Blyth, 1854	SUBSPECIES	III	ES	Spain	RESERVATION	24/05/1989	t
	Animalia	Chordata	Mammalia	Carnivora	Canidae	Vulpes	vulpes	griffithi	Vulpes vulpes griffithi	Blyth, 1854	SUBSPECIES	III	NL	Netherlands	RESERVATION	29/06/1989	t
	Animalia	Chordata	Mammalia	Carnivora	Canidae	Vulpes	vulpes	griffithi	Vulpes vulpes griffithi	Blyth, 1854	SUBSPECIES	III	CA	Canada	RESERVATION	26/07/1989	f
	Animalia	Chordata	Mammalia	Carnivora	Canidae	Vulpes	vulpes	griffithi	Vulpes vulpes griffithi	Blyth, 1854	SUBSPECIES	III	PT	Portugal	RESERVATION	28/07/1989	t
	Animalia	Chordata	Mammalia	Carnivora	Canidae	Vulpes	vulpes	griffithi	Vulpes vulpes griffithi	Blyth, 1854	SUBSPECIES	III	DK	Denmark	RESERVATION_WITHDRAWAL	18/01/1990	f
	Animalia	Chordata	Mammalia	Carnivora	Canidae	Vulpes	vulpes	griffithi	Vulpes vulpes griffithi	Blyth, 1854	SUBSPECIES	III	FR	France	RESERVATION	22/02/1990	t
	Animalia	Chordata	Mammalia	Carnivora	Canidae	Vulpes	vulpes	griffithi	Vulpes vulpes griffithi	Blyth, 1854	SUBSPECIES	III	CA	Canada	RESERVATION_WITHDRAWAL	29/07/1992	f
	Animalia	Chordata	Mammalia	Carnivora	Canidae	Vulpes	vulpes	griffithi	Vulpes vulpes griffithi	Blyth, 1854	SUBSPECIES	III	SE	Sweden	RESERVATION	06/06/1997	t
	Animalia	Chordata	Mammalia	Carnivora	Canidae	Vulpes	vulpes	griffithi	Vulpes vulpes griffithi	Blyth, 1854	SUBSPECIES	III	MK	North Macedonia	RESERVATION	02/10/2000	t
	Animalia	Chordata	Mammalia	Carnivora	Canidae	Vulpes	vulpes	griffithi	Vulpes vulpes griffithi	Blyth, 1854	SUBSPECIES	III	DK	Denmark	RESERVATION	08/11/2000	t
	Animalia	Chordata	Mammalia	Carnivora	Canidae	Vulpes	vulpes	griffithi	Vulpes vulpes griffithi	Blyth, 1854	SUBSPECIES	III	FI	Finland	RESERVATION	15/11/2000	t
	Animalia	Chordata	Mammalia	Carnivora	Canidae	Vulpes	vulpes	griffithi	Vulpes vulpes griffithi	Blyth, 1854	SUBSPECIES	III	BE	Belgium	RESERVATION	19/01/2001	t
	Animalia	Chordata	Mammalia	Carnivora	Canidae	Vulpes	vulpes	griffithi	Vulpes vulpes griffithi	Blyth, 1854	SUBSPECIES	III	GR	Greece	RESERVATION	25/05/2001	t
	Animalia	Chordata	Mammalia	Carnivora	Canidae	Vulpes	vulpes	griffithi	Vulpes vulpes griffithi	Blyth, 1854	SUBSPECIES	III	IE	Ireland	RESERVATION	31/10/2002	t
	Animalia	Chordata	Mammalia	Carnivora	Canidae	Vulpes	vulpes	griffithi	Vulpes vulpes griffithi	Blyth, 1854	SUBSPECIES	III	AT	Austria	RESERVATION	02/02/2004	t
	Animalia	Chordata	Mammalia	Carnivora	Canidae	Vulpes	vulpes	griffithi	Vulpes vulpes griffithi	Blyth, 1854	SUBSPECIES	III	SK	Slovakia	RESERVATION	26/05/2004	t
	Animalia	Chordata	Mammalia	Carnivora	Canidae	Vulpes	vulpes	griffithi	Vulpes vulpes griffithi	Blyth, 1854	SUBSPECIES	III	CZ	Czech Republic	RESERVATION	05/08/2004	t
	Animalia	Chordata	Mammalia	Carnivora	Canidae	Vulpes	vulpes	griffithi	Vulpes vulpes griffithi	Blyth, 1854	SUBSPECIES	III	EE	Estonia	RESERVATION	23/11/2010	t
	Animalia	Chordata	Mammalia	Carnivora	Canidae	Vulpes	vulpes	griffithi	Vulpes vulpes griffithi	Blyth, 1854	SUBSPECIES	III	MT	Malta	RESERVATION	14/01/2011	t
	Animalia	Chordata	Mammalia	Carnivora	Canidae	Vulpes	vulpes	griffithi	Vulpes vulpes griffithi	Blyth, 1854	SUBSPECIES	III	LV	Latvia	RESERVATION	19/09/2011	t
	Animalia	Chordata	Mammalia	Carnivora	Canidae	Vulpes	vulpes	griffithi	Vulpes vulpes griffithi	Blyth, 1854	SUBSPECIES	III	HU	Hungary	RESERVATION	04/12/2012	t
	Animalia	Chordata	Mammalia	Carnivora	Canidae	Vulpes	vulpes	griffithi	Vulpes vulpes griffithi	Blyth, 1854	SUBSPECIES	III	PL	Poland	RESERVATION	04/10/2013	t
	Animalia	Chordata	Mammalia	Carnivora	Canidae	Vulpes	vulpes	montana	Vulpes vulpes montana	Pearson, 1836	SUBSPECIES	III	IN	India	ADDITION	16/03/1989	t
	Animalia	Chordata	Mammalia	Carnivora	Canidae	Vulpes	vulpes	montana	Vulpes vulpes montana	Pearson, 1836	SUBSPECIES	III	IT	Italy	RESERVATION	16/03/1989	t
	Animalia	Chordata	Mammalia	Carnivora	Canidae	Vulpes	vulpes	montana	Vulpes vulpes montana	Pearson, 1836	SUBSPECIES	III	DE	Germany	RESERVATION	16/03/1989	t
	Animalia	Chordata	Mammalia	Carnivora	Canidae	Vulpes	vulpes	montana	Vulpes vulpes montana	Pearson, 1836	SUBSPECIES	III	DK	Denmark	RESERVATION	16/03/1989	f
	Animalia	Chordata	Mammalia	Carnivora	Canidae	Vulpes	vulpes	montana	Vulpes vulpes montana	Pearson, 1836	SUBSPECIES	III	LI	Liechtenstein	RESERVATION	21/03/1989	t
	Animalia	Chordata	Mammalia	Carnivora	Canidae	Vulpes	vulpes	montana	Vulpes vulpes montana	Pearson, 1836	SUBSPECIES	III	CH	Switzerland	RESERVATION	21/03/1989	t
	Animalia	Chordata	Mammalia	Carnivora	Canidae	Vulpes	vulpes	montana	Vulpes vulpes montana	Pearson, 1836	SUBSPECIES	III	LU	Luxembourg	RESERVATION	30/03/1989	t
	Animalia	Chordata	Mammalia	Carnivora	Canidae	Vulpes	vulpes	montana	Vulpes vulpes montana	Pearson, 1836	SUBSPECIES	III	GB	United Kingdom of Great Britain and Northern Ireland	RESERVATION	17/05/1989	t
	Animalia	Chordata	Mammalia	Carnivora	Canidae	Vulpes	vulpes	montana	Vulpes vulpes montana	Pearson, 1836	SUBSPECIES	III	ES	Spain	RESERVATION	24/05/1989	t
	Animalia	Chordata	Mammalia	Carnivora	Canidae	Vulpes	vulpes	montana	Vulpes vulpes montana	Pearson, 1836	SUBSPECIES	III	NL	Netherlands	RESERVATION	29/06/1989	t
	Animalia	Chordata	Mammalia	Carnivora	Canidae	Vulpes	vulpes	montana	Vulpes vulpes montana	Pearson, 1836	SUBSPECIES	III	CA	Canada	RESERVATION	26/07/1989	f
	Animalia	Chordata	Mammalia	Carnivora	Canidae	Vulpes	vulpes	montana	Vulpes vulpes montana	Pearson, 1836	SUBSPECIES	III	PT	Portugal	RESERVATION	28/07/1989	t
	Animalia	Chordata	Mammalia	Carnivora	Canidae	Vulpes	vulpes	montana	Vulpes vulpes montana	Pearson, 1836	SUBSPECIES	III	DK	Denmark	RESERVATION_WITHDRAWAL	18/01/1990	f
	Animalia	Chordata	Mammalia	Carnivora	Canidae	Vulpes	vulpes	montana	Vulpes vulpes montana	Pearson, 1836	SUBSPECIES	III	FR	France	RESERVATION	22/02/1990	f
	Animalia	Chordata	Mammalia	Carnivora	Canidae	Vulpes	vulpes	montana	Vulpes vulpes montana	Pearson, 1836	SUBSPECIES	III	CA	Canada	RESERVATION_WITHDRAWAL	29/07/1992	f
	Animalia	Chordata	Mammalia	Carnivora	Canidae	Vulpes	vulpes	montana	Vulpes vulpes montana	Pearson, 1836	SUBSPECIES	III	SE	Sweden	RESERVATION	06/06/1997	t
	Animalia	Chordata	Mammalia	Carnivora	Canidae	Vulpes	vulpes	montana	Vulpes vulpes montana	Pearson, 1836	SUBSPECIES	III	MK	North Macedonia	RESERVATION	02/10/2000	t
	Animalia	Chordata	Mammalia	Carnivora	Canidae	Vulpes	vulpes	montana	Vulpes vulpes montana	Pearson, 1836	SUBSPECIES	III	DK	Denmark	RESERVATION	08/11/2000	t
	Animalia	Chordata	Mammalia	Carnivora	Canidae	Vulpes	vulpes	montana	Vulpes vulpes montana	Pearson, 1836	SUBSPECIES	III	FI	Finland	RESERVATION	15/11/2000	t
	Animalia	Chordata	Mammalia	Carnivora	Canidae	Vulpes	vulpes	montana	Vulpes vulpes montana	Pearson, 1836	SUBSPECIES	III	BE	Belgium	RESERVATION	19/01/2001	t
	Animalia	Chordata	Mammalia	Carnivora	Canidae	Vulpes	vulpes	montana	Vulpes vulpes montana	Pearson, 1836	SUBSPECIES	III	GR	Greece	RESERVATION	25/05/2001	t
	Animalia	Chordata	Mammalia	Carnivora	Canidae	Vulpes	vulpes	montana	Vulpes vulpes montana	Pearson, 1836	SUBSPECIES	III	IE	Ireland	RESERVATION	31/10/2002	t
	Animalia	Chordata	Mammalia	Carnivora	Canidae	Vulpes	vulpes	montana	Vulpes vulpes montana	Pearson, 1836	SUBSPECIES	III	AT	Austria	RESERVATION	02/02/2004	t
	Animalia	Chordata	Mammalia	Carnivora	Canidae	Vulpes	vulpes	montana	Vulpes vulpes montana	Pearson, 1836	SUBSPECIES	III	SK	Slovakia	RESERVATION	26/05/2004	t
	Animalia	Chordata	Mammalia	Carnivora	Canidae	Vulpes	vulpes	montana	Vulpes vulpes montana	Pearson, 1836	SUBSPECIES	III	CZ	Czech Republic	RESERVATION	05/08/2004	t
	Animalia	Chordata	Mammalia	Carnivora	Canidae	Vulpes	vulpes	montana	Vulpes vulpes montana	Pearson, 1836	SUBSPECIES	III	EE	Estonia	RESERVATION	23/11/2010	t
	Animalia	Chordata	Mammalia	Carnivora	Canidae	Vulpes	vulpes	montana	Vulpes vulpes montana	Pearson, 1836	SUBSPECIES	III	MT	Malta	RESERVATION	14/01/2011	t
	Animalia	Chordata	Mammalia	Carnivora	Canidae	Vulpes	vulpes	montana	Vulpes vulpes montana	Pearson, 1836	SUBSPECIES	III	LV	Latvia	RESERVATION	19/09/2011	t
	Animalia	Chordata	Mammalia	Carnivora	Canidae	Vulpes	vulpes	montana	Vulpes vulpes montana	Pearson, 1836	SUBSPECIES	III	HU	Hungary	RESERVATION	04/12/2012	t
	Animalia	Chordata	Mammalia	Carnivora	Canidae	Vulpes	vulpes	montana	Vulpes vulpes montana	Pearson, 1836	SUBSPECIES	III	PL	Poland	RESERVATION	04/10/2013	t
	Animalia	Chordata	Mammalia	Carnivora	Canidae	Vulpes	vulpes	pusilla	Vulpes vulpes pusilla	Blyth, 1854	SUBSPECIES	III	IN	India	ADDITION	16/03/1989	t
	Animalia	Chordata	Mammalia	Carnivora	Canidae	Vulpes	vulpes	pusilla	Vulpes vulpes pusilla	Blyth, 1854	SUBSPECIES	III	DK	Denmark	RESERVATION	16/03/1989	f
	Animalia	Chordata	Mammalia	Carnivora	Canidae	Vulpes	vulpes	pusilla	Vulpes vulpes pusilla	Blyth, 1854	SUBSPECIES	III	DE	Germany	RESERVATION	16/03/1989	t
	Animalia	Chordata	Mammalia	Carnivora	Canidae	Vulpes	vulpes	pusilla	Vulpes vulpes pusilla	Blyth, 1854	SUBSPECIES	III	IT	Italy	RESERVATION	16/03/1989	t
	Animalia	Chordata	Mammalia	Carnivora	Canidae	Vulpes	vulpes	pusilla	Vulpes vulpes pusilla	Blyth, 1854	SUBSPECIES	III	LI	Liechtenstein	RESERVATION	21/03/1989	t
	Animalia	Chordata	Mammalia	Carnivora	Canidae	Vulpes	vulpes	pusilla	Vulpes vulpes pusilla	Blyth, 1854	SUBSPECIES	III	CH	Switzerland	RESERVATION	21/03/1989	t
	Animalia	Chordata	Mammalia	Carnivora	Canidae	Vulpes	vulpes	pusilla	Vulpes vulpes pusilla	Blyth, 1854	SUBSPECIES	III	LU	Luxembourg	RESERVATION	30/03/1989	t
	Animalia	Chordata	Mammalia	Carnivora	Canidae	Vulpes	vulpes	pusilla	Vulpes vulpes pusilla	Blyth, 1854	SUBSPECIES	III	GB	United Kingdom of Great Britain and Northern Ireland	RESERVATION	17/05/1989	t
	Animalia	Chordata	Mammalia	Carnivora	Canidae	Vulpes	vulpes	pusilla	Vulpes vulpes pusilla	Blyth, 1854	SUBSPECIES	III	ES	Spain	RESERVATION	24/05/1989	t
	Animalia	Chordata	Mammalia	Carnivora	Canidae	Vulpes	vulpes	pusilla	Vulpes vulpes pusilla	Blyth, 1854	SUBSPECIES	III	NL	Netherlands	RESERVATION	29/06/1989	t
	Animalia	Chordata	Mammalia	Carnivora	Canidae	Vulpes	vulpes	pusilla	Vulpes vulpes pusilla	Blyth, 1854	SUBSPECIES	III	CA	Canada	RESERVATION	26/07/1989	f				Includes Vulpes vulpes leucopus.	Incluye Vulpes vulpes leucopus.	Inclut Vulpes vulpes leucopus.
	Animalia	Chordata	Mammalia	Carnivora	Canidae	Vulpes	vulpes	pusilla	Vulpes vulpes pusilla	Blyth, 1854	SUBSPECIES	III	PT	Portugal	RESERVATION	28/07/1989	t
	Animalia	Chordata	Mammalia	Carnivora	Canidae	Vulpes	vulpes	pusilla	Vulpes vulpes pusilla	Blyth, 1854	SUBSPECIES	III	DK	Denmark	RESERVATION_WITHDRAWAL	18/01/1990	f
	Animalia	Chordata	Mammalia	Carnivora	Canidae	Vulpes	vulpes	pusilla	Vulpes vulpes pusilla	Blyth, 1854	SUBSPECIES	III	FR	France	RESERVATION	22/02/1990	t
	Animalia	Chordata	Mammalia	Carnivora	Canidae	Vulpes	vulpes	pusilla	Vulpes vulpes pusilla	Blyth, 1854	SUBSPECIES	III	CA	Canada	RESERVATION_WITHDRAWAL	29/07/1992	f
	Animalia	Chordata	Mammalia	Carnivora	Canidae	Vulpes	vulpes	pusilla	Vulpes vulpes pusilla	Blyth, 1854	SUBSPECIES	III	SE	Sweden	RESERVATION	06/06/1997	t
	Animalia	Chordata	Mammalia	Carnivora	Canidae	Vulpes	vulpes	pusilla	Vulpes vulpes pusilla	Blyth, 1854	SUBSPECIES	III	MK	North Macedonia	RESERVATION	02/10/2000	t
	Animalia	Chordata	Mammalia	Carnivora	Canidae	Vulpes	vulpes	pusilla	Vulpes vulpes pusilla	Blyth, 1854	SUBSPECIES	III	DK	Denmark	RESERVATION	08/11/2000	t
	Animalia	Chordata	Mammalia	Carnivora	Canidae	Vulpes	vulpes	pusilla	Vulpes vulpes pusilla	Blyth, 1854	SUBSPECIES	III	FI	Finland	RESERVATION	15/11/2000	t
	Animalia	Chordata	Mammalia	Carnivora	Canidae	Vulpes	vulpes	pusilla	Vulpes vulpes pusilla	Blyth, 1854	SUBSPECIES	III	BE	Belgium	RESERVATION	19/01/2001	t
	Animalia	Chordata	Mammalia	Carnivora	Canidae	Vulpes	vulpes	pusilla	Vulpes vulpes pusilla	Blyth, 1854	SUBSPECIES	III	GR	Greece	RESERVATION	25/05/2001	t
	Animalia	Chordata	Mammalia	Carnivora	Canidae	Vulpes	vulpes	pusilla	Vulpes vulpes pusilla	Blyth, 1854	SUBSPECIES	III	IE	Ireland	RESERVATION	31/10/2002	t
	Animalia	Chordata	Mammalia	Carnivora	Canidae	Vulpes	vulpes	pusilla	Vulpes vulpes pusilla	Blyth, 1854	SUBSPECIES	III	AT	Austria	RESERVATION	02/02/2004	t
	Animalia	Chordata	Mammalia	Carnivora	Canidae	Vulpes	vulpes	pusilla	Vulpes vulpes pusilla	Blyth, 1854	SUBSPECIES	III	SK	Slovakia	RESERVATION	26/05/2004	t
	Animalia	Chordata	Mammalia	Carnivora	Canidae	Vulpes	vulpes	pusilla	Vulpes vulpes pusilla	Blyth, 1854	SUBSPECIES	III	CZ	Czech Republic	RESERVATION	05/08/2004	t
	Animalia	Chordata	Mammalia	Carnivora	Canidae	Vulpes	vulpes	pusilla	Vulpes vulpes pusilla	Blyth, 1854	SUBSPECIES	III	EE	Estonia	RESERVATION	23/11/2010	t
	Animalia	Chordata	Mammalia	Carnivora	Canidae	Vulpes	vulpes	pusilla	Vulpes vulpes pusilla	Blyth, 1854	SUBSPECIES	III	MT	Malta	RESERVATION	14/01/2011	t
	Animalia	Chordata	Mammalia	Carnivora	Canidae	Vulpes	vulpes	pusilla	Vulpes vulpes pusilla	Blyth, 1854	SUBSPECIES	III	LV	Latvia	RESERVATION	19/09/2011	t
	Animalia	Chordata	Mammalia	Carnivora	Canidae	Vulpes	vulpes	pusilla	Vulpes vulpes pusilla	Blyth, 1854	SUBSPECIES	III	HU	Hungary	RESERVATION	04/12/2012	t
	Animalia	Chordata	Mammalia	Carnivora	Canidae	Vulpes	vulpes	pusilla	Vulpes vulpes pusilla	Blyth, 1854	SUBSPECIES	III	PL	Poland	RESERVATION	04/10/2013	t
	Animalia	Chordata	Mammalia	Carnivora	Canidae	Vulpes	zerda		Vulpes zerda	(Zimmermann, 1780)	SPECIES	III	TN	Tunisia	ADDITION	22/04/1976	f
	Animalia	Chordata	Mammalia	Carnivora	Canidae	Vulpes	zerda		Vulpes zerda	(Zimmermann, 1780)	SPECIES	III	DK	Denmark	RESERVATION	24/10/1977	f
	Animalia	Chordata	Mammalia	Carnivora	Canidae	Vulpes	zerda		Vulpes zerda	(Zimmermann, 1780)	SPECIES	III	DK	Denmark	RESERVATION_WITHDRAWAL	01/01/1984	f
	Animalia	Chordata	Mammalia	Carnivora	Canidae	Vulpes	zerda		Vulpes zerda	(Zimmermann, 1780)	SPECIES	II			ADDITION	01/08/1985	t
	Animalia	Chordata	Mammalia	Carnivora	Canidae	Vulpes	zerda		Vulpes zerda	(Zimmermann, 1780)	SPECIES	II	AT	Austria	RESERVATION	01/08/1985	f
	Animalia	Chordata	Mammalia	Carnivora	Canidae	Vulpes	zerda		Vulpes zerda	(Zimmermann, 1780)	SPECIES	II	AT	Austria	RESERVATION_WITHDRAWAL	06/01/1989	f
	Animalia	Chordata	Mammalia	Carnivora	Eupleridae	Cryptoprocta	ferox		Cryptoprocta ferox	Bennett, 1833	SPECIES	II			ADDITION	04/02/1977	t
	Animalia	Chordata	Mammalia	Carnivora	Eupleridae	Eupleres	goudotii		Eupleres goudotii	Doyère, 1835	SPECIES	II			ADDITION	04/02/1977	t
	Animalia	Chordata	Mammalia	Carnivora	Eupleridae	Fossa	fossana		Fossa fossana	(P. L. S. Müller, 1776)	SPECIES	II			ADDITION	04/02/1977	t
	Animalia	Chordata	Mammalia	Carnivora	Felidae				Felidae	G. Fischer, 1817	FAMILY	II			ADDITION	04/02/1977	t				Except the species included in Appendix I. Specimens of the domesticated form are not subject to the provisions of the Convention.	Excepto las especies incluidas en el Apéndice I. Los especímenes de la forma domesticada no están sujetos a las disposiciones de la Convención.	Sauf les espèces inscrites à l'Annexe I. Les spécimens de la forme domestiquée ne sont pas soumis aux dispositions de la Convention.
	Animalia	Chordata	Mammalia	Carnivora	Felidae	Acinonyx			Acinonyx	Brookes, 1828	GENUS	I			ADDITION	06/08/1975	t
	Animalia	Chordata	Mammalia	Carnivora	Felidae	Acinonyx			Acinonyx	Brookes, 1828	GENUS	I	NA	Namibia	RESERVATION	18/03/1991	t
	Animalia	Chordata	Mammalia	Carnivora	Felidae	Acinonyx	jubatus		Acinonyx jubatus	(Schreber, 1775)	SPECIES	I			ADDITION	01/07/1975	t				Annual export quotas for live specimens and hunting trophies are granted as follows: BW (5), NA (150), ZW (50). The trade in such specimens is subject to the provisions of Article III of the Convention.	Los cupos de exportación anual para especímenes vivos y trofeos de caza se otorgan como sigue: Botswana (5), Namibia (150), Zimbabwe (50). El comercio de esos especímenes está sujeto a las disposiciones del Artículo III de la Convención.	Quotas d'exportation annuels d'animaux vivants et de trophées de chasse alloués comme suit: Botswana: 5, Namibie: 150, Zimbabwe: 50. Le commerce de ces spécimens est soumis aux dispositions de l'Article III de la Convention.
	Animalia	Chordata	Mammalia	Carnivora	Felidae	Acinonyx	jubatus		Acinonyx jubatus	(Schreber, 1775)	SPECIES	I	NA	Namibia	RESERVATION	18/03/1991	t
	Animalia	Chordata	Mammalia	Carnivora	Felidae	Caracal	aurata		Caracal aurata	(Temminck, 1827)	SPECIES	III	GH	Ghana	ADDITION	26/02/1976	f							Originally listed as Profelis aurata, which became a synonym of Caracal aurata in 2019, following taxonomic changes adopted at CoP18.
	Animalia	Chordata	Mammalia	Carnivora	Felidae	Caracal	aurata		Caracal aurata	(Temminck, 1827)	SPECIES	II			ADDITION	04/02/1977	t				Included in Felidae spp.	Incluida en Felidae spp.	Inscrit sous Felidae spp.
	Animalia	Chordata	Mammalia	Carnivora	Felidae	Caracal	caracal		Caracal caracal	(Schreber, 1776)	SPECIES	II			ADDITION	01/07/1975	f
	Animalia	Chordata	Mammalia	Carnivora	Felidae	Caracal	caracal		Caracal caracal	(Schreber, 1776)	SPECIES	II			ADDITION	04/02/1977	f				Included in Felidae spp.	Incluida en Felidae spp.	Inscrit sous Felidae spp.
	Animalia	Chordata	Mammalia	Carnivora	Felidae	Caracal	caracal		Caracal caracal	(Schreber, 1776)	SPECIES	II			ADDITION	28/06/1979	t				Except Asian population	Excepto la población de Asia	A part la population d'Asie
	Animalia	Chordata	Mammalia	Carnivora	Felidae	Caracal	caracal		Caracal caracal	(Schreber, 1776)	SPECIES	I			ADDITION	28/06/1979	t				Only the population of Asia.	Sólo la población de Asia.	Seulement la population de l'Asie.
	Animalia	Chordata	Mammalia	Carnivora	Felidae	Caracal	caracal		Caracal caracal	(Schreber, 1776)	SPECIES	I	CH	Switzerland	RESERVATION	28/06/1979	f
	Animalia	Chordata	Mammalia	Carnivora	Felidae	Caracal	caracal		Caracal caracal	(Schreber, 1776)	SPECIES	I	CH	Switzerland	RESERVATION_WITHDRAWAL	12/06/2014	f
	Animalia	Chordata	Mammalia	Carnivora	Felidae	Catopuma	temminckii		Catopuma temminckii	(Vigors & Horsfield, 1827)	SPECIES	I			ADDITION	01/07/1975	t
	Animalia	Chordata	Mammalia	Carnivora	Felidae	Felis	lybica		Felis lybica	Forster, 1780	SPECIES	III	TN	Tunisia	ADDITION	22/04/1976	f							Originally listed as Felis silvestris ocreata, which was lumped into Felis lybica in 2019, following taxonomic changes adopted at CoP18.
	Animalia	Chordata	Mammalia	Carnivora	Felidae	Felis	lybica		Felis lybica	Forster, 1780	SPECIES	III	TN	Tunisia	ADDITION	22/04/1976	f							Felis lybica was split from Felis silvestris in 2019, following taxonomic changes adopted at CoP18.
	Animalia	Chordata	Mammalia	Carnivora	Felidae	Felis	lybica		Felis lybica	Forster, 1780	SPECIES	II			ADDITION	04/02/1977	t				Included in Felidae spp.	Incluida en Felidae spp.	Inscrit sous Felidae spp.
	Animalia	Chordata	Mammalia	Carnivora	Felidae	Felis	margarita		Felis margarita	Loche, 1858	SPECIES	III	TN	Tunisia	ADDITION	22/04/1976	f
	Animalia	Chordata	Mammalia	Carnivora	Felidae	Felis	margarita		Felis margarita	Loche, 1858	SPECIES	II			ADDITION	04/02/1977	t				Included in Felidae spp.	Incluida en Felidae spp.	Inscrit sous Felidae spp.
	Animalia	Chordata	Mammalia	Carnivora	Felidae	Felis	nigripes		Felis nigripes	Burchell, 1824	SPECIES	I			ADDITION	01/07/1975	t
	Animalia	Chordata	Mammalia	Carnivora	Felidae	Herpailurus	yagouaroundi		Herpailurus yagouaroundi	(É. Geoffroy Saint-Hilaire, 1803)	SPECIES	I			ADDITION	01/07/1975	f							Formerly listed as Puma yagouaroundi cacomitli, Puma yagouaroundi fossata, Puma yagouaroundi panamensis, Puma yagouaroundi tolteca, which became synonyms of Herpailurus yagouaroundi in 2019, following taxonomic changes adopted at CoP18.
	Animalia	Chordata	Mammalia	Carnivora	Felidae	Herpailurus	yagouaroundi		Herpailurus yagouaroundi	(É. Geoffroy Saint-Hilaire, 1803)	SPECIES	II			ADDITION	01/07/1975	f							Formerly listed as Puma yagouaroundi, which became a synonym of Herpailurus yagouaroundi in 2019, following taxonomic changes adopted at CoP18.
	Animalia	Chordata	Mammalia	Carnivora	Felidae	Herpailurus	yagouaroundi		Herpailurus yagouaroundi	(É. Geoffroy Saint-Hilaire, 1803)	SPECIES	II			ADDITION	04/02/1977	f			Formerly listed as Puma yagouaroundi, which became a synonym of Herpailurus yagouaroundi in 2019, following taxonomic changes adopted at CoP18.	Included in Felidae spp.	Incluida en Felidae spp.	Inscrit sous Felidae spp.	Formerly listed as Puma yagouaroundi, which became a synonym of Herpailurus yagouaroundi in 2019, following taxonomic changes adopted at CoP18.
	Animalia	Chordata	Mammalia	Carnivora	Felidae	Herpailurus	yagouaroundi		Herpailurus yagouaroundi	(É. Geoffroy Saint-Hilaire, 1803)	SPECIES	I			ADDITION	22/10/1987	t			Only the populations of Central and North America; all other populations are included in Appendix II. Formerly listed as Puma yagouaroundi, which became a synonym of Herpailurus yagouaroundi in 2019, following taxonomic changes adopted at CoP18.	Only the populations of Central and North America; all other populations are included in Appendix II.	Poblaciones de América del Norte y América Central.	Population d'Amérique du Nord et d’Amérique centrale.	Formerly listed as Puma yagouaroundi, which became a synonym of Herpailurus yagouaroundi in 2019, following taxonomic changes adopted at CoP18.
	Animalia	Chordata	Mammalia	Carnivora	Felidae	Herpailurus	yagouaroundi		Herpailurus yagouaroundi	(É. Geoffroy Saint-Hilaire, 1803)	SPECIES	II			ADDITION	22/10/1987	t			Formerly listed as Puma yagouaroundi, which became a synonym of Herpailurus yagouaroundi in 2019, following taxonomic changes adopted at CoP18.	Included in Felidae spp. except the populations of Central and North America, which are included in Appendix I.	Incluida en Felidae spp. excepto las poblaciones de América Central y América del Norte, que están incluidas en el Apéndice II.	Inscrit sous Felidae spp. sauf les populations de l'Amérique du nord et de l'Amérique centrale, qui sont inscrites à l'Annexe II.	Formerly listed as Puma yagouaroundi, which became a synonym of Herpailurus yagouaroundi in 2019, following taxonomic changes adopted at CoP18.
	Animalia	Chordata	Mammalia	Carnivora	Felidae	Leopardus	colocola		Leopardus colocola	(Molina, 1782)	SPECIES	II			ADDITION	01/07/1975	f							Leopardus colocola was originally listed as Leopardus colocolo, which was subject to a nomenclature change in 2019, following taxonomic changes adopted at CoP18.Originally listed as Leopardus pajeros crespoi, which was lumped into Leopardus colocola in 2019, following taxonomic changes adopted at CoP18.
	Animalia	Chordata	Mammalia	Carnivora	Felidae	Leopardus	colocola		Leopardus colocola	(Molina, 1782)	SPECIES	II			ADDITION	04/02/1977	t				Included in Felidae spp.	Incluida en Felidae spp.	Inscrit sous Felidae spp.
	Animalia	Chordata	Mammalia	Carnivora	Felidae	Leopardus	colocola	budini	Leopardus colocola budini	(Pocock, 1941)	SUBSPECIES	II			ADDITION	01/07/1975	f							Originally listed as Leopardus pajeros budini, which became a synonym of Leopardus colocola budini in 2019, following taxonomic changes adopted at CoP18.
	Animalia	Chordata	Mammalia	Carnivora	Felidae	Leopardus	colocola	budini	Leopardus colocola budini	(Pocock, 1941)	SUBSPECIES	II			ADDITION	04/02/1977	t				Included in Felidae spp.	Incluida en Felidae spp.	Inscrit sous Felidae spp.
	Animalia	Chordata	Mammalia	Carnivora	Felidae	Leopardus	colocola	pajeros	Leopardus colocola pajeros	(Desmarest, 1816)	SUBSPECIES	II			ADDITION	01/07/1975	f							Originally listed as Leopardus pajeros pajeros, which was lumped into Leopardus pajeros in 2019, following taxonomic changes adopted at CoP18.Originally listed as Leopardus pajeros, which became a synonym of Leopardus colocola pajeros in 2019, following taxonomic changes adopted at CoP18.
	Animalia	Chordata	Mammalia	Carnivora	Felidae	Leopardus	colocola	pajeros	Leopardus colocola pajeros	(Desmarest, 1816)	SUBSPECIES	II			ADDITION	04/02/1977	t				Included in Felidae spp.	Incluida en Felidae spp.	Inscrit sous Felidae spp.
	Animalia	Chordata	Mammalia	Carnivora	Felidae	Leopardus	geoffroyi		Leopardus geoffroyi	(d'Orbigny & Gervais, 1844)	SPECIES	II			ADDITION	04/02/1977	f				Except the species included in Appendix I. Specimens of the domesticated form are not subject to the provisions of the Convention.	Excepto las especies incluidas en el Apéndice I. Los especímenes de la forma domesticada no están sujetos a las disposiciones de la Convención.	Sauf les espèces inscrites à l'Annexe I. Les spécimens de la forme domestiquée ne sont pas soumis aux dispositions de la Convention.
	Animalia	Chordata	Mammalia	Carnivora	Felidae	Leopardus	geoffroyi		Leopardus geoffroyi	(d'Orbigny & Gervais, 1844)	SPECIES	I			ADDITION	11/06/1992	t
	Animalia	Chordata	Mammalia	Carnivora	Felidae	Leopardus	guttulus		Leopardus guttulus	(Hensel, 1872)	SPECIES	II			ADDITION	01/07/1975	f							Originally listed as Leopardus tigrinus, from which Leopardus guttulus was split in 2019, following taxonomic changes adopted at CoP18.
	Animalia	Chordata	Mammalia	Carnivora	Felidae	Leopardus	guttulus		Leopardus guttulus	(Hensel, 1872)	SPECIES	II			ADDITION	04/02/1977	f			Originally listed as Leopardus tigrinus, from which Leopardus guttulus was split in 2019, following taxonomic changes adopted at CoP18.	Included in Felidae spp.	Incluida en Felidae spp.	Inscrit sous Felidae spp.	Originally listed as Leopardus tigrinus, from which Leopardus guttulus was split in 2019, following taxonomic changes adopted at CoP18.
	Animalia	Chordata	Mammalia	Carnivora	Felidae	Leopardus	guttulus		Leopardus guttulus	(Hensel, 1872)	SPECIES	I			ADDITION	18/01/1990	t							Originally listed as Leopardus tigrinus, from which Leopardus guttulus was split in 2019, following taxonomic changes adopted at CoP18.
	Animalia	Chordata	Mammalia	Carnivora	Felidae	Leopardus	jacobita		Leopardus jacobita	(Cornalia, 1865)	SPECIES	I			ADDITION	01/07/1975	t							Originally listed as Leopardus jacobitus, which became a synonym of Leopardus jacobita in 2019, following taxonomic changes adopted at CoP18.
	Animalia	Chordata	Mammalia	Carnivora	Felidae	Leopardus	pardalis		Leopardus pardalis	(Linnaeus, 1758)	SPECIES	II			ADDITION	01/07/1975	f
	Animalia	Chordata	Mammalia	Carnivora	Felidae	Leopardus	pardalis		Leopardus pardalis	(Linnaeus, 1758)	SPECIES	II			ADDITION	04/02/1977	f				Included in Felidae spp.	Incluida en Felidae spp.	Inscrit sous Felidae spp.
	Animalia	Chordata	Mammalia	Carnivora	Felidae	Leopardus	pardalis		Leopardus pardalis	(Linnaeus, 1758)	SPECIES	I			ADDITION	18/01/1990	t
	Animalia	Chordata	Mammalia	Carnivora	Felidae	Leopardus	pardalis	mitis	Leopardus pardalis mitis	F. Cuvier, 1820	SUBSPECIES	I			ADDITION	01/07/1975	f
	Animalia	Chordata	Mammalia	Carnivora	Felidae	Leopardus	pardalis	mitis	Leopardus pardalis mitis	F. Cuvier, 1820	SUBSPECIES	I			ADDITION	18/01/1990	t				Included in Leopardus pardalis.	Incluida en Leopardus pardalis.	Inscrit sous Leopardus pardalis.
	Animalia	Chordata	Mammalia	Carnivora	Felidae	Leopardus	pardalis	pardalis	Leopardus pardalis pardalis	Linnaeus, 1758	SUBSPECIES	I			ADDITION	01/07/1975	f							Originally listed as Leopardus pardalis mearnsi, which became a synonym of Leopardus pardalis pardalis in 2019, following taxonomic changes adopted at CoP18.
	Animalia	Chordata	Mammalia	Carnivora	Felidae	Leopardus	pardalis	pardalis	Leopardus pardalis pardalis	Linnaeus, 1758	SUBSPECIES	I			ADDITION	18/01/1990	t				Included in Leopardus pardalis.	Incluida en Leopardus pardalis.	Inscrit sous Leopardus pardalis.
	Animalia	Chordata	Mammalia	Carnivora	Felidae	Leopardus	tigrinus		Leopardus tigrinus	(Schreber, 1775)	SPECIES	II			ADDITION	01/07/1975	f
	Animalia	Chordata	Mammalia	Carnivora	Felidae	Leopardus	tigrinus		Leopardus tigrinus	(Schreber, 1775)	SPECIES	II			ADDITION	04/02/1977	f
	Animalia	Chordata	Mammalia	Carnivora	Felidae	Leopardus	tigrinus		Leopardus tigrinus	(Schreber, 1775)	SPECIES	I			ADDITION	18/01/1990	t
	Animalia	Chordata	Mammalia	Carnivora	Felidae	Leopardus	tigrinus	oncilla	Leopardus tigrinus oncilla	Thomas, 1903	SUBSPECIES	I			ADDITION	01/07/1975	f
	Animalia	Chordata	Mammalia	Carnivora	Felidae	Leopardus	tigrinus	oncilla	Leopardus tigrinus oncilla	Thomas, 1903	SUBSPECIES	I			ADDITION	18/01/1990	t				Included in Leopardus tigrinus.	Incluida en Leopardus tigrinus.	Inscrit sous Leopardus tigrinus.
	Animalia	Chordata	Mammalia	Carnivora	Felidae	Leopardus	wiedii		Leopardus wiedii	(Schinz, 1821)	SPECIES	II			ADDITION	01/07/1975	f
	Animalia	Chordata	Mammalia	Carnivora	Felidae	Leopardus	wiedii		Leopardus wiedii	(Schinz, 1821)	SPECIES	I			ADDITION	01/07/1975	f							Originally listed as Leopardus wiedii salvinia, which was lumped into Leopardus wiedii in 2019, following taxonomic changes adopted at CoP18.
	Animalia	Chordata	Mammalia	Carnivora	Felidae	Leopardus	wiedii		Leopardus wiedii	(Schinz, 1821)	SPECIES	I			ADDITION	01/07/1975	f							Originally listed as Leopardus wiedii nicaraguae, which was lumped into Leopardus wiedii in 2019, following taxonomic changes adopted at CoP18.
	Animalia	Chordata	Mammalia	Carnivora	Felidae	Leopardus	wiedii		Leopardus wiedii	(Schinz, 1821)	SPECIES	II			ADDITION	04/02/1977	f				Included in Felidae spp.	Incluida en Felidae spp.	Inscrit sous Felidae spp.
	Animalia	Chordata	Mammalia	Carnivora	Felidae	Leopardus	wiedii		Leopardus wiedii	(Schinz, 1821)	SPECIES	I			ADDITION	18/01/1990	t							Includes Leopardus wiedii nicaraguae and Leopardus wiedii salvinia, which were adopted as synonyms of Leopardus wiedii at CoP18 in 2019.
	Animalia	Chordata	Mammalia	Carnivora	Felidae	Leptailurus	serval		Leptailurus serval	(Schreber, 1776)	SPECIES	II			ADDITION	01/07/1975	f
	Animalia	Chordata	Mammalia	Carnivora	Felidae	Leptailurus	serval		Leptailurus serval	(Schreber, 1776)	SPECIES	II			ADDITION	04/02/1977	t				Included in Felidae spp.	Incluida en Felidae spp.	Inscrit sous Felidae spp.
	Animalia	Chordata	Mammalia	Carnivora	Felidae	Lynx	lynx		Lynx lynx	(Linnaeus, 1758)	SPECIES	II			ADDITION	04/02/1977	t				Except the species included in Appendix I. Specimens of the domesticated form are not subject to the provisions of the Convention.	Excepto las especies incluidas en el Apéndice I. Los especímenes de la forma domesticada no están sujetos a las disposiciones de la Convención.	Sauf les espèces inscrites à l'Annexe I. Les spécimens de la forme domestiquée ne sont pas soumis aux dispositions de la Convention.
	Animalia	Chordata	Mammalia	Carnivora	Felidae	Lynx	lynx		Lynx lynx	(Linnaeus, 1758)	SPECIES	II	RU	Russian Federation	RESERVATION	04/02/1977	f				Original reservation as USSR.	Reserva original de la URSS.	Reserve formulée à l'origine par l'URSS.
	Animalia	Chordata	Mammalia	Carnivora	Felidae	Lynx	lynx		Lynx lynx	(Linnaeus, 1758)	SPECIES	II	RU	Russian Federation	RESERVATION_WITHDRAWAL	26/04/1995	f				Original reservation as USSR.	Reserva original de la URSS.	Reserve formulée à l'origine par l'URSS.
	Animalia	Chordata	Mammalia	Carnivora	Felidae	Lynx	lynx	isabellinus	Lynx lynx isabellinus	(Blyth, 1847)	SUBSPECIES	II			ADDITION	01/07/1975	f
	Animalia	Chordata	Mammalia	Carnivora	Felidae	Lynx	lynx	isabellinus	Lynx lynx isabellinus	(Blyth, 1847)	SUBSPECIES	II			ADDITION	04/02/1977	t				Included in Felidae spp.	Incluida en Felidae spp.	Inscrit sous Felidae spp.
	Animalia	Chordata	Mammalia	Carnivora	Felidae	Lynx	lynx	isabellinus	Lynx lynx isabellinus	(Blyth, 1847)	SUBSPECIES	II	RU	Russian Federation	RESERVATION	04/02/1977	f				Original reservation as USSR.	Reserva original de la URSS.	Reserve formulée à l'origine par l'URSS.
	Animalia	Chordata	Mammalia	Carnivora	Felidae	Lynx	pardinus		Lynx pardinus	(Temminck, 1827)	SPECIES	III	TN	Tunisia	ADDITION	22/04/1976	f
	Animalia	Chordata	Mammalia	Carnivora	Felidae	Lynx	pardinus		Lynx pardinus	(Temminck, 1827)	SPECIES	II			ADDITION	04/02/1977	f				Included in Felidae spp.	Incluida en Felidae spp.	Inscrit sous Felidae spp.
	Animalia	Chordata	Mammalia	Carnivora	Felidae	Lynx	pardinus		Lynx pardinus	(Temminck, 1827)	SPECIES	I			ADDITION	18/01/1990	t
	Animalia	Chordata	Mammalia	Carnivora	Felidae	Lynx	rufus		Lynx rufus	(Schreber, 1777)	SPECIES	I			ADDITION	01/07/1975	f				Formerly listed under synonym Felis (Lynx) rufa escuinapae	Anteriormente incluida como el sinónimo Felis (Lynx) rufa escuinapae	Précédemment inscrit comme le synonyme Felis (Lynx) rufa escuinapae
	Animalia	Chordata	Mammalia	Carnivora	Felidae	Lynx	rufus		Lynx rufus	(Schreber, 1777)	SPECIES	II			ADDITION	11/06/1992	f				Lynx rufus escuinapae included in Felidae spp.	Lynx rufus escuinapae incluida en Felidae spp.	Lynx rufus escuinapae inscrit sous Felidae spp.
	Animalia	Chordata	Mammalia	Carnivora	Felidae	Lynx	rufus		Lynx rufus	(Schreber, 1777)	SPECIES	II			ADDITION	04/02/1997	t				Included in Felidae spp.	Incluida en Felidae spp.	Inscrit sous Felidae spp.
	Animalia	Chordata	Mammalia	Carnivora	Felidae	Neofelis	diardi		Neofelis diardi	(G. Cuvier, 1823)	SPECIES	I			ADDITION	01/07/1975	t							Originally listed as Neofelis nebulosa, from which Neofelis diardi was split in 2019, following taxonomic changes adopted at CoP18.
	Animalia	Chordata	Mammalia	Carnivora	Felidae	Neofelis	nebulosa		Neofelis nebulosa	(Griffith, 1821)	SPECIES	I			ADDITION	01/07/1975	t
	Animalia	Chordata	Mammalia	Carnivora	Felidae	Panthera	leo		Panthera leo	(Linnaeus, 1758)	SPECIES	II			ADDITION	01/07/1975	f							Originally listed as Panthera leo persica, which was lumped into Panthera leo in 2019, following taxonomic changes adopted at CoP18.
	Animalia	Chordata	Mammalia	Carnivora	Felidae	Panthera	leo		Panthera leo	(Linnaeus, 1758)	SPECIES	III	GH	Ghana	ADDITION	26/02/1976	f
	Animalia	Chordata	Mammalia	Carnivora	Felidae	Panthera	leo		Panthera leo	(Linnaeus, 1758)	SPECIES	II			ADDITION	04/02/1977	f				Included in Felidae spp.	Incluida en Felidae spp.	Inscrit sous Felidae spp.
	Animalia	Chordata	Mammalia	Carnivora	Felidae	Panthera	leo		Panthera leo	(Linnaeus, 1758)	SPECIES	I			ADDITION	04/02/1977	f							Originally listed as Panthera leo persica, which was lumped into Panthera leo in 2019, following taxonomic changes adopted at CoP18.
	Animalia	Chordata	Mammalia	Carnivora	Felidae	Panthera	leo		Panthera leo	(Linnaeus, 1758)	SPECIES	II			ADDITION	02/01/2017	t			[FAMILY listing Felidae spp.] For Panthera leo (African populations): a zero annual export quota is established for specimens of bones, bone pieces, bone products, claws, skeletons, skulls and teeth removed from the wild and traded for commercial purposes. Annual export quotas for trade in bones, bone pieces, bone products, claws, skeletons, skulls and teeth for commercial purposes, derived from …	Included in Felidae spp.	Incluida en Felidae spp.	Inscrit sous Felidae spp.
	Animalia	Chordata	Mammalia	Carnivora	Felidae	Panthera	leo		Panthera leo	(Linnaeus, 1758)	SPECIES	I			ADDITION	26/11/2019	t			Only the populations of India; all other populations are included in Appendix II.	Only the populations of India; all other populations are included in Appendix II.	Sólo las poblaciones de India; las demás poblaciones están incluidas en el Apéndice II.	Seulement les populations de l'Inde; toutes les autres populations sont inscrites à l'Annexe II.
	Animalia	Chordata	Mammalia	Carnivora	Felidae	Panthera	onca		Panthera onca	(Linnaeus, 1758)	SPECIES	I			ADDITION	01/07/1975	t
	Animalia	Chordata	Mammalia	Carnivora	Felidae	Panthera	pardus		Panthera pardus	(Linnaeus, 1758)	SPECIES	I			ADDITION	01/07/1975	t
	Animalia	Chordata	Mammalia	Carnivora	Felidae	Panthera	tigris		Panthera tigris	(Linnaeus, 1758)	SPECIES	I			ADDITION	01/07/1975	f				All subspecies except Panthera tigris altaica.	Todas las subespecies, excepto Panthera tigris altaica.	Toutes les sous-espèces sauf Panthera tigris altaica.
	Animalia	Chordata	Mammalia	Carnivora	Felidae	Panthera	tigris		Panthera tigris	(Linnaeus, 1758)	SPECIES	II			ADDITION	01/07/1975	f							Originally listed as Panthera tigris altaica, which was lumped into Panthera tigris in 2019, following taxonomic changes adopted at CoP18.
	Animalia	Chordata	Mammalia	Carnivora	Felidae	Panthera	tigris		Panthera tigris	(Linnaeus, 1758)	SPECIES	I			ADDITION	22/10/1987	t			Panthera tigris altaica was lumped into Panthera tigris in 2019, following taxonomic changes adopted at CoP18.	All subspecies.	Todas las subespecies.	Toutes les sous-espèces.	Panthera tigris altaica was lumped into Panthera tigris in 2019, following taxonomic changes adopted at CoP18.
	Animalia	Chordata	Mammalia	Carnivora	Felidae	Panthera	uncia		Panthera uncia	(Schreber, 1775)	SPECIES	I			ADDITION	01/07/1975	t							Originally listed as Uncia uncia, which became a synonym of Panthera uncia in 2019, following taxonomic changes adopted at CoP18.
	Animalia	Chordata	Mammalia	Carnivora	Felidae	Pardofelis	marmorata		Pardofelis marmorata	(Martin, 1837)	SPECIES	I			ADDITION	01/07/1975	t
	Animalia	Chordata	Mammalia	Carnivora	Felidae	Prionailurus	bengalensis	bengalensis	Prionailurus bengalensis bengalensis	(Kerr, 1792)	SUBSPECIES	I			ADDITION	01/07/1975	f
	Animalia	Chordata	Mammalia	Carnivora	Felidae	Prionailurus	bengalensis	bengalensis	Prionailurus bengalensis bengalensis	(Kerr, 1792)	SUBSPECIES	II			ADDITION	01/08/1985	f				Population of CN included in Felidae spp.	Poblaciones de CN incluida en Felidae spp.	Populations de CN inscrit sous Felidae spp.
	Animalia	Chordata	Mammalia	Carnivora	Felidae	Prionailurus	bengalensis	bengalensis	Prionailurus bengalensis bengalensis	(Kerr, 1792)	SUBSPECIES	I			ADDITION	01/08/1985	f				Except population of CN.	Excepto la población de CN.	Sauf la population de CN.
	Animalia	Chordata	Mammalia	Carnivora	Felidae	Prionailurus	bengalensis	bengalensis	Prionailurus bengalensis bengalensis	(Kerr, 1792)	SUBSPECIES	II	AT	Austria	RESERVATION	01/08/1985	f
	Animalia	Chordata	Mammalia	Carnivora	Felidae	Prionailurus	bengalensis	bengalensis	Prionailurus bengalensis bengalensis	(Kerr, 1792)	SUBSPECIES	II	AT	Austria	RESERVATION_WITHDRAWAL	06/01/1989	f
	Animalia	Chordata	Mammalia	Carnivora	Felidae	Prionailurus	bengalensis	bengalensis	Prionailurus bengalensis bengalensis	(Kerr, 1792)	SUBSPECIES	I			ADDITION	16/02/1995	t				Populations of BD, IN, TH.	Poblaciones de BD, IN, TH.	Populations de BD, IN, TH.
	Animalia	Chordata	Mammalia	Carnivora	Felidae	Prionailurus	bengalensis	bengalensis	Prionailurus bengalensis bengalensis	(Kerr, 1792)	SUBSPECIES	II			ADDITION	16/02/1995	t				All populations except those of BD, IN, TH.	Todas las poblaciones, excepto las de BD, IN, TH.	Toutes les populations sauf celles de BD, IN, TH.
	Animalia	Chordata	Mammalia	Carnivora	Felidae	Prionailurus	planiceps		Prionailurus planiceps	(Vigors & Horsfield , 1827)	SPECIES	I			ADDITION	01/07/1975	t
	Animalia	Chordata	Mammalia	Carnivora	Felidae	Prionailurus	rubiginosus		Prionailurus rubiginosus	(I. Geoffroy Saint-Hilaire, 1831)	SPECIES	II			ADDITION	04/02/1977	f				Except the species included in Appendix I. Specimens of the domesticated form are not subject to the provisions of the Convention.	Excepto las especies incluidas en el Apéndice I. Los especímenes de la forma domesticada no están sujetos a las disposiciones de la Convención.	Sauf les espèces inscrites à l'Annexe I. Les spécimens de la forme domestiquée ne sont pas soumis aux dispositions de la Convention.
	Animalia	Chordata	Mammalia	Carnivora	Felidae	Prionailurus	rubiginosus		Prionailurus rubiginosus	(I. Geoffroy Saint-Hilaire, 1831)	SPECIES	II			ADDITION	28/06/1979	t				Except the population of IN.	Excepto la población de IN.	Sauf la population de IN.
	Animalia	Chordata	Mammalia	Carnivora	Felidae	Prionailurus	rubiginosus		Prionailurus rubiginosus	(I. Geoffroy Saint-Hilaire, 1831)	SPECIES	I			ADDITION	28/06/1979	t				Population of IN.	Población de IN.	Population d'IN.
	Animalia	Chordata	Mammalia	Carnivora	Felidae	Prionailurus	rubiginosus		Prionailurus rubiginosus	(I. Geoffroy Saint-Hilaire, 1831)	SPECIES	I	CH	Switzerland	RESERVATION	28/06/1979	f
	Animalia	Chordata	Mammalia	Carnivora	Felidae	Prionailurus	rubiginosus		Prionailurus rubiginosus	(I. Geoffroy Saint-Hilaire, 1831)	SPECIES	I	CH	Switzerland	RESERVATION_WITHDRAWAL	12/06/2014	t
	Animalia	Chordata	Mammalia	Carnivora	Felidae	Puma	concolor		Puma concolor	(Linnaeus, 1771)	SPECIES	II			ADDITION	04/02/1977	f				Except the species included in Appendix I. Specimens of the domesticated form are not subject to the provisions of the Convention.	Excepto las especies incluidas en el Apéndice I. Los especímenes de la forma domesticada no están sujetos a las disposiciones de la Convención.	Sauf les espèces inscrites à l'Annexe I. Les spécimens de la forme domestiquée ne sont pas soumis aux dispositions de la Convention.
	Animalia	Chordata	Mammalia	Carnivora	Felidae	Puma	concolor		Puma concolor	(Linnaeus, 1771)	SPECIES	II			ADDITION	26/11/2019	t				Included in Felidae spp. except the populations of Costa Rica and Panama, which are included in Appendix I.	Incluida en Felidae spp. excepto las poblaciones de Costa Rica y Panama, que están incluidas en el Apéndice I	Inscrit sous Felidae spp. sauf les populations du Costa Rica et du Panama, qui sont inscrites à l'Annexe I.
	Animalia	Chordata	Mammalia	Carnivora	Felidae	Puma	concolor		Puma concolor	(Linnaeus, 1771)	SPECIES	I			ADDITION	26/11/2019	t			Only the populations of Costa Rica and Panama; all other populations are included in Appendix II	Only the populations of Costa Rica and Panama; all other populations are included in Appendix II	Sólo las poblaciones de Costa Rica y Panama; las demás poblaciones están incluidas en el Apéndice II	Seulement les populations du Costa Rica et du Panama ; toutes les autres populations sont inscrites à l'Annexe II
	Animalia	Chordata	Mammalia	Carnivora	Felidae	Puma	concolor	couguar	Puma concolor couguar	(Kerr, 1792)	SUBSPECIES	II			ADDITION	01/07/1975	f							Originally listed as Puma concolor azteca, Puma concolor mayensis and Puma concolor missoulensis, which were lumped into Puma concolor couguar in 2017, following taxonomic changes adopted at CoP17.
	Animalia	Chordata	Mammalia	Carnivora	Felidae	Puma	concolor	couguar	Puma concolor couguar	(Kerr, 1792)	SUBSPECIES	I			ADDITION	01/07/1975	f							Originally listed as Puma concolor coryi and Puma concolor couguar, which were lumped into Puma concolor couguar in 2017, following taxonomic changes adopted at CoP17.
	Animalia	Chordata	Mammalia	Carnivora	Felidae	Puma	concolor	couguar	Puma concolor couguar	(Kerr, 1792)	SUBSPECIES	I			ADDITION	01/07/1975	f							Puma concolor costaricensis
	Animalia	Chordata	Mammalia	Carnivora	Felidae	Puma	concolor	couguar	Puma concolor couguar	(Kerr, 1792)	SUBSPECIES	II	CA	Canada	RESERVATION	09/07/1975	f							Originally listed as Puma concolor missoulensis, which was lumped into Puma concolor couguar in 2017, following taxonomic changes adopted at CoP17.
	Animalia	Chordata	Mammalia	Carnivora	Felidae	Puma	concolor	couguar	Puma concolor couguar	(Kerr, 1792)	SUBSPECIES	I	CA	Canada	RESERVATION	09/07/1975	f
	Animalia	Chordata	Mammalia	Carnivora	Felidae	Puma	concolor	couguar	Puma concolor couguar	(Kerr, 1792)	SUBSPECIES	II			ADDITION	04/02/1977	f			Originally listed as Puma concolor azteca, Puma concolor mayensis and Puma concolor missoulensis, which were lumped into Puma concolor couguar in 2017, following taxonomic changes adopted at CoP17.	Included in Felidae spp.	Incluida en Felidae spp.	Inscrit sous Felidae spp.	Originally listed as Puma concolor azteca, Puma concolor mayensis and Puma concolor missoulensis, which were lumped into Puma concolor couguar in 2017, following taxonomic changes adopted at CoP17.
	Animalia	Chordata	Mammalia	Carnivora	Felidae	Puma	concolor	couguar	Puma concolor couguar	(Kerr, 1792)	SUBSPECIES	I	CA	Canada	RESERVATION_WITHDRAWAL	15/04/1977	f
	Animalia	Chordata	Mammalia	Carnivora	Felidae	Puma	concolor	couguar	Puma concolor couguar	(Kerr, 1792)	SUBSPECIES	II	CA	Canada	RESERVATION_WITHDRAWAL	15/04/1977	f							Originally listed as Puma concolor missoulensis, which was lumped into Puma concolor couguar in 2017, following taxonomic changes adopted at CoP17.
	Animalia	Chordata	Mammalia	Carnivora	Felidae	Puma	concolor	couguar	Puma concolor couguar	(Kerr, 1792)	SUBSPECIES	II			ADDITION	02/01/2017	f			Originally listed as Puma concolor azteca, Puma concolor coryi, Puma concolor couguar, Puma concolor mayensis and Puma concolor missoulensis, which were lumped into Puma concolor couguar in 2017, following taxonomic changes adopted at CoP17.	Included in Felidae spp.	Incluida en Felidae spp.	Inscrit sous Felidae spp.	Originally listed as Puma concolor azteca, Puma concolor coryi, Puma concolor couguar, Puma concolor mayensis and Puma concolor missoulensis, which were lumped into Puma concolor couguar in 2017, following taxonomic changes adopted at CoP17.
	Animalia	Chordata	Mammalia	Carnivora	Felidae	Puma	concolor	couguar	Puma concolor couguar	(Kerr, 1792)	SUBSPECIES	I			ADDITION	26/11/2019	t			Only the populations of Costa Rica and Panama; all other populations are included in Appendix II	Only the populations of Costa Rica and Panama; all other populations are included in Appendix II	Sólo las poblaciones de Costa Rica y Panama; las demás poblaciones están incluidas en el Apéndice II	Seulement les populations du Costa Rica et du Panama ; toutes les autres populations sont inscrites à l'Annexe II
	Animalia	Chordata	Mammalia	Carnivora	Herpestidae	Herpestes	edwardsi		Herpestes edwardsi	(E. Geoffroy Saint-Hilaire, 1818)	SPECIES	III	IN	India	ADDITION	16/03/1989	t
	Animalia	Chordata	Mammalia	Carnivora	Herpestidae	Herpestes	edwardsi		Herpestes edwardsi	(E. Geoffroy Saint-Hilaire, 1818)	SPECIES	III	IT	Italy	RESERVATION	16/03/1989	f
	Animalia	Chordata	Mammalia	Carnivora	Herpestidae	Herpestes	edwardsi		Herpestes edwardsi	(E. Geoffroy Saint-Hilaire, 1818)	SPECIES	III	DE	Germany	RESERVATION	16/03/1989	f
	Animalia	Chordata	Mammalia	Carnivora	Herpestidae	Herpestes	edwardsi		Herpestes edwardsi	(E. Geoffroy Saint-Hilaire, 1818)	SPECIES	III	DK	Denmark	RESERVATION	16/03/1989	f
	Animalia	Chordata	Mammalia	Carnivora	Herpestidae	Herpestes	edwardsi		Herpestes edwardsi	(E. Geoffroy Saint-Hilaire, 1818)	SPECIES	III	LU	Luxembourg	RESERVATION	30/03/1989	f
	Animalia	Chordata	Mammalia	Carnivora	Herpestidae	Herpestes	edwardsi		Herpestes edwardsi	(E. Geoffroy Saint-Hilaire, 1818)	SPECIES	III	GB	United Kingdom of Great Britain and Northern Ireland	RESERVATION	17/05/1989	f
	Animalia	Chordata	Mammalia	Carnivora	Herpestidae	Herpestes	edwardsi		Herpestes edwardsi	(E. Geoffroy Saint-Hilaire, 1818)	SPECIES	III	ES	Spain	RESERVATION	24/05/1989	f
	Animalia	Chordata	Mammalia	Carnivora	Herpestidae	Herpestes	edwardsi		Herpestes edwardsi	(E. Geoffroy Saint-Hilaire, 1818)	SPECIES	III	NL	Netherlands	RESERVATION	29/06/1989	f
	Animalia	Chordata	Mammalia	Carnivora	Herpestidae	Herpestes	edwardsi		Herpestes edwardsi	(E. Geoffroy Saint-Hilaire, 1818)	SPECIES	III	PT	Portugal	RESERVATION	28/07/1989	f
	Animalia	Chordata	Mammalia	Carnivora	Herpestidae	Herpestes	edwardsi		Herpestes edwardsi	(E. Geoffroy Saint-Hilaire, 1818)	SPECIES	III	DK	Denmark	RESERVATION_WITHDRAWAL	18/01/1990	f
	Animalia	Chordata	Mammalia	Carnivora	Herpestidae	Herpestes	edwardsi		Herpestes edwardsi	(E. Geoffroy Saint-Hilaire, 1818)	SPECIES	III	IT	Italy	RESERVATION_WITHDRAWAL	01/03/1990	f
	Animalia	Chordata	Mammalia	Carnivora	Herpestidae	Herpestes	edwardsi		Herpestes edwardsi	(E. Geoffroy Saint-Hilaire, 1818)	SPECIES	III	LU	Luxembourg	RESERVATION_WITHDRAWAL	18/04/1990	f
	Animalia	Chordata	Mammalia	Carnivora	Herpestidae	Herpestes	edwardsi		Herpestes edwardsi	(E. Geoffroy Saint-Hilaire, 1818)	SPECIES	III	DE	Germany	RESERVATION_WITHDRAWAL	23/04/1990	f
	Animalia	Chordata	Mammalia	Carnivora	Herpestidae	Herpestes	edwardsi		Herpestes edwardsi	(E. Geoffroy Saint-Hilaire, 1818)	SPECIES	III	GB	United Kingdom of Great Britain and Northern Ireland	RESERVATION_WITHDRAWAL	25/05/1990	f
	Animalia	Chordata	Mammalia	Carnivora	Herpestidae	Herpestes	edwardsi		Herpestes edwardsi	(E. Geoffroy Saint-Hilaire, 1818)	SPECIES	III	PT	Portugal	RESERVATION_WITHDRAWAL	03/08/1990	f
	Animalia	Chordata	Mammalia	Carnivora	Herpestidae	Herpestes	edwardsi		Herpestes edwardsi	(E. Geoffroy Saint-Hilaire, 1818)	SPECIES	III	ES	Spain	RESERVATION_WITHDRAWAL	23/10/1990	f
	Animalia	Chordata	Mammalia	Carnivora	Herpestidae	Herpestes	edwardsi		Herpestes edwardsi	(E. Geoffroy Saint-Hilaire, 1818)	SPECIES	III	NL	Netherlands	RESERVATION_WITHDRAWAL	11/01/1991	f
	Animalia	Chordata	Mammalia	Carnivora	Herpestidae	Herpestes	edwardsi		Herpestes edwardsi	(E. Geoffroy Saint-Hilaire, 1818)	SPECIES	III	PK	Pakistan	ADDITION	24/06/2014	t
	Animalia	Chordata	Mammalia	Carnivora	Herpestidae	Herpestes	fuscus		Herpestes fuscus	Waterhouse, 1838	SPECIES	III	IN	India	ADDITION	16/03/1989	t
	Animalia	Chordata	Mammalia	Carnivora	Herpestidae	Herpestes	fuscus		Herpestes fuscus	Waterhouse, 1838	SPECIES	III	DK	Denmark	RESERVATION	16/03/1989	f
	Animalia	Chordata	Mammalia	Carnivora	Herpestidae	Herpestes	fuscus		Herpestes fuscus	Waterhouse, 1838	SPECIES	III	IT	Italy	RESERVATION	16/03/1989	f
	Animalia	Chordata	Mammalia	Carnivora	Herpestidae	Herpestes	fuscus		Herpestes fuscus	Waterhouse, 1838	SPECIES	III	DE	Germany	RESERVATION	16/03/1989	f
	Animalia	Chordata	Mammalia	Carnivora	Herpestidae	Herpestes	fuscus		Herpestes fuscus	Waterhouse, 1838	SPECIES	III	LU	Luxembourg	RESERVATION	30/03/1989	f
	Animalia	Chordata	Mammalia	Carnivora	Herpestidae	Herpestes	fuscus		Herpestes fuscus	Waterhouse, 1838	SPECIES	III	GB	United Kingdom of Great Britain and Northern Ireland	RESERVATION	17/05/1989	f
	Animalia	Chordata	Mammalia	Carnivora	Herpestidae	Herpestes	fuscus		Herpestes fuscus	Waterhouse, 1838	SPECIES	III	ES	Spain	RESERVATION	24/05/1989	f
	Animalia	Chordata	Mammalia	Carnivora	Herpestidae	Herpestes	fuscus		Herpestes fuscus	Waterhouse, 1838	SPECIES	III	NL	Netherlands	RESERVATION	29/06/1989	f
	Animalia	Chordata	Mammalia	Carnivora	Herpestidae	Herpestes	fuscus		Herpestes fuscus	Waterhouse, 1838	SPECIES	III	PT	Portugal	RESERVATION	28/07/1989	f
	Animalia	Chordata	Mammalia	Carnivora	Herpestidae	Herpestes	fuscus		Herpestes fuscus	Waterhouse, 1838	SPECIES	III	DK	Denmark	RESERVATION_WITHDRAWAL	18/01/1990	f
	Animalia	Chordata	Mammalia	Carnivora	Herpestidae	Herpestes	fuscus		Herpestes fuscus	Waterhouse, 1838	SPECIES	III	IT	Italy	RESERVATION_WITHDRAWAL	01/03/1990	f
	Animalia	Chordata	Mammalia	Carnivora	Herpestidae	Herpestes	fuscus		Herpestes fuscus	Waterhouse, 1838	SPECIES	III	LU	Luxembourg	RESERVATION_WITHDRAWAL	18/04/1990	f
	Animalia	Chordata	Mammalia	Carnivora	Herpestidae	Herpestes	fuscus		Herpestes fuscus	Waterhouse, 1838	SPECIES	III	DE	Germany	RESERVATION_WITHDRAWAL	23/04/1990	f
	Animalia	Chordata	Mammalia	Carnivora	Herpestidae	Herpestes	fuscus		Herpestes fuscus	Waterhouse, 1838	SPECIES	III	GB	United Kingdom of Great Britain and Northern Ireland	RESERVATION_WITHDRAWAL	25/05/1990	f
	Animalia	Chordata	Mammalia	Carnivora	Herpestidae	Herpestes	fuscus		Herpestes fuscus	Waterhouse, 1838	SPECIES	III	PT	Portugal	RESERVATION_WITHDRAWAL	03/08/1990	f
	Animalia	Chordata	Mammalia	Carnivora	Herpestidae	Herpestes	fuscus		Herpestes fuscus	Waterhouse, 1838	SPECIES	III	ES	Spain	RESERVATION_WITHDRAWAL	23/10/1990	f
	Animalia	Chordata	Mammalia	Carnivora	Herpestidae	Herpestes	fuscus		Herpestes fuscus	Waterhouse, 1838	SPECIES	III	NL	Netherlands	RESERVATION_WITHDRAWAL	11/01/1991	f
	Animalia	Chordata	Mammalia	Carnivora	Herpestidae	Herpestes	javanicus		Herpestes javanicus	(É. Geoffroy Saint-Hilaire, 1818)	SPECIES	III	PK	Pakistan	ADDITION	24/06/2014	t
	Animalia	Chordata	Mammalia	Carnivora	Herpestidae	Herpestes	javanicus	auropunctatus	Herpestes javanicus auropunctatus	(Hodgson, 1836)	SUBSPECIES	III	IN	India	ADDITION	16/03/1989	t
	Animalia	Chordata	Mammalia	Carnivora	Herpestidae	Herpestes	javanicus	auropunctatus	Herpestes javanicus auropunctatus	(Hodgson, 1836)	SUBSPECIES	III	DK	Denmark	RESERVATION	16/03/1989	f
	Animalia	Chordata	Mammalia	Carnivora	Herpestidae	Herpestes	javanicus	auropunctatus	Herpestes javanicus auropunctatus	(Hodgson, 1836)	SUBSPECIES	III	IT	Italy	RESERVATION	16/03/1989	f
	Animalia	Chordata	Mammalia	Carnivora	Herpestidae	Herpestes	javanicus	auropunctatus	Herpestes javanicus auropunctatus	(Hodgson, 1836)	SUBSPECIES	III	DE	Germany	RESERVATION	16/03/1989	f
	Animalia	Chordata	Mammalia	Carnivora	Herpestidae	Herpestes	javanicus	auropunctatus	Herpestes javanicus auropunctatus	(Hodgson, 1836)	SUBSPECIES	III	LU	Luxembourg	RESERVATION	30/03/1989	f
	Animalia	Chordata	Mammalia	Carnivora	Herpestidae	Herpestes	javanicus	auropunctatus	Herpestes javanicus auropunctatus	(Hodgson, 1836)	SUBSPECIES	III	GB	United Kingdom of Great Britain and Northern Ireland	RESERVATION	17/05/1989	f
	Animalia	Chordata	Mammalia	Carnivora	Herpestidae	Herpestes	javanicus	auropunctatus	Herpestes javanicus auropunctatus	(Hodgson, 1836)	SUBSPECIES	III	ES	Spain	RESERVATION	24/05/1989	f
	Animalia	Chordata	Mammalia	Carnivora	Herpestidae	Herpestes	javanicus	auropunctatus	Herpestes javanicus auropunctatus	(Hodgson, 1836)	SUBSPECIES	III	NL	Netherlands	RESERVATION	29/06/1989	f
	Animalia	Chordata	Mammalia	Carnivora	Herpestidae	Herpestes	javanicus	auropunctatus	Herpestes javanicus auropunctatus	(Hodgson, 1836)	SUBSPECIES	III	PT	Portugal	RESERVATION	28/07/1989	f
	Animalia	Chordata	Mammalia	Carnivora	Herpestidae	Herpestes	javanicus	auropunctatus	Herpestes javanicus auropunctatus	(Hodgson, 1836)	SUBSPECIES	III	DK	Denmark	RESERVATION_WITHDRAWAL	18/01/1990	f
	Animalia	Chordata	Mammalia	Carnivora	Herpestidae	Herpestes	javanicus	auropunctatus	Herpestes javanicus auropunctatus	(Hodgson, 1836)	SUBSPECIES	III	IT	Italy	RESERVATION_WITHDRAWAL	01/03/1990	f
	Animalia	Chordata	Mammalia	Carnivora	Herpestidae	Herpestes	javanicus	auropunctatus	Herpestes javanicus auropunctatus	(Hodgson, 1836)	SUBSPECIES	III	LU	Luxembourg	RESERVATION_WITHDRAWAL	18/04/1990	f
	Animalia	Chordata	Mammalia	Carnivora	Herpestidae	Herpestes	javanicus	auropunctatus	Herpestes javanicus auropunctatus	(Hodgson, 1836)	SUBSPECIES	III	DE	Germany	RESERVATION_WITHDRAWAL	23/04/1990	f
	Animalia	Chordata	Mammalia	Carnivora	Herpestidae	Herpestes	javanicus	auropunctatus	Herpestes javanicus auropunctatus	(Hodgson, 1836)	SUBSPECIES	III	GB	United Kingdom of Great Britain and Northern Ireland	RESERVATION_WITHDRAWAL	25/05/1990	f
	Animalia	Chordata	Mammalia	Carnivora	Herpestidae	Herpestes	javanicus	auropunctatus	Herpestes javanicus auropunctatus	(Hodgson, 1836)	SUBSPECIES	III	PT	Portugal	RESERVATION_WITHDRAWAL	03/08/1990	f
	Animalia	Chordata	Mammalia	Carnivora	Herpestidae	Herpestes	javanicus	auropunctatus	Herpestes javanicus auropunctatus	(Hodgson, 1836)	SUBSPECIES	III	ES	Spain	RESERVATION_WITHDRAWAL	23/10/1990	f
	Animalia	Chordata	Mammalia	Carnivora	Herpestidae	Herpestes	javanicus	auropunctatus	Herpestes javanicus auropunctatus	(Hodgson, 1836)	SUBSPECIES	III	NL	Netherlands	RESERVATION_WITHDRAWAL	11/01/1991	f
	Animalia	Chordata	Mammalia	Carnivora	Herpestidae	Herpestes	smithii		Herpestes smithii	Gray, 1837	SPECIES	III	IN	India	ADDITION	16/03/1989	t
	Animalia	Chordata	Mammalia	Carnivora	Herpestidae	Herpestes	smithii		Herpestes smithii	Gray, 1837	SPECIES	III	DE	Germany	RESERVATION	16/03/1989	f
	Animalia	Chordata	Mammalia	Carnivora	Herpestidae	Herpestes	smithii		Herpestes smithii	Gray, 1837	SPECIES	III	DK	Denmark	RESERVATION	16/03/1989	f
	Animalia	Chordata	Mammalia	Carnivora	Herpestidae	Herpestes	smithii		Herpestes smithii	Gray, 1837	SPECIES	III	IT	Italy	RESERVATION	16/03/1989	f
	Animalia	Chordata	Mammalia	Carnivora	Herpestidae	Herpestes	smithii		Herpestes smithii	Gray, 1837	SPECIES	III	LU	Luxembourg	RESERVATION	30/03/1989	f
	Animalia	Chordata	Mammalia	Carnivora	Herpestidae	Herpestes	smithii		Herpestes smithii	Gray, 1837	SPECIES	III	GB	United Kingdom of Great Britain and Northern Ireland	RESERVATION	17/05/1989	f
	Animalia	Chordata	Mammalia	Carnivora	Herpestidae	Herpestes	smithii		Herpestes smithii	Gray, 1837	SPECIES	III	ES	Spain	RESERVATION	24/05/1989	f
	Animalia	Chordata	Mammalia	Carnivora	Herpestidae	Herpestes	smithii		Herpestes smithii	Gray, 1837	SPECIES	III	NL	Netherlands	RESERVATION	29/06/1989	f
	Animalia	Chordata	Mammalia	Carnivora	Herpestidae	Herpestes	smithii		Herpestes smithii	Gray, 1837	SPECIES	III	PT	Portugal	RESERVATION	28/07/1989	f
	Animalia	Chordata	Mammalia	Carnivora	Herpestidae	Herpestes	smithii		Herpestes smithii	Gray, 1837	SPECIES	III	DK	Denmark	RESERVATION_WITHDRAWAL	18/01/1990	f
	Animalia	Chordata	Mammalia	Carnivora	Herpestidae	Herpestes	smithii		Herpestes smithii	Gray, 1837	SPECIES	III	IT	Italy	RESERVATION_WITHDRAWAL	01/03/1990	f
	Animalia	Chordata	Mammalia	Carnivora	Herpestidae	Herpestes	smithii		Herpestes smithii	Gray, 1837	SPECIES	III	LU	Luxembourg	RESERVATION_WITHDRAWAL	18/04/1990	f
	Animalia	Chordata	Mammalia	Carnivora	Herpestidae	Herpestes	smithii		Herpestes smithii	Gray, 1837	SPECIES	III	DE	Germany	RESERVATION_WITHDRAWAL	23/04/1990	f
	Animalia	Chordata	Mammalia	Carnivora	Herpestidae	Herpestes	smithii		Herpestes smithii	Gray, 1837	SPECIES	III	GB	United Kingdom of Great Britain and Northern Ireland	RESERVATION_WITHDRAWAL	25/05/1990	f
	Animalia	Chordata	Mammalia	Carnivora	Herpestidae	Herpestes	smithii		Herpestes smithii	Gray, 1837	SPECIES	III	PT	Portugal	RESERVATION_WITHDRAWAL	03/08/1990	f
	Animalia	Chordata	Mammalia	Carnivora	Herpestidae	Herpestes	smithii		Herpestes smithii	Gray, 1837	SPECIES	III	ES	Spain	RESERVATION_WITHDRAWAL	23/10/1990	f
	Animalia	Chordata	Mammalia	Carnivora	Herpestidae	Herpestes	smithii		Herpestes smithii	Gray, 1837	SPECIES	III	NL	Netherlands	RESERVATION_WITHDRAWAL	11/01/1991	f
	Animalia	Chordata	Mammalia	Carnivora	Herpestidae	Herpestes	urva		Herpestes urva	(Hodgson, 1836)	SPECIES	III	IN	India	ADDITION	16/03/1989	t
	Animalia	Chordata	Mammalia	Carnivora	Herpestidae	Herpestes	urva		Herpestes urva	(Hodgson, 1836)	SPECIES	III	IT	Italy	RESERVATION	16/03/1989	f
	Animalia	Chordata	Mammalia	Carnivora	Herpestidae	Herpestes	urva		Herpestes urva	(Hodgson, 1836)	SPECIES	III	DK	Denmark	RESERVATION	16/03/1989	f
	Animalia	Chordata	Mammalia	Carnivora	Herpestidae	Herpestes	urva		Herpestes urva	(Hodgson, 1836)	SPECIES	III	DE	Germany	RESERVATION	16/03/1989	f
	Animalia	Chordata	Mammalia	Carnivora	Herpestidae	Herpestes	urva		Herpestes urva	(Hodgson, 1836)	SPECIES	III	LU	Luxembourg	RESERVATION	30/03/1989	f
	Animalia	Chordata	Mammalia	Carnivora	Herpestidae	Herpestes	urva		Herpestes urva	(Hodgson, 1836)	SPECIES	III	GB	United Kingdom of Great Britain and Northern Ireland	RESERVATION	17/05/1989	f
	Animalia	Chordata	Mammalia	Carnivora	Herpestidae	Herpestes	urva		Herpestes urva	(Hodgson, 1836)	SPECIES	III	ES	Spain	RESERVATION	24/05/1989	f
	Animalia	Chordata	Mammalia	Carnivora	Herpestidae	Herpestes	urva		Herpestes urva	(Hodgson, 1836)	SPECIES	III	NL	Netherlands	RESERVATION	29/06/1989	f
	Animalia	Chordata	Mammalia	Carnivora	Herpestidae	Herpestes	urva		Herpestes urva	(Hodgson, 1836)	SPECIES	III	PT	Portugal	RESERVATION	28/07/1989	f
	Animalia	Chordata	Mammalia	Carnivora	Herpestidae	Herpestes	urva		Herpestes urva	(Hodgson, 1836)	SPECIES	III	DK	Denmark	RESERVATION_WITHDRAWAL	18/01/1990	f
	Animalia	Chordata	Mammalia	Carnivora	Herpestidae	Herpestes	urva		Herpestes urva	(Hodgson, 1836)	SPECIES	III	IT	Italy	RESERVATION_WITHDRAWAL	01/03/1990	f
	Animalia	Chordata	Mammalia	Carnivora	Herpestidae	Herpestes	urva		Herpestes urva	(Hodgson, 1836)	SPECIES	III	LU	Luxembourg	RESERVATION_WITHDRAWAL	18/04/1990	f
	Animalia	Chordata	Mammalia	Carnivora	Herpestidae	Herpestes	urva		Herpestes urva	(Hodgson, 1836)	SPECIES	III	DE	Germany	RESERVATION_WITHDRAWAL	23/04/1990	f
	Animalia	Chordata	Mammalia	Carnivora	Herpestidae	Herpestes	urva		Herpestes urva	(Hodgson, 1836)	SPECIES	III	GB	United Kingdom of Great Britain and Northern Ireland	RESERVATION_WITHDRAWAL	25/05/1990	f
	Animalia	Chordata	Mammalia	Carnivora	Herpestidae	Herpestes	urva		Herpestes urva	(Hodgson, 1836)	SPECIES	III	PT	Portugal	RESERVATION_WITHDRAWAL	03/08/1990	f
	Animalia	Chordata	Mammalia	Carnivora	Herpestidae	Herpestes	urva		Herpestes urva	(Hodgson, 1836)	SPECIES	III	ES	Spain	RESERVATION_WITHDRAWAL	23/10/1990	f
	Animalia	Chordata	Mammalia	Carnivora	Herpestidae	Herpestes	urva		Herpestes urva	(Hodgson, 1836)	SPECIES	III	NL	Netherlands	RESERVATION_WITHDRAWAL	11/01/1991	f
	Animalia	Chordata	Mammalia	Carnivora	Herpestidae	Herpestes	vitticollis		Herpestes vitticollis	Bennett, 1835	SPECIES	III	IN	India	ADDITION	16/03/1989	t
	Animalia	Chordata	Mammalia	Carnivora	Herpestidae	Herpestes	vitticollis		Herpestes vitticollis	Bennett, 1835	SPECIES	III	IT	Italy	RESERVATION	16/03/1989	f
	Animalia	Chordata	Mammalia	Carnivora	Herpestidae	Herpestes	vitticollis		Herpestes vitticollis	Bennett, 1835	SPECIES	III	DK	Denmark	RESERVATION	16/03/1989	f
	Animalia	Chordata	Mammalia	Carnivora	Herpestidae	Herpestes	vitticollis		Herpestes vitticollis	Bennett, 1835	SPECIES	III	DE	Germany	RESERVATION	16/03/1989	f
	Animalia	Chordata	Mammalia	Carnivora	Herpestidae	Herpestes	vitticollis		Herpestes vitticollis	Bennett, 1835	SPECIES	III	LU	Luxembourg	RESERVATION	30/03/1989	f
	Animalia	Chordata	Mammalia	Carnivora	Herpestidae	Herpestes	vitticollis		Herpestes vitticollis	Bennett, 1835	SPECIES	III	GB	United Kingdom of Great Britain and Northern Ireland	RESERVATION	17/05/1989	f
	Animalia	Chordata	Mammalia	Carnivora	Herpestidae	Herpestes	vitticollis		Herpestes vitticollis	Bennett, 1835	SPECIES	III	ES	Spain	RESERVATION	24/05/1989	f
	Animalia	Chordata	Mammalia	Carnivora	Herpestidae	Herpestes	vitticollis		Herpestes vitticollis	Bennett, 1835	SPECIES	III	NL	Netherlands	RESERVATION	29/06/1989	f
	Animalia	Chordata	Mammalia	Carnivora	Herpestidae	Herpestes	vitticollis		Herpestes vitticollis	Bennett, 1835	SPECIES	III	PT	Portugal	RESERVATION	28/07/1989	f
	Animalia	Chordata	Mammalia	Carnivora	Herpestidae	Herpestes	vitticollis		Herpestes vitticollis	Bennett, 1835	SPECIES	III	DK	Denmark	RESERVATION_WITHDRAWAL	18/01/1990	f
	Animalia	Chordata	Mammalia	Carnivora	Herpestidae	Herpestes	vitticollis		Herpestes vitticollis	Bennett, 1835	SPECIES	III	IT	Italy	RESERVATION_WITHDRAWAL	01/03/1990	f
	Animalia	Chordata	Mammalia	Carnivora	Herpestidae	Herpestes	vitticollis		Herpestes vitticollis	Bennett, 1835	SPECIES	III	LU	Luxembourg	RESERVATION_WITHDRAWAL	18/04/1990	f
	Animalia	Chordata	Mammalia	Carnivora	Herpestidae	Herpestes	vitticollis		Herpestes vitticollis	Bennett, 1835	SPECIES	III	DE	Germany	RESERVATION_WITHDRAWAL	23/04/1990	f
	Animalia	Chordata	Mammalia	Carnivora	Herpestidae	Herpestes	vitticollis		Herpestes vitticollis	Bennett, 1835	SPECIES	III	GB	United Kingdom of Great Britain and Northern Ireland	RESERVATION_WITHDRAWAL	25/05/1990	f
	Animalia	Chordata	Mammalia	Carnivora	Herpestidae	Herpestes	vitticollis		Herpestes vitticollis	Bennett, 1835	SPECIES	III	PT	Portugal	RESERVATION_WITHDRAWAL	03/08/1990	f
	Animalia	Chordata	Mammalia	Carnivora	Herpestidae	Herpestes	vitticollis		Herpestes vitticollis	Bennett, 1835	SPECIES	III	ES	Spain	RESERVATION_WITHDRAWAL	23/10/1990	f
	Animalia	Chordata	Mammalia	Carnivora	Herpestidae	Herpestes	vitticollis		Herpestes vitticollis	Bennett, 1835	SPECIES	III	NL	Netherlands	RESERVATION_WITHDRAWAL	11/01/1991	f
	Animalia	Chordata	Mammalia	Carnivora	Hyaenidae	Hyaena	brunnea		Hyaena brunnea	Thunberg, 1820	SPECIES	I			ADDITION	01/07/1975	f
	Animalia	Chordata	Mammalia	Carnivora	Hyaenidae	Hyaena	brunnea		Hyaena brunnea	Thunberg, 1820	SPECIES	II			ADDITION	16/02/1995	f
	Animalia	Chordata	Mammalia	Carnivora	Hyaenidae	Hyaena	brunnea		Hyaena brunnea	Thunberg, 1820	SPECIES	II			DELETION	19/07/2000	t
	Animalia	Chordata	Mammalia	Carnivora	Hyaenidae	Hyaena	hyaena		Hyaena hyaena	(Linnaeus, 1758)	SPECIES	III	TN	Tunisia	ADDITION	22/04/1976	f
	Animalia	Chordata	Mammalia	Carnivora	Hyaenidae	Hyaena	hyaena		Hyaena hyaena	(Linnaeus, 1758)	SPECIES	III	TN	Tunisia	DELETION	01/07/1977	t
	Animalia	Chordata	Mammalia	Carnivora	Hyaenidae	Hyaena	hyaena		Hyaena hyaena	(Linnaeus, 1758)	SPECIES	III	PK	Pakistan	ADDITION	24/06/2014	t
	Animalia	Chordata	Mammalia	Carnivora	Hyaenidae	Proteles	cristata		Proteles cristata	(Sparrman, 1783)	SPECIES	III	BW	Botswana	ADDITION	24/04/1978	t
	Animalia	Chordata	Mammalia	Carnivora	Mephitidae	Conepatus	humboldtii		Conepatus humboldtii	Gray, 1837	SPECIES	II			ADDITION	28/06/1979	t				Includes Conepatus castaneus.	Incluye Conepatus castaneus.	Inclut Conepatus castaneus.
	Animalia	Chordata	Mammalia	Carnivora	Mustelidae				Lutrinae	Bonaparte, 1838	SUBFAMILY	II			ADDITION	04/02/1977	t
	Animalia	Chordata	Mammalia	Carnivora	Mustelidae	Aonyx	capensis		Aonyx capensis	(Schinz, 1821)	SPECIES	III	GH	Ghana	ADDITION	01/07/1975	f
	Animalia	Chordata	Mammalia	Carnivora	Mustelidae	Aonyx	capensis		Aonyx capensis	(Schinz, 1821)	SPECIES	II			ADDITION	04/02/1977	f				Included in Lutrinae spp.	Incluida en Lutrinae spp.	Inscrit sous Lutrinae spp.
	Animalia	Chordata	Mammalia	Carnivora	Mustelidae	Aonyx	capensis		Aonyx capensis	(Schinz, 1821)	SPECIES	II			ADDITION	01/08/1985	t				Except A. c. microdon (populations of CM and NG)	Excepto A. c. microdon (la población de CM y NG)	Sauf A. c. microdon (la populations de CM et NG)
	Animalia	Chordata	Mammalia	Carnivora	Mustelidae	Aonyx	capensis	microdon	Aonyx capensis microdon		SUBSPECIES	III	GH	Ghana	ADDITION	01/07/1975	f
	Animalia	Chordata	Mammalia	Carnivora	Mustelidae	Aonyx	capensis	microdon	Aonyx capensis microdon		SUBSPECIES	II			ADDITION	04/02/1977	f
	Animalia	Chordata	Mammalia	Carnivora	Mustelidae	Aonyx	capensis	microdon	Aonyx capensis microdon		SUBSPECIES	II			ADDITION	01/08/1985	t				Except A. c. microdon (populations of CM and NG)	Excepto A. c. microdon (la población de CM y NG)	Sauf A. c. microdon (la populations de CM et NG)
	Animalia	Chordata	Mammalia	Carnivora	Mustelidae	Aonyx	capensis	microdon	Aonyx capensis microdon		SUBSPECIES	I			ADDITION	01/08/1985	t				Populations of CM, NG.	Poblaciones de CM, NG.	Populations de CM, NG.
	Animalia	Chordata	Mammalia	Carnivora	Mustelidae	Aonyx	cinerea		Aonyx cinerea	(Illiger, 1815)	SPECIES	II			ADDITION	04/02/1977	f
	Animalia	Chordata	Mammalia	Carnivora	Mustelidae	Aonyx	cinerea		Aonyx cinerea	(Illiger, 1815)	SPECIES	I			ADDITION	26/11/2019	t
	Animalia	Chordata	Mammalia	Carnivora	Mustelidae	Enhydra	lutris	nereis	Enhydra lutris nereis	(Merriam, 1904)	SUBSPECIES	I			ADDITION	01/07/1975	t
	Animalia	Chordata	Mammalia	Carnivora	Mustelidae	Lontra	felina		Lontra felina	(Molina, 1782)	SPECIES	I			ADDITION	01/07/1975	t
	Animalia	Chordata	Mammalia	Carnivora	Mustelidae	Lontra	longicaudis		Lontra longicaudis	(Olfers, 1818)	SPECIES	I			ADDITION	01/07/1975	t
	Animalia	Chordata	Mammalia	Carnivora	Mustelidae	Lontra	provocax		Lontra provocax	(Thomas, 1908)	SPECIES	I			ADDITION	01/07/1975	t
	Animalia	Chordata	Mammalia	Carnivora	Mustelidae	Lutra	lutra		Lutra lutra	(Linnaeus, 1758)	SPECIES	III	TN	Tunisia	ADDITION	22/04/1976	f
	Animalia	Chordata	Mammalia	Carnivora	Mustelidae	Lutra	lutra		Lutra lutra	(Linnaeus, 1758)	SPECIES	I			ADDITION	04/02/1977	t
	Animalia	Chordata	Mammalia	Carnivora	Mustelidae	Lutra	lutra		Lutra lutra	(Linnaeus, 1758)	SPECIES	I	RU	Russian Federation	RESERVATION	04/02/1977	f				Original reservation as USSR.	Reserva original de la URSS.	Reserve formulée à l'origine par l'URSS.
	Animalia	Chordata	Mammalia	Carnivora	Mustelidae	Lutra	lutra		Lutra lutra	(Linnaeus, 1758)	SPECIES	I	RU	Russian Federation	RESERVATION_WITHDRAWAL	20/07/1999	f				Original reservation as USSR.	Reserva original de la URSS.	Reserve formulée à l'origine par l'URSS.
	Animalia	Chordata	Mammalia	Carnivora	Mustelidae	Lutra	nippon		Lutra nippon	Imaizumi & Yoshiyuki, 1989	SPECIES	I			ADDITION	04/02/1977	t				Formerly included in Lutra lutra.	Anteriormente incluida en Lutra lutra.	Précédemment inscrit sous Lutra lutra.
	Animalia	Chordata	Mammalia	Carnivora	Mustelidae	Lutrogale	perspicillata		Lutrogale perspicillata	(I. Geoffroy Saint-Hilaire, 1826)	SPECIES	II			ADDITION	04/02/1977	f
	Animalia	Chordata	Mammalia	Carnivora	Mustelidae	Lutrogale	perspicillata		Lutrogale perspicillata	(I. Geoffroy Saint-Hilaire, 1826)	SPECIES	I			ADDITION	26/11/2019	t
	Animalia	Chordata	Mammalia	Carnivora	Mustelidae	Pteronura	brasiliensis		Pteronura brasiliensis	(Gmelin, 1788)	SPECIES	I			ADDITION	01/07/1975	t
	Animalia	Chordata	Mammalia	Carnivora	Mustelidae	Eira	barbara		Eira barbara	(Linnaeus, 1758)	SPECIES	III	HN	Honduras	ADDITION	13/04/1987	t
	Animalia	Chordata	Mammalia	Carnivora	Mustelidae	Eira	barbara		Eira barbara	(Linnaeus, 1758)	SPECIES	III	AT	Austria	RESERVATION	13/04/1987	f
	Animalia	Chordata	Mammalia	Carnivora	Mustelidae	Eira	barbara		Eira barbara	(Linnaeus, 1758)	SPECIES	III	AT	Austria	RESERVATION_WITHDRAWAL	26/09/1990	f
	Animalia	Chordata	Mammalia	Carnivora	Mustelidae	Galictis	vittata		Galictis vittata	(Schreber, 1776)	SPECIES	III	CR	Costa Rica	ADDITION	28/10/1976	f				Includes Galictis allamandi.	Incluye Galictis allamandi.	Inclut Galictis allamandi.
	Animalia	Chordata	Mammalia	Carnivora	Mustelidae	Galictis	vittata		Galictis vittata	(Schreber, 1776)	SPECIES	III	DK	Denmark	RESERVATION	24/10/1977	f
	Animalia	Chordata	Mammalia	Carnivora	Mustelidae	Galictis	vittata		Galictis vittata	(Schreber, 1776)	SPECIES	III	DK	Denmark	RESERVATION_WITHDRAWAL	01/01/1984	f
	Animalia	Chordata	Mammalia	Carnivora	Mustelidae	Galictis	vittata		Galictis vittata	(Schreber, 1776)	SPECIES	III	CR	Costa Rica	DELETION	26/11/2019	f				Includes Galictis allamandi.	Incluye Galictis allamandi.	Inclut Galictis allamandi.
	Animalia	Chordata	Mammalia	Carnivora	Mustelidae	Ictonyx	libyca		Ictonyx libyca	(Hemprich & Ehrenberg, 1833)	SPECIES	III	TN	Tunisia	ADDITION	22/04/1976	f
	Animalia	Chordata	Mammalia	Carnivora	Mustelidae	Ictonyx	libyca		Ictonyx libyca	(Hemprich & Ehrenberg, 1833)	SPECIES	III	TN	Tunisia	DELETION	01/07/1977	t
	Animalia	Chordata	Mammalia	Carnivora	Mustelidae	Ictonyx	striatus		Ictonyx striatus	(Perry, 1810)	SPECIES	III	TN	Tunisia	ADDITION	22/04/1976	f
	Animalia	Chordata	Mammalia	Carnivora	Mustelidae	Ictonyx	striatus		Ictonyx striatus	(Perry, 1810)	SPECIES	III	TN	Tunisia	DELETION	01/07/1977	t
	Animalia	Chordata	Mammalia	Carnivora	Mustelidae	Martes	americana	atrata	Martes americana atrata	Bangs, 1897	SUBSPECIES	II			ADDITION	01/07/1975	f
	Animalia	Chordata	Mammalia	Carnivora	Mustelidae	Martes	americana	atrata	Martes americana atrata	Bangs, 1897	SUBSPECIES	II	CA	Canada	RESERVATION	09/07/1975	f
	Animalia	Chordata	Mammalia	Carnivora	Mustelidae	Martes	americana	atrata	Martes americana atrata	Bangs, 1897	SUBSPECIES	II	CA	Canada	RESERVATION_WITHDRAWAL	04/02/1977	f				Reservation withdrawn as species removed from appendices.	Reserva retirada, ya que la especie se ha suprimido de los Apéndices.	Réserve retirée du fait du retrait de l'espèce des annexes.
	Animalia	Chordata	Mammalia	Carnivora	Mustelidae	Martes	americana	atrata	Martes americana atrata	Bangs, 1897	SUBSPECIES	II			DELETION	04/02/1977	t
	Animalia	Chordata	Mammalia	Carnivora	Mustelidae	Martes	flavigula		Martes flavigula	(Boddaert, 1785)	SPECIES	III	IN	India	ADDITION	16/03/1989	t
	Animalia	Chordata	Mammalia	Carnivora	Mustelidae	Martes	flavigula		Martes flavigula	(Boddaert, 1785)	SPECIES	III	IT	Italy	RESERVATION	16/03/1989	f
	Animalia	Chordata	Mammalia	Carnivora	Mustelidae	Martes	flavigula		Martes flavigula	(Boddaert, 1785)	SPECIES	III	DE	Germany	RESERVATION	16/03/1989	f
	Animalia	Chordata	Mammalia	Carnivora	Mustelidae	Martes	flavigula		Martes flavigula	(Boddaert, 1785)	SPECIES	III	DK	Denmark	RESERVATION	16/03/1989	f
	Animalia	Chordata	Mammalia	Carnivora	Mustelidae	Martes	flavigula		Martes flavigula	(Boddaert, 1785)	SPECIES	III	LU	Luxembourg	RESERVATION	30/03/1989	f
	Animalia	Chordata	Mammalia	Carnivora	Mustelidae	Martes	flavigula		Martes flavigula	(Boddaert, 1785)	SPECIES	III	GB	United Kingdom of Great Britain and Northern Ireland	RESERVATION	17/05/1989	f
	Animalia	Chordata	Mammalia	Carnivora	Mustelidae	Martes	flavigula		Martes flavigula	(Boddaert, 1785)	SPECIES	III	ES	Spain	RESERVATION	24/05/1989	f
	Animalia	Chordata	Mammalia	Carnivora	Mustelidae	Martes	flavigula		Martes flavigula	(Boddaert, 1785)	SPECIES	III	NL	Netherlands	RESERVATION	29/06/1989	f
	Animalia	Chordata	Mammalia	Carnivora	Mustelidae	Martes	flavigula		Martes flavigula	(Boddaert, 1785)	SPECIES	III	CA	Canada	RESERVATION	26/07/1989	f
	Animalia	Chordata	Mammalia	Carnivora	Mustelidae	Martes	flavigula		Martes flavigula	(Boddaert, 1785)	SPECIES	III	PT	Portugal	RESERVATION	28/07/1989	f
	Animalia	Chordata	Mammalia	Carnivora	Mustelidae	Martes	flavigula		Martes flavigula	(Boddaert, 1785)	SPECIES	III	DK	Denmark	RESERVATION_WITHDRAWAL	18/01/1990	f
	Animalia	Chordata	Mammalia	Carnivora	Mustelidae	Martes	flavigula		Martes flavigula	(Boddaert, 1785)	SPECIES	III	IT	Italy	RESERVATION_WITHDRAWAL	01/03/1990	f
	Animalia	Chordata	Mammalia	Carnivora	Mustelidae	Martes	flavigula		Martes flavigula	(Boddaert, 1785)	SPECIES	III	LU	Luxembourg	RESERVATION_WITHDRAWAL	18/04/1990	f
	Animalia	Chordata	Mammalia	Carnivora	Mustelidae	Martes	flavigula		Martes flavigula	(Boddaert, 1785)	SPECIES	III	DE	Germany	RESERVATION_WITHDRAWAL	23/04/1990	f
	Animalia	Chordata	Mammalia	Carnivora	Mustelidae	Martes	flavigula		Martes flavigula	(Boddaert, 1785)	SPECIES	III	GB	United Kingdom of Great Britain and Northern Ireland	RESERVATION_WITHDRAWAL	25/05/1990	f
	Animalia	Chordata	Mammalia	Carnivora	Mustelidae	Martes	flavigula		Martes flavigula	(Boddaert, 1785)	SPECIES	III	PT	Portugal	RESERVATION_WITHDRAWAL	03/08/1990	f
	Animalia	Chordata	Mammalia	Carnivora	Mustelidae	Martes	flavigula		Martes flavigula	(Boddaert, 1785)	SPECIES	III	ES	Spain	RESERVATION_WITHDRAWAL	23/10/1990	f
	Animalia	Chordata	Mammalia	Carnivora	Mustelidae	Martes	flavigula		Martes flavigula	(Boddaert, 1785)	SPECIES	III	NL	Netherlands	RESERVATION_WITHDRAWAL	11/01/1991	f
	Animalia	Chordata	Mammalia	Carnivora	Mustelidae	Martes	flavigula		Martes flavigula	(Boddaert, 1785)	SPECIES	III	CA	Canada	RESERVATION_WITHDRAWAL	29/07/1992	f
	Animalia	Chordata	Mammalia	Carnivora	Mustelidae	Martes	foina	intermedia	Martes foina intermedia	Severtzov, 1873	SUBSPECIES	III	IN	India	ADDITION	16/03/1989	t
	Animalia	Chordata	Mammalia	Carnivora	Mustelidae	Martes	foina	intermedia	Martes foina intermedia	Severtzov, 1873	SUBSPECIES	III	DK	Denmark	RESERVATION	16/03/1989	f
	Animalia	Chordata	Mammalia	Carnivora	Mustelidae	Martes	foina	intermedia	Martes foina intermedia	Severtzov, 1873	SUBSPECIES	III	IT	Italy	RESERVATION	16/03/1989	f
	Animalia	Chordata	Mammalia	Carnivora	Mustelidae	Martes	foina	intermedia	Martes foina intermedia	Severtzov, 1873	SUBSPECIES	III	DE	Germany	RESERVATION	16/03/1989	f
	Animalia	Chordata	Mammalia	Carnivora	Mustelidae	Martes	foina	intermedia	Martes foina intermedia	Severtzov, 1873	SUBSPECIES	III	CH	Switzerland	RESERVATION	21/03/1989	t
	Animalia	Chordata	Mammalia	Carnivora	Mustelidae	Martes	foina	intermedia	Martes foina intermedia	Severtzov, 1873	SUBSPECIES	III	LI	Liechtenstein	RESERVATION	21/03/1989	t
	Animalia	Chordata	Mammalia	Carnivora	Mustelidae	Martes	foina	intermedia	Martes foina intermedia	Severtzov, 1873	SUBSPECIES	III	LU	Luxembourg	RESERVATION	30/03/1989	f
	Animalia	Chordata	Mammalia	Carnivora	Mustelidae	Martes	foina	intermedia	Martes foina intermedia	Severtzov, 1873	SUBSPECIES	III	GB	United Kingdom of Great Britain and Northern Ireland	RESERVATION	17/05/1989	f
	Animalia	Chordata	Mammalia	Carnivora	Mustelidae	Martes	foina	intermedia	Martes foina intermedia	Severtzov, 1873	SUBSPECIES	III	ES	Spain	RESERVATION	24/05/1989	f
	Animalia	Chordata	Mammalia	Carnivora	Mustelidae	Martes	foina	intermedia	Martes foina intermedia	Severtzov, 1873	SUBSPECIES	III	NL	Netherlands	RESERVATION	29/06/1989	f
	Animalia	Chordata	Mammalia	Carnivora	Mustelidae	Martes	foina	intermedia	Martes foina intermedia	Severtzov, 1873	SUBSPECIES	III	CA	Canada	RESERVATION	26/07/1989	f
	Animalia	Chordata	Mammalia	Carnivora	Mustelidae	Martes	foina	intermedia	Martes foina intermedia	Severtzov, 1873	SUBSPECIES	III	PT	Portugal	RESERVATION	28/07/1989	f
	Animalia	Chordata	Mammalia	Carnivora	Mustelidae	Martes	foina	intermedia	Martes foina intermedia	Severtzov, 1873	SUBSPECIES	III	DK	Denmark	RESERVATION_WITHDRAWAL	18/01/1990	f
	Animalia	Chordata	Mammalia	Carnivora	Mustelidae	Martes	foina	intermedia	Martes foina intermedia	Severtzov, 1873	SUBSPECIES	III	IT	Italy	RESERVATION_WITHDRAWAL	01/03/1990	f
	Animalia	Chordata	Mammalia	Carnivora	Mustelidae	Martes	foina	intermedia	Martes foina intermedia	Severtzov, 1873	SUBSPECIES	III	LU	Luxembourg	RESERVATION_WITHDRAWAL	18/04/1990	f
	Animalia	Chordata	Mammalia	Carnivora	Mustelidae	Martes	foina	intermedia	Martes foina intermedia	Severtzov, 1873	SUBSPECIES	III	DE	Germany	RESERVATION_WITHDRAWAL	23/04/1990	f
	Animalia	Chordata	Mammalia	Carnivora	Mustelidae	Martes	foina	intermedia	Martes foina intermedia	Severtzov, 1873	SUBSPECIES	III	GB	United Kingdom of Great Britain and Northern Ireland	RESERVATION_WITHDRAWAL	25/05/1990	f
	Animalia	Chordata	Mammalia	Carnivora	Mustelidae	Martes	foina	intermedia	Martes foina intermedia	Severtzov, 1873	SUBSPECIES	III	PT	Portugal	RESERVATION_WITHDRAWAL	03/08/1990	f
	Animalia	Chordata	Mammalia	Carnivora	Mustelidae	Martes	foina	intermedia	Martes foina intermedia	Severtzov, 1873	SUBSPECIES	III	ES	Spain	RESERVATION_WITHDRAWAL	23/10/1990	f
	Animalia	Chordata	Mammalia	Carnivora	Mustelidae	Martes	foina	intermedia	Martes foina intermedia	Severtzov, 1873	SUBSPECIES	III	NL	Netherlands	RESERVATION_WITHDRAWAL	11/01/1991	f
	Animalia	Chordata	Mammalia	Carnivora	Mustelidae	Martes	foina	intermedia	Martes foina intermedia	Severtzov, 1873	SUBSPECIES	III	CA	Canada	RESERVATION_WITHDRAWAL	29/07/1992	f
	Animalia	Chordata	Mammalia	Carnivora	Mustelidae	Martes	foina	intermedia	Martes foina intermedia	Severtzov, 1873	SUBSPECIES	III	MK	North Macedonia	RESERVATION	02/10/2000	t
	Animalia	Chordata	Mammalia	Carnivora	Mustelidae	Martes	gwatkinsii		Martes gwatkinsii	Horsfield, 1851	SPECIES	III	IN	India	ADDITION	16/03/1989	t				Formerly included in Martes flavigula.	Anteriormente incluida en Martes flavigula.	Précédemment inscrit sous Martes flavigula.
	Animalia	Chordata	Mammalia	Carnivora	Mustelidae	Mellivora	capensis		Mellivora capensis	(Schreber, 1776)	SPECIES	III	GH	Ghana	ADDITION	26/02/1976	f
	Animalia	Chordata	Mammalia	Carnivora	Mustelidae	Mellivora	capensis		Mellivora capensis	(Schreber, 1776)	SPECIES	III	DK	Denmark	RESERVATION	24/10/1977	f
	Animalia	Chordata	Mammalia	Carnivora	Mustelidae	Mellivora	capensis		Mellivora capensis	(Schreber, 1776)	SPECIES	III	BW	Botswana	ADDITION	24/04/1978	t
	Animalia	Chordata	Mammalia	Carnivora	Mustelidae	Mellivora	capensis		Mellivora capensis	(Schreber, 1776)	SPECIES	III	DK	Denmark	RESERVATION_WITHDRAWAL	01/01/1984	f
	Animalia	Chordata	Mammalia	Carnivora	Mustelidae	Mellivora	capensis		Mellivora capensis	(Schreber, 1776)	SPECIES	III	GH	Ghana	DELETION	04/03/2007	t
	Animalia	Chordata	Mammalia	Carnivora	Mustelidae	Mustela	altaica		Mustela altaica	Pallas, 1811	SPECIES	III	IN	India	ADDITION	16/03/1989	t
	Animalia	Chordata	Mammalia	Carnivora	Mustelidae	Mustela	altaica		Mustela altaica	Pallas, 1811	SPECIES	III	DE	Germany	RESERVATION	16/03/1989	f
	Animalia	Chordata	Mammalia	Carnivora	Mustelidae	Mustela	altaica		Mustela altaica	Pallas, 1811	SPECIES	III	IT	Italy	RESERVATION	16/03/1989	f
	Animalia	Chordata	Mammalia	Carnivora	Mustelidae	Mustela	altaica		Mustela altaica	Pallas, 1811	SPECIES	III	DK	Denmark	RESERVATION	16/03/1989	f
	Animalia	Chordata	Mammalia	Carnivora	Mustelidae	Mustela	altaica		Mustela altaica	Pallas, 1811	SPECIES	III	CH	Switzerland	RESERVATION	21/03/1989	t
	Animalia	Chordata	Mammalia	Carnivora	Mustelidae	Mustela	altaica		Mustela altaica	Pallas, 1811	SPECIES	III	LI	Liechtenstein	RESERVATION	21/03/1989	t
	Animalia	Chordata	Mammalia	Carnivora	Mustelidae	Mustela	altaica		Mustela altaica	Pallas, 1811	SPECIES	III	LU	Luxembourg	RESERVATION	30/03/1989	f
	Animalia	Chordata	Mammalia	Carnivora	Mustelidae	Mustela	altaica		Mustela altaica	Pallas, 1811	SPECIES	III	GB	United Kingdom of Great Britain and Northern Ireland	RESERVATION	17/05/1989	f
	Animalia	Chordata	Mammalia	Carnivora	Mustelidae	Mustela	altaica		Mustela altaica	Pallas, 1811	SPECIES	III	ES	Spain	RESERVATION	24/05/1989	f
	Animalia	Chordata	Mammalia	Carnivora	Mustelidae	Mustela	altaica		Mustela altaica	Pallas, 1811	SPECIES	III	NL	Netherlands	RESERVATION	29/06/1989	f
	Animalia	Chordata	Mammalia	Carnivora	Mustelidae	Mustela	altaica		Mustela altaica	Pallas, 1811	SPECIES	III	CA	Canada	RESERVATION	26/07/1989	f
	Animalia	Chordata	Mammalia	Carnivora	Mustelidae	Mustela	altaica		Mustela altaica	Pallas, 1811	SPECIES	III	PT	Portugal	RESERVATION	28/07/1989	f
	Animalia	Chordata	Mammalia	Carnivora	Mustelidae	Mustela	altaica		Mustela altaica	Pallas, 1811	SPECIES	III	DK	Denmark	RESERVATION_WITHDRAWAL	18/01/1990	f
	Animalia	Chordata	Mammalia	Carnivora	Mustelidae	Mustela	altaica		Mustela altaica	Pallas, 1811	SPECIES	III	IT	Italy	RESERVATION_WITHDRAWAL	01/03/1990	f
	Animalia	Chordata	Mammalia	Carnivora	Mustelidae	Mustela	altaica		Mustela altaica	Pallas, 1811	SPECIES	III	LU	Luxembourg	RESERVATION_WITHDRAWAL	18/04/1990	f
	Animalia	Chordata	Mammalia	Carnivora	Mustelidae	Mustela	altaica		Mustela altaica	Pallas, 1811	SPECIES	III	DE	Germany	RESERVATION_WITHDRAWAL	23/04/1990	f
	Animalia	Chordata	Mammalia	Carnivora	Mustelidae	Mustela	altaica		Mustela altaica	Pallas, 1811	SPECIES	III	GB	United Kingdom of Great Britain and Northern Ireland	RESERVATION_WITHDRAWAL	25/05/1990	f
	Animalia	Chordata	Mammalia	Carnivora	Mustelidae	Mustela	altaica		Mustela altaica	Pallas, 1811	SPECIES	III	PT	Portugal	RESERVATION_WITHDRAWAL	03/08/1990	f
	Animalia	Chordata	Mammalia	Carnivora	Mustelidae	Mustela	altaica		Mustela altaica	Pallas, 1811	SPECIES	III	ES	Spain	RESERVATION_WITHDRAWAL	23/10/1990	f
	Animalia	Chordata	Mammalia	Carnivora	Mustelidae	Mustela	altaica		Mustela altaica	Pallas, 1811	SPECIES	III	NL	Netherlands	RESERVATION_WITHDRAWAL	11/01/1991	f
	Animalia	Chordata	Mammalia	Carnivora	Mustelidae	Mustela	altaica		Mustela altaica	Pallas, 1811	SPECIES	III	CA	Canada	RESERVATION_WITHDRAWAL	29/07/1992	f
	Animalia	Chordata	Mammalia	Carnivora	Mustelidae	Mustela	altaica		Mustela altaica	Pallas, 1811	SPECIES	III	NL	Netherlands	RESERVATION	18/07/2000	t
	Animalia	Chordata	Mammalia	Carnivora	Mustelidae	Mustela	altaica		Mustela altaica	Pallas, 1811	SPECIES	III	GB	United Kingdom of Great Britain and Northern Ireland	RESERVATION	11/08/2000	t
	Animalia	Chordata	Mammalia	Carnivora	Mustelidae	Mustela	altaica		Mustela altaica	Pallas, 1811	SPECIES	III	FR	France	RESERVATION	31/10/2000	t
	Animalia	Chordata	Mammalia	Carnivora	Mustelidae	Mustela	altaica		Mustela altaica	Pallas, 1811	SPECIES	III	DK	Denmark	RESERVATION	08/11/2000	t
	Animalia	Chordata	Mammalia	Carnivora	Mustelidae	Mustela	altaica		Mustela altaica	Pallas, 1811	SPECIES	III	FI	Finland	RESERVATION	15/11/2000	t
	Animalia	Chordata	Mammalia	Carnivora	Mustelidae	Mustela	altaica		Mustela altaica	Pallas, 1811	SPECIES	III	BE	Belgium	RESERVATION	19/01/2001	t
	Animalia	Chordata	Mammalia	Carnivora	Mustelidae	Mustela	altaica		Mustela altaica	Pallas, 1811	SPECIES	III	LU	Luxembourg	RESERVATION	26/01/2001	t
	Animalia	Chordata	Mammalia	Carnivora	Mustelidae	Mustela	altaica		Mustela altaica	Pallas, 1811	SPECIES	III	SE	Sweden	RESERVATION	09/04/2001	t
	Animalia	Chordata	Mammalia	Carnivora	Mustelidae	Mustela	altaica		Mustela altaica	Pallas, 1811	SPECIES	III	DE	Germany	RESERVATION	12/04/2001	t
	Animalia	Chordata	Mammalia	Carnivora	Mustelidae	Mustela	altaica		Mustela altaica	Pallas, 1811	SPECIES	III	GR	Greece	RESERVATION	25/05/2001	t
	Animalia	Chordata	Mammalia	Carnivora	Mustelidae	Mustela	altaica		Mustela altaica	Pallas, 1811	SPECIES	III	ES	Spain	RESERVATION	12/06/2001	t
	Animalia	Chordata	Mammalia	Carnivora	Mustelidae	Mustela	altaica		Mustela altaica	Pallas, 1811	SPECIES	III	IT	Italy	RESERVATION	13/06/2001	t
	Animalia	Chordata	Mammalia	Carnivora	Mustelidae	Mustela	altaica		Mustela altaica	Pallas, 1811	SPECIES	III	PT	Portugal	RESERVATION	15/04/2002	t
	Animalia	Chordata	Mammalia	Carnivora	Mustelidae	Mustela	altaica		Mustela altaica	Pallas, 1811	SPECIES	III	IE	Ireland	RESERVATION	31/10/2002	t
	Animalia	Chordata	Mammalia	Carnivora	Mustelidae	Mustela	altaica		Mustela altaica	Pallas, 1811	SPECIES	III	AT	Austria	RESERVATION	02/02/2004	t
	Animalia	Chordata	Mammalia	Carnivora	Mustelidae	Mustela	altaica		Mustela altaica	Pallas, 1811	SPECIES	III	SK	Slovakia	RESERVATION	26/05/2004	t
	Animalia	Chordata	Mammalia	Carnivora	Mustelidae	Mustela	altaica		Mustela altaica	Pallas, 1811	SPECIES	III	CZ	Czech Republic	RESERVATION	05/08/2004	t
	Animalia	Chordata	Mammalia	Carnivora	Mustelidae	Mustela	altaica		Mustela altaica	Pallas, 1811	SPECIES	III	EE	Estonia	RESERVATION	23/11/2010	t
	Animalia	Chordata	Mammalia	Carnivora	Mustelidae	Mustela	altaica		Mustela altaica	Pallas, 1811	SPECIES	III	MT	Malta	RESERVATION	14/01/2011	t
	Animalia	Chordata	Mammalia	Carnivora	Mustelidae	Mustela	altaica		Mustela altaica	Pallas, 1811	SPECIES	III	LV	Latvia	RESERVATION	19/09/2011	t
	Animalia	Chordata	Mammalia	Carnivora	Mustelidae	Mustela	altaica		Mustela altaica	Pallas, 1811	SPECIES	III	HU	Hungary	RESERVATION	04/12/2012	t
	Animalia	Chordata	Mammalia	Carnivora	Mustelidae	Mustela	altaica		Mustela altaica	Pallas, 1811	SPECIES	III	PL	Poland	RESERVATION	04/10/2013	t
	Animalia	Chordata	Mammalia	Carnivora	Mustelidae	Mustela	erminea	ferghanae	Mustela erminea ferghanae	(Thomas, 1895)	SUBSPECIES	III	IN	India	ADDITION	16/03/1989	t				Formerly listed as M. erminea	Anteriormente incluida como M. erminea	Précédemment inscrit comme M. erminea
	Animalia	Chordata	Mammalia	Carnivora	Mustelidae	Mustela	erminea	ferghanae	Mustela erminea ferghanae	(Thomas, 1895)	SUBSPECIES	III	DK	Denmark	RESERVATION	16/03/1989	f
	Animalia	Chordata	Mammalia	Carnivora	Mustelidae	Mustela	erminea	ferghanae	Mustela erminea ferghanae	(Thomas, 1895)	SUBSPECIES	III	IT	Italy	RESERVATION	16/03/1989	t
	Animalia	Chordata	Mammalia	Carnivora	Mustelidae	Mustela	erminea	ferghanae	Mustela erminea ferghanae	(Thomas, 1895)	SUBSPECIES	III	DE	Germany	RESERVATION	16/03/1989	t
	Animalia	Chordata	Mammalia	Carnivora	Mustelidae	Mustela	erminea	ferghanae	Mustela erminea ferghanae	(Thomas, 1895)	SUBSPECIES	III	CH	Switzerland	RESERVATION	21/03/1989	t
	Animalia	Chordata	Mammalia	Carnivora	Mustelidae	Mustela	erminea	ferghanae	Mustela erminea ferghanae	(Thomas, 1895)	SUBSPECIES	III	LI	Liechtenstein	RESERVATION	21/03/1989	t
	Animalia	Chordata	Mammalia	Carnivora	Mustelidae	Mustela	erminea	ferghanae	Mustela erminea ferghanae	(Thomas, 1895)	SUBSPECIES	III	LU	Luxembourg	RESERVATION	30/03/1989	t
	Animalia	Chordata	Mammalia	Carnivora	Mustelidae	Mustela	erminea	ferghanae	Mustela erminea ferghanae	(Thomas, 1895)	SUBSPECIES	III	GB	United Kingdom of Great Britain and Northern Ireland	RESERVATION	17/05/1989	t
	Animalia	Chordata	Mammalia	Carnivora	Mustelidae	Mustela	erminea	ferghanae	Mustela erminea ferghanae	(Thomas, 1895)	SUBSPECIES	III	ES	Spain	RESERVATION	24/05/1989	t
	Animalia	Chordata	Mammalia	Carnivora	Mustelidae	Mustela	erminea	ferghanae	Mustela erminea ferghanae	(Thomas, 1895)	SUBSPECIES	III	NL	Netherlands	RESERVATION	29/06/1989	t
	Animalia	Chordata	Mammalia	Carnivora	Mustelidae	Mustela	erminea	ferghanae	Mustela erminea ferghanae	(Thomas, 1895)	SUBSPECIES	III	CA	Canada	RESERVATION	26/07/1989	f
	Animalia	Chordata	Mammalia	Carnivora	Mustelidae	Mustela	erminea	ferghanae	Mustela erminea ferghanae	(Thomas, 1895)	SUBSPECIES	III	PT	Portugal	RESERVATION	28/07/1989	t
	Animalia	Chordata	Mammalia	Carnivora	Mustelidae	Mustela	erminea	ferghanae	Mustela erminea ferghanae	(Thomas, 1895)	SUBSPECIES	III	DK	Denmark	RESERVATION_WITHDRAWAL	18/01/1990	f
	Animalia	Chordata	Mammalia	Carnivora	Mustelidae	Mustela	erminea	ferghanae	Mustela erminea ferghanae	(Thomas, 1895)	SUBSPECIES	III	FR	France	RESERVATION	22/02/1990	t
	Animalia	Chordata	Mammalia	Carnivora	Mustelidae	Mustela	erminea	ferghanae	Mustela erminea ferghanae	(Thomas, 1895)	SUBSPECIES	III	CA	Canada	RESERVATION_WITHDRAWAL	29/07/1992	f
	Animalia	Chordata	Mammalia	Carnivora	Mustelidae	Mustela	erminea	ferghanae	Mustela erminea ferghanae	(Thomas, 1895)	SUBSPECIES	III	SE	Sweden	RESERVATION	06/06/1997	t
	Animalia	Chordata	Mammalia	Carnivora	Mustelidae	Mustela	erminea	ferghanae	Mustela erminea ferghanae	(Thomas, 1895)	SUBSPECIES	III	DK	Denmark	RESERVATION	08/11/2000	t
	Animalia	Chordata	Mammalia	Carnivora	Mustelidae	Mustela	erminea	ferghanae	Mustela erminea ferghanae	(Thomas, 1895)	SUBSPECIES	III	FI	Finland	RESERVATION	15/11/2000	t
	Animalia	Chordata	Mammalia	Carnivora	Mustelidae	Mustela	erminea	ferghanae	Mustela erminea ferghanae	(Thomas, 1895)	SUBSPECIES	III	BE	Belgium	RESERVATION	19/01/2001	t
	Animalia	Chordata	Mammalia	Carnivora	Mustelidae	Mustela	erminea	ferghanae	Mustela erminea ferghanae	(Thomas, 1895)	SUBSPECIES	III	GR	Greece	RESERVATION	25/05/2001	t
	Animalia	Chordata	Mammalia	Carnivora	Mustelidae	Mustela	erminea	ferghanae	Mustela erminea ferghanae	(Thomas, 1895)	SUBSPECIES	III	IE	Ireland	RESERVATION	31/10/2002	t
	Animalia	Chordata	Mammalia	Carnivora	Mustelidae	Mustela	erminea	ferghanae	Mustela erminea ferghanae	(Thomas, 1895)	SUBSPECIES	III	AT	Austria	RESERVATION	02/02/2004	t
	Animalia	Chordata	Mammalia	Carnivora	Mustelidae	Mustela	erminea	ferghanae	Mustela erminea ferghanae	(Thomas, 1895)	SUBSPECIES	III	SK	Slovakia	RESERVATION	26/05/2004	t
	Animalia	Chordata	Mammalia	Carnivora	Mustelidae	Mustela	erminea	ferghanae	Mustela erminea ferghanae	(Thomas, 1895)	SUBSPECIES	III	CZ	Czech Republic	RESERVATION	05/08/2004	t
	Animalia	Chordata	Mammalia	Carnivora	Mustelidae	Mustela	erminea	ferghanae	Mustela erminea ferghanae	(Thomas, 1895)	SUBSPECIES	III	EE	Estonia	RESERVATION	23/11/2010	t
	Animalia	Chordata	Mammalia	Carnivora	Mustelidae	Mustela	erminea	ferghanae	Mustela erminea ferghanae	(Thomas, 1895)	SUBSPECIES	III	MT	Malta	RESERVATION	14/01/2011	t
	Animalia	Chordata	Mammalia	Carnivora	Mustelidae	Mustela	erminea	ferghanae	Mustela erminea ferghanae	(Thomas, 1895)	SUBSPECIES	III	LV	Latvia	RESERVATION	19/09/2011	t
	Animalia	Chordata	Mammalia	Carnivora	Mustelidae	Mustela	erminea	ferghanae	Mustela erminea ferghanae	(Thomas, 1895)	SUBSPECIES	III	HU	Hungary	RESERVATION	04/12/2012	t
	Animalia	Chordata	Mammalia	Carnivora	Mustelidae	Mustela	erminea	ferghanae	Mustela erminea ferghanae	(Thomas, 1895)	SUBSPECIES	III	PL	Poland	RESERVATION	04/10/2013	t
	Animalia	Chordata	Mammalia	Carnivora	Mustelidae	Mustela	kathiah		Mustela kathiah	Hodgson, 1835	SPECIES	III	IN	India	ADDITION	16/03/1989	t
	Animalia	Chordata	Mammalia	Carnivora	Mustelidae	Mustela	kathiah		Mustela kathiah	Hodgson, 1835	SPECIES	III	IT	Italy	RESERVATION	16/03/1989	f
	Animalia	Chordata	Mammalia	Carnivora	Mustelidae	Mustela	kathiah		Mustela kathiah	Hodgson, 1835	SPECIES	III	DE	Germany	RESERVATION	16/03/1989	f
	Animalia	Chordata	Mammalia	Carnivora	Mustelidae	Mustela	kathiah		Mustela kathiah	Hodgson, 1835	SPECIES	III	LI	Liechtenstein	RESERVATION	21/03/1989	t
	Animalia	Chordata	Mammalia	Carnivora	Mustelidae	Mustela	kathiah		Mustela kathiah	Hodgson, 1835	SPECIES	III	CH	Switzerland	RESERVATION	21/03/1989	t
	Animalia	Chordata	Mammalia	Carnivora	Mustelidae	Mustela	kathiah		Mustela kathiah	Hodgson, 1835	SPECIES	III	LU	Luxembourg	RESERVATION	30/03/1989	f
	Animalia	Chordata	Mammalia	Carnivora	Mustelidae	Mustela	kathiah		Mustela kathiah	Hodgson, 1835	SPECIES	III	GB	United Kingdom of Great Britain and Northern Ireland	RESERVATION	17/05/1989	f
	Animalia	Chordata	Mammalia	Carnivora	Mustelidae	Mustela	kathiah		Mustela kathiah	Hodgson, 1835	SPECIES	III	ES	Spain	RESERVATION	24/05/1989	f
	Animalia	Chordata	Mammalia	Carnivora	Mustelidae	Mustela	kathiah		Mustela kathiah	Hodgson, 1835	SPECIES	III	NL	Netherlands	RESERVATION	29/06/1989	f
	Animalia	Chordata	Mammalia	Carnivora	Mustelidae	Mustela	kathiah		Mustela kathiah	Hodgson, 1835	SPECIES	III	CA	Canada	RESERVATION	26/07/1989	f
	Animalia	Chordata	Mammalia	Carnivora	Mustelidae	Mustela	kathiah		Mustela kathiah	Hodgson, 1835	SPECIES	III	PT	Portugal	RESERVATION	28/07/1989	f
	Animalia	Chordata	Mammalia	Carnivora	Mustelidae	Mustela	kathiah		Mustela kathiah	Hodgson, 1835	SPECIES	III	DK	Denmark	RESERVATION_WITHDRAWAL	18/01/1990	f
	Animalia	Chordata	Mammalia	Carnivora	Mustelidae	Mustela	kathiah		Mustela kathiah	Hodgson, 1835	SPECIES	III	IT	Italy	RESERVATION_WITHDRAWAL	01/03/1990	f
	Animalia	Chordata	Mammalia	Carnivora	Mustelidae	Mustela	kathiah		Mustela kathiah	Hodgson, 1835	SPECIES	III	LU	Luxembourg	RESERVATION_WITHDRAWAL	18/04/1990	f
	Animalia	Chordata	Mammalia	Carnivora	Mustelidae	Mustela	kathiah		Mustela kathiah	Hodgson, 1835	SPECIES	III	DE	Germany	RESERVATION_WITHDRAWAL	23/04/1990	f
	Animalia	Chordata	Mammalia	Carnivora	Mustelidae	Mustela	kathiah		Mustela kathiah	Hodgson, 1835	SPECIES	III	GB	United Kingdom of Great Britain and Northern Ireland	RESERVATION_WITHDRAWAL	25/05/1990	f
	Animalia	Chordata	Mammalia	Carnivora	Mustelidae	Mustela	kathiah		Mustela kathiah	Hodgson, 1835	SPECIES	III	PT	Portugal	RESERVATION_WITHDRAWAL	03/08/1990	f
	Animalia	Chordata	Mammalia	Carnivora	Mustelidae	Mustela	kathiah		Mustela kathiah	Hodgson, 1835	SPECIES	III	ES	Spain	RESERVATION_WITHDRAWAL	23/10/1990	f
	Animalia	Chordata	Mammalia	Carnivora	Mustelidae	Mustela	kathiah		Mustela kathiah	Hodgson, 1835	SPECIES	III	NL	Netherlands	RESERVATION_WITHDRAWAL	11/01/1991	f
	Animalia	Chordata	Mammalia	Carnivora	Mustelidae	Mustela	kathiah		Mustela kathiah	Hodgson, 1835	SPECIES	III	CA	Canada	RESERVATION_WITHDRAWAL	29/07/1992	f
	Animalia	Chordata	Mammalia	Carnivora	Mustelidae	Mustela	kathiah		Mustela kathiah	Hodgson, 1835	SPECIES	III	NL	Netherlands	RESERVATION	18/07/2000	t
	Animalia	Chordata	Mammalia	Carnivora	Mustelidae	Mustela	kathiah		Mustela kathiah	Hodgson, 1835	SPECIES	III	GB	United Kingdom of Great Britain and Northern Ireland	RESERVATION	11/08/2000	t
	Animalia	Chordata	Mammalia	Carnivora	Mustelidae	Mustela	kathiah		Mustela kathiah	Hodgson, 1835	SPECIES	III	FR	France	RESERVATION	31/10/2000	t
	Animalia	Chordata	Mammalia	Carnivora	Mustelidae	Mustela	kathiah		Mustela kathiah	Hodgson, 1835	SPECIES	III	DK	Denmark	RESERVATION	08/11/2000	t
	Animalia	Chordata	Mammalia	Carnivora	Mustelidae	Mustela	kathiah		Mustela kathiah	Hodgson, 1835	SPECIES	III	FI	Finland	RESERVATION	15/11/2000	t
	Animalia	Chordata	Mammalia	Carnivora	Mustelidae	Mustela	kathiah		Mustela kathiah	Hodgson, 1835	SPECIES	III	BE	Belgium	RESERVATION	19/01/2001	t
	Animalia	Chordata	Mammalia	Carnivora	Mustelidae	Mustela	kathiah		Mustela kathiah	Hodgson, 1835	SPECIES	III	LU	Luxembourg	RESERVATION	26/01/2001	t
	Animalia	Chordata	Mammalia	Carnivora	Mustelidae	Mustela	kathiah		Mustela kathiah	Hodgson, 1835	SPECIES	III	SE	Sweden	RESERVATION	09/04/2001	t
	Animalia	Chordata	Mammalia	Carnivora	Mustelidae	Mustela	kathiah		Mustela kathiah	Hodgson, 1835	SPECIES	III	DE	Germany	RESERVATION	12/04/2001	t
	Animalia	Chordata	Mammalia	Carnivora	Mustelidae	Mustela	kathiah		Mustela kathiah	Hodgson, 1835	SPECIES	III	GR	Greece	RESERVATION	25/05/2001	t
	Animalia	Chordata	Mammalia	Carnivora	Mustelidae	Mustela	kathiah		Mustela kathiah	Hodgson, 1835	SPECIES	III	ES	Spain	RESERVATION	12/06/2001	t
	Animalia	Chordata	Mammalia	Carnivora	Mustelidae	Mustela	kathiah		Mustela kathiah	Hodgson, 1835	SPECIES	III	IT	Italy	RESERVATION	13/06/2001	t
	Animalia	Chordata	Mammalia	Carnivora	Mustelidae	Mustela	kathiah		Mustela kathiah	Hodgson, 1835	SPECIES	III	PT	Portugal	RESERVATION	15/04/2002	t
	Animalia	Chordata	Mammalia	Carnivora	Mustelidae	Mustela	kathiah		Mustela kathiah	Hodgson, 1835	SPECIES	III	IE	Ireland	RESERVATION	31/10/2002	t
	Animalia	Chordata	Mammalia	Carnivora	Mustelidae	Mustela	kathiah		Mustela kathiah	Hodgson, 1835	SPECIES	III	AT	Austria	RESERVATION	02/02/2004	t
	Animalia	Chordata	Mammalia	Carnivora	Mustelidae	Mustela	kathiah		Mustela kathiah	Hodgson, 1835	SPECIES	III	SK	Slovakia	RESERVATION	26/05/2004	t
	Animalia	Chordata	Mammalia	Carnivora	Mustelidae	Mustela	kathiah		Mustela kathiah	Hodgson, 1835	SPECIES	III	CZ	Czech Republic	RESERVATION	05/08/2004	t
	Animalia	Chordata	Mammalia	Carnivora	Mustelidae	Mustela	kathiah		Mustela kathiah	Hodgson, 1835	SPECIES	III	EE	Estonia	RESERVATION	23/11/2010	t
	Animalia	Chordata	Mammalia	Carnivora	Mustelidae	Mustela	kathiah		Mustela kathiah	Hodgson, 1835	SPECIES	III	MT	Malta	RESERVATION	14/01/2011	t
	Animalia	Chordata	Mammalia	Carnivora	Mustelidae	Mustela	kathiah		Mustela kathiah	Hodgson, 1835	SPECIES	III	LV	Latvia	RESERVATION	19/09/2011	t
	Animalia	Chordata	Mammalia	Carnivora	Mustelidae	Mustela	kathiah		Mustela kathiah	Hodgson, 1835	SPECIES	III	HU	Hungary	RESERVATION	04/12/2012	t
	Animalia	Chordata	Mammalia	Carnivora	Mustelidae	Mustela	kathiah		Mustela kathiah	Hodgson, 1835	SPECIES	III	PL	Poland	RESERVATION	04/10/2013	t
	Animalia	Chordata	Mammalia	Carnivora	Mustelidae	Mustela	nigripes		Mustela nigripes	(Audubon & Bachman, 1851)	SPECIES	I			ADDITION	01/07/1975	t
	Animalia	Chordata	Mammalia	Carnivora	Mustelidae	Mustela	nivalis		Mustela nivalis	Linnaeus, 1766	SPECIES	III	TN	Tunisia	ADDITION	22/04/1976	f
	Animalia	Chordata	Mammalia	Carnivora	Mustelidae	Mustela	nivalis		Mustela nivalis	Linnaeus, 1766	SPECIES	III	TN	Tunisia	DELETION	01/07/1977	t
	Animalia	Chordata	Mammalia	Carnivora	Mustelidae	Mustela	putorius	furo	Mustela putorius furo	Linnaeus, 1758	SUBSPECIES	III	TN	Tunisia	ADDITION	22/04/1976	f
	Animalia	Chordata	Mammalia	Carnivora	Mustelidae	Mustela	putorius	furo	Mustela putorius furo	Linnaeus, 1758	SUBSPECIES	III	TN	Tunisia	DELETION	01/07/1977	t
	Animalia	Chordata	Mammalia	Carnivora	Mustelidae	Mustela	sibirica		Mustela sibirica	Pallas, 1773	SPECIES	III	IN	India	ADDITION	16/03/1989	t
	Animalia	Chordata	Mammalia	Carnivora	Mustelidae	Mustela	sibirica		Mustela sibirica	Pallas, 1773	SPECIES	III	DE	Germany	RESERVATION	16/03/1989	f
	Animalia	Chordata	Mammalia	Carnivora	Mustelidae	Mustela	sibirica		Mustela sibirica	Pallas, 1773	SPECIES	III	DK	Denmark	RESERVATION	16/03/1989	f
	Animalia	Chordata	Mammalia	Carnivora	Mustelidae	Mustela	sibirica		Mustela sibirica	Pallas, 1773	SPECIES	III	IT	Italy	RESERVATION	16/03/1989	f
	Animalia	Chordata	Mammalia	Carnivora	Mustelidae	Mustela	sibirica		Mustela sibirica	Pallas, 1773	SPECIES	III	CH	Switzerland	RESERVATION	21/03/1989	t
	Animalia	Chordata	Mammalia	Carnivora	Mustelidae	Mustela	sibirica		Mustela sibirica	Pallas, 1773	SPECIES	III	LI	Liechtenstein	RESERVATION	21/03/1989	t
	Animalia	Chordata	Mammalia	Carnivora	Mustelidae	Mustela	sibirica		Mustela sibirica	Pallas, 1773	SPECIES	III	LU	Luxembourg	RESERVATION	30/03/1989	f
	Animalia	Chordata	Mammalia	Carnivora	Mustelidae	Mustela	sibirica		Mustela sibirica	Pallas, 1773	SPECIES	III	GB	United Kingdom of Great Britain and Northern Ireland	RESERVATION	17/05/1989	f
	Animalia	Chordata	Mammalia	Carnivora	Mustelidae	Mustela	sibirica		Mustela sibirica	Pallas, 1773	SPECIES	III	ES	Spain	RESERVATION	24/05/1989	f
	Animalia	Chordata	Mammalia	Carnivora	Mustelidae	Mustela	sibirica		Mustela sibirica	Pallas, 1773	SPECIES	III	NL	Netherlands	RESERVATION	29/06/1989	f
	Animalia	Chordata	Mammalia	Carnivora	Mustelidae	Mustela	sibirica		Mustela sibirica	Pallas, 1773	SPECIES	III	CA	Canada	RESERVATION	26/07/1989	f
	Animalia	Chordata	Mammalia	Carnivora	Mustelidae	Mustela	sibirica		Mustela sibirica	Pallas, 1773	SPECIES	III	PT	Portugal	RESERVATION	28/07/1989	f
	Animalia	Chordata	Mammalia	Carnivora	Mustelidae	Mustela	sibirica		Mustela sibirica	Pallas, 1773	SPECIES	III	DK	Denmark	RESERVATION_WITHDRAWAL	18/01/1990	f
	Animalia	Chordata	Mammalia	Carnivora	Mustelidae	Mustela	sibirica		Mustela sibirica	Pallas, 1773	SPECIES	III	IT	Italy	RESERVATION_WITHDRAWAL	01/03/1990	f
	Animalia	Chordata	Mammalia	Carnivora	Mustelidae	Mustela	sibirica		Mustela sibirica	Pallas, 1773	SPECIES	III	LU	Luxembourg	RESERVATION_WITHDRAWAL	18/04/1990	f
	Animalia	Chordata	Mammalia	Carnivora	Mustelidae	Mustela	sibirica		Mustela sibirica	Pallas, 1773	SPECIES	III	DE	Germany	RESERVATION_WITHDRAWAL	23/04/1990	f
	Animalia	Chordata	Mammalia	Carnivora	Mustelidae	Mustela	sibirica		Mustela sibirica	Pallas, 1773	SPECIES	III	GB	United Kingdom of Great Britain and Northern Ireland	RESERVATION_WITHDRAWAL	25/05/1990	f
	Animalia	Chordata	Mammalia	Carnivora	Mustelidae	Mustela	sibirica		Mustela sibirica	Pallas, 1773	SPECIES	III	PT	Portugal	RESERVATION_WITHDRAWAL	03/08/1990	f
	Animalia	Chordata	Mammalia	Carnivora	Mustelidae	Mustela	sibirica		Mustela sibirica	Pallas, 1773	SPECIES	III	ES	Spain	RESERVATION_WITHDRAWAL	23/10/1990	f
	Animalia	Chordata	Mammalia	Carnivora	Mustelidae	Mustela	sibirica		Mustela sibirica	Pallas, 1773	SPECIES	III	NL	Netherlands	RESERVATION_WITHDRAWAL	11/01/1991	f
	Animalia	Chordata	Mammalia	Carnivora	Mustelidae	Mustela	sibirica		Mustela sibirica	Pallas, 1773	SPECIES	III	CA	Canada	RESERVATION_WITHDRAWAL	29/07/1992	f
	Animalia	Chordata	Mammalia	Carnivora	Mustelidae	Mustela	sibirica		Mustela sibirica	Pallas, 1773	SPECIES	III	NL	Netherlands	RESERVATION	18/07/2000	t
	Animalia	Chordata	Mammalia	Carnivora	Mustelidae	Mustela	sibirica		Mustela sibirica	Pallas, 1773	SPECIES	III	GB	United Kingdom of Great Britain and Northern Ireland	RESERVATION	11/08/2000	t
	Animalia	Chordata	Mammalia	Carnivora	Mustelidae	Mustela	sibirica		Mustela sibirica	Pallas, 1773	SPECIES	III	DE	Germany	RESERVATION	16/08/2000	t
	Animalia	Chordata	Mammalia	Carnivora	Mustelidae	Mustela	sibirica		Mustela sibirica	Pallas, 1773	SPECIES	III	FR	France	RESERVATION	31/10/2000	t
	Animalia	Chordata	Mammalia	Carnivora	Mustelidae	Mustela	sibirica		Mustela sibirica	Pallas, 1773	SPECIES	III	DK	Denmark	RESERVATION	08/11/2000	t
	Animalia	Chordata	Mammalia	Carnivora	Mustelidae	Mustela	sibirica		Mustela sibirica	Pallas, 1773	SPECIES	III	FI	Finland	RESERVATION	15/11/2000	f
	Animalia	Chordata	Mammalia	Carnivora	Mustelidae	Mustela	sibirica		Mustela sibirica	Pallas, 1773	SPECIES	III	FI	Finland	RESERVATION	15/11/2000	t
	Animalia	Chordata	Mammalia	Carnivora	Mustelidae	Mustela	sibirica		Mustela sibirica	Pallas, 1773	SPECIES	III	BE	Belgium	RESERVATION	19/01/2001	t
	Animalia	Chordata	Mammalia	Carnivora	Mustelidae	Mustela	sibirica		Mustela sibirica	Pallas, 1773	SPECIES	III	LU	Luxembourg	RESERVATION	26/01/2001	t
	Animalia	Chordata	Mammalia	Carnivora	Mustelidae	Mustela	sibirica		Mustela sibirica	Pallas, 1773	SPECIES	III	SE	Sweden	RESERVATION	09/04/2001	t
	Animalia	Chordata	Mammalia	Carnivora	Mustelidae	Mustela	sibirica		Mustela sibirica	Pallas, 1773	SPECIES	III	GR	Greece	RESERVATION	25/05/2001	t
	Animalia	Chordata	Mammalia	Carnivora	Mustelidae	Mustela	sibirica		Mustela sibirica	Pallas, 1773	SPECIES	III	ES	Spain	RESERVATION	12/06/2001	t
	Animalia	Chordata	Mammalia	Carnivora	Mustelidae	Mustela	sibirica		Mustela sibirica	Pallas, 1773	SPECIES	III	IT	Italy	RESERVATION	13/06/2001	t
	Animalia	Chordata	Mammalia	Carnivora	Mustelidae	Mustela	sibirica		Mustela sibirica	Pallas, 1773	SPECIES	III	PT	Portugal	RESERVATION	15/04/2002	t
	Animalia	Chordata	Mammalia	Carnivora	Mustelidae	Mustela	sibirica		Mustela sibirica	Pallas, 1773	SPECIES	III	IE	Ireland	RESERVATION	31/10/2002	t
	Animalia	Chordata	Mammalia	Carnivora	Mustelidae	Mustela	sibirica		Mustela sibirica	Pallas, 1773	SPECIES	III	AT	Austria	RESERVATION	02/02/2004	t
	Animalia	Chordata	Mammalia	Carnivora	Mustelidae	Mustela	sibirica		Mustela sibirica	Pallas, 1773	SPECIES	III	SK	Slovakia	RESERVATION	26/05/2004	t
	Animalia	Chordata	Mammalia	Carnivora	Mustelidae	Mustela	sibirica		Mustela sibirica	Pallas, 1773	SPECIES	III	CZ	Czech Republic	RESERVATION	05/08/2004	t
	Animalia	Chordata	Mammalia	Carnivora	Mustelidae	Mustela	sibirica		Mustela sibirica	Pallas, 1773	SPECIES	III	EE	Estonia	RESERVATION	23/11/2010	t
	Animalia	Chordata	Mammalia	Carnivora	Mustelidae	Mustela	sibirica		Mustela sibirica	Pallas, 1773	SPECIES	III	MT	Malta	RESERVATION	14/01/2011	t
	Animalia	Chordata	Mammalia	Carnivora	Mustelidae	Mustela	sibirica		Mustela sibirica	Pallas, 1773	SPECIES	III	LV	Latvia	RESERVATION	19/09/2011	t
	Animalia	Chordata	Mammalia	Carnivora	Mustelidae	Mustela	sibirica		Mustela sibirica	Pallas, 1773	SPECIES	III	HU	Hungary	RESERVATION	04/12/2012	t
	Animalia	Chordata	Mammalia	Carnivora	Mustelidae	Mustela	sibirica		Mustela sibirica	Pallas, 1773	SPECIES	III	PL	Poland	RESERVATION	04/10/2013	t
	Animalia	Chordata	Mammalia	Carnivora	Odobenidae	Odobenus	rosmarus		Odobenus rosmarus	(Linnaeus, 1758)	SPECIES	III	CA	Canada	ADDITION	16/11/1975	t
	Animalia	Chordata	Mammalia	Carnivora	Odobenidae	Odobenus	rosmarus		Odobenus rosmarus	(Linnaeus, 1758)	SPECIES	III	DK	Denmark	RESERVATION	24/10/1977	f
	Animalia	Chordata	Mammalia	Carnivora	Odobenidae	Odobenus	rosmarus		Odobenus rosmarus	(Linnaeus, 1758)	SPECIES	III	DK	Denmark	RESERVATION_WITHDRAWAL	01/01/1984	f
	Animalia	Chordata	Mammalia	Carnivora	Otariidae	Arctocephalus			Arctocephalus	Cuvier, 1826	GENUS	II			ADDITION	04/02/1977	t
	Animalia	Chordata	Mammalia	Carnivora	Otariidae	Arctocephalus	australis		Arctocephalus australis	(Zimmermann, 1783)	SPECIES	II			ADDITION	01/07/1975	f
	Animalia	Chordata	Mammalia	Carnivora	Otariidae	Arctocephalus	australis		Arctocephalus australis	(Zimmermann, 1783)	SPECIES	II			ADDITION	04/02/1977	t				Included in Arctocephalus spp.	Incluida en Arctocephalus spp.	Inscrit sous Arctocephalus spp.
	Animalia	Chordata	Mammalia	Carnivora	Otariidae	Arctocephalus	galapagoensis		Arctocephalus galapagoensis	Heller, 1904	SPECIES	II			ADDITION	01/07/1975	f
	Animalia	Chordata	Mammalia	Carnivora	Otariidae	Arctocephalus	galapagoensis		Arctocephalus galapagoensis	Heller, 1904	SPECIES	II			ADDITION	04/02/1977	t				Included in Arctocephalus spp.	Incluida en Arctocephalus spp.	Inscrit sous Arctocephalus spp.
	Animalia	Chordata	Mammalia	Carnivora	Otariidae	Arctocephalus	philippii		Arctocephalus philippii	(Peters, 1866)	SPECIES	II			ADDITION	01/07/1975	f
	Animalia	Chordata	Mammalia	Carnivora	Otariidae	Arctocephalus	philippii		Arctocephalus philippii	(Peters, 1866)	SPECIES	II			ADDITION	04/02/1977	t				Included in Arctocephalus spp.	Incluida en Arctocephalus spp.	Inscrit sous Arctocephalus spp.
	Animalia	Chordata	Mammalia	Carnivora	Otariidae	Arctocephalus	townsendi		Arctocephalus townsendi	Merriam, 1897	SPECIES	II			ADDITION	01/07/1975	f
	Animalia	Chordata	Mammalia	Carnivora	Otariidae	Arctocephalus	townsendi		Arctocephalus townsendi	Merriam, 1897	SPECIES	II			ADDITION	04/02/1977	f				Included in Arctocephalus spp.	Incluida en Arctocephalus spp.	Inscrit sous Arctocephalus spp.
	Animalia	Chordata	Mammalia	Carnivora	Otariidae	Arctocephalus	townsendi		Arctocephalus townsendi	Merriam, 1897	SPECIES	I			ADDITION	28/06/1979	t
	Animalia	Chordata	Mammalia	Carnivora	Phocidae	Mirounga	angustirostris		Mirounga angustirostris	(Gill, 1866)	SPECIES	I			ADDITION	01/07/1975	f
	Animalia	Chordata	Mammalia	Carnivora	Phocidae	Mirounga	angustirostris		Mirounga angustirostris	(Gill, 1866)	SPECIES	II			ADDITION	28/06/1979	f
	Animalia	Chordata	Mammalia	Carnivora	Phocidae	Mirounga	angustirostris		Mirounga angustirostris	(Gill, 1866)	SPECIES	II			DELETION	11/06/1992	t
	Animalia	Chordata	Mammalia	Carnivora	Phocidae	Mirounga	leonina		Mirounga leonina	(Linnaeus, 1758)	SPECIES	II			ADDITION	01/07/1975	t
	Animalia	Chordata	Mammalia	Carnivora	Phocidae	Monachus			Monachus		GENUS	I			ADDITION	01/07/1975	t
	Animalia	Chordata	Mammalia	Carnivora	Procyonidae	Bassaricyon	gabbii		Bassaricyon gabbii	J. A. Allen, 1876	SPECIES	III	CR	Costa Rica	ADDITION	28/10/1976	f
	Animalia	Chordata	Mammalia	Carnivora	Procyonidae	Bassaricyon	gabbii		Bassaricyon gabbii	J. A. Allen, 1876	SPECIES	III	DK	Denmark	RESERVATION	24/10/1977	f
	Animalia	Chordata	Mammalia	Carnivora	Procyonidae	Bassaricyon	gabbii		Bassaricyon gabbii	J. A. Allen, 1876	SPECIES	III	DK	Denmark	RESERVATION_WITHDRAWAL	01/01/1984	f
	Animalia	Chordata	Mammalia	Carnivora	Procyonidae	Bassaricyon	gabbii		Bassaricyon gabbii	J. A. Allen, 1876	SPECIES	III	CR	Costa Rica	DELETION	26/11/2019	f
	Animalia	Chordata	Mammalia	Carnivora	Procyonidae	Bassariscus	sumichrasti		Bassariscus sumichrasti	(Saussure, 1860)	SPECIES	III	CR	Costa Rica	ADDITION	28/10/1976	f
	Animalia	Chordata	Mammalia	Carnivora	Procyonidae	Bassariscus	sumichrasti		Bassariscus sumichrasti	(Saussure, 1860)	SPECIES	III	DK	Denmark	RESERVATION	24/10/1977	f
	Animalia	Chordata	Mammalia	Carnivora	Procyonidae	Bassariscus	sumichrasti		Bassariscus sumichrasti	(Saussure, 1860)	SPECIES	III	DK	Denmark	RESERVATION_WITHDRAWAL	01/01/1984	f
	Animalia	Chordata	Mammalia	Carnivora	Procyonidae	Bassariscus	sumichrasti		Bassariscus sumichrasti	(Saussure, 1860)	SPECIES	III	CR	Costa Rica	DELETION	26/11/2019	f
	Animalia	Chordata	Mammalia	Carnivora	Procyonidae	Nasua	narica		Nasua narica	(Linnaeus, 1766)	SPECIES	III	HN	Honduras	ADDITION	13/04/1987	t				Formerly included in Nasua nasua.	Anteriormente incluida en Nasua nasua.	Précédemment inscrit sous Nasua nasua.
	Animalia	Chordata	Mammalia	Carnivora	Procyonidae	Nasua	narica		Nasua narica	(Linnaeus, 1766)	SPECIES	III	AT	Austria	RESERVATION	13/04/1987	f
	Animalia	Chordata	Mammalia	Carnivora	Procyonidae	Nasua	narica		Nasua narica	(Linnaeus, 1766)	SPECIES	III	AT	Austria	RESERVATION_WITHDRAWAL	26/09/1990	f
	Animalia	Chordata	Mammalia	Carnivora	Procyonidae	Nasua	nasua	solitaria	Nasua nasua solitaria	Schinz, 1821	SUBSPECIES	III	UY	Uruguay	ADDITION	14/07/1976	t
	Animalia	Chordata	Mammalia	Carnivora	Procyonidae	Nasua	nasua	solitaria	Nasua nasua solitaria	Schinz, 1821	SUBSPECIES	III	DK	Denmark	RESERVATION	24/10/1977	f
	Animalia	Chordata	Mammalia	Carnivora	Procyonidae	Nasua	nasua	solitaria	Nasua nasua solitaria	Schinz, 1821	SUBSPECIES	III	DK	Denmark	RESERVATION_WITHDRAWAL	01/01/1984	f
	Animalia	Chordata	Mammalia	Carnivora	Procyonidae	Potos	flavus		Potos flavus	(Schreber, 1774)	SPECIES	III	HN	Honduras	ADDITION	13/04/1987	t
	Animalia	Chordata	Mammalia	Carnivora	Procyonidae	Potos	flavus		Potos flavus	(Schreber, 1774)	SPECIES	III	AT	Austria	RESERVATION	13/04/1987	f
	Animalia	Chordata	Mammalia	Carnivora	Procyonidae	Potos	flavus		Potos flavus	(Schreber, 1774)	SPECIES	III	AT	Austria	RESERVATION_WITHDRAWAL	26/09/1990	f
	Animalia	Chordata	Mammalia	Carnivora	Ursidae				Ursidae	Fischer, 1817	FAMILY	II			ADDITION	11/06/1992	t
	Animalia	Chordata	Mammalia	Carnivora	Ursidae				Ursidae	Fischer, 1817	FAMILY	II	KR	Republic of Korea	RESERVATION	07/11/1993	f
	Animalia	Chordata	Mammalia	Carnivora	Ursidae				Ursidae	Fischer, 1817	FAMILY	II	KR	Republic of Korea	RESERVATION_WITHDRAWAL	06/10/1996	f
	Animalia	Chordata	Mammalia	Carnivora	Ursidae	Ailuropoda	melanoleuca		Ailuropoda melanoleuca	(David, 1869)	SPECIES	III	CN	China	ADDITION	06/12/1983	f
	Animalia	Chordata	Mammalia	Carnivora	Ursidae	Ailuropoda	melanoleuca		Ailuropoda melanoleuca	(David, 1869)	SPECIES	I			ADDITION	14/03/1984	t
	Animalia	Chordata	Mammalia	Carnivora	Ursidae	Helarctos	malayanus		Helarctos malayanus	(Raffles, 1821)	SPECIES	II			ADDITION	01/07/1975	f
	Animalia	Chordata	Mammalia	Carnivora	Ursidae	Helarctos	malayanus		Helarctos malayanus	(Raffles, 1821)	SPECIES	I			ADDITION	28/06/1979	t
	Animalia	Chordata	Mammalia	Carnivora	Ursidae	Melursus	ursinus		Melursus ursinus	(Shaw, 1791)	SPECIES	III	IN	India	ADDITION	21/09/1988	f
	Animalia	Chordata	Mammalia	Carnivora	Ursidae	Melursus	ursinus		Melursus ursinus	(Shaw, 1791)	SPECIES	I			ADDITION	18/01/1990	t
	Animalia	Chordata	Mammalia	Carnivora	Ursidae	Tremarctos	ornatus		Tremarctos ornatus	(F. G. Cuvier, 1825)	SPECIES	I			ADDITION	04/02/1977	t
	Animalia	Chordata	Mammalia	Carnivora	Ursidae	Ursus	americanus		Ursus americanus	Pallas, 1780	SPECIES	III	CA	Canada	ADDITION	18/09/1991	f
	Animalia	Chordata	Mammalia	Carnivora	Ursidae	Ursus	americanus		Ursus americanus	Pallas, 1780	SPECIES	II			ADDITION	11/06/1992	t				Included in Ursidae spp.	Incluida en Ursidae spp.	Inscrit sous Ursidae spp.
	Animalia	Chordata	Mammalia	Carnivora	Ursidae	Ursus	americanus		Ursus americanus	Pallas, 1780	SPECIES	II	KR	Republic of Korea	RESERVATION	07/11/1993	f
	Animalia	Chordata	Mammalia	Carnivora	Ursidae	Ursus	americanus		Ursus americanus	Pallas, 1780	SPECIES	II	KR	Republic of Korea	RESERVATION_WITHDRAWAL	06/10/1996	f
	Animalia	Chordata	Mammalia	Carnivora	Ursidae	Ursus	americanus	emmonsii	Ursus americanus emmonsii	Dall, 1895	SUBSPECIES	I			ADDITION	01/07/1975	f
	Animalia	Chordata	Mammalia	Carnivora	Ursidae	Ursus	americanus	emmonsii	Ursus americanus emmonsii	Dall, 1895	SUBSPECIES	I	CA	Canada	RESERVATION	09/07/1975	f
	Animalia	Chordata	Mammalia	Carnivora	Ursidae	Ursus	americanus	emmonsii	Ursus americanus emmonsii	Dall, 1895	SUBSPECIES	I	CA	Canada	RESERVATION_WITHDRAWAL	04/02/1977	f				Reservation withdrawn as species removed from appendices.	Reserva retirada, ya que la especie se ha retirado de los Apéndices.	Réserve retirée du fait du retrait de l'espèce des annexes.
	Animalia	Chordata	Mammalia	Carnivora	Ursidae	Ursus	americanus	emmonsii	Ursus americanus emmonsii	Dall, 1895	SUBSPECIES	I			DELETION	04/02/1977	f
	Animalia	Chordata	Mammalia	Carnivora	Ursidae	Ursus	americanus	emmonsii	Ursus americanus emmonsii	Dall, 1895	SUBSPECIES	III	CA	Canada	ADDITION	18/09/1991	f
	Animalia	Chordata	Mammalia	Carnivora	Ursidae	Ursus	americanus	emmonsii	Ursus americanus emmonsii	Dall, 1895	SUBSPECIES	II			ADDITION	11/06/1992	t				Included in Ursidae spp.	Reserva retirada, ya que la especie se ha retirado de los Apéndices.	Réserve retirée du fait du retrait de l'espèce des annexes.
	Animalia	Chordata	Mammalia	Carnivora	Ursidae	Ursus	americanus	emmonsii	Ursus americanus emmonsii	Dall, 1895	SUBSPECIES	II	KR	Republic of Korea	RESERVATION	07/11/1993	f
	Animalia	Chordata	Mammalia	Carnivora	Ursidae	Ursus	americanus	emmonsii	Ursus americanus emmonsii	Dall, 1895	SUBSPECIES	II	KR	Republic of Korea	RESERVATION_WITHDRAWAL	06/10/1996	f
	Animalia	Chordata	Mammalia	Carnivora	Ursidae	Ursus	arctos		Ursus arctos	Linnaeus, 1758	SPECIES	I			ADDITION	01/07/1975	f				Population of Italy.	Población de IT.	Population d'IT
	Animalia	Chordata	Mammalia	Carnivora	Ursidae	Ursus	arctos		Ursus arctos	Linnaeus, 1758	SPECIES	II			ADDITION	01/07/1975	f				N. American subspecies only.	Únicamente la subespecie de América del Norte.	Sous-espèce d'Amérique de nord.
	Animalia	Chordata	Mammalia	Carnivora	Ursidae	Ursus	arctos		Ursus arctos	Linnaeus, 1758	SPECIES	II	CA	Canada	RESERVATION	09/07/1975	f
	Animalia	Chordata	Mammalia	Carnivora	Ursidae	Ursus	arctos		Ursus arctos	Linnaeus, 1758	SPECIES	II			ADDITION	28/06/1979	f				N. American subspecies only.	Únicamente la subespecie de América del Norte.	Sous-espèce d'Amérique de nord.
	Animalia	Chordata	Mammalia	Carnivora	Ursidae	Ursus	arctos		Ursus arctos	Linnaeus, 1758	SPECIES	II	CA	Canada	RESERVATION_WITHDRAWAL	29/10/1982	f
	Animalia	Chordata	Mammalia	Carnivora	Ursidae	Ursus	arctos		Ursus arctos	Linnaeus, 1758	SPECIES	II			ADDITION	29/07/1983	f				Population of Europe excluding the former USSR.	Población de Europa, salvo la ex URSS.	Population d'Europe sauf l'ex-URSS.
	Animalia	Chordata	Mammalia	Carnivora	Ursidae	Ursus	arctos		Ursus arctos	Linnaeus, 1758	SPECIES	II	AT	Austria	RESERVATION	29/07/1983	f
	Animalia	Chordata	Mammalia	Carnivora	Ursidae	Ursus	arctos		Ursus arctos	Linnaeus, 1758	SPECIES	II	AT	Austria	RESERVATION_WITHDRAWAL	06/01/1989	f
	Animalia	Chordata	Mammalia	Carnivora	Ursidae	Ursus	arctos		Ursus arctos	Linnaeus, 1758	SPECIES	I			ADDITION	18/01/1990	f				Popns of BT, CN, MN, MX replacing the listings of U. a. nelsoni and U. a. pruinosus. Still on I: U. a. isabellinus.	Poblaciones de BT, CN, MN, MX.	Populations de BT, CN, MN, MX.
	Animalia	Chordata	Mammalia	Carnivora	Ursidae	Ursus	arctos		Ursus arctos	Linnaeus, 1758	SPECIES	II			ADDITION	18/01/1990	f				Excludes the population of the former USSR.	Excluye la población de la ex URSS.	Exclut la population de l'ex-URSS.
	Animalia	Chordata	Mammalia	Carnivora	Ursidae	Ursus	arctos		Ursus arctos	Linnaeus, 1758	SPECIES	II			ADDITION	11/06/1992	t				Included in Ursidae spp.	Incluida en Ursidae spp.	Inscrit sous Ursidae spp.
	Animalia	Chordata	Mammalia	Carnivora	Ursidae	Ursus	arctos		Ursus arctos	Linnaeus, 1758	SPECIES	I			ADDITION	11/06/1992	t				Popns of BT, CN, MN, MX.	Poblaciones de BT, CN, MN, MX.	Populations de BT, CN, MN, MX.
	Animalia	Chordata	Mammalia	Carnivora	Ursidae	Ursus	arctos		Ursus arctos	Linnaeus, 1758	SPECIES	II	KR	Republic of Korea	RESERVATION	07/11/1993	f
	Animalia	Chordata	Mammalia	Carnivora	Ursidae	Ursus	arctos		Ursus arctos	Linnaeus, 1758	SPECIES	II	KR	Republic of Korea	RESERVATION_WITHDRAWAL	06/10/1996	f
	Animalia	Chordata	Mammalia	Carnivora	Ursidae	Ursus	arctos	isabellinus	Ursus arctos isabellinus	Horsfield, 1826	SUBSPECIES	II	CA	Canada	RESERVATION	09/07/1975	f
	Animalia	Chordata	Mammalia	Carnivora	Ursidae	Ursus	arctos	isabellinus	Ursus arctos isabellinus	Horsfield, 1826	SUBSPECIES	I			ADDITION	28/06/1979	t
	Animalia	Chordata	Mammalia	Carnivora	Ursidae	Ursus	arctos	isabellinus	Ursus arctos isabellinus	Horsfield, 1826	SUBSPECIES	I	CH	Switzerland	RESERVATION	28/06/1979	f
	Animalia	Chordata	Mammalia	Carnivora	Ursidae	Ursus	arctos	isabellinus	Ursus arctos isabellinus	Horsfield, 1826	SUBSPECIES	II	CA	Canada	RESERVATION_WITHDRAWAL	29/10/1982	f
	Animalia	Chordata	Mammalia	Carnivora	Ursidae	Ursus	arctos	isabellinus	Ursus arctos isabellinus	Horsfield, 1826	SUBSPECIES	II	AT	Austria	RESERVATION	29/07/1983	f
	Animalia	Chordata	Mammalia	Carnivora	Ursidae	Ursus	arctos	isabellinus	Ursus arctos isabellinus	Horsfield, 1826	SUBSPECIES	II	AT	Austria	RESERVATION_WITHDRAWAL	06/01/1989	f
	Animalia	Chordata	Mammalia	Carnivora	Ursidae	Ursus	arctos	isabellinus	Ursus arctos isabellinus	Horsfield, 1826	SUBSPECIES	II			ADDITION	18/01/1990	f				Excludes the population of the former USSR.	Excluye la población de la ex URSS.	Exclut la population de l'ex-URSS.
	Animalia	Chordata	Mammalia	Carnivora	Ursidae	Ursus	arctos	isabellinus	Ursus arctos isabellinus	Horsfield, 1826	SUBSPECIES	I			ADDITION	18/01/1990	f				Popns of BT, CN, MN, MX replacing the listings of U. a. nelsoni and U. a. pruinosus. Still on I: U. a. isabellinus.	Poblaciones de BT, CN, MN, MX.	Populations de BT, CN, MN, MX.
	Animalia	Chordata	Mammalia	Carnivora	Ursidae	Ursus	arctos	isabellinus	Ursus arctos isabellinus	Horsfield, 1826	SUBSPECIES	I			ADDITION	11/06/1992	t				Popns of BT, CN, MN, MX.	Poblaciones de BT, CN, MN, MX.	Populations de BT, CN, MN, MX.
	Animalia	Chordata	Mammalia	Carnivora	Ursidae	Ursus	arctos	isabellinus	Ursus arctos isabellinus	Horsfield, 1826	SUBSPECIES	II			ADDITION	11/06/1992	t				Included in Ursidae spp.	Incluida en Ursidae spp.	Inscrit sous Ursidae spp.
	Animalia	Chordata	Mammalia	Carnivora	Ursidae	Ursus	arctos	isabellinus	Ursus arctos isabellinus	Horsfield, 1826	SUBSPECIES	II	KR	Republic of Korea	RESERVATION	07/11/1993	f
	Animalia	Chordata	Mammalia	Carnivora	Ursidae	Ursus	arctos	isabellinus	Ursus arctos isabellinus	Horsfield, 1826	SUBSPECIES	II	KR	Republic of Korea	RESERVATION_WITHDRAWAL	06/10/1996	f
	Animalia	Chordata	Mammalia	Carnivora	Ursidae	Ursus	arctos	isabellinus	Ursus arctos isabellinus	Horsfield, 1826	SUBSPECIES	I	CH	Switzerland	RESERVATION_WITHDRAWAL	12/06/2014	t
	Animalia	Chordata	Mammalia	Carnivora	Ursidae	Ursus	arctos	nelsoni	Ursus arctos nelsoni	Merriam, 1914	SUBSPECIES	I			ADDITION	01/07/1975	f
	Animalia	Chordata	Mammalia	Carnivora	Ursidae	Ursus	arctos	nelsoni	Ursus arctos nelsoni	Merriam, 1914	SUBSPECIES	I			ADDITION	18/01/1990	f				Replaced by MX population of Ursus arctos.	Sustituida por la población de MX de Ursus arctos.	Remplacé par population d'Ursus arctos du MX.
	Animalia	Chordata	Mammalia	Carnivora	Ursidae	Ursus	arctos	nelsoni	Ursus arctos nelsoni	Merriam, 1914	SUBSPECIES	I			ADDITION	11/06/1992	t				Popns of BT, CN, MN, MX.	Poblaciones de BT, CN, MN, MX.	Populations de BT, CN, MN, MX.
	Animalia	Chordata	Mammalia	Carnivora	Ursidae	Ursus	arctos	nelsoni	Ursus arctos nelsoni	Merriam, 1914	SUBSPECIES	II			ADDITION	11/06/1992	t				Included in Ursidae spp.	Incluida en Ursidae spp.	Inscrit sous Ursidae spp.
	Animalia	Chordata	Mammalia	Carnivora	Ursidae	Ursus	arctos	nelsoni	Ursus arctos nelsoni	Merriam, 1914	SUBSPECIES	II	KR	Republic of Korea	RESERVATION	07/11/1993	f
	Animalia	Chordata	Mammalia	Carnivora	Ursidae	Ursus	arctos	nelsoni	Ursus arctos nelsoni	Merriam, 1914	SUBSPECIES	II	KR	Republic of Korea	RESERVATION_WITHDRAWAL	06/10/1996	f
	Animalia	Chordata	Mammalia	Carnivora	Ursidae	Ursus	arctos	pruinosus	Ursus arctos pruinosus	Blyth, 1854	SUBSPECIES	I			ADDITION	01/07/1975	f
	Animalia	Chordata	Mammalia	Carnivora	Ursidae	Ursus	arctos	pruinosus	Ursus arctos pruinosus	Blyth, 1854	SUBSPECIES	I			ADDITION	18/01/1990	f				Replaced by BT, CN, MN populations of Ursus arctos.	Sustituidas por las poblaciones de BT, CN, MN de Ursus arctos.	Remplacé par population d'Ursus arctos de BT, CN, MN.
	Animalia	Chordata	Mammalia	Carnivora	Ursidae	Ursus	arctos	pruinosus	Ursus arctos pruinosus	Blyth, 1854	SUBSPECIES	II			ADDITION	18/01/1990	f				Excludes the population of the former USSR.	Excluye la población de la ex URSS.	Exclut la population de l'ex-URSS.
	Animalia	Chordata	Mammalia	Carnivora	Ursidae	Ursus	arctos	pruinosus	Ursus arctos pruinosus	Blyth, 1854	SUBSPECIES	I			ADDITION	11/06/1992	t				Popns of BT, CN, MN, MX.	Poblaciones de BT, CN, MN, MX.	Populations de BT, CN, MN, MX.
	Animalia	Chordata	Mammalia	Carnivora	Ursidae	Ursus	arctos	pruinosus	Ursus arctos pruinosus	Blyth, 1854	SUBSPECIES	II			ADDITION	11/06/1992	t				Included in Ursidae spp.	Incluida en Ursidae spp.	Inscrit sous Ursidae spp.
	Animalia	Chordata	Mammalia	Carnivora	Ursidae	Ursus	arctos	pruinosus	Ursus arctos pruinosus	Blyth, 1854	SUBSPECIES	II	KR	Republic of Korea	RESERVATION	07/11/1993	f
	Animalia	Chordata	Mammalia	Carnivora	Ursidae	Ursus	arctos	pruinosus	Ursus arctos pruinosus	Blyth, 1854	SUBSPECIES	II	KR	Republic of Korea	RESERVATION_WITHDRAWAL	06/10/1996	f
	Animalia	Chordata	Mammalia	Carnivora	Ursidae	Ursus	maritimus		Ursus maritimus	Phipps, 1774	SPECIES	II			ADDITION	01/07/1975	f
	Animalia	Chordata	Mammalia	Carnivora	Ursidae	Ursus	maritimus		Ursus maritimus	Phipps, 1774	SPECIES	II	CA	Canada	RESERVATION	09/07/1975	f
	Animalia	Chordata	Mammalia	Carnivora	Ursidae	Ursus	maritimus		Ursus maritimus	Phipps, 1774	SPECIES	III	CA	Canada	ADDITION	16/11/1975	f
	Animalia	Chordata	Mammalia	Carnivora	Ursidae	Ursus	maritimus		Ursus maritimus	Phipps, 1774	SPECIES	II			ADDITION	04/02/1977	f
	Animalia	Chordata	Mammalia	Carnivora	Ursidae	Ursus	maritimus		Ursus maritimus	Phipps, 1774	SPECIES	II	CA	Canada	RESERVATION_WITHDRAWAL	15/04/1977	f
	Animalia	Chordata	Mammalia	Carnivora	Ursidae	Ursus	maritimus		Ursus maritimus	Phipps, 1774	SPECIES	II			ADDITION	11/06/1992	t				Included in Ursidae spp.	Incluida en Ursidae spp.	Inscrit sous Ursidae spp.
	Animalia	Chordata	Mammalia	Carnivora	Ursidae	Ursus	maritimus		Ursus maritimus	Phipps, 1774	SPECIES	II	KR	Republic of Korea	RESERVATION	07/11/1993	f
	Animalia	Chordata	Mammalia	Carnivora	Ursidae	Ursus	maritimus		Ursus maritimus	Phipps, 1774	SPECIES	II	KR	Republic of Korea	RESERVATION_WITHDRAWAL	06/10/1996	f
	Animalia	Chordata	Mammalia	Carnivora	Ursidae	Ursus	thibetanus		Ursus thibetanus	G. Cuvier, 1823	SPECIES	I			ADDITION	28/06/1979	t
	Animalia	Chordata	Mammalia	Carnivora	Ursidae	Ursus	thibetanus	gedrosianus	Ursus thibetanus gedrosianus	Blanford, 1877	SUBSPECIES	I			ADDITION	04/02/1977	f
	Animalia	Chordata	Mammalia	Carnivora	Ursidae	Ursus	thibetanus	gedrosianus	Ursus thibetanus gedrosianus	Blanford, 1877	SUBSPECIES	I			ADDITION	28/06/1979	t				Included in Ursus thibetanus.	Incluida en Ursus thibetanus.	Inscrit sous Ursus thibetanus.
	Animalia	Chordata	Mammalia	Carnivora	Viverridae	Arctictis	binturong		Arctictis binturong	(Raffles, 1821)	SPECIES	III	IN	India	ADDITION	16/03/1989	t
	Animalia	Chordata	Mammalia	Carnivora	Viverridae	Arctictis	binturong		Arctictis binturong	(Raffles, 1821)	SPECIES	III	IT	Italy	RESERVATION	16/03/1989	f
	Animalia	Chordata	Mammalia	Carnivora	Viverridae	Arctictis	binturong		Arctictis binturong	(Raffles, 1821)	SPECIES	III	DK	Denmark	RESERVATION	16/03/1989	f
	Animalia	Chordata	Mammalia	Carnivora	Viverridae	Arctictis	binturong		Arctictis binturong	(Raffles, 1821)	SPECIES	III	DE	Germany	RESERVATION	16/03/1989	f
	Animalia	Chordata	Mammalia	Carnivora	Viverridae	Arctictis	binturong		Arctictis binturong	(Raffles, 1821)	SPECIES	III	LU	Luxembourg	RESERVATION	30/03/1989	f
	Animalia	Chordata	Mammalia	Carnivora	Viverridae	Arctictis	binturong		Arctictis binturong	(Raffles, 1821)	SPECIES	III	GB	United Kingdom of Great Britain and Northern Ireland	RESERVATION	17/05/1989	f
	Animalia	Chordata	Mammalia	Carnivora	Viverridae	Arctictis	binturong		Arctictis binturong	(Raffles, 1821)	SPECIES	III	ES	Spain	RESERVATION	24/05/1989	f
	Animalia	Chordata	Mammalia	Carnivora	Viverridae	Arctictis	binturong		Arctictis binturong	(Raffles, 1821)	SPECIES	III	NL	Netherlands	RESERVATION	29/06/1989	f
	Animalia	Chordata	Mammalia	Carnivora	Viverridae	Arctictis	binturong		Arctictis binturong	(Raffles, 1821)	SPECIES	III	PT	Portugal	RESERVATION	28/07/1989	f
	Animalia	Chordata	Mammalia	Carnivora	Viverridae	Arctictis	binturong		Arctictis binturong	(Raffles, 1821)	SPECIES	III	DK	Denmark	RESERVATION_WITHDRAWAL	18/01/1990	f
	Animalia	Chordata	Mammalia	Carnivora	Viverridae	Arctictis	binturong		Arctictis binturong	(Raffles, 1821)	SPECIES	III	IT	Italy	RESERVATION_WITHDRAWAL	01/03/1990	f
	Animalia	Chordata	Mammalia	Carnivora	Viverridae	Arctictis	binturong		Arctictis binturong	(Raffles, 1821)	SPECIES	III	LU	Luxembourg	RESERVATION_WITHDRAWAL	18/04/1990	f
	Animalia	Chordata	Mammalia	Carnivora	Viverridae	Arctictis	binturong		Arctictis binturong	(Raffles, 1821)	SPECIES	III	DE	Germany	RESERVATION_WITHDRAWAL	23/04/1990	f
	Animalia	Chordata	Mammalia	Carnivora	Viverridae	Arctictis	binturong		Arctictis binturong	(Raffles, 1821)	SPECIES	III	GB	United Kingdom of Great Britain and Northern Ireland	RESERVATION_WITHDRAWAL	25/05/1990	f
	Animalia	Chordata	Mammalia	Carnivora	Viverridae	Arctictis	binturong		Arctictis binturong	(Raffles, 1821)	SPECIES	III	PT	Portugal	RESERVATION_WITHDRAWAL	03/08/1990	f
	Animalia	Chordata	Mammalia	Carnivora	Viverridae	Arctictis	binturong		Arctictis binturong	(Raffles, 1821)	SPECIES	III	ES	Spain	RESERVATION_WITHDRAWAL	23/10/1990	f
	Animalia	Chordata	Mammalia	Carnivora	Viverridae	Arctictis	binturong		Arctictis binturong	(Raffles, 1821)	SPECIES	III	NL	Netherlands	RESERVATION_WITHDRAWAL	11/01/1991	f
	Animalia	Chordata	Mammalia	Carnivora	Viverridae	Arctictis	binturong		Arctictis binturong	(Raffles, 1821)	SPECIES	III	DE	Germany	RESERVATION	16/08/2000	f
	Animalia	Chordata	Mammalia	Carnivora	Viverridae	Arctictis	binturong		Arctictis binturong	(Raffles, 1821)	SPECIES	III	DE	Germany	RESERVATION_WITHDRAWAL	12/04/2001	f
	Animalia	Chordata	Mammalia	Carnivora	Viverridae	Civettictis	civetta		Civettictis civetta	(Schreber, 1776)	SPECIES	III	BW	Botswana	ADDITION	24/04/1978	t
	Animalia	Chordata	Mammalia	Carnivora	Viverridae	Civettictis	civetta		Civettictis civetta	(Schreber, 1776)	SPECIES	III	DE	Germany	RESERVATION	16/08/2000	f
	Animalia	Chordata	Mammalia	Carnivora	Viverridae	Civettictis	civetta		Civettictis civetta	(Schreber, 1776)	SPECIES	III	DE	Germany	RESERVATION_WITHDRAWAL	12/04/2001	f
	Animalia	Chordata	Mammalia	Carnivora	Viverridae	Cynogale	bennettii		Cynogale bennettii	Gray, 1837	SPECIES	II			ADDITION	01/07/1975	t				Includes Cynogale lowei.	Incluye Cynogale lowei.	Inclut Cynogale lowei.
	Animalia	Chordata	Mammalia	Carnivora	Viverridae	Hemigalus	derbyanus		Hemigalus derbyanus	(Gray, 1837)	SPECIES	II			ADDITION	01/07/1975	t				Formerly listed under synonym Helogale derbianus	Anteriormente incluida como el sinónimo Helogale derbianus	Précédemment inscrit comme le synonyme Helogale derbianus
	Animalia	Chordata	Mammalia	Carnivora	Viverridae	Paguma	larvata		Paguma larvata	(C. E. H. Smith, 1827)	SPECIES	III	IN	India	ADDITION	16/03/1989	t
	Animalia	Chordata	Mammalia	Carnivora	Viverridae	Paguma	larvata		Paguma larvata	(C. E. H. Smith, 1827)	SPECIES	III	IT	Italy	RESERVATION	16/03/1989	f
	Animalia	Chordata	Mammalia	Carnivora	Viverridae	Paguma	larvata		Paguma larvata	(C. E. H. Smith, 1827)	SPECIES	III	DE	Germany	RESERVATION	16/03/1989	f
	Animalia	Chordata	Mammalia	Carnivora	Viverridae	Paguma	larvata		Paguma larvata	(C. E. H. Smith, 1827)	SPECIES	III	DK	Denmark	RESERVATION	16/03/1989	f
	Animalia	Chordata	Mammalia	Carnivora	Viverridae	Paguma	larvata		Paguma larvata	(C. E. H. Smith, 1827)	SPECIES	III	LU	Luxembourg	RESERVATION	30/03/1989	f
	Animalia	Chordata	Mammalia	Carnivora	Viverridae	Paguma	larvata		Paguma larvata	(C. E. H. Smith, 1827)	SPECIES	III	GB	United Kingdom of Great Britain and Northern Ireland	RESERVATION	17/05/1989	f
	Animalia	Chordata	Mammalia	Carnivora	Viverridae	Paguma	larvata		Paguma larvata	(C. E. H. Smith, 1827)	SPECIES	III	ES	Spain	RESERVATION	24/05/1989	f
	Animalia	Chordata	Mammalia	Carnivora	Viverridae	Paguma	larvata		Paguma larvata	(C. E. H. Smith, 1827)	SPECIES	III	NL	Netherlands	RESERVATION	29/06/1989	f
	Animalia	Chordata	Mammalia	Carnivora	Viverridae	Paguma	larvata		Paguma larvata	(C. E. H. Smith, 1827)	SPECIES	III	PT	Portugal	RESERVATION	28/07/1989	f
	Animalia	Chordata	Mammalia	Carnivora	Viverridae	Paguma	larvata		Paguma larvata	(C. E. H. Smith, 1827)	SPECIES	III	DK	Denmark	RESERVATION_WITHDRAWAL	18/01/1990	f
	Animalia	Chordata	Mammalia	Carnivora	Viverridae	Paguma	larvata		Paguma larvata	(C. E. H. Smith, 1827)	SPECIES	III	IT	Italy	RESERVATION_WITHDRAWAL	01/03/1990	f
	Animalia	Chordata	Mammalia	Carnivora	Viverridae	Paguma	larvata		Paguma larvata	(C. E. H. Smith, 1827)	SPECIES	III	LU	Luxembourg	RESERVATION_WITHDRAWAL	18/04/1990	f
	Animalia	Chordata	Mammalia	Carnivora	Viverridae	Paguma	larvata		Paguma larvata	(C. E. H. Smith, 1827)	SPECIES	III	DE	Germany	RESERVATION_WITHDRAWAL	23/04/1990	f
	Animalia	Chordata	Mammalia	Carnivora	Viverridae	Paguma	larvata		Paguma larvata	(C. E. H. Smith, 1827)	SPECIES	III	GB	United Kingdom of Great Britain and Northern Ireland	RESERVATION_WITHDRAWAL	25/05/1990	f
	Animalia	Chordata	Mammalia	Carnivora	Viverridae	Paguma	larvata		Paguma larvata	(C. E. H. Smith, 1827)	SPECIES	III	PT	Portugal	RESERVATION_WITHDRAWAL	03/08/1990	f
	Animalia	Chordata	Mammalia	Carnivora	Viverridae	Paguma	larvata		Paguma larvata	(C. E. H. Smith, 1827)	SPECIES	III	ES	Spain	RESERVATION_WITHDRAWAL	23/10/1990	f
	Animalia	Chordata	Mammalia	Carnivora	Viverridae	Paguma	larvata		Paguma larvata	(C. E. H. Smith, 1827)	SPECIES	III	NL	Netherlands	RESERVATION_WITHDRAWAL	11/01/1991	f
	Animalia	Chordata	Mammalia	Carnivora	Viverridae	Paradoxurus	hermaphroditus		Paradoxurus hermaphroditus	(Pallas, 1777)	SPECIES	III	IN	India	ADDITION	16/03/1989	t
	Animalia	Chordata	Mammalia	Carnivora	Viverridae	Paradoxurus	hermaphroditus		Paradoxurus hermaphroditus	(Pallas, 1777)	SPECIES	III	DK	Denmark	RESERVATION	16/03/1989	f
	Animalia	Chordata	Mammalia	Carnivora	Viverridae	Paradoxurus	hermaphroditus		Paradoxurus hermaphroditus	(Pallas, 1777)	SPECIES	III	IT	Italy	RESERVATION	16/03/1989	f
	Animalia	Chordata	Mammalia	Carnivora	Viverridae	Paradoxurus	hermaphroditus		Paradoxurus hermaphroditus	(Pallas, 1777)	SPECIES	III	DE	Germany	RESERVATION	16/03/1989	f
	Animalia	Chordata	Mammalia	Carnivora	Viverridae	Paradoxurus	hermaphroditus		Paradoxurus hermaphroditus	(Pallas, 1777)	SPECIES	III	LU	Luxembourg	RESERVATION	30/03/1989	f
	Animalia	Chordata	Mammalia	Carnivora	Viverridae	Paradoxurus	hermaphroditus		Paradoxurus hermaphroditus	(Pallas, 1777)	SPECIES	III	GB	United Kingdom of Great Britain and Northern Ireland	RESERVATION	17/05/1989	f
	Animalia	Chordata	Mammalia	Carnivora	Viverridae	Paradoxurus	hermaphroditus		Paradoxurus hermaphroditus	(Pallas, 1777)	SPECIES	III	ES	Spain	RESERVATION	24/05/1989	f
	Animalia	Chordata	Mammalia	Carnivora	Viverridae	Paradoxurus	hermaphroditus		Paradoxurus hermaphroditus	(Pallas, 1777)	SPECIES	III	NL	Netherlands	RESERVATION	29/06/1989	f
	Animalia	Chordata	Mammalia	Carnivora	Viverridae	Paradoxurus	hermaphroditus		Paradoxurus hermaphroditus	(Pallas, 1777)	SPECIES	III	PT	Portugal	RESERVATION	28/07/1989	f
	Animalia	Chordata	Mammalia	Carnivora	Viverridae	Paradoxurus	hermaphroditus		Paradoxurus hermaphroditus	(Pallas, 1777)	SPECIES	III	DK	Denmark	RESERVATION_WITHDRAWAL	18/01/1990	f
	Animalia	Chordata	Mammalia	Carnivora	Viverridae	Paradoxurus	hermaphroditus		Paradoxurus hermaphroditus	(Pallas, 1777)	SPECIES	III	IT	Italy	RESERVATION_WITHDRAWAL	01/03/1990	f
	Animalia	Chordata	Mammalia	Carnivora	Viverridae	Paradoxurus	hermaphroditus		Paradoxurus hermaphroditus	(Pallas, 1777)	SPECIES	III	LU	Luxembourg	RESERVATION_WITHDRAWAL	18/04/1990	f
	Animalia	Chordata	Mammalia	Carnivora	Viverridae	Paradoxurus	hermaphroditus		Paradoxurus hermaphroditus	(Pallas, 1777)	SPECIES	III	DE	Germany	RESERVATION_WITHDRAWAL	23/04/1990	f
	Animalia	Chordata	Mammalia	Carnivora	Viverridae	Paradoxurus	hermaphroditus		Paradoxurus hermaphroditus	(Pallas, 1777)	SPECIES	III	GB	United Kingdom of Great Britain and Northern Ireland	RESERVATION_WITHDRAWAL	25/05/1990	f
	Animalia	Chordata	Mammalia	Carnivora	Viverridae	Paradoxurus	hermaphroditus		Paradoxurus hermaphroditus	(Pallas, 1777)	SPECIES	III	PT	Portugal	RESERVATION_WITHDRAWAL	03/08/1990	f
	Animalia	Chordata	Mammalia	Carnivora	Viverridae	Paradoxurus	hermaphroditus		Paradoxurus hermaphroditus	(Pallas, 1777)	SPECIES	III	ES	Spain	RESERVATION_WITHDRAWAL	23/10/1990	f
	Animalia	Chordata	Mammalia	Carnivora	Viverridae	Paradoxurus	hermaphroditus		Paradoxurus hermaphroditus	(Pallas, 1777)	SPECIES	III	NL	Netherlands	RESERVATION_WITHDRAWAL	11/01/1991	f
	Animalia	Chordata	Mammalia	Carnivora	Viverridae	Paradoxurus	jerdoni		Paradoxurus jerdoni	Blanford, 1885	SPECIES	III	IN	India	ADDITION	16/03/1989	t
	Animalia	Chordata	Mammalia	Carnivora	Viverridae	Paradoxurus	jerdoni		Paradoxurus jerdoni	Blanford, 1885	SPECIES	III	DE	Germany	RESERVATION	16/03/1989	f
	Animalia	Chordata	Mammalia	Carnivora	Viverridae	Paradoxurus	jerdoni		Paradoxurus jerdoni	Blanford, 1885	SPECIES	III	DK	Denmark	RESERVATION	16/03/1989	f
	Animalia	Chordata	Mammalia	Carnivora	Viverridae	Paradoxurus	jerdoni		Paradoxurus jerdoni	Blanford, 1885	SPECIES	III	IT	Italy	RESERVATION	16/03/1989	f
	Animalia	Chordata	Mammalia	Carnivora	Viverridae	Paradoxurus	jerdoni		Paradoxurus jerdoni	Blanford, 1885	SPECIES	III	LU	Luxembourg	RESERVATION	30/03/1989	f
	Animalia	Chordata	Mammalia	Carnivora	Viverridae	Paradoxurus	jerdoni		Paradoxurus jerdoni	Blanford, 1885	SPECIES	III	GB	United Kingdom of Great Britain and Northern Ireland	RESERVATION	17/05/1989	f
	Animalia	Chordata	Mammalia	Carnivora	Viverridae	Paradoxurus	jerdoni		Paradoxurus jerdoni	Blanford, 1885	SPECIES	III	ES	Spain	RESERVATION	24/05/1989	f
	Animalia	Chordata	Mammalia	Carnivora	Viverridae	Paradoxurus	jerdoni		Paradoxurus jerdoni	Blanford, 1885	SPECIES	III	NL	Netherlands	RESERVATION	29/06/1989	f
	Animalia	Chordata	Mammalia	Carnivora	Viverridae	Paradoxurus	jerdoni		Paradoxurus jerdoni	Blanford, 1885	SPECIES	III	PT	Portugal	RESERVATION	28/07/1989	f
	Animalia	Chordata	Mammalia	Carnivora	Viverridae	Paradoxurus	jerdoni		Paradoxurus jerdoni	Blanford, 1885	SPECIES	III	DK	Denmark	RESERVATION_WITHDRAWAL	18/01/1990	f
	Animalia	Chordata	Mammalia	Carnivora	Viverridae	Paradoxurus	jerdoni		Paradoxurus jerdoni	Blanford, 1885	SPECIES	III	IT	Italy	RESERVATION_WITHDRAWAL	01/03/1990	f
	Animalia	Chordata	Mammalia	Carnivora	Viverridae	Paradoxurus	jerdoni		Paradoxurus jerdoni	Blanford, 1885	SPECIES	III	LU	Luxembourg	RESERVATION_WITHDRAWAL	18/04/1990	f
	Animalia	Chordata	Mammalia	Carnivora	Viverridae	Paradoxurus	jerdoni		Paradoxurus jerdoni	Blanford, 1885	SPECIES	III	DE	Germany	RESERVATION_WITHDRAWAL	23/04/1990	f
	Animalia	Chordata	Mammalia	Carnivora	Viverridae	Paradoxurus	jerdoni		Paradoxurus jerdoni	Blanford, 1885	SPECIES	III	GB	United Kingdom of Great Britain and Northern Ireland	RESERVATION_WITHDRAWAL	25/05/1990	f
	Animalia	Chordata	Mammalia	Carnivora	Viverridae	Paradoxurus	jerdoni		Paradoxurus jerdoni	Blanford, 1885	SPECIES	III	PT	Portugal	RESERVATION_WITHDRAWAL	03/08/1990	f
	Animalia	Chordata	Mammalia	Carnivora	Viverridae	Paradoxurus	jerdoni		Paradoxurus jerdoni	Blanford, 1885	SPECIES	III	ES	Spain	RESERVATION_WITHDRAWAL	23/10/1990	f
	Animalia	Chordata	Mammalia	Carnivora	Viverridae	Paradoxurus	jerdoni		Paradoxurus jerdoni	Blanford, 1885	SPECIES	III	NL	Netherlands	RESERVATION_WITHDRAWAL	11/01/1991	f
	Animalia	Chordata	Mammalia	Carnivora	Viverridae	Prionodon	linsang		Prionodon linsang	(Hardwicke, 1821)	SPECIES	II			ADDITION	01/07/1975	t
	Animalia	Chordata	Mammalia	Carnivora	Viverridae	Prionodon	pardicolor		Prionodon pardicolor	Hodgson, 1842	SPECIES	I			ADDITION	01/07/1975	t
	Animalia	Chordata	Mammalia	Carnivora	Viverridae	Viverra	civettina		Viverra civettina	Blyth, 1862	SPECIES	III	IN	India	ADDITION	16/03/1989	t				Formerly listed under synonym Viverra megaspila civettina	Anteriormente incluida como el sinónimo Viverra megaspila civettina	Précédemment inscrit comme le synonyme Viverra megaspila civettina
	Animalia	Chordata	Mammalia	Carnivora	Viverridae	Viverra	civettina		Viverra civettina	Blyth, 1862	SPECIES	III	IT	Italy	RESERVATION	16/03/1989	f
	Animalia	Chordata	Mammalia	Carnivora	Viverridae	Viverra	civettina		Viverra civettina	Blyth, 1862	SPECIES	III	DE	Germany	RESERVATION	16/03/1989	f
	Animalia	Chordata	Mammalia	Carnivora	Viverridae	Viverra	civettina		Viverra civettina	Blyth, 1862	SPECIES	III	DK	Denmark	RESERVATION	16/03/1989	f
	Animalia	Chordata	Mammalia	Carnivora	Viverridae	Viverra	civettina		Viverra civettina	Blyth, 1862	SPECIES	III	LU	Luxembourg	RESERVATION	30/03/1989	f
	Animalia	Chordata	Mammalia	Carnivora	Viverridae	Viverra	civettina		Viverra civettina	Blyth, 1862	SPECIES	III	GB	United Kingdom of Great Britain and Northern Ireland	RESERVATION	17/05/1989	f
	Animalia	Chordata	Mammalia	Carnivora	Viverridae	Viverra	civettina		Viverra civettina	Blyth, 1862	SPECIES	III	ES	Spain	RESERVATION	24/05/1989	f
	Animalia	Chordata	Mammalia	Carnivora	Viverridae	Viverra	civettina		Viverra civettina	Blyth, 1862	SPECIES	III	NL	Netherlands	RESERVATION	29/06/1989	f
	Animalia	Chordata	Mammalia	Carnivora	Viverridae	Viverra	civettina		Viverra civettina	Blyth, 1862	SPECIES	III	PT	Portugal	RESERVATION	28/07/1989	f
	Animalia	Chordata	Mammalia	Carnivora	Viverridae	Viverra	civettina		Viverra civettina	Blyth, 1862	SPECIES	III	DK	Denmark	RESERVATION_WITHDRAWAL	18/01/1990	f
	Animalia	Chordata	Mammalia	Carnivora	Viverridae	Viverra	civettina		Viverra civettina	Blyth, 1862	SPECIES	III	IT	Italy	RESERVATION_WITHDRAWAL	01/03/1990	f
	Animalia	Chordata	Mammalia	Carnivora	Viverridae	Viverra	civettina		Viverra civettina	Blyth, 1862	SPECIES	III	LU	Luxembourg	RESERVATION_WITHDRAWAL	18/04/1990	f
	Animalia	Chordata	Mammalia	Carnivora	Viverridae	Viverra	civettina		Viverra civettina	Blyth, 1862	SPECIES	III	DE	Germany	RESERVATION_WITHDRAWAL	23/04/1990	f
	Animalia	Chordata	Mammalia	Carnivora	Viverridae	Viverra	civettina		Viverra civettina	Blyth, 1862	SPECIES	III	GB	United Kingdom of Great Britain and Northern Ireland	RESERVATION_WITHDRAWAL	25/05/1990	f
	Animalia	Chordata	Mammalia	Carnivora	Viverridae	Viverra	civettina		Viverra civettina	Blyth, 1862	SPECIES	III	PT	Portugal	RESERVATION_WITHDRAWAL	03/08/1990	f
	Animalia	Chordata	Mammalia	Carnivora	Viverridae	Viverra	civettina		Viverra civettina	Blyth, 1862	SPECIES	III	ES	Spain	RESERVATION_WITHDRAWAL	23/10/1990	f
	Animalia	Chordata	Mammalia	Carnivora	Viverridae	Viverra	civettina		Viverra civettina	Blyth, 1862	SPECIES	III	NL	Netherlands	RESERVATION_WITHDRAWAL	11/01/1991	f
	Animalia	Chordata	Mammalia	Carnivora	Viverridae	Viverra	zibetha		Viverra zibetha	Linnaeus, 1758	SPECIES	III	IN	India	ADDITION	16/03/1989	t
	Animalia	Chordata	Mammalia	Carnivora	Viverridae	Viverra	zibetha		Viverra zibetha	Linnaeus, 1758	SPECIES	III	IT	Italy	RESERVATION	16/03/1989	f
	Animalia	Chordata	Mammalia	Carnivora	Viverridae	Viverra	zibetha		Viverra zibetha	Linnaeus, 1758	SPECIES	III	DE	Germany	RESERVATION	16/03/1989	f
	Animalia	Chordata	Mammalia	Carnivora	Viverridae	Viverra	zibetha		Viverra zibetha	Linnaeus, 1758	SPECIES	III	DK	Denmark	RESERVATION	16/03/1989	f
	Animalia	Chordata	Mammalia	Carnivora	Viverridae	Viverra	zibetha		Viverra zibetha	Linnaeus, 1758	SPECIES	III	LU	Luxembourg	RESERVATION	30/03/1989	f
	Animalia	Chordata	Mammalia	Carnivora	Viverridae	Viverra	zibetha		Viverra zibetha	Linnaeus, 1758	SPECIES	III	GB	United Kingdom of Great Britain and Northern Ireland	RESERVATION	17/05/1989	f
	Animalia	Chordata	Mammalia	Carnivora	Viverridae	Viverra	zibetha		Viverra zibetha	Linnaeus, 1758	SPECIES	III	ES	Spain	RESERVATION	24/05/1989	f
	Animalia	Chordata	Mammalia	Carnivora	Viverridae	Viverra	zibetha		Viverra zibetha	Linnaeus, 1758	SPECIES	III	NL	Netherlands	RESERVATION	29/06/1989	f
	Animalia	Chordata	Mammalia	Carnivora	Viverridae	Viverra	zibetha		Viverra zibetha	Linnaeus, 1758	SPECIES	III	PT	Portugal	RESERVATION	28/07/1989	f
	Animalia	Chordata	Mammalia	Carnivora	Viverridae	Viverra	zibetha		Viverra zibetha	Linnaeus, 1758	SPECIES	III	DK	Denmark	RESERVATION_WITHDRAWAL	18/01/1990	f
	Animalia	Chordata	Mammalia	Carnivora	Viverridae	Viverra	zibetha		Viverra zibetha	Linnaeus, 1758	SPECIES	III	IT	Italy	RESERVATION_WITHDRAWAL	01/03/1990	f
	Animalia	Chordata	Mammalia	Carnivora	Viverridae	Viverra	zibetha		Viverra zibetha	Linnaeus, 1758	SPECIES	III	LU	Luxembourg	RESERVATION_WITHDRAWAL	18/04/1990	f
	Animalia	Chordata	Mammalia	Carnivora	Viverridae	Viverra	zibetha		Viverra zibetha	Linnaeus, 1758	SPECIES	III	DE	Germany	RESERVATION_WITHDRAWAL	23/04/1990	f
	Animalia	Chordata	Mammalia	Carnivora	Viverridae	Viverra	zibetha		Viverra zibetha	Linnaeus, 1758	SPECIES	III	GB	United Kingdom of Great Britain and Northern Ireland	RESERVATION_WITHDRAWAL	25/05/1990	f
	Animalia	Chordata	Mammalia	Carnivora	Viverridae	Viverra	zibetha		Viverra zibetha	Linnaeus, 1758	SPECIES	III	PT	Portugal	RESERVATION_WITHDRAWAL	03/08/1990	f
	Animalia	Chordata	Mammalia	Carnivora	Viverridae	Viverra	zibetha		Viverra zibetha	Linnaeus, 1758	SPECIES	III	ES	Spain	RESERVATION_WITHDRAWAL	23/10/1990	f
	Animalia	Chordata	Mammalia	Carnivora	Viverridae	Viverra	zibetha		Viverra zibetha	Linnaeus, 1758	SPECIES	III	NL	Netherlands	RESERVATION_WITHDRAWAL	11/01/1991	f
	Animalia	Chordata	Mammalia	Carnivora	Viverridae	Viverricula	indica		Viverricula indica	(É. Geoffroy Saint-Hilaire, 1803)	SPECIES	III	IN	India	ADDITION	16/03/1989	t
	Animalia	Chordata	Mammalia	Carnivora	Viverridae	Viverricula	indica		Viverricula indica	(É. Geoffroy Saint-Hilaire, 1803)	SPECIES	III	IT	Italy	RESERVATION	16/03/1989	f
	Animalia	Chordata	Mammalia	Carnivora	Viverridae	Viverricula	indica		Viverricula indica	(É. Geoffroy Saint-Hilaire, 1803)	SPECIES	III	DE	Germany	RESERVATION	16/03/1989	f
	Animalia	Chordata	Mammalia	Carnivora	Viverridae	Viverricula	indica		Viverricula indica	(É. Geoffroy Saint-Hilaire, 1803)	SPECIES	III	DK	Denmark	RESERVATION	16/03/1989	f
	Animalia	Chordata	Mammalia	Carnivora	Viverridae	Viverricula	indica		Viverricula indica	(É. Geoffroy Saint-Hilaire, 1803)	SPECIES	III	LU	Luxembourg	RESERVATION	30/03/1989	f
	Animalia	Chordata	Mammalia	Carnivora	Viverridae	Viverricula	indica		Viverricula indica	(É. Geoffroy Saint-Hilaire, 1803)	SPECIES	III	GB	United Kingdom of Great Britain and Northern Ireland	RESERVATION	17/05/1989	f
	Animalia	Chordata	Mammalia	Carnivora	Viverridae	Viverricula	indica		Viverricula indica	(É. Geoffroy Saint-Hilaire, 1803)	SPECIES	III	ES	Spain	RESERVATION	24/05/1989	f
	Animalia	Chordata	Mammalia	Carnivora	Viverridae	Viverricula	indica		Viverricula indica	(É. Geoffroy Saint-Hilaire, 1803)	SPECIES	III	NL	Netherlands	RESERVATION	29/06/1989	f
	Animalia	Chordata	Mammalia	Carnivora	Viverridae	Viverricula	indica		Viverricula indica	(É. Geoffroy Saint-Hilaire, 1803)	SPECIES	III	PT	Portugal	RESERVATION	28/07/1989	f
	Animalia	Chordata	Mammalia	Carnivora	Viverridae	Viverricula	indica		Viverricula indica	(É. Geoffroy Saint-Hilaire, 1803)	SPECIES	III	DK	Denmark	RESERVATION_WITHDRAWAL	18/01/1990	f
	Animalia	Chordata	Mammalia	Carnivora	Viverridae	Viverricula	indica		Viverricula indica	(É. Geoffroy Saint-Hilaire, 1803)	SPECIES	III	IT	Italy	RESERVATION_WITHDRAWAL	01/03/1990	f
	Animalia	Chordata	Mammalia	Carnivora	Viverridae	Viverricula	indica		Viverricula indica	(É. Geoffroy Saint-Hilaire, 1803)	SPECIES	III	LU	Luxembourg	RESERVATION_WITHDRAWAL	18/04/1990	f
	Animalia	Chordata	Mammalia	Carnivora	Viverridae	Viverricula	indica		Viverricula indica	(É. Geoffroy Saint-Hilaire, 1803)	SPECIES	III	DE	Germany	RESERVATION_WITHDRAWAL	23/04/1990	f
	Animalia	Chordata	Mammalia	Carnivora	Viverridae	Viverricula	indica		Viverricula indica	(É. Geoffroy Saint-Hilaire, 1803)	SPECIES	III	GB	United Kingdom of Great Britain and Northern Ireland	RESERVATION_WITHDRAWAL	25/05/1990	f
	Animalia	Chordata	Mammalia	Carnivora	Viverridae	Viverricula	indica		Viverricula indica	(É. Geoffroy Saint-Hilaire, 1803)	SPECIES	III	PT	Portugal	RESERVATION_WITHDRAWAL	03/08/1990	f
	Animalia	Chordata	Mammalia	Carnivora	Viverridae	Viverricula	indica		Viverricula indica	(É. Geoffroy Saint-Hilaire, 1803)	SPECIES	III	ES	Spain	RESERVATION_WITHDRAWAL	23/10/1990	f
	Animalia	Chordata	Mammalia	Carnivora	Viverridae	Viverricula	indica		Viverricula indica	(É. Geoffroy Saint-Hilaire, 1803)	SPECIES	III	NL	Netherlands	RESERVATION_WITHDRAWAL	11/01/1991	f
	Animalia	Chordata	Mammalia	Cetacea					Cetacea		ORDER	II			ADDITION	28/06/1979	f
	Animalia	Chordata	Mammalia	Cetacea					Cetacea		ORDER	II	CA	Canada	RESERVATION	28/06/1979	f
	Animalia	Chordata	Mammalia	Cetacea					Cetacea		ORDER	II	ZA	South Africa	RESERVATION	28/06/1979	f
	Animalia	Chordata	Mammalia	Cetacea					Cetacea		ORDER	II	CA	Canada	RESERVATION_WITHDRAWAL	30/10/1980	f
	Animalia	Chordata	Mammalia	Cetacea					Cetacea		ORDER	II	ZA	South Africa	RESERVATION_WITHDRAWAL	17/02/1981	f
	Animalia	Chordata	Mammalia	Cetacea					Cetacea		ORDER	II			ADDITION	13/02/2003	t				Except the species included in Appendix I. Zero annual export quota for live specimens from the Black Sea population of Tursiops truncatus removed from the wild and traded for primarily commercial purposes.	Cupo de exportación annual nulo para especímenes vivos de la población de Tursiops truncatus del mar Negro capturados en el medio silvestre y comercializados con fines primordialmente comerciales.	Quota d’exportation annuel zéro pour les spécimens vivants de la population de Tursiops truncatus de la mer Noire prélevés dans la nature pour des transactions principalement commerciales.
	Animalia	Chordata	Mammalia	Cetacea	Balaenidae	Balaena	mysticetus		Balaena mysticetus	Linnaeus, 1758	SPECIES	I			ADDITION	01/07/1975	t				Formerly included in Balaena spp.	Anteriormente incluida en Balaena spp.	Précédemment inscrit sous Balaena spp.
	Animalia	Chordata	Mammalia	Cetacea	Balaenidae	Balaena	mysticetus		Balaena mysticetus	Linnaeus, 1758	SPECIES	I	CA	Canada	RESERVATION	09/07/1975	f
	Animalia	Chordata	Mammalia	Cetacea	Balaenidae	Balaena	mysticetus		Balaena mysticetus	Linnaeus, 1758	SPECIES	I	CA	Canada	RESERVATION_WITHDRAWAL	11/08/1978	f
	Animalia	Chordata	Mammalia	Cetacea	Balaenidae	Eubalaena			Eubalaena	Gray, 1864	GENUS	I			ADDITION	01/07/1975	t				Formerly included in Balaena spp.	Anteriormente incluida en Balaena spp.	Précédemment inscrit sous Balaena spp.
	Animalia	Chordata	Mammalia	Cetacea	Balaenidae	Eubalaena			Eubalaena	Gray, 1864	GENUS	I	CA	Canada	RESERVATION	09/07/1975	f
	Animalia	Chordata	Mammalia	Cetacea	Balaenidae	Eubalaena			Eubalaena	Gray, 1864	GENUS	I	CA	Canada	RESERVATION_WITHDRAWAL	11/08/1978	f
	Animalia	Chordata	Mammalia	Cetacea	Balaenopteridae	Balaenoptera	acutorostrata		Balaenoptera acutorostrata	Lacépède, 1804	SPECIES	II			ADDITION	28/06/1979	f
	Animalia	Chordata	Mammalia	Cetacea	Balaenopteridae	Balaenoptera	acutorostrata		Balaenoptera acutorostrata	Lacépède, 1804	SPECIES	II	ZA	South Africa	RESERVATION	28/06/1979	f
	Animalia	Chordata	Mammalia	Cetacea	Balaenopteridae	Balaenoptera	acutorostrata		Balaenoptera acutorostrata	Lacépède, 1804	SPECIES	II	CA	Canada	RESERVATION	28/06/1979	f
	Animalia	Chordata	Mammalia	Cetacea	Balaenopteridae	Balaenoptera	acutorostrata		Balaenoptera acutorostrata	Lacépède, 1804	SPECIES	II	CA	Canada	RESERVATION_WITHDRAWAL	30/10/1980	f
	Animalia	Chordata	Mammalia	Cetacea	Balaenopteridae	Balaenoptera	acutorostrata		Balaenoptera acutorostrata	Lacépède, 1804	SPECIES	II	ZA	South Africa	RESERVATION_WITHDRAWAL	17/02/1981	f
	Animalia	Chordata	Mammalia	Cetacea	Balaenopteridae	Balaenoptera	acutorostrata		Balaenoptera acutorostrata	Lacépède, 1804	SPECIES	II			ADDITION	01/01/1986	t				Population of West Greenland.	Población de Groenlandia occidental.	Population du Groenland occidental.
	Animalia	Chordata	Mammalia	Cetacea	Balaenopteridae	Balaenoptera	acutorostrata		Balaenoptera acutorostrata	Lacépède, 1804	SPECIES	I			ADDITION	01/01/1986	t				Except stock of west Greenland.	Excepto la población de Groenlandia occidental.	Sauf population du Groenland occidental.
	Animalia	Chordata	Mammalia	Cetacea	Balaenopteridae	Balaenoptera	acutorostrata		Balaenoptera acutorostrata	Lacépède, 1804	SPECIES	I	JP	Japan	RESERVATION	01/01/1986	t				Except stock of west Greenland.	Excepto la población de Groenlandia occidental.	Sauf population du Groenland occidental.
	Animalia	Chordata	Mammalia	Cetacea	Balaenopteridae	Balaenoptera	acutorostrata		Balaenoptera acutorostrata	Lacépède, 1804	SPECIES	I	NO	Norway	RESERVATION	01/01/1986	t				Except stock of west Greenland.	Excepto la población de Groenlandia occidental.	Sauf population du Groenland occidental.
	Animalia	Chordata	Mammalia	Cetacea	Balaenopteridae	Balaenoptera	acutorostrata		Balaenoptera acutorostrata	Lacépède, 1804	SPECIES	I	AT	Austria	RESERVATION	01/01/1986	f
	Animalia	Chordata	Mammalia	Cetacea	Balaenopteridae	Balaenoptera	acutorostrata		Balaenoptera acutorostrata	Lacépède, 1804	SPECIES	I	PE	Peru	RESERVATION	01/01/1986	f				Except stock of west Greenland.	Excepto la población de Groenlandia occidental.	Sauf population du Groenland occidental.
	Animalia	Chordata	Mammalia	Cetacea	Balaenopteridae	Balaenoptera	acutorostrata		Balaenoptera acutorostrata	Lacépède, 1804	SPECIES	I	RU	Russian Federation	RESERVATION	01/01/1986	f				Original reservation as USSR.	Reserva original de la URSS.	Reserve formulée à l'origine par l'URSS.
	Animalia	Chordata	Mammalia	Cetacea	Balaenopteridae	Balaenoptera	acutorostrata		Balaenoptera acutorostrata	Lacépède, 1804	SPECIES	I	BR	Brazil	RESERVATION	01/01/1986	f
	Animalia	Chordata	Mammalia	Cetacea	Balaenopteridae	Balaenoptera	acutorostrata		Balaenoptera acutorostrata	Lacépède, 1804	SPECIES	I	AT	Austria	RESERVATION_WITHDRAWAL	06/01/1989	f
	Animalia	Chordata	Mammalia	Cetacea	Balaenopteridae	Balaenoptera	acutorostrata		Balaenoptera acutorostrata	Lacépède, 1804	SPECIES	I	BR	Brazil	RESERVATION_WITHDRAWAL	07/05/1991	f
	Animalia	Chordata	Mammalia	Cetacea	Balaenopteridae	Balaenoptera	acutorostrata		Balaenoptera acutorostrata	Lacépède, 1804	SPECIES	I	RU	Russian Federation	RESERVATION_WITHDRAWAL	26/04/1995	f				Original reservation as USSR.	Reserva original de la URSS.	Reserve formulée à l'origine par l'URSS.
	Animalia	Chordata	Mammalia	Cetacea	Balaenopteridae	Balaenoptera	acutorostrata		Balaenoptera acutorostrata	Lacépède, 1804	SPECIES	I	IS	Iceland	RESERVATION	02/04/2000	t				Except stock of west Greenland.	Excepto la población de Groenlandia occidental.	Sauf population du Groenland occidental.
	Animalia	Chordata	Mammalia	Cetacea	Balaenopteridae	Balaenoptera	acutorostrata		Balaenoptera acutorostrata	Lacépède, 1804	SPECIES	II	IS	Iceland	RESERVATION	02/04/2000	t				West Greenland stock.	Población de Groenlandia occidental.	Population du Groenland occidental.
	Animalia	Chordata	Mammalia	Cetacea	Balaenopteridae	Balaenoptera	acutorostrata		Balaenoptera acutorostrata	Lacépède, 1804	SPECIES	I	PE	Peru	RESERVATION_WITHDRAWAL	24/10/2001	f
	Animalia	Chordata	Mammalia	Cetacea	Balaenopteridae	Balaenoptera	acutorostrata		Balaenoptera acutorostrata	Lacépède, 1804	SPECIES	I	PW	Palau	RESERVATION	15/07/2004	t
	Animalia	Chordata	Mammalia	Cetacea	Balaenopteridae	Balaenoptera	bonaerensis		Balaenoptera bonaerensis	Burmeister, 1867	SPECIES	II			ADDITION	28/06/1979	f
	Animalia	Chordata	Mammalia	Cetacea	Balaenopteridae	Balaenoptera	bonaerensis		Balaenoptera bonaerensis	Burmeister, 1867	SPECIES	II	CA	Canada	RESERVATION	28/06/1979	f
	Animalia	Chordata	Mammalia	Cetacea	Balaenopteridae	Balaenoptera	bonaerensis		Balaenoptera bonaerensis	Burmeister, 1867	SPECIES	II	ZA	South Africa	RESERVATION	28/06/1979	f
	Animalia	Chordata	Mammalia	Cetacea	Balaenopteridae	Balaenoptera	bonaerensis		Balaenoptera bonaerensis	Burmeister, 1867	SPECIES	II	CA	Canada	RESERVATION_WITHDRAWAL	30/10/1980	f
	Animalia	Chordata	Mammalia	Cetacea	Balaenopteridae	Balaenoptera	bonaerensis		Balaenoptera bonaerensis	Burmeister, 1867	SPECIES	II	ZA	South Africa	RESERVATION_WITHDRAWAL	17/02/1981	f
	Animalia	Chordata	Mammalia	Cetacea	Balaenopteridae	Balaenoptera	bonaerensis		Balaenoptera bonaerensis	Burmeister, 1867	SPECIES	I			ADDITION	01/01/1986	t				Formerly included in Balaenoptera acutorostrata.	Anteriormente incluida en Balaenoptera acutorostrata.	Précédemment inscrit sous Balaenoptera acutorostrata.
	Animalia	Chordata	Mammalia	Cetacea	Balaenopteridae	Balaenoptera	bonaerensis		Balaenoptera bonaerensis	Burmeister, 1867	SPECIES	I	NO	Norway	RESERVATION	01/01/1986	t				Reservation entered under Balaenoptera acutorostrata.	Reserva formulada como Balaenoptera acutorostrata.	Réservation inscrite sous Balaenoptera acutorostrata.
	Animalia	Chordata	Mammalia	Cetacea	Balaenopteridae	Balaenoptera	bonaerensis		Balaenoptera bonaerensis	Burmeister, 1867	SPECIES	I	IS	Iceland	RESERVATION	02/04/2000	t				Reservation entered under Balaenoptera acutorostrata.	Reserva formulada como Balaenoptera acutorostrata.	Réservation inscrite sous Balaenoptera acutorostrata.
	Animalia	Chordata	Mammalia	Cetacea	Balaenopteridae	Balaenoptera	bonaerensis		Balaenoptera bonaerensis	Burmeister, 1867	SPECIES	I	JP	Japan	RESERVATION	19/07/2000	t
	Animalia	Chordata	Mammalia	Cetacea	Balaenopteridae	Balaenoptera	borealis		Balaenoptera borealis	Lesson, 1828	SPECIES	I			ADDITION	04/02/1977	f				North Pacific stock, and stock in area from 0° to 70°E, from equator to Antarctic continent.	Stock del Pacífico Norte y stock en el área comprendida entre los 0 y 70 grados Este, desde el Ecuador hasta el continente Antártico.	Stock du Pacifique Nord et stock de la région comprise entre 0° et 70° de longitude est, de l’équateur au continent Antarctique.
	Animalia	Chordata	Mammalia	Cetacea	Balaenopteridae	Balaenoptera	borealis		Balaenoptera borealis	Lesson, 1828	SPECIES	II			ADDITION	04/02/1977	f				All stocks except those included in Appendix I.	Todas las poblaciones, excepto las incluidas en el Apéndice I.	Toutes les populations sauf celles inscrites à l'Annexe I.
	Animalia	Chordata	Mammalia	Cetacea	Balaenopteridae	Balaenoptera	borealis		Balaenoptera borealis	Lesson, 1828	SPECIES	I	ZA	South Africa	RESERVATION	04/02/1977	f
	Animalia	Chordata	Mammalia	Cetacea	Balaenopteridae	Balaenoptera	borealis		Balaenoptera borealis	Lesson, 1828	SPECIES	II	ZA	South Africa	RESERVATION	04/02/1977	f
	Animalia	Chordata	Mammalia	Cetacea	Balaenopteridae	Balaenoptera	borealis		Balaenoptera borealis	Lesson, 1828	SPECIES	I	CA	Canada	RESERVATION	04/02/1977	f
	Animalia	Chordata	Mammalia	Cetacea	Balaenopteridae	Balaenoptera	borealis		Balaenoptera borealis	Lesson, 1828	SPECIES	I	AU	Australia	RESERVATION	04/02/1977	f
	Animalia	Chordata	Mammalia	Cetacea	Balaenopteridae	Balaenoptera	borealis		Balaenoptera borealis	Lesson, 1828	SPECIES	II	CA	Canada	RESERVATION	04/02/1977	f
	Animalia	Chordata	Mammalia	Cetacea	Balaenopteridae	Balaenoptera	borealis		Balaenoptera borealis	Lesson, 1828	SPECIES	I	RU	Russian Federation	RESERVATION	04/02/1977	f				Original reservation as USSR.	Reserva original de la URSS.	Reserve formulée à l'origine par l'URSS.
	Animalia	Chordata	Mammalia	Cetacea	Balaenopteridae	Balaenoptera	borealis		Balaenoptera borealis	Lesson, 1828	SPECIES	II	CA	Canada	RESERVATION_WITHDRAWAL	28/06/1979	f				Reservation withdrawn as species transferred from Appendix iI to I.	Reserva retirada ya que la especie se transfirió del Apéndice II al I.	Réserve retirée du fait du transfert de l'espèce de l'Annexe II àl'Annexe I.
	Animalia	Chordata	Mammalia	Cetacea	Balaenopteridae	Balaenoptera	borealis		Balaenoptera borealis	Lesson, 1828	SPECIES	II	ZA	South Africa	RESERVATION_WITHDRAWAL	28/06/1979	f				Reservation withdrawn as species transferred from Appendix iI to I.	Reserva retirada ya que la especie se transfirió del Apéndice II al I.	Réserve retirée du fait du transfert de l'espèce de l'Annexe II àl'Annexe I.
	Animalia	Chordata	Mammalia	Cetacea	Balaenopteridae	Balaenoptera	borealis		Balaenoptera borealis	Lesson, 1828	SPECIES	I	ZA	South Africa	RESERVATION_WITHDRAWAL	17/02/1981	f
	Animalia	Chordata	Mammalia	Cetacea	Balaenopteridae	Balaenoptera	borealis		Balaenoptera borealis	Lesson, 1828	SPECIES	I			ADDITION	06/06/1981	t				All stocks.	Todas las poblaciones.	Toutes les populations.
	Animalia	Chordata	Mammalia	Cetacea	Balaenopteridae	Balaenoptera	borealis		Balaenoptera borealis	Lesson, 1828	SPECIES	I	JP	Japan	RESERVATION	06/06/1981	t				Reservation not applicable to stocks in (A) North Pacific and (B) area 0° longitude to 70°E longitude, from the equator to the Antarctic continent.	La reserva no se aplica a las poblaciones (A) del Pacífico Norte y (B) de la zona situada entre 0-70 grados de longitud Este y desde el Ecuador a la Antártida.	La réserve ne s’applique pas aux populations (A) du Pacifique nord et (B) de la zone située entre 0° et 70° de longitude est et de l’équateur à l’Antarctique.
	Animalia	Chordata	Mammalia	Cetacea	Balaenopteridae	Balaenoptera	borealis		Balaenoptera borealis	Lesson, 1828	SPECIES	I	NO	Norway	RESERVATION	06/06/1981	t				Reservation not applicable to stocks in (A) North Pacific and (B) area 0° longitude to 70°E longitude, from the equator to the Antarctic continent.	La reserva no se aplica a las poblaciones (A) del Pacífico Norte y (B) de la zona situada entre 0-70 grados de longitud Este y desde el Ecuador a la Antártida.	La réserve ne s’applique pas aux populations (A) du Pacifique nord et (B) de la zone située entre 0° et 70° de longitude est et de l’équateur à l’Antarctique.
	Animalia	Chordata	Mammalia	Cetacea	Balaenopteridae	Balaenoptera	borealis		Balaenoptera borealis	Lesson, 1828	SPECIES	I	AU	Australia	RESERVATION_WITHDRAWAL	27/08/1981	f
	Animalia	Chordata	Mammalia	Cetacea	Balaenopteridae	Balaenoptera	borealis		Balaenoptera borealis	Lesson, 1828	SPECIES	I	CA	Canada	RESERVATION_WITHDRAWAL	29/10/1982	f
	Animalia	Chordata	Mammalia	Cetacea	Balaenopteridae	Balaenoptera	borealis		Balaenoptera borealis	Lesson, 1828	SPECIES	I	RU	Russian Federation	RESERVATION_WITHDRAWAL	26/04/1995	f				Original reservation as USSR.	Reserva original de la URSS.	Reserve formulée à l'origine par l'URSS.
	Animalia	Chordata	Mammalia	Cetacea	Balaenopteridae	Balaenoptera	borealis		Balaenoptera borealis	Lesson, 1828	SPECIES	I	IS	Iceland	RESERVATION	02/04/2000	t
	Animalia	Chordata	Mammalia	Cetacea	Balaenopteridae	Balaenoptera	edeni		Balaenoptera edeni	Anderson, 1879	SPECIES	II			ADDITION	28/06/1979	f
	Animalia	Chordata	Mammalia	Cetacea	Balaenopteridae	Balaenoptera	edeni		Balaenoptera edeni	Anderson, 1879	SPECIES	II	ZA	South Africa	RESERVATION	28/06/1979	f
	Animalia	Chordata	Mammalia	Cetacea	Balaenopteridae	Balaenoptera	edeni		Balaenoptera edeni	Anderson, 1879	SPECIES	II	CA	Canada	RESERVATION	28/06/1979	f
	Animalia	Chordata	Mammalia	Cetacea	Balaenopteridae	Balaenoptera	edeni		Balaenoptera edeni	Anderson, 1879	SPECIES	II	CA	Canada	RESERVATION_WITHDRAWAL	30/10/1980	f
	Animalia	Chordata	Mammalia	Cetacea	Balaenopteridae	Balaenoptera	edeni		Balaenoptera edeni	Anderson, 1879	SPECIES	II	ZA	South Africa	RESERVATION_WITHDRAWAL	17/02/1981	f
	Animalia	Chordata	Mammalia	Cetacea	Balaenopteridae	Balaenoptera	edeni		Balaenoptera edeni	Anderson, 1879	SPECIES	I			ADDITION	29/07/1983	t
	Animalia	Chordata	Mammalia	Cetacea	Balaenopteridae	Balaenoptera	edeni		Balaenoptera edeni	Anderson, 1879	SPECIES	I	RU	Russian Federation	RESERVATION	29/07/1983	f				Original reservation as USSR.	Reserva original de la URSS.	Reserve formulée à l'origine par l'URSS.
	Animalia	Chordata	Mammalia	Cetacea	Balaenopteridae	Balaenoptera	edeni		Balaenoptera edeni	Anderson, 1879	SPECIES	I	AT	Austria	RESERVATION	29/07/1983	f
	Animalia	Chordata	Mammalia	Cetacea	Balaenopteridae	Balaenoptera	edeni		Balaenoptera edeni	Anderson, 1879	SPECIES	I	PE	Peru	RESERVATION	29/07/1983	f
	Animalia	Chordata	Mammalia	Cetacea	Balaenopteridae	Balaenoptera	edeni		Balaenoptera edeni	Anderson, 1879	SPECIES	I	BR	Brazil	RESERVATION	29/07/1983	f
	Animalia	Chordata	Mammalia	Cetacea	Balaenopteridae	Balaenoptera	edeni		Balaenoptera edeni	Anderson, 1879	SPECIES	I	JP	Japan	RESERVATION	29/07/1983	t
	Animalia	Chordata	Mammalia	Cetacea	Balaenopteridae	Balaenoptera	edeni		Balaenoptera edeni	Anderson, 1879	SPECIES	I	AT	Austria	RESERVATION_WITHDRAWAL	06/01/1989	f
	Animalia	Chordata	Mammalia	Cetacea	Balaenopteridae	Balaenoptera	edeni		Balaenoptera edeni	Anderson, 1879	SPECIES	I	BR	Brazil	RESERVATION_WITHDRAWAL	07/05/1991	f
	Animalia	Chordata	Mammalia	Cetacea	Balaenopteridae	Balaenoptera	edeni		Balaenoptera edeni	Anderson, 1879	SPECIES	I	RU	Russian Federation	RESERVATION_WITHDRAWAL	26/04/1995	f				Original reservation as USSR.	Reserva original de la URSS.	Reserve formulée à l'origine par l'URSS.
	Animalia	Chordata	Mammalia	Cetacea	Balaenopteridae	Balaenoptera	edeni		Balaenoptera edeni	Anderson, 1879	SPECIES	I	PE	Peru	RESERVATION_WITHDRAWAL	24/10/2001	f
	Animalia	Chordata	Mammalia	Cetacea	Balaenopteridae	Balaenoptera	musculus		Balaenoptera musculus	(Linnaeus, 1758)	SPECIES	I			ADDITION	01/07/1975	t
	Animalia	Chordata	Mammalia	Cetacea	Balaenopteridae	Balaenoptera	musculus		Balaenoptera musculus	(Linnaeus, 1758)	SPECIES	I	CA	Canada	RESERVATION	09/07/1975	f
	Animalia	Chordata	Mammalia	Cetacea	Balaenopteridae	Balaenoptera	musculus		Balaenoptera musculus	(Linnaeus, 1758)	SPECIES	I	CA	Canada	RESERVATION_WITHDRAWAL	11/08/1978	f
	Animalia	Chordata	Mammalia	Cetacea	Balaenopteridae	Balaenoptera	musculus		Balaenoptera musculus	(Linnaeus, 1758)	SPECIES	I	IS	Iceland	RESERVATION	02/04/2000	t
	Animalia	Chordata	Mammalia	Cetacea	Balaenopteridae	Balaenoptera	omurai		Balaenoptera omurai	Wada, Oishi & Yamada, 2003	SPECIES	II			ADDITION	28/06/1979	f
	Animalia	Chordata	Mammalia	Cetacea	Balaenopteridae	Balaenoptera	omurai		Balaenoptera omurai	Wada, Oishi & Yamada, 2003	SPECIES	II	ZA	South Africa	RESERVATION	28/06/1979	f
	Animalia	Chordata	Mammalia	Cetacea	Balaenopteridae	Balaenoptera	omurai		Balaenoptera omurai	Wada, Oishi & Yamada, 2003	SPECIES	II	CA	Canada	RESERVATION	28/06/1979	f
	Animalia	Chordata	Mammalia	Cetacea	Balaenopteridae	Balaenoptera	omurai		Balaenoptera omurai	Wada, Oishi & Yamada, 2003	SPECIES	II	CA	Canada	RESERVATION_WITHDRAWAL	30/10/1980	f
	Animalia	Chordata	Mammalia	Cetacea	Balaenopteridae	Balaenoptera	omurai		Balaenoptera omurai	Wada, Oishi & Yamada, 2003	SPECIES	II	ZA	South Africa	RESERVATION_WITHDRAWAL	17/02/1981	f
	Animalia	Chordata	Mammalia	Cetacea	Balaenopteridae	Balaenoptera	omurai		Balaenoptera omurai	Wada, Oishi & Yamada, 2003	SPECIES	I			ADDITION	29/07/1983	t
	Animalia	Chordata	Mammalia	Cetacea	Balaenopteridae	Balaenoptera	omurai		Balaenoptera omurai	Wada, Oishi & Yamada, 2003	SPECIES	I	JP	Japan	RESERVATION	29/07/1983	t
	Animalia	Chordata	Mammalia	Cetacea	Balaenopteridae	Balaenoptera	physalus		Balaenoptera physalus	(Linnaeus, 1758)	SPECIES	III	UY	Uruguay	ADDITION	14/07/1976	f
	Animalia	Chordata	Mammalia	Cetacea	Balaenopteridae	Balaenoptera	physalus		Balaenoptera physalus	(Linnaeus, 1758)	SPECIES	II			ADDITION	04/02/1977	f				Stocks in (A) N. Atlantic off Iceland and (B) off Newfoundland; (C) stock in area from 40°S to the Antarctic continent, from 120°W to 60°W.	Poblaciones (A) del Atlántico Norte a lo largo de Islandia, (B) del Atlántico Norte a lo largo de Terranova y (C) de la zona situada entre los 40 grados de latitud Sur hasta la Antártida y entre los 120-60 grados de longitud Oeste.	Les populations (A) de l’Atlantique Nord au large de l’Islande, (B) de l’Atlantique Nord au large de Terre-Neuve et (C) de la zone située de 40° de latitude sud à l’Antarctique et de 120° à 60° de longitude ouest.
	Animalia	Chordata	Mammalia	Cetacea	Balaenopteridae	Balaenoptera	physalus		Balaenoptera physalus	(Linnaeus, 1758)	SPECIES	I			ADDITION	04/02/1977	f				All stocks except those included in Appendix II.	Todas las poblaciones, excepto las incluidos en el Apéndice II.	Toutes les populations sauf celles inscrits à l'Annexe II.
	Animalia	Chordata	Mammalia	Cetacea	Balaenopteridae	Balaenoptera	physalus		Balaenoptera physalus	(Linnaeus, 1758)	SPECIES	II	ZA	South Africa	RESERVATION	04/02/1977	f
	Animalia	Chordata	Mammalia	Cetacea	Balaenopteridae	Balaenoptera	physalus		Balaenoptera physalus	(Linnaeus, 1758)	SPECIES	I	RU	Russian Federation	RESERVATION	04/02/1977	f				Original reservation as USSR.	Reserva original de la URSS.	Reserve formulée à l'origine par l'URSS.
	Animalia	Chordata	Mammalia	Cetacea	Balaenopteridae	Balaenoptera	physalus		Balaenoptera physalus	(Linnaeus, 1758)	SPECIES	I	AU	Australia	RESERVATION	04/02/1977	f
	Animalia	Chordata	Mammalia	Cetacea	Balaenopteridae	Balaenoptera	physalus		Balaenoptera physalus	(Linnaeus, 1758)	SPECIES	I	CA	Canada	RESERVATION	04/02/1977	f
	Animalia	Chordata	Mammalia	Cetacea	Balaenopteridae	Balaenoptera	physalus		Balaenoptera physalus	(Linnaeus, 1758)	SPECIES	II	CA	Canada	RESERVATION	04/02/1977	f
	Animalia	Chordata	Mammalia	Cetacea	Balaenopteridae	Balaenoptera	physalus		Balaenoptera physalus	(Linnaeus, 1758)	SPECIES	I	ZA	South Africa	RESERVATION	04/02/1977	f
	Animalia	Chordata	Mammalia	Cetacea	Balaenopteridae	Balaenoptera	physalus		Balaenoptera physalus	(Linnaeus, 1758)	SPECIES	II	ZA	South Africa	RESERVATION_WITHDRAWAL	28/06/1979	f				Reservation withdrawn as species transferred from Appendix iI to I.	Reserva retirada ya que la especie se transfirió del Apéndice II al I.	Réserve retirée du fait du transfert de l'espèce de l'Annexe II àl'Annexe I.
	Animalia	Chordata	Mammalia	Cetacea	Balaenopteridae	Balaenoptera	physalus		Balaenoptera physalus	(Linnaeus, 1758)	SPECIES	II	CA	Canada	RESERVATION_WITHDRAWAL	28/06/1979	f				Reservation withdrawn as species transferred from Appendix iI to I.	Reserva retirada ya que la especie se transfirió del Apéndice II al I.	Réserve retirée du fait du transfert de l'espèce de l'Annexe II àl'Annexe I.
	Animalia	Chordata	Mammalia	Cetacea	Balaenopteridae	Balaenoptera	physalus		Balaenoptera physalus	(Linnaeus, 1758)	SPECIES	I	JP	Japan	RESERVATION	04/11/1980	f				Stocks in (A) N. Atlantic off Iceland and (B) off Newfoundland; (C) stock in area from 40°S to the Antarctic continent, from 120°W to 60°W.	Poblaciones (A) del Atlántico Norte a lo largo de Islandia, (B) del Atlántico Norte a lo largo de Terranova y (C) de la zona situada entre los 40 grados de latitud Sur hasta la Antártida y entre los 120-60 grados de longitud Oeste.	Les populations (A) de l’Atlantique Nord au large de l’Islande, (B) de l’Atlantique Nord au large de Terre-Neuve et (C) de la zone située de 40° de latitude sud à l’Antarctique et de 120° à 60° de longitude ouest.
	Animalia	Chordata	Mammalia	Cetacea	Balaenopteridae	Balaenoptera	physalus		Balaenoptera physalus	(Linnaeus, 1758)	SPECIES	I	ZA	South Africa	RESERVATION_WITHDRAWAL	17/02/1981	f
	Animalia	Chordata	Mammalia	Cetacea	Balaenopteridae	Balaenoptera	physalus		Balaenoptera physalus	(Linnaeus, 1758)	SPECIES	I			ADDITION	06/06/1981	t				All stocks.	Todas las poblaciones.	Toutes les populations.
	Animalia	Chordata	Mammalia	Cetacea	Balaenopteridae	Balaenoptera	physalus		Balaenoptera physalus	(Linnaeus, 1758)	SPECIES	I	NO	Norway	RESERVATION	06/06/1981	t				Stocks in (A) N. Atlantic off Iceland and (B) off Newfoundland; (C) stock in area from 40°S to the Antarctic continent, from 120°W to 60°W.	Poblaciones (A) del Atlántico Norte a lo largo de Islandia, (B) del Atlántico Norte a lo largo de Terranova y (C) de la zona situada entre los 40 grados de latitud Sur hasta la Antártida y entre los 120-60 grados de longitud Oeste.	Les populations (A) de l’Atlantique Nord au large de l’Islande, (B) de l’Atlantique Nord au large de Terre-Neuve et (C) de la zone située de 40° de latitude sud à l’Antarctique et de 120° à 60° de longitude ouest.
	Animalia	Chordata	Mammalia	Cetacea	Balaenopteridae	Balaenoptera	physalus		Balaenoptera physalus	(Linnaeus, 1758)	SPECIES	I	JP	Japan	RESERVATION	06/06/1981	t
	Animalia	Chordata	Mammalia	Cetacea	Balaenopteridae	Balaenoptera	physalus		Balaenoptera physalus	(Linnaeus, 1758)	SPECIES	I	AU	Australia	RESERVATION_WITHDRAWAL	27/08/1981	f
	Animalia	Chordata	Mammalia	Cetacea	Balaenopteridae	Balaenoptera	physalus		Balaenoptera physalus	(Linnaeus, 1758)	SPECIES	I	CA	Canada	RESERVATION_WITHDRAWAL	29/10/1982	f
	Animalia	Chordata	Mammalia	Cetacea	Balaenopteridae	Balaenoptera	physalus		Balaenoptera physalus	(Linnaeus, 1758)	SPECIES	I	RU	Russian Federation	RESERVATION_WITHDRAWAL	26/04/1995	f				Original reservation as USSR.	Reserva original de la URSS.	Reserve formulée à l'origine par l'URSS.
	Animalia	Chordata	Mammalia	Cetacea	Balaenopteridae	Balaenoptera	physalus		Balaenoptera physalus	(Linnaeus, 1758)	SPECIES	I	IS	Iceland	RESERVATION	02/04/2000	t
	Animalia	Chordata	Mammalia	Cetacea	Balaenopteridae	Megaptera	novaeangliae		Megaptera novaeangliae	(Borowski, 1781)	SPECIES	I			ADDITION	01/07/1975	t
	Animalia	Chordata	Mammalia	Cetacea	Balaenopteridae	Megaptera	novaeangliae		Megaptera novaeangliae	(Borowski, 1781)	SPECIES	I	CA	Canada	RESERVATION	09/07/1975	f
	Animalia	Chordata	Mammalia	Cetacea	Balaenopteridae	Megaptera	novaeangliae		Megaptera novaeangliae	(Borowski, 1781)	SPECIES	I	CA	Canada	RESERVATION_WITHDRAWAL	11/08/1978	f
	Animalia	Chordata	Mammalia	Cetacea	Balaenopteridae	Megaptera	novaeangliae		Megaptera novaeangliae	(Borowski, 1781)	SPECIES	I	VC	Saint Vincent and the Grenadines	RESERVATION	28/02/1989	t
	Animalia	Chordata	Mammalia	Cetacea	Balaenopteridae	Megaptera	novaeangliae		Megaptera novaeangliae	(Borowski, 1781)	SPECIES	I	IS	Iceland	RESERVATION	02/04/2000	t
	Animalia	Chordata	Mammalia	Cetacea	Delphinidae	Delphinus	capensis		Delphinus capensis	Gray, 1828	SPECIES	II			ADDITION	28/06/1979	f
	Animalia	Chordata	Mammalia	Cetacea	Delphinidae	Delphinus	capensis		Delphinus capensis	Gray, 1828	SPECIES	II	ZA	South Africa	RESERVATION	28/06/1979	f
	Animalia	Chordata	Mammalia	Cetacea	Delphinidae	Delphinus	capensis		Delphinus capensis	Gray, 1828	SPECIES	II	CA	Canada	RESERVATION	28/06/1979	f
	Animalia	Chordata	Mammalia	Cetacea	Delphinidae	Delphinus	capensis		Delphinus capensis	Gray, 1828	SPECIES	II	CA	Canada	RESERVATION_WITHDRAWAL	30/10/1980	f
	Animalia	Chordata	Mammalia	Cetacea	Delphinidae	Delphinus	capensis		Delphinus capensis	Gray, 1828	SPECIES	II	ZA	South Africa	RESERVATION_WITHDRAWAL	17/02/1981	f
	Animalia	Chordata	Mammalia	Cetacea	Delphinidae	Delphinus	capensis		Delphinus capensis	Gray, 1828	SPECIES	II	IS	Iceland	RESERVATION	02/04/2000	t				Reservation entered under Delphinus delphis.	Reserva formulada como Delphinus delphis.	Réservation inscrite sous Delphinus delphis.
	Animalia	Chordata	Mammalia	Cetacea	Delphinidae	Delphinus	capensis		Delphinus capensis	Gray, 1828	SPECIES	II			ADDITION	13/02/2003	t				Except the species included in Appendix I. Zero annual export quota for live specimens from the Black Sea population of Tursiops truncatus removed from the wild and traded for primarily commercial purposes.	Cupo de exportación annual nulo para especímenes vivos de la población de Tursiops truncatus del mar Negro capturados en el medio silvestre y comercializados con fines primordialmente comerciales.	Quota d’exportation annuel zéro pour les spécimens vivants de la population de Tursiops truncatus de la mer Noire prélevés dans la nature pour des transactions principalement commerciales.
	Animalia	Chordata	Mammalia	Cetacea	Delphinidae	Delphinus	delphis		Delphinus delphis	Linnaeus, 1758	SPECIES	II			ADDITION	28/06/1979	f
	Animalia	Chordata	Mammalia	Cetacea	Delphinidae	Delphinus	delphis		Delphinus delphis	Linnaeus, 1758	SPECIES	II	ZA	South Africa	RESERVATION	28/06/1979	f
	Animalia	Chordata	Mammalia	Cetacea	Delphinidae	Delphinus	delphis		Delphinus delphis	Linnaeus, 1758	SPECIES	II	CA	Canada	RESERVATION	28/06/1979	f
	Animalia	Chordata	Mammalia	Cetacea	Delphinidae	Delphinus	delphis		Delphinus delphis	Linnaeus, 1758	SPECIES	II	CA	Canada	RESERVATION_WITHDRAWAL	30/10/1980	f
	Animalia	Chordata	Mammalia	Cetacea	Delphinidae	Delphinus	delphis		Delphinus delphis	Linnaeus, 1758	SPECIES	II	ZA	South Africa	RESERVATION_WITHDRAWAL	17/02/1981	f
	Animalia	Chordata	Mammalia	Cetacea	Delphinidae	Delphinus	delphis		Delphinus delphis	Linnaeus, 1758	SPECIES	II	IS	Iceland	RESERVATION	02/04/2000	t
	Animalia	Chordata	Mammalia	Cetacea	Delphinidae	Delphinus	delphis		Delphinus delphis	Linnaeus, 1758	SPECIES	II			ADDITION	13/02/2003	t				Except the species included in Appendix I. Zero annual export quota for live specimens from the Black Sea population of Tursiops truncatus removed from the wild and traded for primarily commercial purposes.	Cupo de exportación annual nulo para especímenes vivos de la población de Tursiops truncatus del mar Negro capturados en el medio silvestre y comercializados con fines primordialmente comerciales.	Quota d’exportation annuel zéro pour les spécimens vivants de la population de Tursiops truncatus de la mer Noire prélevés dans la nature pour des transactions principalement commerciales.
	Animalia	Chordata	Mammalia	Cetacea	Delphinidae	Globicephala	melas		Globicephala melas	(Traill, 1809)	SPECIES	II			ADDITION	28/06/1979	f
	Animalia	Chordata	Mammalia	Cetacea	Delphinidae	Globicephala	melas		Globicephala melas	(Traill, 1809)	SPECIES	II	CA	Canada	RESERVATION	28/06/1979	f
	Animalia	Chordata	Mammalia	Cetacea	Delphinidae	Globicephala	melas		Globicephala melas	(Traill, 1809)	SPECIES	II	ZA	South Africa	RESERVATION	28/06/1979	f
	Animalia	Chordata	Mammalia	Cetacea	Delphinidae	Globicephala	melas		Globicephala melas	(Traill, 1809)	SPECIES	II	CA	Canada	RESERVATION_WITHDRAWAL	30/10/1980	f
	Animalia	Chordata	Mammalia	Cetacea	Delphinidae	Globicephala	melas		Globicephala melas	(Traill, 1809)	SPECIES	II	ZA	South Africa	RESERVATION_WITHDRAWAL	17/02/1981	f
	Animalia	Chordata	Mammalia	Cetacea	Delphinidae	Globicephala	melas		Globicephala melas	(Traill, 1809)	SPECIES	II	IS	Iceland	RESERVATION	02/04/2000	t
	Animalia	Chordata	Mammalia	Cetacea	Delphinidae	Globicephala	melas		Globicephala melas	(Traill, 1809)	SPECIES	II			ADDITION	13/02/2003	t				Except the species included in Appendix I. Zero annual export quota for live specimens from the Black Sea population of Tursiops truncatus removed from the wild and traded for primarily commercial purposes.	Cupo de exportación annual nulo para especímenes vivos de la población de Tursiops truncatus del mar Negro capturados en el medio silvestre y comercializados con fines primordialmente comerciales.	Quota d’exportation annuel zéro pour les spécimens vivants de la population de Tursiops truncatus de la mer Noire prélevés dans la nature pour des transactions principalement commerciales.
	Animalia	Chordata	Mammalia	Cetacea	Delphinidae	Lagenorhynchus	acutus		Lagenorhynchus acutus	(Gray, 1828)	SPECIES	II			ADDITION	28/06/1979	f
	Animalia	Chordata	Mammalia	Cetacea	Delphinidae	Lagenorhynchus	acutus		Lagenorhynchus acutus	(Gray, 1828)	SPECIES	II	ZA	South Africa	RESERVATION	28/06/1979	f
	Animalia	Chordata	Mammalia	Cetacea	Delphinidae	Lagenorhynchus	acutus		Lagenorhynchus acutus	(Gray, 1828)	SPECIES	II	CA	Canada	RESERVATION	28/06/1979	f
	Animalia	Chordata	Mammalia	Cetacea	Delphinidae	Lagenorhynchus	acutus		Lagenorhynchus acutus	(Gray, 1828)	SPECIES	II	CA	Canada	RESERVATION_WITHDRAWAL	30/10/1980	f
	Animalia	Chordata	Mammalia	Cetacea	Delphinidae	Lagenorhynchus	acutus		Lagenorhynchus acutus	(Gray, 1828)	SPECIES	II	ZA	South Africa	RESERVATION_WITHDRAWAL	17/02/1981	f
	Animalia	Chordata	Mammalia	Cetacea	Delphinidae	Lagenorhynchus	acutus		Lagenorhynchus acutus	(Gray, 1828)	SPECIES	II	IS	Iceland	RESERVATION	02/04/2000	t
	Animalia	Chordata	Mammalia	Cetacea	Delphinidae	Lagenorhynchus	acutus		Lagenorhynchus acutus	(Gray, 1828)	SPECIES	II			ADDITION	13/02/2003	t				Except the species included in Appendix I. Zero annual export quota for live specimens from the Black Sea population of Tursiops truncatus removed from the wild and traded for primarily commercial purposes.	Cupo de exportación annual nulo para especímenes vivos de la población de Tursiops truncatus del mar Negro capturados en el medio silvestre y comercializados con fines primordialmente comerciales.	Quota d’exportation annuel zéro pour les spécimens vivants de la population de Tursiops truncatus de la mer Noire prélevés dans la nature pour des transactions principalement commerciales.
	Animalia	Chordata	Mammalia	Cetacea	Delphinidae	Lagenorhynchus	albirostris		Lagenorhynchus albirostris	(Gray, 1846)	SPECIES	II			ADDITION	28/06/1979	f
	Animalia	Chordata	Mammalia	Cetacea	Delphinidae	Lagenorhynchus	albirostris		Lagenorhynchus albirostris	(Gray, 1846)	SPECIES	II	CA	Canada	RESERVATION	28/06/1979	f
	Animalia	Chordata	Mammalia	Cetacea	Delphinidae	Lagenorhynchus	albirostris		Lagenorhynchus albirostris	(Gray, 1846)	SPECIES	II	ZA	South Africa	RESERVATION	28/06/1979	f
	Animalia	Chordata	Mammalia	Cetacea	Delphinidae	Lagenorhynchus	albirostris		Lagenorhynchus albirostris	(Gray, 1846)	SPECIES	II	CA	Canada	RESERVATION_WITHDRAWAL	30/10/1980	f
	Animalia	Chordata	Mammalia	Cetacea	Delphinidae	Lagenorhynchus	albirostris		Lagenorhynchus albirostris	(Gray, 1846)	SPECIES	II	ZA	South Africa	RESERVATION_WITHDRAWAL	17/02/1981	f
	Animalia	Chordata	Mammalia	Cetacea	Delphinidae	Lagenorhynchus	albirostris		Lagenorhynchus albirostris	(Gray, 1846)	SPECIES	II	IS	Iceland	RESERVATION	02/04/2000	t
	Animalia	Chordata	Mammalia	Cetacea	Delphinidae	Lagenorhynchus	albirostris		Lagenorhynchus albirostris	(Gray, 1846)	SPECIES	II			ADDITION	13/02/2003	t				Except the species included in Appendix I. Zero annual export quota for live specimens from the Black Sea population of Tursiops truncatus removed from the wild and traded for primarily commercial purposes.	Cupo de exportación annual nulo para especímenes vivos de la población de Tursiops truncatus del mar Negro capturados en el medio silvestre y comercializados con fines primordialmente comerciales.	Quota d’exportation annuel zéro pour les spécimens vivants de la population de Tursiops truncatus de la mer Noire prélevés dans la nature pour des transactions principalement commerciales.
	Animalia	Chordata	Mammalia	Cetacea	Delphinidae	Orcaella	brevirostris		Orcaella brevirostris	(Owen in Gray, 1866)	SPECIES	II			ADDITION	28/06/1979	f
	Animalia	Chordata	Mammalia	Cetacea	Delphinidae	Orcaella	brevirostris		Orcaella brevirostris	(Owen in Gray, 1866)	SPECIES	II	ZA	South Africa	RESERVATION	28/06/1979	f
	Animalia	Chordata	Mammalia	Cetacea	Delphinidae	Orcaella	brevirostris		Orcaella brevirostris	(Owen in Gray, 1866)	SPECIES	II	CA	Canada	RESERVATION	28/06/1979	f
	Animalia	Chordata	Mammalia	Cetacea	Delphinidae	Orcaella	brevirostris		Orcaella brevirostris	(Owen in Gray, 1866)	SPECIES	II	CA	Canada	RESERVATION_WITHDRAWAL	30/10/1980	f
	Animalia	Chordata	Mammalia	Cetacea	Delphinidae	Orcaella	brevirostris		Orcaella brevirostris	(Owen in Gray, 1866)	SPECIES	II	ZA	South Africa	RESERVATION_WITHDRAWAL	17/02/1981	f
	Animalia	Chordata	Mammalia	Cetacea	Delphinidae	Orcaella	brevirostris		Orcaella brevirostris	(Owen in Gray, 1866)	SPECIES	II			ADDITION	13/02/2003	f				Except the species included in Appendix I. Zero annual export quota for live specimens from the Black Sea population of Tursiops truncatus removed from the wild and traded for primarily commercial purposes.	Cupo de exportación annual nulo para especímenes vivos de la población de Tursiops truncatus del mar Negro capturados en el medio silvestre y comercializados con fines primordialmente comerciales.	Quota d’exportation annuel zéro pour les spécimens vivants de la population de Tursiops truncatus de la mer Noire prélevés dans la nature pour des transactions principalement commerciales.
	Animalia	Chordata	Mammalia	Cetacea	Delphinidae	Orcaella	brevirostris		Orcaella brevirostris	(Owen in Gray, 1866)	SPECIES	I			ADDITION	12/01/2005	t
	Animalia	Chordata	Mammalia	Cetacea	Delphinidae	Orcaella	brevirostris		Orcaella brevirostris	(Owen in Gray, 1866)	SPECIES	I	JP	Japan	RESERVATION	12/01/2005	t
	Animalia	Chordata	Mammalia	Cetacea	Delphinidae	Orcaella	heinsohni		Orcaella heinsohni	Beasley, Robertson & Arnold, 2005	SPECIES	II			ADDITION	28/06/1979	f
	Animalia	Chordata	Mammalia	Cetacea	Delphinidae	Orcaella	heinsohni		Orcaella heinsohni	Beasley, Robertson & Arnold, 2005	SPECIES	II	ZA	South Africa	RESERVATION	28/06/1979	f
	Animalia	Chordata	Mammalia	Cetacea	Delphinidae	Orcaella	heinsohni		Orcaella heinsohni	Beasley, Robertson & Arnold, 2005	SPECIES	II	CA	Canada	RESERVATION	28/06/1979	f
	Animalia	Chordata	Mammalia	Cetacea	Delphinidae	Orcaella	heinsohni		Orcaella heinsohni	Beasley, Robertson & Arnold, 2005	SPECIES	II	CA	Canada	RESERVATION_WITHDRAWAL	30/10/1980	f
	Animalia	Chordata	Mammalia	Cetacea	Delphinidae	Orcaella	heinsohni		Orcaella heinsohni	Beasley, Robertson & Arnold, 2005	SPECIES	II	ZA	South Africa	RESERVATION_WITHDRAWAL	17/02/1981	f
	Animalia	Chordata	Mammalia	Cetacea	Delphinidae	Orcaella	heinsohni		Orcaella heinsohni	Beasley, Robertson & Arnold, 2005	SPECIES	II			ADDITION	13/02/2003	f				Except the species included in Appendix I. Zero annual export quota for live specimens from the Black Sea population of Tursiops truncatus removed from the wild and traded for primarily commercial purposes.	Cupo de exportación annual nulo para especímenes vivos de la población de Tursiops truncatus del mar Negro capturados en el medio silvestre y comercializados con fines primordialmente comerciales.	Quota d’exportation annuel zéro pour les spécimens vivants de la population de Tursiops truncatus de la mer Noire prélevés dans la nature pour des transactions principalement commerciales.
	Animalia	Chordata	Mammalia	Cetacea	Delphinidae	Orcaella	heinsohni		Orcaella heinsohni	Beasley, Robertson & Arnold, 2005	SPECIES	I			ADDITION	12/01/2005	t
	Animalia	Chordata	Mammalia	Cetacea	Delphinidae	Orcaella	heinsohni		Orcaella heinsohni	Beasley, Robertson & Arnold, 2005	SPECIES	I	JP	Japan	RESERVATION	12/01/2005	t
	Animalia	Chordata	Mammalia	Cetacea	Delphinidae	Orcinus	orca		Orcinus orca	(Linnaeus, 1758)	SPECIES	II			ADDITION	28/06/1979	f
	Animalia	Chordata	Mammalia	Cetacea	Delphinidae	Orcinus	orca		Orcinus orca	(Linnaeus, 1758)	SPECIES	II	ZA	South Africa	RESERVATION	28/06/1979	f
	Animalia	Chordata	Mammalia	Cetacea	Delphinidae	Orcinus	orca		Orcinus orca	(Linnaeus, 1758)	SPECIES	II	CA	Canada	RESERVATION	28/06/1979	f
	Animalia	Chordata	Mammalia	Cetacea	Delphinidae	Orcinus	orca		Orcinus orca	(Linnaeus, 1758)	SPECIES	II	CA	Canada	RESERVATION_WITHDRAWAL	30/10/1980	f
	Animalia	Chordata	Mammalia	Cetacea	Delphinidae	Orcinus	orca		Orcinus orca	(Linnaeus, 1758)	SPECIES	II	ZA	South Africa	RESERVATION_WITHDRAWAL	17/02/1981	f
	Animalia	Chordata	Mammalia	Cetacea	Delphinidae	Orcinus	orca		Orcinus orca	(Linnaeus, 1758)	SPECIES	II	PL	Poland	RESERVATION	18/01/1996	f
	Animalia	Chordata	Mammalia	Cetacea	Delphinidae	Orcinus	orca		Orcinus orca	(Linnaeus, 1758)	SPECIES	II	IS	Iceland	RESERVATION	02/04/2000	t
	Animalia	Chordata	Mammalia	Cetacea	Delphinidae	Orcinus	orca		Orcinus orca	(Linnaeus, 1758)	SPECIES	II			ADDITION	13/02/2003	t				Except the species included in Appendix I. Zero annual export quota for live specimens from the Black Sea population of Tursiops truncatus removed from the wild and traded for primarily commercial purposes.	Cupo de exportación annual nulo para especímenes vivos de la población de Tursiops truncatus del mar Negro capturados en el medio silvestre y comercializados con fines primordialmente comerciales.	Quota d’exportation annuel zéro pour les spécimens vivants de la population de Tursiops truncatus de la mer Noire prélevés dans la nature pour des transactions principalement commerciales.
	Animalia	Chordata	Mammalia	Cetacea	Delphinidae	Sotalia			Sotalia	Gray, 1866	GENUS	I			ADDITION	28/06/1979	t
	Animalia	Chordata	Mammalia	Cetacea	Delphinidae	Sotalia			Sotalia	Gray, 1866	GENUS	I	ZA	South Africa	RESERVATION	28/06/1979	f
	Animalia	Chordata	Mammalia	Cetacea	Delphinidae	Sotalia			Sotalia	Gray, 1866	GENUS	I	CA	Canada	RESERVATION	28/06/1979	f
	Animalia	Chordata	Mammalia	Cetacea	Delphinidae	Sotalia			Sotalia	Gray, 1866	GENUS	I	ZA	South Africa	RESERVATION_WITHDRAWAL	17/02/1981	f
	Animalia	Chordata	Mammalia	Cetacea	Delphinidae	Sotalia			Sotalia	Gray, 1866	GENUS	I	CA	Canada	RESERVATION_WITHDRAWAL	29/10/1982	f
	Animalia	Chordata	Mammalia	Cetacea	Delphinidae	Sousa			Sousa	Gray, 1866	GENUS	I			ADDITION	28/06/1979	t
	Animalia	Chordata	Mammalia	Cetacea	Delphinidae	Sousa			Sousa	Gray, 1866	GENUS	I	CA	Canada	RESERVATION	28/06/1979	f
	Animalia	Chordata	Mammalia	Cetacea	Delphinidae	Sousa			Sousa	Gray, 1866	GENUS	I	ZA	South Africa	RESERVATION	28/06/1979	f
	Animalia	Chordata	Mammalia	Cetacea	Delphinidae	Sousa			Sousa	Gray, 1866	GENUS	I	ZA	South Africa	RESERVATION_WITHDRAWAL	17/02/1981	f
	Animalia	Chordata	Mammalia	Cetacea	Delphinidae	Sousa			Sousa	Gray, 1866	GENUS	I	CA	Canada	RESERVATION_WITHDRAWAL	29/10/1982	f
	Animalia	Chordata	Mammalia	Cetacea	Delphinidae	Tursiops	truncatus		Tursiops truncatus	(Montagu, 1821)	SPECIES	II			ADDITION	28/06/1979	f
	Animalia	Chordata	Mammalia	Cetacea	Delphinidae	Tursiops	truncatus		Tursiops truncatus	(Montagu, 1821)	SPECIES	II	CA	Canada	RESERVATION	28/06/1979	f
	Animalia	Chordata	Mammalia	Cetacea	Delphinidae	Tursiops	truncatus		Tursiops truncatus	(Montagu, 1821)	SPECIES	II	ZA	South Africa	RESERVATION	28/06/1979	f
	Animalia	Chordata	Mammalia	Cetacea	Delphinidae	Tursiops	truncatus		Tursiops truncatus	(Montagu, 1821)	SPECIES	II	CA	Canada	RESERVATION_WITHDRAWAL	30/10/1980	f
	Animalia	Chordata	Mammalia	Cetacea	Delphinidae	Tursiops	truncatus		Tursiops truncatus	(Montagu, 1821)	SPECIES	II	ZA	South Africa	RESERVATION_WITHDRAWAL	17/02/1981	f
	Animalia	Chordata	Mammalia	Cetacea	Delphinidae	Tursiops	truncatus		Tursiops truncatus	(Montagu, 1821)	SPECIES	II	IS	Iceland	RESERVATION	02/04/2000	t
	Animalia	Chordata	Mammalia	Cetacea	Delphinidae	Tursiops	truncatus		Tursiops truncatus	(Montagu, 1821)	SPECIES	II			ADDITION	13/02/2003	t				Except the species included in Appendix I. Zero annual export quota for live specimens from the Black Sea population of Tursiops truncatus removed from the wild and traded for primarily commercial purposes.	Cupo de exportación annual nulo para especímenes vivos de la población de Tursiops truncatus del mar Negro capturados en el medio silvestre y comercializados con fines primordialmente comerciales.	Quota d’exportation annuel zéro pour les spécimens vivants de la population de Tursiops truncatus de la mer Noire prélevés dans la nature pour des transactions principalement commerciales.
	Animalia	Chordata	Mammalia	Cetacea	Eschrichtiidae	Eschrichtius	robustus		Eschrichtius robustus	(Lilljeborg, 1861)	SPECIES	I			ADDITION	01/07/1975	t
	Animalia	Chordata	Mammalia	Cetacea	Eschrichtiidae	Eschrichtius	robustus		Eschrichtius robustus	(Lilljeborg, 1861)	SPECIES	I	CA	Canada	RESERVATION	09/07/1975	f
	Animalia	Chordata	Mammalia	Cetacea	Eschrichtiidae	Eschrichtius	robustus		Eschrichtius robustus	(Lilljeborg, 1861)	SPECIES	I	CA	Canada	RESERVATION_WITHDRAWAL	29/10/1982	f
	Animalia	Chordata	Mammalia	Cetacea	Iniidae	Lipotes	vexillifer		Lipotes vexillifer	Miller, 1918	SPECIES	I			ADDITION	28/06/1979	t
	Animalia	Chordata	Mammalia	Cetacea	Iniidae	Pontoporia	blainvillei		Pontoporia blainvillei	(Gervais & d'Orbigny, 1844)	SPECIES	III	UY	Uruguay	ADDITION	14/07/1976	f
	Animalia	Chordata	Mammalia	Cetacea	Iniidae	Pontoporia	blainvillei		Pontoporia blainvillei	(Gervais & d'Orbigny, 1844)	SPECIES	III	DK	Denmark	RESERVATION	24/10/1977	f
	Animalia	Chordata	Mammalia	Cetacea	Iniidae	Pontoporia	blainvillei		Pontoporia blainvillei	(Gervais & d'Orbigny, 1844)	SPECIES	II			ADDITION	28/06/1979	f				Included in CETACEA spp.	Incluida en CETACEA spp.	Inscrit sous CETACEA spp.
	Animalia	Chordata	Mammalia	Cetacea	Iniidae	Pontoporia	blainvillei		Pontoporia blainvillei	(Gervais & d'Orbigny, 1844)	SPECIES	II	CA	Canada	RESERVATION	28/06/1979	f
	Animalia	Chordata	Mammalia	Cetacea	Iniidae	Pontoporia	blainvillei		Pontoporia blainvillei	(Gervais & d'Orbigny, 1844)	SPECIES	II	ZA	South Africa	RESERVATION	28/06/1979	f
	Animalia	Chordata	Mammalia	Cetacea	Iniidae	Pontoporia	blainvillei		Pontoporia blainvillei	(Gervais & d'Orbigny, 1844)	SPECIES	III	DK	Denmark	RESERVATION_WITHDRAWAL	28/06/1979	f
	Animalia	Chordata	Mammalia	Cetacea	Iniidae	Pontoporia	blainvillei		Pontoporia blainvillei	(Gervais & d'Orbigny, 1844)	SPECIES	II	CA	Canada	RESERVATION_WITHDRAWAL	30/10/1980	f
	Animalia	Chordata	Mammalia	Cetacea	Iniidae	Pontoporia	blainvillei		Pontoporia blainvillei	(Gervais & d'Orbigny, 1844)	SPECIES	II	ZA	South Africa	RESERVATION_WITHDRAWAL	17/02/1981	f
	Animalia	Chordata	Mammalia	Cetacea	Iniidae	Pontoporia	blainvillei		Pontoporia blainvillei	(Gervais & d'Orbigny, 1844)	SPECIES	II			ADDITION	13/02/2003	t				Except the species included in Appendix I. Zero annual export quota for live specimens from the Black Sea population of Tursiops truncatus removed from the wild and traded for primarily commercial purposes.	Cupo de exportación annual nulo para especímenes vivos de la población de Tursiops truncatus del mar Negro capturados en el medio silvestre y comercializados con fines primordialmente comerciales.	Quota d’exportation annuel zéro pour les spécimens vivants de la population de Tursiops truncatus de la mer Noire prélevés dans la nature pour des transactions principalement commerciales.
	Animalia	Chordata	Mammalia	Cetacea	Monodontidae	Monodon	monoceros		Monodon monoceros	Linnaeus, 1758	SPECIES	III	CA	Canada	ADDITION	16/11/1975	f
	Animalia	Chordata	Mammalia	Cetacea	Monodontidae	Monodon	monoceros		Monodon monoceros	Linnaeus, 1758	SPECIES	III	DK	Denmark	RESERVATION	24/10/1977	f
	Animalia	Chordata	Mammalia	Cetacea	Monodontidae	Monodon	monoceros		Monodon monoceros	Linnaeus, 1758	SPECIES	II			ADDITION	28/06/1979	f				Included in CETACEA spp.	Incluida en CETACEA spp.	Inscrit sous CETACEA spp.
	Animalia	Chordata	Mammalia	Cetacea	Monodontidae	Monodon	monoceros		Monodon monoceros	Linnaeus, 1758	SPECIES	II	CA	Canada	RESERVATION	28/06/1979	f
	Animalia	Chordata	Mammalia	Cetacea	Monodontidae	Monodon	monoceros		Monodon monoceros	Linnaeus, 1758	SPECIES	II	ZA	South Africa	RESERVATION	28/06/1979	f
	Animalia	Chordata	Mammalia	Cetacea	Monodontidae	Monodon	monoceros		Monodon monoceros	Linnaeus, 1758	SPECIES	III	DK	Denmark	RESERVATION_WITHDRAWAL	28/06/1979	f
	Animalia	Chordata	Mammalia	Cetacea	Monodontidae	Monodon	monoceros		Monodon monoceros	Linnaeus, 1758	SPECIES	II	CA	Canada	RESERVATION_WITHDRAWAL	30/10/1980	f
	Animalia	Chordata	Mammalia	Cetacea	Monodontidae	Monodon	monoceros		Monodon monoceros	Linnaeus, 1758	SPECIES	II	ZA	South Africa	RESERVATION_WITHDRAWAL	17/02/1981	f
	Animalia	Chordata	Mammalia	Cetacea	Monodontidae	Monodon	monoceros		Monodon monoceros	Linnaeus, 1758	SPECIES	II			ADDITION	13/02/2003	t				Except the species included in Appendix I. Zero annual export quota for live specimens from the Black Sea population of Tursiops truncatus removed from the wild and traded for primarily commercial purposes.	Cupo de exportación annual nulo para especímenes vivos de la población de Tursiops truncatus del mar Negro capturados en el medio silvestre y comercializados con fines primordialmente comerciales.	Quota d’exportation annuel zéro pour les spécimens vivants de la population de Tursiops truncatus de la mer Noire prélevés dans la nature pour des transactions principalement commerciales.
	Animalia	Chordata	Mammalia	Cetacea	Neobalaenidae	Caperea	marginata		Caperea marginata	(Gray, 1846)	SPECIES	II			ADDITION	28/06/1979	f
	Animalia	Chordata	Mammalia	Cetacea	Neobalaenidae	Caperea	marginata		Caperea marginata	(Gray, 1846)	SPECIES	II	ZA	South Africa	RESERVATION	28/06/1979	f
	Animalia	Chordata	Mammalia	Cetacea	Neobalaenidae	Caperea	marginata		Caperea marginata	(Gray, 1846)	SPECIES	II	CA	Canada	RESERVATION	28/06/1979	f
	Animalia	Chordata	Mammalia	Cetacea	Neobalaenidae	Caperea	marginata		Caperea marginata	(Gray, 1846)	SPECIES	II	CA	Canada	RESERVATION_WITHDRAWAL	30/10/1980	f
	Animalia	Chordata	Mammalia	Cetacea	Neobalaenidae	Caperea	marginata		Caperea marginata	(Gray, 1846)	SPECIES	II	ZA	South Africa	RESERVATION_WITHDRAWAL	17/02/1981	f
	Animalia	Chordata	Mammalia	Cetacea	Neobalaenidae	Caperea	marginata		Caperea marginata	(Gray, 1846)	SPECIES	I			ADDITION	01/01/1986	t
	Animalia	Chordata	Mammalia	Cetacea	Neobalaenidae	Caperea	marginata		Caperea marginata	(Gray, 1846)	SPECIES	I	AT	Austria	RESERVATION	01/01/1986	f
	Animalia	Chordata	Mammalia	Cetacea	Neobalaenidae	Caperea	marginata		Caperea marginata	(Gray, 1846)	SPECIES	I	PE	Peru	RESERVATION	01/01/1986	f
	Animalia	Chordata	Mammalia	Cetacea	Neobalaenidae	Caperea	marginata		Caperea marginata	(Gray, 1846)	SPECIES	I	BR	Brazil	RESERVATION	01/01/1986	f
	Animalia	Chordata	Mammalia	Cetacea	Neobalaenidae	Caperea	marginata		Caperea marginata	(Gray, 1846)	SPECIES	I	AT	Austria	RESERVATION_WITHDRAWAL	06/01/1989	f
	Animalia	Chordata	Mammalia	Cetacea	Neobalaenidae	Caperea	marginata		Caperea marginata	(Gray, 1846)	SPECIES	I	BR	Brazil	RESERVATION_WITHDRAWAL	07/05/1991	f
	Animalia	Chordata	Mammalia	Cetacea	Neobalaenidae	Caperea	marginata		Caperea marginata	(Gray, 1846)	SPECIES	I	PE	Peru	RESERVATION_WITHDRAWAL	24/10/2001	f
	Animalia	Chordata	Mammalia	Cetacea	Phocoenidae	Neophocaena	asiaeorientalis		Neophocaena asiaeorientalis	Pilleri & Gihr, 1972	SPECIES	I			ADDITION	28/06/1979	t							Originally listed as Neophocaena phocaenoides, from which Neophocaena asiaeorientalis was split in 2017, following taxonomic changes adopted at CoP17.
	Animalia	Chordata	Mammalia	Cetacea	Phocoenidae	Neophocaena	asiaeorientalis		Neophocaena asiaeorientalis	Pilleri & Gihr, 1972	SPECIES	I	CA	Canada	RESERVATION	28/06/1979	f							Originally listed as Neophocaena phocaenoides, from which Neophocaena asiaeorientalis was split in 2017, following taxonomic changes adopted at CoP17.
	Animalia	Chordata	Mammalia	Cetacea	Phocoenidae	Neophocaena	asiaeorientalis		Neophocaena asiaeorientalis	Pilleri & Gihr, 1972	SPECIES	I	CA	Canada	RESERVATION_WITHDRAWAL	29/10/1982	f							Originally listed as Neophocaena phocaenoides, from which Neophocaena asiaeorientalis was split in 2017, following taxonomic changes adopted at CoP17.
	Animalia	Chordata	Mammalia	Cetacea	Phocoenidae	Neophocaena	phocaenoides		Neophocaena phocaenoides	(G. Cuvier, 1829)	SPECIES	I			ADDITION	28/06/1979	t
	Animalia	Chordata	Mammalia	Cetacea	Phocoenidae	Neophocaena	phocaenoides		Neophocaena phocaenoides	(G. Cuvier, 1829)	SPECIES	I	CA	Canada	RESERVATION	28/06/1979	f
	Animalia	Chordata	Mammalia	Cetacea	Phocoenidae	Neophocaena	phocaenoides		Neophocaena phocaenoides	(G. Cuvier, 1829)	SPECIES	I	CA	Canada	RESERVATION_WITHDRAWAL	29/10/1982	f
	Animalia	Chordata	Mammalia	Cetacea	Phocoenidae	Phocoena	phocoena		Phocoena phocoena	(Linnaeus, 1758)	SPECIES	II			ADDITION	28/06/1979	f
	Animalia	Chordata	Mammalia	Cetacea	Phocoenidae	Phocoena	phocoena		Phocoena phocoena	(Linnaeus, 1758)	SPECIES	II	CA	Canada	RESERVATION	28/06/1979	f
	Animalia	Chordata	Mammalia	Cetacea	Phocoenidae	Phocoena	phocoena		Phocoena phocoena	(Linnaeus, 1758)	SPECIES	II	ZA	South Africa	RESERVATION	28/06/1979	f
	Animalia	Chordata	Mammalia	Cetacea	Phocoenidae	Phocoena	phocoena		Phocoena phocoena	(Linnaeus, 1758)	SPECIES	II	CA	Canada	RESERVATION_WITHDRAWAL	30/10/1980	f
	Animalia	Chordata	Mammalia	Cetacea	Phocoenidae	Phocoena	phocoena		Phocoena phocoena	(Linnaeus, 1758)	SPECIES	II	ZA	South Africa	RESERVATION_WITHDRAWAL	17/02/1981	f
	Animalia	Chordata	Mammalia	Cetacea	Phocoenidae	Phocoena	phocoena		Phocoena phocoena	(Linnaeus, 1758)	SPECIES	II	IS	Iceland	RESERVATION	02/04/2000	t
	Animalia	Chordata	Mammalia	Cetacea	Phocoenidae	Phocoena	phocoena		Phocoena phocoena	(Linnaeus, 1758)	SPECIES	II			ADDITION	13/02/2003	t				Except the species included in Appendix I. Zero annual export quota for live specimens from the Black Sea population of Tursiops truncatus removed from the wild and traded for primarily commercial purposes.	Cupo de exportación annual nulo para especímenes vivos de la población de Tursiops truncatus del mar Negro capturados en el medio silvestre y comercializados con fines primordialmente comerciales.	Quota d’exportation annuel zéro pour les spécimens vivants de la population de Tursiops truncatus de la mer Noire prélevés dans la nature pour des transactions principalement commerciales.
	Animalia	Chordata	Mammalia	Cetacea	Phocoenidae	Phocoena	sinus		Phocoena sinus	Norris & McFarland, 1958	SPECIES	I			ADDITION	28/06/1979	t
	Animalia	Chordata	Mammalia	Cetacea	Physeteridae	Physeter	macrocephalus		Physeter macrocephalus	Linnaeus, 1758	SPECIES	II			ADDITION	28/06/1979	f
	Animalia	Chordata	Mammalia	Cetacea	Physeteridae	Physeter	macrocephalus		Physeter macrocephalus	Linnaeus, 1758	SPECIES	II	ZA	South Africa	RESERVATION	28/06/1979	f
	Animalia	Chordata	Mammalia	Cetacea	Physeteridae	Physeter	macrocephalus		Physeter macrocephalus	Linnaeus, 1758	SPECIES	II	CA	Canada	RESERVATION	28/06/1979	f
	Animalia	Chordata	Mammalia	Cetacea	Physeteridae	Physeter	macrocephalus		Physeter macrocephalus	Linnaeus, 1758	SPECIES	II	CA	Canada	RESERVATION_WITHDRAWAL	30/10/1980	f
	Animalia	Chordata	Mammalia	Cetacea	Physeteridae	Physeter	macrocephalus		Physeter macrocephalus	Linnaeus, 1758	SPECIES	II	ZA	South Africa	RESERVATION_WITHDRAWAL	17/02/1981	f
	Animalia	Chordata	Mammalia	Cetacea	Physeteridae	Physeter	macrocephalus		Physeter macrocephalus	Linnaeus, 1758	SPECIES	I			ADDITION	06/06/1981	t
	Animalia	Chordata	Mammalia	Cetacea	Physeteridae	Physeter	macrocephalus		Physeter macrocephalus	Linnaeus, 1758	SPECIES	I	NO	Norway	RESERVATION	06/06/1981	t
	Animalia	Chordata	Mammalia	Cetacea	Physeteridae	Physeter	macrocephalus		Physeter macrocephalus	Linnaeus, 1758	SPECIES	I	JP	Japan	RESERVATION	06/06/1981	t
	Animalia	Chordata	Mammalia	Cetacea	Physeteridae	Physeter	macrocephalus		Physeter macrocephalus	Linnaeus, 1758	SPECIES	I	IS	Iceland	RESERVATION	02/04/2000	t
	Animalia	Chordata	Mammalia	Cetacea	Physeteridae	Physeter	macrocephalus		Physeter macrocephalus	Linnaeus, 1758	SPECIES	I	PW	Palau	RESERVATION	15/07/2004	t
	Animalia	Chordata	Mammalia	Cetacea	Platanistidae	Platanista			Platanista		GENUS	II			ADDITION	28/06/1979	f
	Animalia	Chordata	Mammalia	Cetacea	Platanistidae	Platanista			Platanista		GENUS	II	ZA	South Africa	RESERVATION	28/06/1979	f
	Animalia	Chordata	Mammalia	Cetacea	Platanistidae	Platanista			Platanista		GENUS	II	CA	Canada	RESERVATION	28/06/1979	f
	Animalia	Chordata	Mammalia	Cetacea	Platanistidae	Platanista			Platanista		GENUS	II	CA	Canada	RESERVATION_WITHDRAWAL	30/10/1980	f
	Animalia	Chordata	Mammalia	Cetacea	Platanistidae	Platanista			Platanista		GENUS	II	ZA	South Africa	RESERVATION_WITHDRAWAL	17/02/1981	f
	Animalia	Chordata	Mammalia	Cetacea	Platanistidae	Platanista			Platanista		GENUS	I			ADDITION	06/06/1981	t
	Animalia	Chordata	Mammalia	Cetacea	Platanistidae	Platanista	gangetica		Platanista gangetica	(Roxburgh, 1801)	SPECIES	I			ADDITION	01/07/1975	f
	Animalia	Chordata	Mammalia	Cetacea	Platanistidae	Platanista	gangetica		Platanista gangetica	(Roxburgh, 1801)	SPECIES	I			ADDITION	06/06/1981	t				Included in Platanista spp.	Incluida en Platanista spp.	Inscrit sous Platanista spp.
	Animalia	Chordata	Mammalia	Cetacea	Ziphiidae	Berardius			Berardius	Duvernoy, 1851	GENUS	II			ADDITION	28/06/1979	f
	Animalia	Chordata	Mammalia	Cetacea	Ziphiidae	Berardius			Berardius	Duvernoy, 1851	GENUS	II	CA	Canada	RESERVATION	28/06/1979	f
	Animalia	Chordata	Mammalia	Cetacea	Ziphiidae	Berardius			Berardius	Duvernoy, 1851	GENUS	II	ZA	South Africa	RESERVATION	28/06/1979	f
	Animalia	Chordata	Mammalia	Cetacea	Ziphiidae	Berardius			Berardius	Duvernoy, 1851	GENUS	II	CA	Canada	RESERVATION_WITHDRAWAL	30/10/1980	f
	Animalia	Chordata	Mammalia	Cetacea	Ziphiidae	Berardius			Berardius	Duvernoy, 1851	GENUS	II	ZA	South Africa	RESERVATION_WITHDRAWAL	17/02/1981	f
	Animalia	Chordata	Mammalia	Cetacea	Ziphiidae	Berardius			Berardius	Duvernoy, 1851	GENUS	I			ADDITION	29/07/1983	t
	Animalia	Chordata	Mammalia	Cetacea	Ziphiidae	Berardius			Berardius	Duvernoy, 1851	GENUS	I	AT	Austria	RESERVATION	29/07/1983	f
	Animalia	Chordata	Mammalia	Cetacea	Ziphiidae	Berardius			Berardius	Duvernoy, 1851	GENUS	I	RU	Russian Federation	RESERVATION	29/07/1983	f				Original reservation as USSR.	Reserva original de la URSS.	Reserve formulée à l'origine par l'URSS.
	Animalia	Chordata	Mammalia	Cetacea	Ziphiidae	Berardius			Berardius	Duvernoy, 1851	GENUS	I	AT	Austria	RESERVATION_WITHDRAWAL	06/01/1989	f
	Animalia	Chordata	Mammalia	Cetacea	Ziphiidae	Berardius			Berardius	Duvernoy, 1851	GENUS	I	RU	Russian Federation	RESERVATION_WITHDRAWAL	26/04/1995	f				Original reservation as USSR.	Reserva original de la URSS.	Reserve formulée à l'origine par l'URSS.
	Animalia	Chordata	Mammalia	Cetacea	Ziphiidae	Berardius	arnuxii		Berardius arnuxii	Duvernoy, 1851	SPECIES	II			ADDITION	28/06/1979	f
	Animalia	Chordata	Mammalia	Cetacea	Ziphiidae	Berardius	arnuxii		Berardius arnuxii	Duvernoy, 1851	SPECIES	II	CA	Canada	RESERVATION	28/06/1979	f
	Animalia	Chordata	Mammalia	Cetacea	Ziphiidae	Berardius	arnuxii		Berardius arnuxii	Duvernoy, 1851	SPECIES	II	ZA	South Africa	RESERVATION	28/06/1979	f
	Animalia	Chordata	Mammalia	Cetacea	Ziphiidae	Berardius	arnuxii		Berardius arnuxii	Duvernoy, 1851	SPECIES	II	CA	Canada	RESERVATION_WITHDRAWAL	30/10/1980	f
	Animalia	Chordata	Mammalia	Cetacea	Ziphiidae	Berardius	arnuxii		Berardius arnuxii	Duvernoy, 1851	SPECIES	II	ZA	South Africa	RESERVATION_WITHDRAWAL	17/02/1981	f
	Animalia	Chordata	Mammalia	Cetacea	Ziphiidae	Berardius	arnuxii		Berardius arnuxii	Duvernoy, 1851	SPECIES	I			ADDITION	29/07/1983	t				Included in Berardius spp.	Incluida en Berardius spp.	Inscrit sous Berardius spp.
	Animalia	Chordata	Mammalia	Cetacea	Ziphiidae	Berardius	arnuxii		Berardius arnuxii	Duvernoy, 1851	SPECIES	I	AT	Austria	RESERVATION	29/07/1983	f
	Animalia	Chordata	Mammalia	Cetacea	Ziphiidae	Berardius	arnuxii		Berardius arnuxii	Duvernoy, 1851	SPECIES	I	RU	Russian Federation	RESERVATION	29/07/1983	f				Original reservation as USSR.	Reserva original de la URSS.	Reserve formulée à l'origine par l'URSS.
	Animalia	Chordata	Mammalia	Cetacea	Ziphiidae	Berardius	arnuxii		Berardius arnuxii	Duvernoy, 1851	SPECIES	I	AT	Austria	RESERVATION_WITHDRAWAL	06/01/1989	f
	Animalia	Chordata	Mammalia	Cetacea	Ziphiidae	Berardius	arnuxii		Berardius arnuxii	Duvernoy, 1851	SPECIES	I	RU	Russian Federation	RESERVATION_WITHDRAWAL	26/04/1995	f				Original reservation as USSR.	Reserva original de la URSS.	Reserve formulée à l'origine par l'URSS.
	Animalia	Chordata	Mammalia	Cetacea	Ziphiidae	Berardius	bairdii		Berardius bairdii	Stejneger, 1883	SPECIES	II			ADDITION	28/06/1979	f
	Animalia	Chordata	Mammalia	Cetacea	Ziphiidae	Berardius	bairdii		Berardius bairdii	Stejneger, 1883	SPECIES	II	CA	Canada	RESERVATION	28/06/1979	f
	Animalia	Chordata	Mammalia	Cetacea	Ziphiidae	Berardius	bairdii		Berardius bairdii	Stejneger, 1883	SPECIES	II	ZA	South Africa	RESERVATION	28/06/1979	f
	Animalia	Chordata	Mammalia	Cetacea	Ziphiidae	Berardius	bairdii		Berardius bairdii	Stejneger, 1883	SPECIES	II	CA	Canada	RESERVATION_WITHDRAWAL	30/10/1980	f
	Animalia	Chordata	Mammalia	Cetacea	Ziphiidae	Berardius	bairdii		Berardius bairdii	Stejneger, 1883	SPECIES	II	ZA	South Africa	RESERVATION_WITHDRAWAL	17/02/1981	f
	Animalia	Chordata	Mammalia	Cetacea	Ziphiidae	Berardius	bairdii		Berardius bairdii	Stejneger, 1883	SPECIES	I			ADDITION	29/07/1983	t				Included in Berardius spp.	Incluida en Berardius spp.	Inscrit sous Berardius spp.
	Animalia	Chordata	Mammalia	Cetacea	Ziphiidae	Berardius	bairdii		Berardius bairdii	Stejneger, 1883	SPECIES	I	AT	Austria	RESERVATION	29/07/1983	f
	Animalia	Chordata	Mammalia	Cetacea	Ziphiidae	Berardius	bairdii		Berardius bairdii	Stejneger, 1883	SPECIES	I	RU	Russian Federation	RESERVATION	29/07/1983	f				Original reservation as USSR.	Reserva original de la URSS.	Reserve formulée à l'origine par l'URSS.
	Animalia	Chordata	Mammalia	Cetacea	Ziphiidae	Berardius	bairdii		Berardius bairdii	Stejneger, 1883	SPECIES	I	JP	Japan	RESERVATION	29/07/1983	t
	Animalia	Chordata	Mammalia	Cetacea	Ziphiidae	Berardius	bairdii		Berardius bairdii	Stejneger, 1883	SPECIES	I	AT	Austria	RESERVATION_WITHDRAWAL	06/01/1989	f
	Animalia	Chordata	Mammalia	Cetacea	Ziphiidae	Berardius	bairdii		Berardius bairdii	Stejneger, 1883	SPECIES	I	RU	Russian Federation	RESERVATION_WITHDRAWAL	26/04/1995	f				Original reservation as USSR.	Reserva original de la URSS.	Reserve formulée à l'origine par l'URSS.
	Animalia	Chordata	Mammalia	Cetacea	Ziphiidae	Hyperoodon			Hyperoodon	Lacépède, 1804	GENUS	II			ADDITION	28/06/1979	f
	Animalia	Chordata	Mammalia	Cetacea	Ziphiidae	Hyperoodon			Hyperoodon	Lacépède, 1804	GENUS	II	CA	Canada	RESERVATION	28/06/1979	f
	Animalia	Chordata	Mammalia	Cetacea	Ziphiidae	Hyperoodon			Hyperoodon	Lacépède, 1804	GENUS	II	ZA	South Africa	RESERVATION	28/06/1979	f
	Animalia	Chordata	Mammalia	Cetacea	Ziphiidae	Hyperoodon			Hyperoodon	Lacépède, 1804	GENUS	II	CA	Canada	RESERVATION_WITHDRAWAL	30/10/1980	f
	Animalia	Chordata	Mammalia	Cetacea	Ziphiidae	Hyperoodon			Hyperoodon	Lacépède, 1804	GENUS	II	ZA	South Africa	RESERVATION_WITHDRAWAL	17/02/1981	f
	Animalia	Chordata	Mammalia	Cetacea	Ziphiidae	Hyperoodon			Hyperoodon	Lacépède, 1804	GENUS	I			ADDITION	29/07/1983	t
	Animalia	Chordata	Mammalia	Cetacea	Ziphiidae	Hyperoodon			Hyperoodon	Lacépède, 1804	GENUS	I	RU	Russian Federation	RESERVATION	29/07/1983	f				Original reservation as USSR.	Reserva original de la URSS.	Reserve formulée à l'origine par l'URSS.
	Animalia	Chordata	Mammalia	Cetacea	Ziphiidae	Hyperoodon			Hyperoodon	Lacépède, 1804	GENUS	I	AT	Austria	RESERVATION	29/07/1983	f
	Animalia	Chordata	Mammalia	Cetacea	Ziphiidae	Hyperoodon			Hyperoodon	Lacépède, 1804	GENUS	I	AT	Austria	RESERVATION_WITHDRAWAL	06/01/1989	f
	Animalia	Chordata	Mammalia	Cetacea	Ziphiidae	Hyperoodon			Hyperoodon	Lacépède, 1804	GENUS	I	RU	Russian Federation	RESERVATION_WITHDRAWAL	26/04/1995	f				Original reservation as USSR.	Reserva original de la URSS.	Reserve formulée à l'origine par l'URSS.
	Animalia	Chordata	Mammalia	Cetacea	Ziphiidae	Hyperoodon	ampullatus		Hyperoodon ampullatus	(Forster, 1770)	SPECIES	II			ADDITION	28/06/1979	f
	Animalia	Chordata	Mammalia	Cetacea	Ziphiidae	Hyperoodon	ampullatus		Hyperoodon ampullatus	(Forster, 1770)	SPECIES	II	ZA	South Africa	RESERVATION	28/06/1979	f
	Animalia	Chordata	Mammalia	Cetacea	Ziphiidae	Hyperoodon	ampullatus		Hyperoodon ampullatus	(Forster, 1770)	SPECIES	II	CA	Canada	RESERVATION	28/06/1979	f
	Animalia	Chordata	Mammalia	Cetacea	Ziphiidae	Hyperoodon	ampullatus		Hyperoodon ampullatus	(Forster, 1770)	SPECIES	II	CA	Canada	RESERVATION_WITHDRAWAL	30/10/1980	f
	Animalia	Chordata	Mammalia	Cetacea	Ziphiidae	Hyperoodon	ampullatus		Hyperoodon ampullatus	(Forster, 1770)	SPECIES	II	ZA	South Africa	RESERVATION_WITHDRAWAL	17/02/1981	f
	Animalia	Chordata	Mammalia	Cetacea	Ziphiidae	Hyperoodon	ampullatus		Hyperoodon ampullatus	(Forster, 1770)	SPECIES	I			ADDITION	29/07/1983	t				Included in Hyperoodon spp.	Incluida en Hyperoodon spp.	Inscrit sous Hyperoodon spp.
	Animalia	Chordata	Mammalia	Cetacea	Ziphiidae	Hyperoodon	ampullatus		Hyperoodon ampullatus	(Forster, 1770)	SPECIES	I	AT	Austria	RESERVATION	29/07/1983	f
	Animalia	Chordata	Mammalia	Cetacea	Ziphiidae	Hyperoodon	ampullatus		Hyperoodon ampullatus	(Forster, 1770)	SPECIES	I	RU	Russian Federation	RESERVATION	29/07/1983	f				Original reservation as USSR.	Reserva original de la URSS.	Reserve formulée à l'origine par l'URSS.
	Animalia	Chordata	Mammalia	Cetacea	Ziphiidae	Hyperoodon	ampullatus		Hyperoodon ampullatus	(Forster, 1770)	SPECIES	I	AT	Austria	RESERVATION_WITHDRAWAL	06/01/1989	f
	Animalia	Chordata	Mammalia	Cetacea	Ziphiidae	Hyperoodon	ampullatus		Hyperoodon ampullatus	(Forster, 1770)	SPECIES	I	RU	Russian Federation	RESERVATION_WITHDRAWAL	26/04/1995	f				Original reservation as USSR.	Reserva original de la URSS.	Reserve formulée à l'origine par l'URSS.
	Animalia	Chordata	Mammalia	Cetacea	Ziphiidae	Hyperoodon	ampullatus		Hyperoodon ampullatus	(Forster, 1770)	SPECIES	I	IS	Iceland	RESERVATION	02/04/2000	t
	Animalia	Chordata	Mammalia	Cetacea	Ziphiidae	Hyperoodon	planifrons		Hyperoodon planifrons	Flower, 1882	SPECIES	II			ADDITION	28/06/1979	f
	Animalia	Chordata	Mammalia	Cetacea	Ziphiidae	Hyperoodon	planifrons		Hyperoodon planifrons	Flower, 1882	SPECIES	II	CA	Canada	RESERVATION	28/06/1979	f
	Animalia	Chordata	Mammalia	Cetacea	Ziphiidae	Hyperoodon	planifrons		Hyperoodon planifrons	Flower, 1882	SPECIES	II	ZA	South Africa	RESERVATION	28/06/1979	f
	Animalia	Chordata	Mammalia	Cetacea	Ziphiidae	Hyperoodon	planifrons		Hyperoodon planifrons	Flower, 1882	SPECIES	II	CA	Canada	RESERVATION_WITHDRAWAL	30/10/1980	f
	Animalia	Chordata	Mammalia	Cetacea	Ziphiidae	Hyperoodon	planifrons		Hyperoodon planifrons	Flower, 1882	SPECIES	II	ZA	South Africa	RESERVATION_WITHDRAWAL	17/02/1981	f
	Animalia	Chordata	Mammalia	Cetacea	Ziphiidae	Hyperoodon	planifrons		Hyperoodon planifrons	Flower, 1882	SPECIES	I			ADDITION	29/07/1983	t				Included in Hyperoodon spp.	Incluida en Hyperoodon spp.	Inscrit sous Hyperoodon spp.
	Animalia	Chordata	Mammalia	Cetacea	Ziphiidae	Hyperoodon	planifrons		Hyperoodon planifrons	Flower, 1882	SPECIES	I	AT	Austria	RESERVATION	29/07/1983	f
	Animalia	Chordata	Mammalia	Cetacea	Ziphiidae	Hyperoodon	planifrons		Hyperoodon planifrons	Flower, 1882	SPECIES	I	RU	Russian Federation	RESERVATION	29/07/1983	f				Original reservation as USSR.	Reserva original de la URSS.	Reserve formulée à l'origine par l'URSS.
	Animalia	Chordata	Mammalia	Cetacea	Ziphiidae	Hyperoodon	planifrons		Hyperoodon planifrons	Flower, 1882	SPECIES	I	AT	Austria	RESERVATION_WITHDRAWAL	06/01/1989	f
	Animalia	Chordata	Mammalia	Cetacea	Ziphiidae	Hyperoodon	planifrons		Hyperoodon planifrons	Flower, 1882	SPECIES	I	RU	Russian Federation	RESERVATION_WITHDRAWAL	26/04/1995	f				Original reservation as USSR.	Reserva original de la URSS.	Reserve formulée à l'origine par l'URSS.
	Animalia	Chordata	Mammalia	Chiroptera	Phyllostomidae	Platyrrhinus	lineatus		Platyrrhinus lineatus	(É. Geoffroy, 1810)	SPECIES	III	UY	Uruguay	ADDITION	14/07/1976	t
	Animalia	Chordata	Mammalia	Chiroptera	Phyllostomidae	Platyrrhinus	lineatus		Platyrrhinus lineatus	(É. Geoffroy, 1810)	SPECIES	III	DK	Denmark	RESERVATION	24/10/1977	f
	Animalia	Chordata	Mammalia	Chiroptera	Phyllostomidae	Platyrrhinus	lineatus		Platyrrhinus lineatus	(É. Geoffroy, 1810)	SPECIES	III	DK	Denmark	RESERVATION_WITHDRAWAL	01/01/1984	f
	Animalia	Chordata	Mammalia	Chiroptera	Pteropodidae	Acerodon			Acerodon	Wagner, 1839	GENUS	II			ADDITION	18/01/1990	t
	Animalia	Chordata	Mammalia	Chiroptera	Pteropodidae	Acerodon	jubatus		Acerodon jubatus	(Eschscholtz, 1831)	SPECIES	II			ADDITION	18/01/1990	f
	Animalia	Chordata	Mammalia	Chiroptera	Pteropodidae	Acerodon	jubatus		Acerodon jubatus	(Eschscholtz, 1831)	SPECIES	I			ADDITION	16/02/1995	t				Includes Acerodon lucifer (possibly extinct)	Incluye Acerodon lucifer (posiblemente extinguida)	Inclut Acerodon lucifer (peut-être éteint)
	Animalia	Chordata	Mammalia	Chiroptera	Pteropodidae	Pteropus			Pteropus		GENUS	II			ADDITION	18/01/1990	t			Except Pteropus brunneus and the species included in Appendix I.	Except Pteropus brunneus and the species included in Appendix I.	Excepto Pteropus brunneus y las especies incluidas en el Apéndice I.	Sauf Pteropus brunneus et les espèces inscrites à l'Annexe I.
	Animalia	Chordata	Mammalia	Chiroptera	Pteropodidae	Pteropus	brunneus		Pteropus brunneus	Dobson, 1878	SPECIES	II			DELETION	12/06/2013	t
	Animalia	Chordata	Mammalia	Chiroptera	Pteropodidae	Pteropus	insularis		Pteropus insularis	Hombron & Jacquinot, 1842	SPECIES	II			ADDITION	22/10/1987	f
	Animalia	Chordata	Mammalia	Chiroptera	Pteropodidae	Pteropus	insularis		Pteropus insularis	Hombron & Jacquinot, 1842	SPECIES	I			ADDITION	18/01/1990	t				Includes Pteropus phaeocephalus.	Incluye Pteropus phaeocephalus.	Inclut Pteropus phaeocephalus.
	Animalia	Chordata	Mammalia	Chiroptera	Pteropodidae	Pteropus	loochoensis		Pteropus loochoensis	Gray, 1870	SPECIES	II			ADDITION	22/10/1987	f
	Animalia	Chordata	Mammalia	Chiroptera	Pteropodidae	Pteropus	loochoensis		Pteropus loochoensis	Gray, 1870	SPECIES	I			ADDITION	18/01/1990	t				Formerly included in Pteropus mariannus.	Anteriormente incluida en Pteropus mariannus.	Précédemment inscrit sous Pteropus mariannus.
	Animalia	Chordata	Mammalia	Chiroptera	Pteropodidae	Pteropus	loochoensis		Pteropus loochoensis	Gray, 1870	SPECIES	I	PW	Palau	RESERVATION	15/07/2004	t				Reservation entered under Pteropus mariannus.	Reserva formulada como Pteropus mariannus.	Réservation inscrite sous Pteropus mariannus.
	Animalia	Chordata	Mammalia	Chiroptera	Pteropodidae	Pteropus	macrotis		Pteropus macrotis	Peters, 1867	SPECIES	II			ADDITION	22/10/1987	f
	Animalia	Chordata	Mammalia	Chiroptera	Pteropodidae	Pteropus	macrotis		Pteropus macrotis	Peters, 1867	SPECIES	II			ADDITION	18/01/1990	t
	Animalia	Chordata	Mammalia	Chiroptera	Pteropodidae	Pteropus	mariannus		Pteropus mariannus	Desmarest, 1822	SPECIES	II			ADDITION	22/10/1987	f
	Animalia	Chordata	Mammalia	Chiroptera	Pteropodidae	Pteropus	mariannus		Pteropus mariannus	Desmarest, 1822	SPECIES	I			ADDITION	18/01/1990	t
	Animalia	Chordata	Mammalia	Chiroptera	Pteropodidae	Pteropus	mariannus		Pteropus mariannus	Desmarest, 1822	SPECIES	I	PW	Palau	RESERVATION	15/07/2004	t
	Animalia	Chordata	Mammalia	Chiroptera	Pteropodidae	Pteropus	molossinus		Pteropus molossinus	Temminck, 1853	SPECIES	II			ADDITION	22/10/1987	f
	Animalia	Chordata	Mammalia	Chiroptera	Pteropodidae	Pteropus	molossinus		Pteropus molossinus	Temminck, 1853	SPECIES	I			ADDITION	18/01/1990	t
	Animalia	Chordata	Mammalia	Chiroptera	Pteropodidae	Pteropus	pelewensis		Pteropus pelewensis	K. Andersen, 1908	SPECIES	II			ADDITION	22/10/1987	f
	Animalia	Chordata	Mammalia	Chiroptera	Pteropodidae	Pteropus	pelewensis		Pteropus pelewensis	K. Andersen, 1908	SPECIES	I			ADDITION	18/01/1990	t				Formerly included in Pteropus mariannus.	Anteriormente incluida en Pteropus mariannus.	Précédemment inscrit sous Pteropus mariannus.
	Animalia	Chordata	Mammalia	Chiroptera	Pteropodidae	Pteropus	pelewensis		Pteropus pelewensis	K. Andersen, 1908	SPECIES	I	PW	Palau	RESERVATION	15/07/2004	t				Reservation entered under Pteropus mariannus.	Reserva formulada como Pteropus mariannus.	Réservation inscrite sous Pteropus mariannus.
	Animalia	Chordata	Mammalia	Chiroptera	Pteropodidae	Pteropus	pilosus		Pteropus pilosus	K. Andersen, 1908	SPECIES	II			ADDITION	22/10/1987	f
	Animalia	Chordata	Mammalia	Chiroptera	Pteropodidae	Pteropus	pilosus		Pteropus pilosus	K. Andersen, 1908	SPECIES	I			ADDITION	18/01/1990	t
	Animalia	Chordata	Mammalia	Chiroptera	Pteropodidae	Pteropus	pilosus		Pteropus pilosus	K. Andersen, 1908	SPECIES	I	PW	Palau	RESERVATION	15/07/2004	t
	Animalia	Chordata	Mammalia	Chiroptera	Pteropodidae	Pteropus	samoensis		Pteropus samoensis	Peale, 1848	SPECIES	II			ADDITION	22/10/1987	f
	Animalia	Chordata	Mammalia	Chiroptera	Pteropodidae	Pteropus	samoensis		Pteropus samoensis	Peale, 1848	SPECIES	I			ADDITION	18/01/1990	t
	Animalia	Chordata	Mammalia	Chiroptera	Pteropodidae	Pteropus	tokudae		Pteropus tokudae	Tate, 1934	SPECIES	II			ADDITION	22/10/1987	f
	Animalia	Chordata	Mammalia	Chiroptera	Pteropodidae	Pteropus	tokudae		Pteropus tokudae	Tate, 1934	SPECIES	II			ADDITION	18/01/1990	t
	Animalia	Chordata	Mammalia	Chiroptera	Pteropodidae	Pteropus	tonganus		Pteropus tonganus	Quoy & Gaimard, 1830	SPECIES	II			ADDITION	22/10/1987	f
	Animalia	Chordata	Mammalia	Chiroptera	Pteropodidae	Pteropus	tonganus		Pteropus tonganus	Quoy & Gaimard, 1830	SPECIES	I			ADDITION	18/01/1990	t
	Animalia	Chordata	Mammalia	Chiroptera	Pteropodidae	Pteropus	ualanus		Pteropus ualanus	Peters, 1883	SPECIES	II			ADDITION	22/10/1987	f
	Animalia	Chordata	Mammalia	Chiroptera	Pteropodidae	Pteropus	ualanus		Pteropus ualanus	Peters, 1883	SPECIES	I			ADDITION	18/01/1990	t				Formerly included in Pteropus mariannus.	Anteriormente incluida en Pteropus mariannus.	Précédemment inscrit sous Pteropus mariannus.
	Animalia	Chordata	Mammalia	Chiroptera	Pteropodidae	Pteropus	ualanus		Pteropus ualanus	Peters, 1883	SPECIES	I	PW	Palau	RESERVATION	15/07/2004	t				Reservation entered under Pteropus mariannus.	Reserva formulada como Pteropus mariannus.	Réservation inscrite sous Pteropus mariannus.
	Animalia	Chordata	Mammalia	Chiroptera	Pteropodidae	Pteropus	yapensis		Pteropus yapensis	K. Andersen, 1908	SPECIES	II			ADDITION	22/10/1987	f
	Animalia	Chordata	Mammalia	Chiroptera	Pteropodidae	Pteropus	yapensis		Pteropus yapensis	K. Andersen, 1908	SPECIES	I			ADDITION	18/01/1990	t				Formerly included in Pteropus mariannus.	Anteriormente incluida en Pteropus mariannus.	Précédemment inscrit sous Pteropus mariannus.
	Animalia	Chordata	Mammalia	Chiroptera	Pteropodidae	Pteropus	yapensis		Pteropus yapensis	K. Andersen, 1908	SPECIES	I	PW	Palau	RESERVATION	15/07/2004	t				Reservation entered under Pteropus mariannus.	Reserva formulada como Pteropus mariannus.	Réservation inscrite sous Pteropus mariannus.
	Animalia	Chordata	Mammalia	Chiroptera	Rhinolophidae	Rhinolophus	euryale		Rhinolophus euryale	Blasius, 1853	SPECIES	III	TN	Tunisia	ADDITION	22/04/1976	f
	Animalia	Chordata	Mammalia	Chiroptera	Rhinolophidae	Rhinolophus	euryale		Rhinolophus euryale	Blasius, 1853	SPECIES	III	TN	Tunisia	DELETION	01/07/1977	t
	Animalia	Chordata	Mammalia	Chiroptera	Rhinolophidae	Rhinolophus	ferrumequinum		Rhinolophus ferrumequinum	(Schreber, 1774)	SPECIES	III	TN	Tunisia	ADDITION	22/04/1976	f
	Animalia	Chordata	Mammalia	Chiroptera	Rhinolophidae	Rhinolophus	ferrumequinum		Rhinolophus ferrumequinum	(Schreber, 1774)	SPECIES	III	TN	Tunisia	DELETION	01/07/1977	t
	Animalia	Chordata	Mammalia	Chiroptera	Rhinolophidae	Rhinolophus	hipposideros		Rhinolophus hipposideros	(Bechstein, 1800)	SPECIES	III	TN	Tunisia	ADDITION	22/04/1976	f
	Animalia	Chordata	Mammalia	Chiroptera	Rhinolophidae	Rhinolophus	hipposideros		Rhinolophus hipposideros	(Bechstein, 1800)	SPECIES	III	TN	Tunisia	DELETION	01/07/1977	t
	Animalia	Chordata	Mammalia	Chiroptera	Vespertilionidae	Miniopterus	schreibersii		Miniopterus schreibersii	(Kuhl, 1817)	SPECIES	III	TN	Tunisia	ADDITION	22/04/1976	f
	Animalia	Chordata	Mammalia	Chiroptera	Vespertilionidae	Miniopterus	schreibersii		Miniopterus schreibersii	(Kuhl, 1817)	SPECIES	III	TN	Tunisia	DELETION	01/07/1977	t
	Animalia	Chordata	Mammalia	Chiroptera	Vespertilionidae	Pipistrellus			Pipistrellus	Kaup, 1829	GENUS	III	TN	Tunisia	ADDITION	22/04/1976	f
	Animalia	Chordata	Mammalia	Chiroptera	Vespertilionidae	Pipistrellus			Pipistrellus	Kaup, 1829	GENUS	III	TN	Tunisia	DELETION	01/07/1977	t
	Animalia	Chordata	Mammalia	Cingulata	Dasypodidae	Cabassous	centralis		Cabassous centralis	(Miller, 1899)	SPECIES	III	CR	Costa Rica	ADDITION	28/10/1976	f
	Animalia	Chordata	Mammalia	Cingulata	Dasypodidae	Cabassous	centralis		Cabassous centralis	(Miller, 1899)	SPECIES	III	DK	Denmark	RESERVATION	24/10/1977	f
	Animalia	Chordata	Mammalia	Cingulata	Dasypodidae	Cabassous	centralis		Cabassous centralis	(Miller, 1899)	SPECIES	III	DK	Denmark	RESERVATION_WITHDRAWAL	01/01/1984	f
	Animalia	Chordata	Mammalia	Cingulata	Dasypodidae	Cabassous	centralis		Cabassous centralis	(Miller, 1899)	SPECIES	III	CR	Costa Rica	DELETION	26/11/2019	f
	Animalia	Chordata	Mammalia	Cingulata	Dasypodidae	Cabassous	tatouay		Cabassous tatouay	(Desmarest, 1804)	SPECIES	III	UY	Uruguay	ADDITION	14/07/1976	t
	Animalia	Chordata	Mammalia	Cingulata	Dasypodidae	Cabassous	tatouay		Cabassous tatouay	(Desmarest, 1804)	SPECIES	III	DK	Denmark	RESERVATION	24/10/1977	f
	Animalia	Chordata	Mammalia	Cingulata	Dasypodidae	Cabassous	tatouay		Cabassous tatouay	(Desmarest, 1804)	SPECIES	III	DK	Denmark	RESERVATION_WITHDRAWAL	01/01/1984	f
	Animalia	Chordata	Mammalia	Cingulata	Dasypodidae	Chaetophractus	nationi		Chaetophractus nationi	(Thomas, 1894)	SPECIES	II			ADDITION	18/09/1997	t				A zero annual export has been established. All specimens shall be deemed to be specimens of species included in Appendix I and the trade in them shall be regulated accordingly.	Se ha establecido un cupo de exportación anual nulo. Todos los especímenes deben considerarse como especímenes de especies incluidas en el Apéndice I y su comercio deberá reglamentarse enconsecuencia.	Un quota d'exportation annuel zéro a été établi. Tous les spécimens sont considérés comme des spécimens d'espèces inscrites à l'Annexe I et leur commerce est réglementé enconséquence.
	Animalia	Chordata	Mammalia	Cingulata	Dasypodidae	Priodontes	maximus		Priodontes maximus	(Kerr, 1792)	SPECIES	I			ADDITION	01/07/1975	t
	Animalia	Chordata	Mammalia	Dasyuromorphia	Dasyuridae	Antechinomys	laniger		Antechinomys laniger	(Gould, 1856)	SPECIES	I			ADDITION	01/07/1975	f
	Animalia	Chordata	Mammalia	Dasyuromorphia	Dasyuridae	Antechinomys	laniger		Antechinomys laniger	(Gould, 1856)	SPECIES	II			ADDITION	04/02/1977	f
	Animalia	Chordata	Mammalia	Dasyuromorphia	Dasyuridae	Antechinomys	laniger		Antechinomys laniger	(Gould, 1856)	SPECIES	II			DELETION	28/06/1979	t
	Animalia	Chordata	Mammalia	Dasyuromorphia	Dasyuridae	Planigale	ingrami	subtilissima	Planigale ingrami subtilissima	(Lönnberg, 1913)	SUBSPECIES	I			ADDITION	01/07/1975	f
	Animalia	Chordata	Mammalia	Dasyuromorphia	Dasyuridae	Planigale	ingrami	subtilissima	Planigale ingrami subtilissima	(Lönnberg, 1913)	SUBSPECIES	I			DELETION	04/02/1977	t
	Animalia	Chordata	Mammalia	Dasyuromorphia	Dasyuridae	Planigale	tenuirostris		Planigale tenuirostris	Troughton, 1928	SPECIES	I			ADDITION	01/07/1975	f
	Animalia	Chordata	Mammalia	Dasyuromorphia	Dasyuridae	Planigale	tenuirostris		Planigale tenuirostris	Troughton, 1928	SPECIES	II			ADDITION	04/02/1977	f
	Animalia	Chordata	Mammalia	Dasyuromorphia	Dasyuridae	Planigale	tenuirostris		Planigale tenuirostris	Troughton, 1928	SPECIES	II			DELETION	28/06/1979	t
	Animalia	Chordata	Mammalia	Dasyuromorphia	Dasyuridae	Sminthopsis	longicaudata		Sminthopsis longicaudata	Spencer, 1909	SPECIES	I			ADDITION	01/07/1975	t
	Animalia	Chordata	Mammalia	Dasyuromorphia	Dasyuridae	Sminthopsis	psammophila		Sminthopsis psammophila	Spencer, 1895	SPECIES	I			ADDITION	01/07/1975	t
	Animalia	Chordata	Mammalia	Dasyuromorphia	Myrmecobiidae	Myrmecobius	fasciatus	rufus	Myrmecobius fasciatus rufus	Finlayson, 1933	SUBSPECIES	I			ADDITION	01/07/1975	f
	Animalia	Chordata	Mammalia	Dasyuromorphia	Myrmecobiidae	Myrmecobius	fasciatus	rufus	Myrmecobius fasciatus rufus	Finlayson, 1933	SUBSPECIES	I			DELETION	28/06/1979	t
	Animalia	Chordata	Mammalia	Dasyuromorphia	Thylacinidae	Thylacinus	cynocephalus		Thylacinus cynocephalus	(Harris, 1808)	SPECIES	I			ADDITION	01/07/1975	f				Possibly extinct	Posiblemente extinguida	Peut-être éteint
	Animalia	Chordata	Mammalia	Dasyuromorphia	Thylacinidae	Thylacinus	cynocephalus		Thylacinus cynocephalus	(Harris, 1808)	SPECIES	I			DELETION	12/06/2013	t
	Animalia	Chordata	Mammalia	Diprotodontia	Burramyidae	Burramys	parvus		Burramys parvus	Broom, 1896	SPECIES	I			ADDITION	01/07/1975	f
	Animalia	Chordata	Mammalia	Diprotodontia	Burramyidae	Burramys	parvus		Burramys parvus	Broom, 1896	SPECIES	II			ADDITION	04/02/1977	f
	Animalia	Chordata	Mammalia	Diprotodontia	Burramyidae	Burramys	parvus		Burramys parvus	Broom, 1896	SPECIES	II			DELETION	18/09/1997	t
	Animalia	Chordata	Mammalia	Diprotodontia	Macropodidae	Dendrolagus	bennettianus		Dendrolagus bennettianus	De Vis, 1887	SPECIES	II			ADDITION	28/06/1979	f
	Animalia	Chordata	Mammalia	Diprotodontia	Macropodidae	Dendrolagus	bennettianus		Dendrolagus bennettianus	De Vis, 1887	SPECIES	II			DELETION	18/09/1997	t
	Animalia	Chordata	Mammalia	Diprotodontia	Macropodidae	Dendrolagus	inustus		Dendrolagus inustus	Müller, 1840	SPECIES	II			ADDITION	01/07/1975	t
	Animalia	Chordata	Mammalia	Diprotodontia	Macropodidae	Dendrolagus	lumholtzi		Dendrolagus lumholtzi	Collett, 1884	SPECIES	II			ADDITION	28/06/1979	f
	Animalia	Chordata	Mammalia	Diprotodontia	Macropodidae	Dendrolagus	lumholtzi		Dendrolagus lumholtzi	Collett, 1884	SPECIES	II			DELETION	18/09/1997	t
	Animalia	Chordata	Mammalia	Diprotodontia	Macropodidae	Dendrolagus	ursinus		Dendrolagus ursinus	(Temminck, 1836)	SPECIES	II			ADDITION	01/07/1975	t
	Animalia	Chordata	Mammalia	Diprotodontia	Macropodidae	Lagorchestes	hirsutus		Lagorchestes hirsutus	Gould, 1844	SPECIES	I			ADDITION	01/07/1975	t
	Animalia	Chordata	Mammalia	Diprotodontia	Macropodidae	Lagostrophus	fasciatus		Lagostrophus fasciatus	(Péron & Lesueur, 1807)	SPECIES	I			ADDITION	01/07/1975	t
	Animalia	Chordata	Mammalia	Diprotodontia	Macropodidae	Macropus	parma		Macropus parma	Waterhouse, 1846	SPECIES	I			ADDITION	01/07/1975	f
	Animalia	Chordata	Mammalia	Diprotodontia	Macropodidae	Macropus	parma		Macropus parma	Waterhouse, 1846	SPECIES	II			ADDITION	04/02/1977	f
	Animalia	Chordata	Mammalia	Diprotodontia	Macropodidae	Macropus	parma		Macropus parma	Waterhouse, 1846	SPECIES	II			DELETION	28/06/1979	t
	Animalia	Chordata	Mammalia	Diprotodontia	Macropodidae	Onychogalea	fraenata		Onychogalea fraenata	(Gould, 1841)	SPECIES	I			ADDITION	01/07/1975	t
	Animalia	Chordata	Mammalia	Diprotodontia	Macropodidae	Onychogalea	lunata		Onychogalea lunata	(Gould, 1841)	SPECIES	I			ADDITION	01/07/1975	f
	Animalia	Chordata	Mammalia	Diprotodontia	Macropodidae	Onychogalea	lunata		Onychogalea lunata	(Gould, 1841)	SPECIES	I			DELETION	12/06/2013	t
	Animalia	Chordata	Mammalia	Diprotodontia	Phalangeridae	Phalanger	intercastellanus		Phalanger intercastellanus	Thomas, 1895	SPECIES	II			ADDITION	28/06/1979	t				Formerly included in Phalanger orientalis.	Anteriormente incluida en Phalanger orientalis.	Précédemment inscrit sous Phalanger orientalis.
	Animalia	Chordata	Mammalia	Diprotodontia	Phalangeridae	Phalanger	mimicus		Phalanger mimicus	Thomas, 1922	SPECIES	II			ADDITION	28/06/1979	t				Formerly included in Phalanger orientalis.	Anteriormente incluida en Phalanger orientalis.	Précédemment inscrit sous Phalanger orientalis.
	Animalia	Chordata	Mammalia	Diprotodontia	Phalangeridae	Phalanger	orientalis		Phalanger orientalis	(Pallas, 1766)	SPECIES	II			ADDITION	28/06/1979	t
	Animalia	Chordata	Mammalia	Diprotodontia	Phalangeridae	Spilocuscus	kraemeri		Spilocuscus kraemeri	(Schwartz, 1910)	SPECIES	II			ADDITION	28/06/1979	t				Formerly included in Spilocuscus maculatus.	Anteriormente incluida en Spilocuscus maculatus.	Précédemment inscrit sous Spilocuscus maculatus.
	Animalia	Chordata	Mammalia	Diprotodontia	Phalangeridae	Spilocuscus	maculatus		Spilocuscus maculatus	(E. Geoffroy, 1803)	SPECIES	II			ADDITION	28/06/1979	t
	Animalia	Chordata	Mammalia	Diprotodontia	Phalangeridae	Spilocuscus	papuensis		Spilocuscus papuensis	(Desmarest, 1822)	SPECIES	II			ADDITION	28/06/1979	t				Formerly included in Spilocuscus maculatus.	Anteriormente incluida en Spilocuscus maculatus.	Précédemment inscrit sous Spilocuscus maculatus.
	Animalia	Chordata	Mammalia	Diprotodontia	Phalangeridae	Wyulda	squamicaudata		Wyulda squamicaudata	Alexander, 1918	SPECIES	I			ADDITION	01/07/1975	f
	Animalia	Chordata	Mammalia	Diprotodontia	Phalangeridae	Wyulda	squamicaudata		Wyulda squamicaudata	Alexander, 1918	SPECIES	II			ADDITION	04/02/1977	f
	Animalia	Chordata	Mammalia	Diprotodontia	Phalangeridae	Wyulda	squamicaudata		Wyulda squamicaudata	Alexander, 1918	SPECIES	II			DELETION	28/06/1979	t
	Animalia	Chordata	Mammalia	Diprotodontia	Potoroidae	Bettongia			Bettongia	Gray, 1837	GENUS	I			ADDITION	28/06/1979	t
	Animalia	Chordata	Mammalia	Diprotodontia	Potoroidae	Bettongia	lesueur		Bettongia lesueur	(Quoy & Gaimard, 1824)	SPECIES	I			ADDITION	01/07/1975	f
	Animalia	Chordata	Mammalia	Diprotodontia	Potoroidae	Bettongia	lesueur		Bettongia lesueur	(Quoy & Gaimard, 1824)	SPECIES	I			ADDITION	28/06/1979	t				Included in Bettongia spp.	Incluida en Bettongia spp.	Inscrit sous Bettongia spp.
	Animalia	Chordata	Mammalia	Diprotodontia	Potoroidae	Bettongia	penicillata		Bettongia penicillata	Gray, 1837	SPECIES	I			ADDITION	01/07/1975	f
	Animalia	Chordata	Mammalia	Diprotodontia	Potoroidae	Bettongia	penicillata		Bettongia penicillata	Gray, 1837	SPECIES	I			ADDITION	28/06/1979	t				Included in Bettongia spp.	Incluida en Bettongia spp.	Inscrit sous Bettongia spp.
	Animalia	Chordata	Mammalia	Diprotodontia	Potoroidae	Bettongia	tropica		Bettongia tropica	Wakefield, 1967	SPECIES	I			ADDITION	01/07/1975	f
	Animalia	Chordata	Mammalia	Diprotodontia	Potoroidae	Bettongia	tropica		Bettongia tropica	Wakefield, 1967	SPECIES	I			ADDITION	28/06/1979	t				Included in Bettongia spp.	Incluida en Bettongia spp.	Inscrit sous Bettongia spp.
	Animalia	Chordata	Mammalia	Diprotodontia	Potoroidae	Caloprymnus	campestris		Caloprymnus campestris	(Gould, 1843)	SPECIES	I			ADDITION	01/07/1975	f				Possibly extinct	Posiblemente extinguida	Peut-être éteint
	Animalia	Chordata	Mammalia	Diprotodontia	Potoroidae	Caloprymnus	campestris		Caloprymnus campestris	(Gould, 1843)	SPECIES	I			DELETION	12/06/2013	t
	Animalia	Chordata	Mammalia	Diprotodontia	Vombatidae	Lasiorhinus	krefftii		Lasiorhinus krefftii	(Owen, 1873)	SPECIES	I			ADDITION	01/07/1975	t				Includes Lasiorhinus barnardi.	Incluye Lasiorhinus barnardi.	Inclut Lasiorhinus barnardi.
	Animalia	Chordata	Mammalia	Erinaceomorpha	Erinaceidae	Atelerix	algirus	vagans	Atelerix algirus vagans		SUBSPECIES	III	TN	Tunisia	ADDITION	22/04/1976	f
	Animalia	Chordata	Mammalia	Erinaceomorpha	Erinaceidae	Atelerix	algirus	vagans	Atelerix algirus vagans		SUBSPECIES	III	TN	Tunisia	DELETION	01/07/1977	t
	Animalia	Chordata	Mammalia	Erinaceomorpha	Erinaceidae	Atelerix	frontalis		Atelerix frontalis	A. Smith, 1831	SPECIES	II			ADDITION	01/07/1975	f
	Animalia	Chordata	Mammalia	Erinaceomorpha	Erinaceidae	Atelerix	frontalis		Atelerix frontalis	A. Smith, 1831	SPECIES	II			DELETION	22/10/1987	t
	Animalia	Chordata	Mammalia	Lagomorpha	Leporidae	Caprolagus	hispidus		Caprolagus hispidus	(Pearson, 1839)	SPECIES	I			ADDITION	01/07/1975	t
	Animalia	Chordata	Mammalia	Lagomorpha	Leporidae	Nesolagus	netscheri		Nesolagus netscheri	(Schlegel, 1880)	SPECIES	II			ADDITION	01/07/1975	f
	Animalia	Chordata	Mammalia	Lagomorpha	Leporidae	Nesolagus	netscheri		Nesolagus netscheri	(Schlegel, 1880)	SPECIES	II			DELETION	22/10/1987	t
	Animalia	Chordata	Mammalia	Lagomorpha	Leporidae	Romerolagus	diazi		Romerolagus diazi	(Ferrari-Pérez, 1893)	SPECIES	I			ADDITION	01/07/1975	t
	Animalia	Chordata	Mammalia	Monotremata	Tachyglossidae	Zaglossus			Zaglossus		GENUS	II			ADDITION	04/02/1977	t
	Animalia	Chordata	Mammalia	Peramelemorphia	Chaeropodidae	Chaeropus	ecaudatus		Chaeropus ecaudatus	(Ogilby, 1838)	SPECIES	I			ADDITION	01/07/1975	f				Possibly extinct	Posiblemente extinguida	Peut-être éteint
	Animalia	Chordata	Mammalia	Peramelemorphia	Chaeropodidae	Chaeropus	ecaudatus		Chaeropus ecaudatus	(Ogilby, 1838)	SPECIES	I			DELETION	12/06/2013	t
	Animalia	Chordata	Mammalia	Peramelemorphia	Peramelidae	Perameles	bougainville		Perameles bougainville	Quoy & Gaimard, 1824	SPECIES	I			ADDITION	01/07/1975	t
	Animalia	Chordata	Mammalia	Peramelemorphia	Thylacomyidae	Macrotis	lagotis		Macrotis lagotis	(Reid, 1837)	SPECIES	I			ADDITION	01/07/1975	t
	Animalia	Chordata	Mammalia	Peramelemorphia	Thylacomyidae	Macrotis	leucura		Macrotis leucura	(Thomas, 1887)	SPECIES	I			ADDITION	01/07/1975	f
	Animalia	Chordata	Mammalia	Peramelemorphia	Thylacomyidae	Macrotis	leucura		Macrotis leucura	(Thomas, 1887)	SPECIES	I			DELETION	12/06/2013	t
	Animalia	Chordata	Mammalia	Perissodactyla	Equidae	Equus	africanus		Equus africanus	Heuglin & Fitzinger, 1866	SPECIES	I			ADDITION	29/07/1983	t				Excludes the domesticated form, which is referenced as Equus asinus, and is not subject to the provisions of the Convention.	Excluida la forma domesticada, que se cita como Equus asinus, y no está sujeta a las disposiciones de la Convención	Exclut la forme domestiquée, appelée Equus asinus, qui n'est pas soumise aux dispositions de la Convention
	Animalia	Chordata	Mammalia	Perissodactyla	Equidae	Equus	africanus		Equus africanus	Heuglin & Fitzinger, 1866	SPECIES	I	AT	Austria	RESERVATION	29/07/1983	f
	Animalia	Chordata	Mammalia	Perissodactyla	Equidae	Equus	africanus		Equus africanus	Heuglin & Fitzinger, 1866	SPECIES	I	AT	Austria	RESERVATION_WITHDRAWAL	06/01/1989	f
	Animalia	Chordata	Mammalia	Perissodactyla	Equidae	Equus	grevyi		Equus grevyi	Oustalet, 1882	SPECIES	I			ADDITION	28/06/1979	t
	Animalia	Chordata	Mammalia	Perissodactyla	Equidae	Equus	hemionus		Equus hemionus	Pallas, 1775	SPECIES	II			ADDITION	01/07/1975	t				Except subspecies hemionus & khur	Excepto la subespecie hemionus & khur	Sauf la sous-espèces hemionus & khur
	Animalia	Chordata	Mammalia	Perissodactyla	Equidae	Equus	hemionus	hemionus	Equus hemionus hemionus	Pallas, 1775	SUBSPECIES	I			ADDITION	01/07/1975	t				Includes Equus luteus	Incluye Equus luteus	Inclut Equus luteus
	Animalia	Chordata	Mammalia	Perissodactyla	Equidae	Equus	hemionus	khur	Equus hemionus khur	Lesson, 1827	SUBSPECIES	I			ADDITION	01/07/1975	t
	Animalia	Chordata	Mammalia	Perissodactyla	Equidae	Equus	kiang		Equus kiang	Moorcroft, 1841	SPECIES	II			ADDITION	01/07/1975	t
	Animalia	Chordata	Mammalia	Perissodactyla	Equidae	Equus	przewalskii		Equus przewalskii	Poliakov, 1881	SPECIES	I			ADDITION	01/07/1975	t
	Animalia	Chordata	Mammalia	Perissodactyla	Equidae	Equus	zebra	hartmannae	Equus zebra hartmannae	Matschie, 1898	SUBSPECIES	II			ADDITION	28/06/1979	t
	Animalia	Chordata	Mammalia	Perissodactyla	Equidae	Equus	zebra	zebra	Equus zebra zebra	Linnaeus, 1758	SUBSPECIES	I			ADDITION	01/07/1975	f
	Animalia	Chordata	Mammalia	Perissodactyla	Equidae	Equus	zebra	zebra	Equus zebra zebra	Linnaeus, 1758	SUBSPECIES	II			ADDITION	02/01/2017	t
	Animalia	Chordata	Mammalia	Perissodactyla	Equidae	Equus	zebra	zebra	Equus zebra zebra	Linnaeus, 1758	SUBSPECIES	I			DELETION	02/01/2017	f
	Animalia	Chordata	Mammalia	Perissodactyla	Rhinocerotidae				Rhinocerotidae	Gray, 1821	FAMILY	I			ADDITION	04/02/1977	f
	Animalia	Chordata	Mammalia	Perissodactyla	Rhinocerotidae				Rhinocerotidae	Gray, 1821	FAMILY	I			ADDITION	16/02/1995	f				All species and populations except ZA population of Ceratotherium simum simum	Todas las especies y poblaciones, excepto la población de ZA de Ceratotherium simum simum	Toutes les espèces et populations sauf la population de ZA de Ceratotherium simum simum
	Animalia	Chordata	Mammalia	Perissodactyla	Rhinocerotidae				Rhinocerotidae	Gray, 1821	FAMILY	I			ADDITION	12/01/2005	t				All species and populations except SZ and ZA populations of Ceratotherium simum simum	Todas las especies y poblaciones, excepto las poblaciones de SZ y ZA de Ceratotherium simum simum	Toutes les espèces et populations sauf les populations de SZ et ZA de Ceratotherium simum simum
	Animalia	Chordata	Mammalia	Perissodactyla	Rhinocerotidae	Ceratotherium	simum		Ceratotherium simum	(Burchell, 1817)	SPECIES	I			ADDITION	01/07/1975	f
	Animalia	Chordata	Mammalia	Perissodactyla	Rhinocerotidae	Ceratotherium	simum		Ceratotherium simum	(Burchell, 1817)	SPECIES	I			ADDITION	04/02/1977	f				Included in Rhinocerotidae spp.	Incluida en Rhinocerotidae spp.	Inscrit sous Rhinocerotidae spp.
	Animalia	Chordata	Mammalia	Perissodactyla	Rhinocerotidae	Ceratotherium	simum		Ceratotherium simum	(Burchell, 1817)	SPECIES	I			ADDITION	16/02/1995	f				All species and populations except ZA population of Ceratotherium simum simum	Todas las especies y poblaciones, excepto la población de ZA de Ceratotherium simum simum	Toutes les espèces et populations sauf la population de ZA de Ceratotherium simum simum
	Animalia	Chordata	Mammalia	Perissodactyla	Rhinocerotidae	Ceratotherium	simum		Ceratotherium simum	(Burchell, 1817)	SPECIES	I			ADDITION	12/01/2005	t				All species and populations except SZ and ZA populations of Ceratotherium simum simum	Todas las especies y poblaciones, excepto las poblaciones de SZ y ZA de Ceratotherium simum simum	Toutes les espèces et populations sauf les populations de SZ et ZA de Ceratotherium simum simum
	Animalia	Chordata	Mammalia	Perissodactyla	Rhinocerotidae	Ceratotherium	simum	simum	Ceratotherium simum simum	(Burchell, 1817)	SUBSPECIES	I			ADDITION	01/07/1975	f
	Animalia	Chordata	Mammalia	Perissodactyla	Rhinocerotidae	Ceratotherium	simum	simum	Ceratotherium simum simum	(Burchell, 1817)	SUBSPECIES	I			ADDITION	04/02/1977	f				Included in Rhinocerotidae spp.	Incluida en Rhinocerotidae spp.	Inscrit sous Rhinocerotidae spp.
	Animalia	Chordata	Mammalia	Perissodactyla	Rhinocerotidae	Ceratotherium	simum	simum	Ceratotherium simum simum	(Burchell, 1817)	SUBSPECIES	I			ADDITION	16/02/1995	f				Except the population of ZA, for the exclusive purpose of allowing international trade in live animals to appropriate and acceptable destinations and hunting trophies. All other specimens shall be deemed to be specimens included in Appendix I and the trade in them shall be regulated accordingly.	Excepto la población de ZA, con el exclusivo propósito de permitir el comercio internacional de animales vivos a destinatarios apropiados y aceptables y trofeos de caza. Todos los demás especímenes deben considerarse como especímenes de especies incluidas en el Apéndice I y su comercio deberá reglamentarse en consecuencia.	Sauf la population de ZA, a seule fin de permettre le commerce international d'animaux vivants vers des destinataires appropriés et acceptables et celui de trophées de chasse. Tous les autres spécimens sont considérés comme des spécimens d'espèces inscrites à l'Annexe I et leur commerce est réglementé en conséquence.
	Animalia	Chordata	Mammalia	Perissodactyla	Rhinocerotidae	Ceratotherium	simum	simum	Ceratotherium simum simum	(Burchell, 1817)	SUBSPECIES	II			ADDITION	16/02/1995	f				ZA population only: For the exclusive purpose of allowing international trade in live animals to appropriate and acceptable destinations and hunting trophies. All other specimens shall be deemed to be specimens included in Appendix I and the trade in them shall be regulated accordingly.	Únicamente la población de ZA: Con el exclusivo propósito de permitir el comercio internacional de animales vivos a destinatarios apropiados y aceptables y trofeos de caza. Todos los demás especímenes deben considerarse como especímenes de especies incluidas en el Apéndice I y su comercio deberá reglamentarse en consecuencia.	Population de ZA: A seule fin de permettre le commerce international d'animaux vivants vers des destinataires appropriés et acceptables et celui de trophées de chasse. Tous les autres spécimens sont considérés comme des spécimens d'espèces inscrites à l'Annexe I et leur commerce est réglementé en conséquence.
	Animalia	Chordata	Mammalia	Perissodactyla	Rhinocerotidae	Ceratotherium	simum	simum	Ceratotherium simum simum	(Burchell, 1817)	SUBSPECIES	II			ADDITION	12/01/2005	f			Only the populations of South Africa and Swaziland; all other populations are included in Appendix I. For the exclusive purpose of allowing international trade in live animals to appropriate and acceptable destinations and hunting trophies. All other specimens shall be deemed to be specimens of species included in Appendix I and the trade in them shall be regulated accordingly	SZ and ZA populations only. For the exclusive purpose of allowing international trade in live animals to appropriate and acceptable destinations and in hunting trophies. All other specimens shall be deemed to be specimens included in Appendix I and the trade in them shall be regulated accordingly.	Únicamente las poblaciones de SZ y ZA: Con el exclusivo propósito de permitir el comercio internacional de animales vivos a destinatarios apropiados y aceptables y trofeos de caza. Todos los demás especímenes deben considerarse como especímenes de especies incluidas en el Apéndice I y su comercio deberá reglamentarse en consecuencia.	Populations de SZ et ZA: A seule fin de permettre le commerceinternational d'animaux vivants vers des destinataires appropriéset acceptables et celui de trophées de chasse. Tous les autresspécimens sont considérés comme des spécimens d'espècesinscrites à l'Annexe I et leur commerce est réglementé enconséquence.
	Animalia	Chordata	Mammalia	Perissodactyla	Rhinocerotidae	Ceratotherium	simum	simum	Ceratotherium simum simum	(Burchell, 1817)	SUBSPECIES	I			ADDITION	12/01/2005	f			Included in Appendix I, except for the populations of South Africa and Swaziland, which are included in Appendix II for the exclusive purpose of allowing international trade in live animals to appropriate and acceptable destinations and hunting trophies. All other specimens shall be deemed to be specimens of species included in Appendix I and the trade in them shall be regulated accordingly.	Except the populations of SZ and ZA, for the exclusive purpose of allowing international trade in live animals to appropriate and acceptable destinations and in hunting trophies. All other specimens shall be deemed to be specimens included in Appendix I and the trade in them shall be regulated accordingly.	Excepto las poblaciones de SZ y ZA, con el exclusivo propósito de permitir el comercio internacional de animales vivos a destinatarios apropiados y aceptables y trofeos de caza. Todos los demás especímenes deben considerarse como especímenes de especies incluidas en el Apéndice I y su comercio deberá reglamentarse en consecuencia.	Sauf les populations de SZ et ZA, a seule fin de permettre le commerceinternational d'animaux vivants vers des destinataires appropriéset acceptables et celui de trophées de chasse. Tous les autresspécimens sont considérés comme des spécimens d'espècesinscrites à l'Annexe I et leur commerce est réglementé enconséquence.
	Animalia	Chordata	Mammalia	Perissodactyla	Rhinocerotidae	Ceratotherium	simum	simum	Ceratotherium simum simum	(Burchell, 1817)	SUBSPECIES	I			ADDITION	26/11/2019	t			Included in Appendix I, except for the populations of South Africa and Eswatini, which are included in Appendix II for the exclusive purpose of allowing international trade in live animals to appropriate and acceptable destinations and hunting trophies. All other specimens shall be deemed to be specimens of species included in Appendix I and the trade in them shall be regulated accordingly.
	Animalia	Chordata	Mammalia	Perissodactyla	Rhinocerotidae	Ceratotherium	simum	simum	Ceratotherium simum simum	(Burchell, 1817)	SUBSPECIES	II			ADDITION	26/11/2019	t			Only the populations of Eswatini and South Africa; all other populations are included in Appendix I. For the exclusive purpose of allowing international trade in live animals to appropriate and acceptable destinations and hunting trophies. All other specimens shall be deemed to be specimens of species included in Appendix I and the trade in them shall be regulated accordingly.	Only the populations of Eswatini and South Africa; all other populations are included in Appendix I. For the exclusive purpose of allowing international trade in live animals to appropriate and acceptable destinations and hunting trophies. All other specimens shall be deemed to be specimens of species included in Appendix I and the trade in them shall be regulated accordingly.	Sólo las poblaciones de Eswatini y Sudáfrica; las demás poblaciones están incluidas en el Apéndice I. Con el exclusivo propósito de autorizar el comercio internacional de animales vivos a destinatarios apropiados y aceptables y de trofeos de caza. Los demás especímenes se considerarán como especímenes de especies incluidas en el Apéndice I y su comercio se reglamentará en consecuencia.	Seulement les populations d'Afrique du Sud et d’Eswatini; toutes les autres populations sont inscrites à l'Annexe I. À seule fin de permettre le commerce international d'animaux vivants vers des destinataires appropriés et acceptables, et de trophées de chasse. Tous les autres spécimens sont considérés comme des spécimens d'espèces inscrites à l'Annexe I et leur commerce est réglementé en conséqu…
	Animalia	Chordata	Mammalia	Perissodactyla	Rhinocerotidae	Dicerorhinus	sumatrensis		Dicerorhinus sumatrensis	(G. Fischer, 1814)	SPECIES	I			ADDITION	01/07/1975	f
	Animalia	Chordata	Mammalia	Perissodactyla	Rhinocerotidae	Dicerorhinus	sumatrensis		Dicerorhinus sumatrensis	(G. Fischer, 1814)	SPECIES	I			ADDITION	04/02/1977	f				Included in Rhinocerotidae spp.	Incluida en Rhinocerotidae spp.	Inscrit sous Rhinocerotidae spp.
	Animalia	Chordata	Mammalia	Perissodactyla	Rhinocerotidae	Dicerorhinus	sumatrensis		Dicerorhinus sumatrensis	(G. Fischer, 1814)	SPECIES	I			ADDITION	16/02/1995	f				All species and populations except ZA population of Ceratotherium simum simum	Todas las especies y poblaciones, excepto la población de ZA de Ceratotherium simum simum	Toutes les espèces et populations sauf la population de ZA de Ceratotherium simum simum
	Animalia	Chordata	Mammalia	Perissodactyla	Rhinocerotidae	Dicerorhinus	sumatrensis		Dicerorhinus sumatrensis	(G. Fischer, 1814)	SPECIES	I			ADDITION	12/01/2005	t				All species and populations except SZ and ZA populations of Ceratotherium simum simum	Todas las especies y poblaciones, excepto las poblaciones de SZ y ZA de Ceratotherium simum simum	Toutes les espèces et populations sauf les populations de SZ et ZA de Ceratotherium simum simum
	Animalia	Chordata	Mammalia	Perissodactyla	Rhinocerotidae	Diceros	bicornis		Diceros bicornis	(Linnaeus, 1758)	SPECIES	II			ADDITION	01/07/1975	f
	Animalia	Chordata	Mammalia	Perissodactyla	Rhinocerotidae	Diceros	bicornis		Diceros bicornis	(Linnaeus, 1758)	SPECIES	I			ADDITION	04/02/1977	f				Included in Rhinocerotidae spp.	Incluida en Rhinocerotidae spp.	Inscrit sous Rhinocerotidae spp.
	Animalia	Chordata	Mammalia	Perissodactyla	Rhinocerotidae	Diceros	bicornis		Diceros bicornis	(Linnaeus, 1758)	SPECIES	I			ADDITION	16/02/1995	f				All species and populations except ZA population of Ceratotherium simum simum	Todas las especies y poblaciones, excepto la población de ZA de Ceratotherium simum simum	Toutes les espèces et populations sauf la population de ZA de Ceratotherium simum simum
	Animalia	Chordata	Mammalia	Perissodactyla	Rhinocerotidae	Diceros	bicornis		Diceros bicornis	(Linnaeus, 1758)	SPECIES	I			ADDITION	12/01/2005	t				All species and populations except SZ and ZA populations of Ceratotherium simum simum	Todas las especies y poblaciones, excepto las poblaciones de SZ y ZA de Ceratotherium simum simum	Toutes les espèces et populations sauf les populations de SZ et ZA de Ceratotherium simum simum
	Animalia	Chordata	Mammalia	Perissodactyla	Rhinocerotidae	Rhinoceros	sondaicus		Rhinoceros sondaicus	Desmarest, 1822	SPECIES	I			ADDITION	01/07/1975	f
	Animalia	Chordata	Mammalia	Perissodactyla	Rhinocerotidae	Rhinoceros	sondaicus		Rhinoceros sondaicus	Desmarest, 1822	SPECIES	I			ADDITION	04/02/1977	f				Included in Rhinocerotidae spp.	Incluida en Rhinocerotidae spp.	Inscrit sous Rhinocerotidae spp.
	Animalia	Chordata	Mammalia	Perissodactyla	Rhinocerotidae	Rhinoceros	sondaicus		Rhinoceros sondaicus	Desmarest, 1822	SPECIES	I			ADDITION	16/02/1995	f				All species and populations except ZA population of Ceratotherium simum simum	Todas las especies y poblaciones, excepto la población de ZA de Ceratotherium simum simum	Toutes les espèces et populations sauf la population de ZA de Ceratotherium simum simum
	Animalia	Chordata	Mammalia	Perissodactyla	Rhinocerotidae	Rhinoceros	sondaicus		Rhinoceros sondaicus	Desmarest, 1822	SPECIES	I			ADDITION	12/01/2005	t				All species and populations except SZ and ZA populations of Ceratotherium simum simum	Todas las especies y poblaciones, excepto las poblaciones de SZ y ZA de Ceratotherium simum simum	Toutes les espèces et populations sauf les populations de SZ et ZA de Ceratotherium simum simum
	Animalia	Chordata	Mammalia	Perissodactyla	Rhinocerotidae	Rhinoceros	unicornis		Rhinoceros unicornis	Linnaeus, 1758	SPECIES	I			ADDITION	01/07/1975	f
	Animalia	Chordata	Mammalia	Perissodactyla	Rhinocerotidae	Rhinoceros	unicornis		Rhinoceros unicornis	Linnaeus, 1758	SPECIES	I			ADDITION	04/02/1977	f				Included in Rhinocerotidae spp.	Incluida en Rhinocerotidae spp.	Inscrit sous Rhinocerotidae spp.
	Animalia	Chordata	Mammalia	Perissodactyla	Rhinocerotidae	Rhinoceros	unicornis		Rhinoceros unicornis	Linnaeus, 1758	SPECIES	I			ADDITION	16/02/1995	f				All species and populations except ZA population of Ceratotherium simum simum	Todas las especies y poblaciones, excepto la población de ZA de Ceratotherium simum simum	Toutes les espèces et populations sauf la population de ZA de Ceratotherium simum simum
	Animalia	Chordata	Mammalia	Perissodactyla	Rhinocerotidae	Rhinoceros	unicornis		Rhinoceros unicornis	Linnaeus, 1758	SPECIES	I			ADDITION	12/01/2005	t				All species and populations except SZ and ZA populations of Ceratotherium simum simum	Todas las especies y poblaciones, excepto las poblaciones de SZ y ZA de Ceratotherium simum simum	Toutes les espèces et populations sauf les populations de SZ et ZA de Ceratotherium simum simum
	Animalia	Chordata	Mammalia	Perissodactyla	Tapiridae				Tapiridae	Gray, 1821	FAMILY	I			ADDITION	01/07/1975	t				Except Tapirus terrestris.	Excepto Tapirus terrestris.	Sauf Tapirus terrestris.
	Animalia	Chordata	Mammalia	Perissodactyla	Tapiridae	Tapirus	terrestris		Tapirus terrestris	(Linnaeus, 1758)	SPECIES	II			ADDITION	01/07/1975	t
	Animalia	Chordata	Mammalia	Pholidota	Manidae	Manis			Manis	Linnaeus, 1758	GENUS	II			ADDITION	16/02/1995	f
	Animalia	Chordata	Mammalia	Pholidota	Manidae	Manis			Manis	Linnaeus, 1758	GENUS	II			ADDITION	19/07/2000	f			Included in Appendix II. A zero annual export quota has been established for Manis crassicaudata, M. culionensis, M. javanica and M. pentadactyla for specimens removed from the wild and traded for primarily commercial purposes.	A zero annual export quota has been established for Manis crassicaudata, Manis culionensis, Manis javanica and Manis pentadactyla for specimens removed from the wild and traded for primarily commercial purposes.	Se ha establecido un cupo anual de exportación nulo para los especímenes de Manis crassicaudata, Manis culionensis, Manis javanica y Manis pentadactyla recolectados en el medio silvestre y comercializados con fines primordialmente comerciales.	Un quota d'exportation annuel zéro a été établi pour Manis crassicaudata, Manis culionensis, Manis javanica et Manis pentadactyla pour les spécimens prélevés dans la nature pour des transactions principalement comerciales.
	Animalia	Chordata	Mammalia	Pholidota	Manidae	Manis			Manis	Linnaeus, 1758	GENUS	II			ADDITION	02/01/2017	t				Except for the species included in Appendix I	Excepto las especies incluidas en el Apéndice I	Sauf les espèces inscrites à l'Annexe I
	Animalia	Chordata	Mammalia	Pholidota	Manidae	Manis	crassicaudata		Manis crassicaudata	Gray, 1827	SPECIES	II			ADDITION	01/07/1975	f
	Animalia	Chordata	Mammalia	Pholidota	Manidae	Manis	crassicaudata		Manis crassicaudata	Gray, 1827	SPECIES	II			ADDITION	16/02/1995	f				Included in Manis spp.	Incluida en Manis spp.	Inscrit sous Manis spp.
	Animalia	Chordata	Mammalia	Pholidota	Manidae	Manis	crassicaudata		Manis crassicaudata	Gray, 1827	SPECIES	II			ADDITION	19/07/2000	f			Included in Appendix II. A zero annual export quota has been established for Manis crassicaudata, M. culionensis, M. javanica and M. pentadactyla for specimens removed from the wild and traded for primarily commercial purposes.	A zero annual export quota has been established for Manis crassicaudata, Manis culionensis, Manis javanica and Manis pentadactyla for specimens removed from the wild and traded for primarily commercial purposes.	Se ha establecido un cupo anual de exportación nulo para los especímenes de Manis crassicaudata, Manis culionensis, Manis javanica y Manis pentadactyla recolectados en el medio silvestre y comercializados con fines primordialmente comerciales.	Un quota d'exportation annuel zéro a été établi pour Manis crassicaudata, Manis culionensis, Manis javanica et Manis pentadactyla pour les spécimens prélevés dans la nature pour des transactions principalement comerciales.
	Animalia	Chordata	Mammalia	Pholidota	Manidae	Manis	crassicaudata		Manis crassicaudata	Gray, 1827	SPECIES	I			ADDITION	02/01/2017	t
	Animalia	Chordata	Mammalia	Pholidota	Manidae	Manis	culionensis		Manis culionensis	Elera, 1895	SPECIES	II			ADDITION	01/07/1975	f				Formerly included in Manis javanica.	Anteriormente incluida en Manis javanica.	Précédemment inscrit sous Manis javanica.
	Animalia	Chordata	Mammalia	Pholidota	Manidae	Manis	culionensis		Manis culionensis	Elera, 1895	SPECIES	II			ADDITION	16/02/1995	f				Included in Manis spp.	Incluida en Manis spp.	Inscrit sous Manis spp.
	Animalia	Chordata	Mammalia	Pholidota	Manidae	Manis	culionensis		Manis culionensis	Elera, 1895	SPECIES	II			ADDITION	19/07/2000	f			Included in Appendix II. A zero annual export quota has been established for Manis crassicaudata, M. culionensis, M. javanica and M. pentadactyla for specimens removed from the wild and traded for primarily commercial purposes.	A zero annual export quota has been established for Manis crassicaudata, Manis culionensis, Manis javanica and Manis pentadactyla for specimens removed from the wild and traded for primarily commercial purposes.	Se ha establecido un cupo anual de exportación nulo para los especímenes de Manis crassicaudata, Manis culionensis, Manis javanica y Manis pentadactyla recolectados en el medio silvestre y comercializados con fines primordialmente comerciales.	Un quota d'exportation annuel zéro a été établi pour Manis crassicaudata, Manis culionensis, Manis javanica et Manis pentadactyla pour les spécimens prélevés dans la nature pour des transactions principalement comerciales.
	Animalia	Chordata	Mammalia	Pholidota	Manidae	Manis	culionensis		Manis culionensis	Elera, 1895	SPECIES	I			ADDITION	02/01/2017	t
	Animalia	Chordata	Mammalia	Pholidota	Manidae	Manis	gigantea		Manis gigantea	Illiger, 1815	SPECIES	III	GH	Ghana	ADDITION	26/02/1976	f
	Animalia	Chordata	Mammalia	Pholidota	Manidae	Manis	gigantea		Manis gigantea	Illiger, 1815	SPECIES	III	DK	Denmark	RESERVATION	24/10/1977	f
	Animalia	Chordata	Mammalia	Pholidota	Manidae	Manis	gigantea		Manis gigantea	Illiger, 1815	SPECIES	III	DK	Denmark	RESERVATION_WITHDRAWAL	01/01/1984	f
	Animalia	Chordata	Mammalia	Pholidota	Manidae	Manis	gigantea		Manis gigantea	Illiger, 1815	SPECIES	II			ADDITION	16/02/1995	f				Included in Manis spp.	Incluida en Manis spp.	Inscrit sous Manis spp.
	Animalia	Chordata	Mammalia	Pholidota	Manidae	Manis	gigantea		Manis gigantea	Illiger, 1815	SPECIES	II			ADDITION	19/07/2000	f			Included in Appendix II. A zero annual export quota has been established for Manis crassicaudata, M. culionensis, M. javanica and M. pentadactyla for specimens removed from the wild and traded for primarily commercial purposes.	A zero annual export quota has been established for Manis crassicaudata, Manis culionensis, Manis javanica and Manis pentadactyla for specimens removed from the wild and traded for primarily commercial purposes.	Se ha establecido un cupo anual de exportación nulo para los especímenes de Manis crassicaudata, Manis culionensis, Manis javanica y Manis pentadactyla recolectados en el medio silvestre y comercializados con fines primordialmente comerciales.	Un quota d'exportation annuel zéro a été établi pour Manis crassicaudata, Manis culionensis, Manis javanica et Manis pentadactyla pour les spécimens prélevés dans la nature pour des transactions principalement comerciales.
	Animalia	Chordata	Mammalia	Pholidota	Manidae	Manis	gigantea		Manis gigantea	Illiger, 1815	SPECIES	I			ADDITION	02/01/2017	t
	Animalia	Chordata	Mammalia	Pholidota	Manidae	Manis	javanica		Manis javanica	Desmarest, 1822	SPECIES	II			ADDITION	01/07/1975	f
	Animalia	Chordata	Mammalia	Pholidota	Manidae	Manis	javanica		Manis javanica	Desmarest, 1822	SPECIES	II			ADDITION	16/02/1995	f				Included in Manis spp.	Incluida en Manis spp.	Inscrit sous Manis spp.
	Animalia	Chordata	Mammalia	Pholidota	Manidae	Manis	javanica		Manis javanica	Desmarest, 1822	SPECIES	II			ADDITION	19/07/2000	f			Included in Appendix II. A zero annual export quota has been established for Manis crassicaudata, M. culionensis, M. javanica and M. pentadactyla for specimens removed from the wild and traded for primarily commercial purposes.	A zero annual export quota has been established for Manis crassicaudata, Manis culionensis, Manis javanica and Manis pentadactyla for specimens removed from the wild and traded for primarily commercial purposes.	Se ha establecido un cupo anual de exportación nulo para los especímenes de Manis crassicaudata, Manis culionensis, Manis javanica y Manis pentadactyla recolectados en el medio silvestre y comercializados con fines primordialmente comerciales.	Un quota d'exportation annuel zéro a été établi pour Manis crassicaudata, Manis culionensis, Manis javanica et Manis pentadactyla pour les spécimens prélevés dans la nature pour des transactions principalement comerciales.
	Animalia	Chordata	Mammalia	Pholidota	Manidae	Manis	javanica		Manis javanica	Desmarest, 1822	SPECIES	I			ADDITION	02/01/2017	t
	Animalia	Chordata	Mammalia	Pholidota	Manidae	Manis	pentadactyla		Manis pentadactyla	Linnaeus, 1758	SPECIES	II			ADDITION	01/07/1975	f
	Animalia	Chordata	Mammalia	Pholidota	Manidae	Manis	pentadactyla		Manis pentadactyla	Linnaeus, 1758	SPECIES	II			ADDITION	16/02/1995	f				Included in Manis spp.	Incluida en Manis spp.	Inscrit sous Manis spp.
	Animalia	Chordata	Mammalia	Pholidota	Manidae	Manis	pentadactyla		Manis pentadactyla	Linnaeus, 1758	SPECIES	II			ADDITION	19/07/2000	f			Included in Appendix II. A zero annual export quota has been established for Manis crassicaudata, M. culionensis, M. javanica and M. pentadactyla for specimens removed from the wild and traded for primarily commercial purposes.	A zero annual export quota has been established for Manis crassicaudata, Manis culionensis, Manis javanica and Manis pentadactyla for specimens removed from the wild and traded for primarily commercial purposes.	Se ha establecido un cupo anual de exportación nulo para los especímenes de Manis crassicaudata, Manis culionensis, Manis javanica y Manis pentadactyla recolectados en el medio silvestre y comercializados con fines primordialmente comerciales.	Un quota d'exportation annuel zéro a été établi pour Manis crassicaudata, Manis culionensis, Manis javanica et Manis pentadactyla pour les spécimens prélevés dans la nature pour des transactions principalement comerciales.
	Animalia	Chordata	Mammalia	Pholidota	Manidae	Manis	pentadactyla		Manis pentadactyla	Linnaeus, 1758	SPECIES	I			ADDITION	02/01/2017	t
	Animalia	Chordata	Mammalia	Pholidota	Manidae	Manis	temminckii		Manis temminckii	Smuts, 1832	SPECIES	I			ADDITION	01/07/1975	f
	Animalia	Chordata	Mammalia	Pholidota	Manidae	Manis	temminckii		Manis temminckii	Smuts, 1832	SPECIES	II			ADDITION	16/02/1995	f				Included in Manis spp.	Incluida en Manis spp.	Inscrit sous Manis spp.
	Animalia	Chordata	Mammalia	Pholidota	Manidae	Manis	temminckii		Manis temminckii	Smuts, 1832	SPECIES	II			ADDITION	19/07/2000	f			Included in Appendix II. A zero annual export quota has been established for Manis crassicaudata, M. culionensis, M. javanica and M. pentadactyla for specimens removed from the wild and traded for primarily commercial purposes.	A zero annual export quota has been established for Manis crassicaudata, Manis culionensis, Manis javanica and Manis pentadactyla for specimens removed from the wild and traded for primarily commercial purposes.	Se ha establecido un cupo anual de exportación nulo para los especímenes de Manis crassicaudata, Manis culionensis, Manis javanica y Manis pentadactyla recolectados en el medio silvestre y comercializados con fines primordialmente comerciales.	Un quota d'exportation annuel zéro a été établi pour Manis crassicaudata, Manis culionensis, Manis javanica et Manis pentadactyla pour les spécimens prélevés dans la nature pour des transactions principalement comerciales.
	Animalia	Chordata	Mammalia	Pholidota	Manidae	Manis	temminckii		Manis temminckii	Smuts, 1832	SPECIES	I			ADDITION	02/01/2017	t
	Animalia	Chordata	Mammalia	Pholidota	Manidae	Manis	tetradactyla		Manis tetradactyla	Linnaeus, 1766	SPECIES	III	GH	Ghana	ADDITION	26/02/1976	f
	Animalia	Chordata	Mammalia	Pholidota	Manidae	Manis	tetradactyla		Manis tetradactyla	Linnaeus, 1766	SPECIES	III	DK	Denmark	RESERVATION	24/10/1977	f
	Animalia	Chordata	Mammalia	Pholidota	Manidae	Manis	tetradactyla		Manis tetradactyla	Linnaeus, 1766	SPECIES	III	DK	Denmark	RESERVATION_WITHDRAWAL	01/01/1984	f
	Animalia	Chordata	Mammalia	Pholidota	Manidae	Manis	tetradactyla		Manis tetradactyla	Linnaeus, 1766	SPECIES	II			ADDITION	16/02/1995	f				Included in Manis spp.	Incluida en Manis spp.	Inscrit sous Manis spp.
	Animalia	Chordata	Mammalia	Pholidota	Manidae	Manis	tetradactyla		Manis tetradactyla	Linnaeus, 1766	SPECIES	II			ADDITION	19/07/2000	f			Included in Appendix II. A zero annual export quota has been established for Manis crassicaudata, M. culionensis, M. javanica and M. pentadactyla for specimens removed from the wild and traded for primarily commercial purposes.	A zero annual export quota has been established for Manis crassicaudata, Manis culionensis, Manis javanica and Manis pentadactyla for specimens removed from the wild and traded for primarily commercial purposes.	Se ha establecido un cupo anual de exportación nulo para los especímenes de Manis crassicaudata, Manis culionensis, Manis javanica y Manis pentadactyla recolectados en el medio silvestre y comercializados con fines primordialmente comerciales.	Un quota d'exportation annuel zéro a été établi pour Manis crassicaudata, Manis culionensis, Manis javanica et Manis pentadactyla pour les spécimens prélevés dans la nature pour des transactions principalement comerciales.
	Animalia	Chordata	Mammalia	Pholidota	Manidae	Manis	tetradactyla		Manis tetradactyla	Linnaeus, 1766	SPECIES	I			ADDITION	02/01/2017	t
	Animalia	Chordata	Mammalia	Pholidota	Manidae	Manis	tricuspis		Manis tricuspis	Rafinesque, 1821	SPECIES	III	GH	Ghana	ADDITION	26/02/1976	f
	Animalia	Chordata	Mammalia	Pholidota	Manidae	Manis	tricuspis		Manis tricuspis	Rafinesque, 1821	SPECIES	III	DK	Denmark	RESERVATION	24/10/1977	f
	Animalia	Chordata	Mammalia	Pholidota	Manidae	Manis	tricuspis		Manis tricuspis	Rafinesque, 1821	SPECIES	III	DK	Denmark	RESERVATION_WITHDRAWAL	01/01/1984	f
	Animalia	Chordata	Mammalia	Pholidota	Manidae	Manis	tricuspis		Manis tricuspis	Rafinesque, 1821	SPECIES	II			ADDITION	16/02/1995	f				Included in Manis spp.	Incluida en Manis spp.	Inscrit sous Manis spp.
	Animalia	Chordata	Mammalia	Pholidota	Manidae	Manis	tricuspis		Manis tricuspis	Rafinesque, 1821	SPECIES	II			ADDITION	19/07/2000	f			Included in Appendix II. A zero annual export quota has been established for Manis crassicaudata, M. culionensis, M. javanica and M. pentadactyla for specimens removed from the wild and traded for primarily commercial purposes.	A zero annual export quota has been established for Manis crassicaudata, Manis culionensis, Manis javanica and Manis pentadactyla for specimens removed from the wild and traded for primarily commercial purposes.	Se ha establecido un cupo anual de exportación nulo para los especímenes de Manis crassicaudata, Manis culionensis, Manis javanica y Manis pentadactyla recolectados en el medio silvestre y comercializados con fines primordialmente comerciales.	Un quota d'exportation annuel zéro a été établi pour Manis crassicaudata, Manis culionensis, Manis javanica et Manis pentadactyla pour les spécimens prélevés dans la nature pour des transactions principalement comerciales.
	Animalia	Chordata	Mammalia	Pholidota	Manidae	Manis	tricuspis		Manis tricuspis	Rafinesque, 1821	SPECIES	I			ADDITION	02/01/2017	t
	Animalia	Chordata	Mammalia	Pilosa	Bradypodidae	Bradypus	pygmaeus		Bradypus pygmaeus	Anderson and Handley, 2001	SPECIES	II			ADDITION	01/07/1975	f				Formerly listed under synonym Bradypus boliviensis.	Anteriormente incluida como el sinónimo Bradypus boliviensis.	Précédemment inscrit comme le synonyme Bradypus boliviensis.
	Animalia	Chordata	Mammalia	Pilosa	Bradypodidae	Bradypus	pygmaeus		Bradypus pygmaeus	Anderson and Handley, 2001	SPECIES	II			ADDITION	28/10/1976	f				Formerly listed under synonym Bradypus boliviensis.	Anteriormente incluida como el sinónimo Bradypus boliviensis.	Précédemment inscrit comme le synonyme Bradypus boliviensis.
	Animalia	Chordata	Mammalia	Pilosa	Bradypodidae	Bradypus	pygmaeus		Bradypus pygmaeus	Anderson and Handley, 2001	SPECIES	II			ADDITION	29/07/1983	t				Formerly listed under synonym Bradypus variegatus.	Anteriormente incluida como el sinónimo Bradypus variegatus.	Précédemment inscrit comme le synonyme Bradypus variegatus.
	Animalia	Chordata	Mammalia	Pilosa	Bradypodidae	Bradypus	variegatus		Bradypus variegatus	Schinz, 1825	SPECIES	II			ADDITION	01/07/1975	f				Formerly listed under synonym Bradypus boliviensis.	Anteriormente incluida como el sinónimo Bradypus boliviensis.	Précédemment inscrit comme le synonyme Bradypus boliviensis.
	Animalia	Chordata	Mammalia	Pilosa	Bradypodidae	Bradypus	variegatus		Bradypus variegatus	Schinz, 1825	SPECIES	III	CR	Costa Rica	ADDITION	28/10/1976	f				Formerly listed under synonym Bradypus griseus.	Anteriormente incluida como el sinónimo Bradypus griseus.	Précédemment inscrit comme le synonyme Bradypus griseus.
	Animalia	Chordata	Mammalia	Pilosa	Bradypodidae	Bradypus	variegatus		Bradypus variegatus	Schinz, 1825	SPECIES	II			ADDITION	28/10/1976	f				Formerly listed under synonym Bradypus boliviensis.	Anteriormente incluida como el sinónimo Bradypus boliviensis.	Précédemment inscrit comme le synonyme Bradypus boliviensis.
	Animalia	Chordata	Mammalia	Pilosa	Bradypodidae	Bradypus	variegatus		Bradypus variegatus	Schinz, 1825	SPECIES	III			RESERVATION	24/10/1977	f				Reservation entered under Bradypus griseus.	Reserva formulada como Bradypus griseus.	Réservation inscrite sous Bradypus griseus.
	Animalia	Chordata	Mammalia	Pilosa	Bradypodidae	Bradypus	variegatus		Bradypus variegatus	Schinz, 1825	SPECIES	II			ADDITION	29/07/1983	t				.
	Animalia	Chordata	Mammalia	Pilosa	Bradypodidae	Bradypus	variegatus		Bradypus variegatus	Schinz, 1825	SPECIES	III			RESERVATION_WITHDRAWAL	29/07/1983	f				Reservation entered under Bradypus griseus.	Reserva formulada como Bradypus griseus.	Réservation inscrite sous Bradypus griseus.
	Animalia	Chordata	Mammalia	Pilosa	Megalonychidae	Choloepus	hoffmanni		Choloepus hoffmanni	Peters, 1858	SPECIES	III	CR	Costa Rica	ADDITION	28/10/1976	f
	Animalia	Chordata	Mammalia	Pilosa	Megalonychidae	Choloepus	hoffmanni		Choloepus hoffmanni	Peters, 1858	SPECIES	III	DK	Denmark	RESERVATION	24/10/1977	f
	Animalia	Chordata	Mammalia	Pilosa	Megalonychidae	Choloepus	hoffmanni		Choloepus hoffmanni	Peters, 1858	SPECIES	III	DK	Denmark	RESERVATION_WITHDRAWAL	01/01/1984	f
	Animalia	Chordata	Mammalia	Pilosa	Megalonychidae	Choloepus	hoffmanni		Choloepus hoffmanni	Peters, 1858	SPECIES	III	CR	Costa Rica	DELETION	26/11/2019	f
	Animalia	Chordata	Mammalia	Pilosa	Myrmecophagidae	Myrmecophaga	tridactyla		Myrmecophaga tridactyla	Linnaeus, 1758	SPECIES	II			ADDITION	01/07/1975	t
	Animalia	Chordata	Mammalia	Pilosa	Myrmecophagidae	Tamandua	mexicana		Tamandua mexicana	(Saussure, 1860)	SPECIES	III	GT	Guatemala	ADDITION	23/04/1981	t
	Animalia	Chordata	Mammalia	Pilosa	Myrmecophagidae	Tamandua	tetradactyla	chapadensis	Tamandua tetradactyla chapadensis		SUBSPECIES	II			ADDITION	01/07/1975	f
	Animalia	Chordata	Mammalia	Pilosa	Myrmecophagidae	Tamandua	tetradactyla	chapadensis	Tamandua tetradactyla chapadensis		SUBSPECIES	II			DELETION	11/06/1992	t
	Animalia	Chordata	Mammalia	Primates					Primates		ORDER	II			ADDITION	04/02/1977	t
	Animalia	Chordata	Mammalia	Primates	Atelidae	Alouatta	coibensis		Alouatta coibensis	Thomas, 1902	SPECIES	I			ADDITION	01/07/1975	t
	Animalia	Chordata	Mammalia	Primates	Atelidae	Alouatta	palliata		Alouatta palliata	(Gray, 1849)	SPECIES	I			ADDITION	01/07/1975	t
	Animalia	Chordata	Mammalia	Primates	Atelidae	Alouatta	pigra		Alouatta pigra	Lawrence, 1933	SPECIES	I			ADDITION	01/07/1975	t
	Animalia	Chordata	Mammalia	Primates	Atelidae	Ateles	geoffroyi	frontatus	Ateles geoffroyi frontatus	Gray, 1842	SUBSPECIES	I			ADDITION	01/07/1975	t
	Animalia	Chordata	Mammalia	Primates	Atelidae	Ateles	geoffroyi	ornatus	Ateles geoffroyi ornatus	Gray, 1870	SUBSPECIES	I			ADDITION	01/07/1975	t							Originally listed as Ateles geoffroyi panamensis, which became a synonym of Ateles geoffroyi ornatus in 2017, following taxonomic changes adopted at CoP17.
	Animalia	Chordata	Mammalia	Primates	Atelidae	Brachyteles	arachnoides		Brachyteles arachnoides	(É. Geoffroy, 1806)	SPECIES	I			ADDITION	01/07/1975	t
	Animalia	Chordata	Mammalia	Primates	Atelidae	Brachyteles	hypoxanthus		Brachyteles hypoxanthus	(Kuhl, 1820)	SPECIES	I			ADDITION	01/07/1975	t				Formerly included in Brachyteles arachnoides.	Anteriormente incluida en Brachyteles arachnoides.	Précédemment inscrit sous Brachyteles arachnoides.
	Animalia	Chordata	Mammalia	Primates	Atelidae	Oreonax	flavicauda		Oreonax flavicauda	(Humboldt, 1812)	SPECIES	II			ADDITION	04/02/1977	f
	Animalia	Chordata	Mammalia	Primates	Atelidae	Oreonax	flavicauda		Oreonax flavicauda	(Humboldt, 1812)	SPECIES	I			ADDITION	29/07/1983	t
	Animalia	Chordata	Mammalia	Primates	Atelidae	Oreonax	flavicauda		Oreonax flavicauda	(Humboldt, 1812)	SPECIES	I	AT	Austria	RESERVATION	29/07/1983	f
	Animalia	Chordata	Mammalia	Primates	Atelidae	Oreonax	flavicauda		Oreonax flavicauda	(Humboldt, 1812)	SPECIES	I	AT	Austria	RESERVATION_WITHDRAWAL	06/01/1989	f
	Animalia	Chordata	Mammalia	Primates	Cebidae	Callimico	goeldii		Callimico goeldii	(Thomas, 1904)	SPECIES	I			ADDITION	01/07/1975	t
	Animalia	Chordata	Mammalia	Primates	Cebidae	Callithrix	aurita		Callithrix aurita	(E. Geoffroy in Humboldt, 1812)	SPECIES	I			ADDITION	04/02/1977	t
	Animalia	Chordata	Mammalia	Primates	Cebidae	Callithrix	flaviceps		Callithrix flaviceps	(Thomas, 1903)	SPECIES	I			ADDITION	04/02/1977	t
	Animalia	Chordata	Mammalia	Primates	Cebidae	Callithrix	pygmaea		Callithrix pygmaea	(Spix, 1823)	SPECIES	I			ADDITION	04/02/1977	f
	Animalia	Chordata	Mammalia	Primates	Cebidae	Callithrix	pygmaea		Callithrix pygmaea	(Spix, 1823)	SPECIES	II			ADDITION	28/06/1979	t				Included in PRIMATES spp.	Incluida en PRIMATES spp.	Inscrit sous PRIMATES spp.
	Animalia	Chordata	Mammalia	Primates	Cebidae	Cebus	capucinus		Cebus capucinus	(Linnaeus, 1758)	SPECIES	II			ADDITION	01/07/1975	f
	Animalia	Chordata	Mammalia	Primates	Cebidae	Cebus	capucinus		Cebus capucinus	(Linnaeus, 1758)	SPECIES	II			ADDITION	04/02/1977	t				Included in PRIMATES spp.	Incluida en PRIMATES spp.	Inscrit sous PRIMATES spp.
	Animalia	Chordata	Mammalia	Primates	Cebidae	Leontopithecus			Leontopithecus	Lesson, 1840	GENUS	I			ADDITION	01/07/1975	t
	Animalia	Chordata	Mammalia	Primates	Cebidae	Saguinus	bicolor		Saguinus bicolor	(Spix, 1823)	SPECIES	I			ADDITION	04/02/1977	t
	Animalia	Chordata	Mammalia	Primates	Cebidae	Saguinus	geoffroyi		Saguinus geoffroyi	(Pucheran, 1845)	SPECIES	I			ADDITION	04/02/1977	t
	Animalia	Chordata	Mammalia	Primates	Cebidae	Saguinus	leucopus		Saguinus leucopus	(Günther, 1877)	SPECIES	I			ADDITION	04/02/1977	t
	Animalia	Chordata	Mammalia	Primates	Cebidae	Saguinus	martinsi		Saguinus martinsi	(Thomas, 1912)	SPECIES	I			ADDITION	04/02/1977	t				Formerly included in Saguinus bicolor.	Anteriormente incluida en Saguinus bicolor.	Précédemment inscrit sous Saguinus bicolor.
	Animalia	Chordata	Mammalia	Primates	Cebidae	Saguinus	oedipus		Saguinus oedipus	(Linnaeus, 1758)	SPECIES	I			ADDITION	04/02/1977	t
	Animalia	Chordata	Mammalia	Primates	Cebidae	Saimiri	oerstedii		Saimiri oerstedii	(Reinhardt, 1872)	SPECIES	I			ADDITION	01/07/1975	t
	Animalia	Chordata	Mammalia	Primates	Cercopithecidae	Cercocebus	galeritus		Cercocebus galeritus	Peters, 1879	SPECIES	I			ADDITION	01/07/1975	t
	Animalia	Chordata	Mammalia	Primates	Cercopithecidae	Cercopithecus	diana		Cercopithecus diana	(Linnaeus, 1758)	SPECIES	III	GH	Ghana	ADDITION	26/02/1976	f
	Animalia	Chordata	Mammalia	Primates	Cercopithecidae	Cercopithecus	diana		Cercopithecus diana	(Linnaeus, 1758)	SPECIES	II			ADDITION	04/02/1977	f				Included in PRIMATES spp.	Incluida en PRIMATES spp.	Inscrit sous PRIMATES spp.
	Animalia	Chordata	Mammalia	Primates	Cercopithecidae	Cercopithecus	diana		Cercopithecus diana	(Linnaeus, 1758)	SPECIES	I			ADDITION	06/06/1981	t
	Animalia	Chordata	Mammalia	Primates	Cercopithecidae	Cercopithecus	mona		Cercopithecus mona	(Schreber, 1774)	SPECIES	III	GH	Ghana	ADDITION	26/02/1976	f
	Animalia	Chordata	Mammalia	Primates	Cercopithecidae	Cercopithecus	mona		Cercopithecus mona	(Schreber, 1774)	SPECIES	II			ADDITION	04/02/1977	t				Included in PRIMATES spp.	Incluida en PRIMATES spp.	Inscrit sous PRIMATES spp.
	Animalia	Chordata	Mammalia	Primates	Cercopithecidae	Cercopithecus	petaurista		Cercopithecus petaurista	(Schreber, 1774)	SPECIES	III	GH	Ghana	ADDITION	26/02/1976	f
	Animalia	Chordata	Mammalia	Primates	Cercopithecidae	Cercopithecus	petaurista		Cercopithecus petaurista	(Schreber, 1774)	SPECIES	II			ADDITION	04/02/1977	t				Included in PRIMATES spp.	Incluida en PRIMATES spp.	Inscrit sous PRIMATES spp.
	Animalia	Chordata	Mammalia	Primates	Cercopithecidae	Cercopithecus	roloway		Cercopithecus roloway	(Schreber, 1774)	SPECIES	III	GH	Ghana	ADDITION	26/02/1976	f				Formerly included in Cercopithecus diana.	Anteriormente incluida en Cercopithecus diana.	Précédemment inscrit sous Cercopithecus diana.
	Animalia	Chordata	Mammalia	Primates	Cercopithecidae	Cercopithecus	roloway		Cercopithecus roloway	(Schreber, 1774)	SPECIES	II			ADDITION	04/02/1977	f				Included in PRIMATES spp.	Incluida en PRIMATES spp.	Inscrit sous PRIMATES spp.
	Animalia	Chordata	Mammalia	Primates	Cercopithecidae	Cercopithecus	roloway		Cercopithecus roloway	(Schreber, 1774)	SPECIES	I			ADDITION	06/06/1981	t
	Animalia	Chordata	Mammalia	Primates	Cercopithecidae	Chlorocebus	sabaeus		Chlorocebus sabaeus	(Linnaeus, 1766)	SPECIES	III	GH	Ghana	ADDITION	26/02/1976	f				Formerly included in Chlorocebus aethiops.	Anteriormente incluida en Chlorocebus aethiops.	Précédemment inscrit sous Chlorocebus aethiops.
	Animalia	Chordata	Mammalia	Primates	Cercopithecidae	Chlorocebus	sabaeus		Chlorocebus sabaeus	(Linnaeus, 1766)	SPECIES	II			ADDITION	04/02/1977	t				Included in PRIMATES spp.	Incluida en PRIMATES spp.	Inscrit sous PRIMATES spp.
	Animalia	Chordata	Mammalia	Primates	Cercopithecidae	Chlorocebus	tantalus		Chlorocebus tantalus	(Ogilby, 1841)	SPECIES	III	GH	Ghana	ADDITION	26/02/1976	f				Formerly included in Chlorocebus aethiops.	Anteriormente incluida en Chlorocebus aethiops.	Précédemment inscrit sous Chlorocebus aethiops.
	Animalia	Chordata	Mammalia	Primates	Cercopithecidae	Chlorocebus	tantalus		Chlorocebus tantalus	(Ogilby, 1841)	SPECIES	II			ADDITION	04/02/1977	t				Included in PRIMATES spp.	Incluida en PRIMATES spp.	Inscrit sous PRIMATES spp.
	Animalia	Chordata	Mammalia	Primates	Cercopithecidae	Colobus	polykomos		Colobus polykomos	(Zimmermann, 1780)	SPECIES	III	GH	Ghana	ADDITION	26/02/1976	f
	Animalia	Chordata	Mammalia	Primates	Cercopithecidae	Colobus	polykomos		Colobus polykomos	(Zimmermann, 1780)	SPECIES	II			ADDITION	04/02/1977	t				Included in PRIMATES spp.	Incluida en PRIMATES spp.	Inscrit sous PRIMATES spp.
	Animalia	Chordata	Mammalia	Primates	Cercopithecidae	Colobus	vellerosus		Colobus vellerosus	(I. Geoffroy, 1834)	SPECIES	III	GH	Ghana	ADDITION	26/02/1976	f				Formerly included in Colobus polykomos.	Anteriormente incluida en Colobus polykomos.	Précédemment inscrit sous Colobus polykomos.
	Animalia	Chordata	Mammalia	Primates	Cercopithecidae	Colobus	vellerosus		Colobus vellerosus	(I. Geoffroy, 1834)	SPECIES	II			ADDITION	04/02/1977	t				Included in PRIMATES spp.	Incluida en PRIMATES spp.	Inscrit sous PRIMATES spp.
	Animalia	Chordata	Mammalia	Primates	Cercopithecidae	Erythrocebus	patas		Erythrocebus patas	(Schreber, 1775)	SPECIES	III	GH	Ghana	ADDITION	26/02/1976	f
	Animalia	Chordata	Mammalia	Primates	Cercopithecidae	Erythrocebus	patas		Erythrocebus patas	(Schreber, 1775)	SPECIES	II			ADDITION	04/02/1977	t				Included in PRIMATES spp.	Incluida en PRIMATES spp.	Inscrit sous PRIMATES spp.
	Animalia	Chordata	Mammalia	Primates	Cercopithecidae	Macaca	fascicularis		Macaca fascicularis	(Raffles, 1821)	SPECIES	II			ADDITION	04/02/1977	t
	Animalia	Chordata	Mammalia	Primates	Cercopithecidae	Macaca	fascicularis		Macaca fascicularis	(Raffles, 1821)	SPECIES	II	PW	Palau	RESERVATION	15/07/2004	t
	Animalia	Chordata	Mammalia	Primates	Cercopithecidae	Macaca	silenus		Macaca silenus	(Linnaeus, 1758)	SPECIES	I			ADDITION	01/07/1975	t
	Animalia	Chordata	Mammalia	Primates	Cercopithecidae	Macaca	sylvanus		Macaca sylvanus	(Linnaeus, 1758)	SPECIES	II			ADDITION	01/07/1975	f
	Animalia	Chordata	Mammalia	Primates	Cercopithecidae	Macaca	sylvanus		Macaca sylvanus	(Linnaeus, 1758)	SPECIES	II			ADDITION	04/02/1977	f				Included in PRIMATES spp.	Incluida en PRIMATES spp.	Inscrit sous PRIMATES spp.
	Animalia	Chordata	Mammalia	Primates	Cercopithecidae	Macaca	sylvanus		Macaca sylvanus	(Linnaeus, 1758)	SPECIES	I			ADDITION	02/01/2017	t
	Animalia	Chordata	Mammalia	Primates	Cercopithecidae	Mandrillus	leucophaeus		Mandrillus leucophaeus	(F. Cuvier, 1807)	SPECIES	II			ADDITION	04/02/1977	f
	Animalia	Chordata	Mammalia	Primates	Cercopithecidae	Mandrillus	leucophaeus		Mandrillus leucophaeus	(F. Cuvier, 1807)	SPECIES	I			ADDITION	06/06/1981	t
	Animalia	Chordata	Mammalia	Primates	Cercopithecidae	Mandrillus	sphinx		Mandrillus sphinx	(Linnaeus, 1758)	SPECIES	II			ADDITION	04/02/1977	f
	Animalia	Chordata	Mammalia	Primates	Cercopithecidae	Mandrillus	sphinx		Mandrillus sphinx	(Linnaeus, 1758)	SPECIES	I			ADDITION	06/06/1981	t
	Animalia	Chordata	Mammalia	Primates	Cercopithecidae	Nasalis			Nasalis		GENUS	II			ADDITION	04/02/1977	f
	Animalia	Chordata	Mammalia	Primates	Cercopithecidae	Nasalis			Nasalis		GENUS	I			ADDITION	29/07/1983	f
	Animalia	Chordata	Mammalia	Primates	Cercopithecidae	Nasalis			Nasalis		GENUS	I			DELETION	16/02/1995	t				Listing subsequently changed to named species.	Inclusión modificada ulteriormente para citar las especies.	Inscription modifiée ultérieurement pour citer les espèces.
	Animalia	Chordata	Mammalia	Primates	Cercopithecidae	Nasalis	larvatus		Nasalis larvatus	(Wurmb, 1787)	SPECIES	I			ADDITION	01/07/1975	f
	Animalia	Chordata	Mammalia	Primates	Cercopithecidae	Nasalis	larvatus		Nasalis larvatus	(Wurmb, 1787)	SPECIES	I			ADDITION	29/07/1983	f				Included in Nasalis spp.	Incluida en Nasalis spp.	Inscrit sous Nasalis spp.
	Animalia	Chordata	Mammalia	Primates	Cercopithecidae	Nasalis	larvatus		Nasalis larvatus	(Wurmb, 1787)	SPECIES	I			ADDITION	16/02/1995	t
	Animalia	Chordata	Mammalia	Primates	Cercopithecidae	Nasalis	larvatus		Nasalis larvatus	(Wurmb, 1787)	SPECIES	I			DELETION	16/02/1995	t				Listing subsequently changed to named species.	Inclusión modificada ulteriormente para citar las especies.	Inscription modifiée ultérieurement pour citer les espèces.
	Animalia	Chordata	Mammalia	Primates	Cercopithecidae	Piliocolobus	gordonorum		Piliocolobus gordonorum	Matschie, 1900	SPECIES	II			ADDITION	01/07/1975	f
	Animalia	Chordata	Mammalia	Primates	Cercopithecidae	Piliocolobus	gordonorum		Piliocolobus gordonorum	Matschie, 1900	SPECIES	II			ADDITION	04/02/1977	t				Included in PRIMATES spp.	Incluida en PRIMATES spp.	Inscrit sous PRIMATES spp.
	Animalia	Chordata	Mammalia	Primates	Cercopithecidae	Piliocolobus	kirkii		Piliocolobus kirkii	(Gray, 1868)	SPECIES	I			ADDITION	01/07/1975	t
	Animalia	Chordata	Mammalia	Primates	Cercopithecidae	Piliocolobus	rufomitratus		Piliocolobus rufomitratus	(Peters, 1879)	SPECIES	I			ADDITION	01/07/1975	t
	Animalia	Chordata	Mammalia	Primates	Cercopithecidae	Presbytis	potenziani		Presbytis potenziani	(Bonaparte, 1856)	SPECIES	I			ADDITION	04/02/1977	t
	Animalia	Chordata	Mammalia	Primates	Cercopithecidae	Procolobus	verus		Procolobus verus	(Van Beneden, 1838)	SPECIES	II			ADDITION	01/07/1975	f
	Animalia	Chordata	Mammalia	Primates	Cercopithecidae	Procolobus	verus		Procolobus verus	(Van Beneden, 1838)	SPECIES	II			ADDITION	04/02/1977	t				Included in PRIMATES spp.	Incluida en PRIMATES spp.	Inscrit sous PRIMATES spp.
	Animalia	Chordata	Mammalia	Primates	Cercopithecidae	Pygathrix			Pygathrix		GENUS	II			ADDITION	04/02/1977	f
	Animalia	Chordata	Mammalia	Primates	Cercopithecidae	Pygathrix			Pygathrix		GENUS	I			ADDITION	01/08/1985	t
	Animalia	Chordata	Mammalia	Primates	Cercopithecidae	Pygathrix			Pygathrix		GENUS	I	AT	Austria	RESERVATION	01/08/1985	f
	Animalia	Chordata	Mammalia	Primates	Cercopithecidae	Pygathrix			Pygathrix		GENUS	I	AT	Austria	RESERVATION_WITHDRAWAL	06/01/1989	f
	Animalia	Chordata	Mammalia	Primates	Cercopithecidae	Pygathrix	cinerea		Pygathrix cinerea	Nadler, 1997	SPECIES	I			ADDITION	01/07/1975	f				Formerly included in Pygathrix nemaeus.	Anteriormente incluida en Pygathrix nemaeus.	Précédemment inscrit sous Pygathrix nemaeus.
	Animalia	Chordata	Mammalia	Primates	Cercopithecidae	Pygathrix	cinerea		Pygathrix cinerea	Nadler, 1997	SPECIES	I			ADDITION	01/08/1985	t				Included in Pygathrix spp.	Incluida en Pygathrix spp.	Inscrit sous Pygathrix spp.
	Animalia	Chordata	Mammalia	Primates	Cercopithecidae	Pygathrix	cinerea		Pygathrix cinerea	Nadler, 1997	SPECIES	I	AT	Austria	RESERVATION	01/08/1985	f
	Animalia	Chordata	Mammalia	Primates	Cercopithecidae	Pygathrix	cinerea		Pygathrix cinerea	Nadler, 1997	SPECIES	I	AT	Austria	RESERVATION_WITHDRAWAL	06/01/1989	f
	Animalia	Chordata	Mammalia	Primates	Cercopithecidae	Pygathrix	nemaeus		Pygathrix nemaeus	(Linnaeus, 1771)	SPECIES	I			ADDITION	01/07/1975	f
	Animalia	Chordata	Mammalia	Primates	Cercopithecidae	Pygathrix	nemaeus		Pygathrix nemaeus	(Linnaeus, 1771)	SPECIES	I			ADDITION	01/08/1985	t				Included in Pygathrix spp.	Incluida en Pygathrix spp.	Inscrit sous Pygathrix spp.
	Animalia	Chordata	Mammalia	Primates	Cercopithecidae	Pygathrix	nemaeus		Pygathrix nemaeus	(Linnaeus, 1771)	SPECIES	I	AT	Austria	RESERVATION	01/08/1985	f
	Animalia	Chordata	Mammalia	Primates	Cercopithecidae	Pygathrix	nemaeus		Pygathrix nemaeus	(Linnaeus, 1771)	SPECIES	I	AT	Austria	RESERVATION_WITHDRAWAL	06/01/1989	f
	Animalia	Chordata	Mammalia	Primates	Cercopithecidae	Pygathrix	nigripes		Pygathrix nigripes	(Milne-Edwards, 1871)	SPECIES	I			ADDITION	01/07/1975	f				Formerly included in Pygathrix nemaeus.	Anteriormente incluida en Pygathrix nemaeus.	Précédemment inscrit sous Pygathrix nemaeus.
	Animalia	Chordata	Mammalia	Primates	Cercopithecidae	Pygathrix	nigripes		Pygathrix nigripes	(Milne-Edwards, 1871)	SPECIES	I			ADDITION	01/08/1985	t				Included in Pygathrix spp.	Incluida en Pygathrix spp.	Inscrit sous Pygathrix spp.
	Animalia	Chordata	Mammalia	Primates	Cercopithecidae	Pygathrix	nigripes		Pygathrix nigripes	(Milne-Edwards, 1871)	SPECIES	I	AT	Austria	RESERVATION	01/08/1985	f
	Animalia	Chordata	Mammalia	Primates	Cercopithecidae	Pygathrix	nigripes		Pygathrix nigripes	(Milne-Edwards, 1871)	SPECIES	I	AT	Austria	RESERVATION_WITHDRAWAL	06/01/1989	f
	Animalia	Chordata	Mammalia	Primates	Cercopithecidae	Rhinopithecus			Rhinopithecus		GENUS	II			ADDITION	04/02/1977	f
	Animalia	Chordata	Mammalia	Primates	Cercopithecidae	Rhinopithecus			Rhinopithecus		GENUS	I			ADDITION	01/08/1985	t
	Animalia	Chordata	Mammalia	Primates	Cercopithecidae	Rhinopithecus			Rhinopithecus		GENUS	I	AT	Austria	RESERVATION	01/08/1985	f
	Animalia	Chordata	Mammalia	Primates	Cercopithecidae	Rhinopithecus			Rhinopithecus		GENUS	I	AT	Austria	RESERVATION_WITHDRAWAL	06/01/1989	f
	Animalia	Chordata	Mammalia	Primates	Cercopithecidae	Rhinopithecus	roxellana		Rhinopithecus roxellana	(Milne-Edwards, 1870)	SPECIES	II			ADDITION	01/07/1975	f
	Animalia	Chordata	Mammalia	Primates	Cercopithecidae	Rhinopithecus	roxellana		Rhinopithecus roxellana	(Milne-Edwards, 1870)	SPECIES	II			ADDITION	04/02/1977	f				Included in PRIMATES spp.	Incluida en PRIMATES spp.	Inscrit sous PRIMATES spp.
	Animalia	Chordata	Mammalia	Primates	Cercopithecidae	Rhinopithecus	roxellana		Rhinopithecus roxellana	(Milne-Edwards, 1870)	SPECIES	I			ADDITION	01/08/1985	t
	Animalia	Chordata	Mammalia	Primates	Cercopithecidae	Rhinopithecus	roxellana		Rhinopithecus roxellana	(Milne-Edwards, 1870)	SPECIES	I	AT	Austria	RESERVATION	01/08/1985	f
	Animalia	Chordata	Mammalia	Primates	Cercopithecidae	Rhinopithecus	roxellana		Rhinopithecus roxellana	(Milne-Edwards, 1870)	SPECIES	I	AT	Austria	RESERVATION_WITHDRAWAL	06/01/1989	f
	Animalia	Chordata	Mammalia	Primates	Cercopithecidae	Semnopithecus	ajax		Semnopithecus ajax	(Pocock, 1928)	SPECIES	I			ADDITION	01/07/1975	t				Formerly listed under synonym Presbytis entellus.	Anteriormente incluida como el sinónimo Presbytis entellus.	Précédemment inscrit comme le synonyme Presbytis entellus.
	Animalia	Chordata	Mammalia	Primates	Cercopithecidae	Semnopithecus	dussumieri		Semnopithecus dussumieri	I. Geoffroy, 1843	SPECIES	I			ADDITION	01/07/1975	t				Formerly listed under synonym Presbytis entellus.	Anteriormente incluida como el sinónimo Presbytis entellus.	Précédemment inscrit comme le synonyme Presbytis entellus.
	Animalia	Chordata	Mammalia	Primates	Cercopithecidae	Semnopithecus	entellus		Semnopithecus entellus	(Dufresne, 1797)	SPECIES	I			ADDITION	01/07/1975	t				Formerly listed under synonym Presbytis entellus.	Anteriormente incluida como el sinónimo Presbytis entellus.	Précédemment inscrit comme le synonyme Presbytis entellus.
	Animalia	Chordata	Mammalia	Primates	Cercopithecidae	Semnopithecus	hector		Semnopithecus hector	(Pocock, 1928)	SPECIES	I			ADDITION	01/07/1975	t				Formerly listed under synonym Presbytis entellus.	Anteriormente incluida como el sinónimo Presbytis entellus.	Précédemment inscrit comme le synonyme Presbytis entellus.
	Animalia	Chordata	Mammalia	Primates	Cercopithecidae	Semnopithecus	hypoleucos		Semnopithecus hypoleucos	Blyth, 1841	SPECIES	I			ADDITION	01/07/1975	t				Formerly listed under synonym Presbytis entellus.	Anteriormente incluida como el sinónimo Presbytis entellus.	Précédemment inscrit comme le synonyme Presbytis entellus.
	Animalia	Chordata	Mammalia	Primates	Cercopithecidae	Semnopithecus	priam		Semnopithecus priam	Blyth, 1844	SPECIES	I			ADDITION	01/07/1975	t				Formerly listed under synonym Presbytis entellus.	Anteriormente incluida como el sinónimo Presbytis entellus.	Précédemment inscrit comme le synonyme Presbytis entellus.
	Animalia	Chordata	Mammalia	Primates	Cercopithecidae	Semnopithecus	schistaceus		Semnopithecus schistaceus	Hodgson, 1840	SPECIES	I			ADDITION	01/07/1975	t				Formerly listed under synonym Presbytis entellus.	Anteriormente incluida como el sinónimo Presbytis entellus.	Précédemment inscrit comme le synonyme Presbytis entellus.
	Animalia	Chordata	Mammalia	Primates	Cercopithecidae	Simias	concolor		Simias concolor	Miller, 1903	SPECIES	I			ADDITION	01/07/1975	f
	Animalia	Chordata	Mammalia	Primates	Cercopithecidae	Simias	concolor		Simias concolor	Miller, 1903	SPECIES	I			ADDITION	29/07/1983	t
	Animalia	Chordata	Mammalia	Primates	Cercopithecidae	Trachypithecus	geei		Trachypithecus geei	Khajuria, 1956	SPECIES	I			ADDITION	01/07/1975	t
	Animalia	Chordata	Mammalia	Primates	Cercopithecidae	Trachypithecus	johnii		Trachypithecus johnii	(J. Fischer, 1829)	SPECIES	II			ADDITION	01/07/1975	f
	Animalia	Chordata	Mammalia	Primates	Cercopithecidae	Trachypithecus	johnii		Trachypithecus johnii	(J. Fischer, 1829)	SPECIES	II			ADDITION	04/02/1977	t				Included in PRIMATES spp.	Incluida en PRIMATES spp.	Inscrit sous PRIMATES spp.
	Animalia	Chordata	Mammalia	Primates	Cercopithecidae	Trachypithecus	pileatus		Trachypithecus pileatus	(Blyth, 1843)	SPECIES	I			ADDITION	01/07/1975	t
	Animalia	Chordata	Mammalia	Primates	Cercopithecidae	Trachypithecus	shortridgei		Trachypithecus shortridgei	(Wroughton, 1915)	SPECIES	I			ADDITION	01/07/1975	t				Formerly included in Trachypithecus pileatus.	Anteriormente incluida en Trachypithecus pileatus.	Précédemment inscrit sous Trachypithecus pileatus.
	Animalia	Chordata	Mammalia	Primates	Cheirogaleidae				Cheirogaleidae	Gray, 1873	FAMILY	I			ADDITION	01/07/1975	t
	Animalia	Chordata	Mammalia	Primates	Daubentoniidae	Daubentonia	madagascariensis		Daubentonia madagascariensis	(Gmelin, 1788)	SPECIES	I			ADDITION	01/07/1975	t
	Animalia	Chordata	Mammalia	Primates	Galagidae	Galago	demidoff		Galago demidoff	G. Fischer, 1806	SPECIES	III	GH	Ghana	ADDITION	26/02/1976	f
	Animalia	Chordata	Mammalia	Primates	Galagidae	Galago	demidoff		Galago demidoff	G. Fischer, 1806	SPECIES	II			ADDITION	04/02/1977	t				Included in PRIMATES spp.	Incluida en PRIMATES spp.	Inscrit sous PRIMATES spp.
	Animalia	Chordata	Mammalia	Primates	Galagidae	Galago	senegalensis		Galago senegalensis	É. Geoffroy, 1796	SPECIES	III	GH	Ghana	ADDITION	26/02/1976	f
	Animalia	Chordata	Mammalia	Primates	Galagidae	Galago	senegalensis		Galago senegalensis	É. Geoffroy, 1796	SPECIES	II			ADDITION	04/02/1977	t				Included in PRIMATES spp.	Incluida en PRIMATES spp.	Inscrit sous PRIMATES spp.
	Animalia	Chordata	Mammalia	Primates	Hominidae	Gorilla	beringei		Gorilla beringei	Matschie, 1903	SPECIES	I			ADDITION	01/07/1975	t				Formerly included in Gorilla gorilla.	Anteriormente incluida en Gorilla gorilla.	Précédemment inscrit sous Gorilla gorilla.
	Animalia	Chordata	Mammalia	Primates	Hominidae	Gorilla	gorilla		Gorilla gorilla	(Savage, 1847)	SPECIES	I			ADDITION	01/07/1975	t
	Animalia	Chordata	Mammalia	Primates	Hominidae	Pan			Pan	Oken, 1816	GENUS	I			ADDITION	04/02/1977	t
	Animalia	Chordata	Mammalia	Primates	Hominidae	Pan	paniscus		Pan paniscus	Schwartz, 1929	SPECIES	II			ADDITION	01/07/1975	f
	Animalia	Chordata	Mammalia	Primates	Hominidae	Pan	paniscus		Pan paniscus	Schwartz, 1929	SPECIES	I			ADDITION	04/02/1977	t				Included in Pan spp.	Incluida en Pan spp.	Inscrit sous Pan spp.
	Animalia	Chordata	Mammalia	Primates	Hominidae	Pan	troglodytes		Pan troglodytes	(Blumenbach, 1775)	SPECIES	II			ADDITION	01/07/1975	f
	Animalia	Chordata	Mammalia	Primates	Hominidae	Pan	troglodytes		Pan troglodytes	(Blumenbach, 1775)	SPECIES	I			ADDITION	04/02/1977	t				Included in Pan spp.	Incluida en Pan spp.	Inscrit sous Pan spp.
	Animalia	Chordata	Mammalia	Primates	Hominidae	Pongo	abelii		Pongo abelii	Lesson, 1827	SPECIES	I			ADDITION	01/07/1975	t				Formerly included in Pongo pygmaeus.	Anteriormente incluida en Pongo pygmaeus.	Précédemment inscrit sous Pongo pygmaeus.
	Animalia	Chordata	Mammalia	Primates	Hominidae	Pongo	pygmaeus		Pongo pygmaeus	(Linnaeus, 1760)	SPECIES	I			ADDITION	01/07/1975	t				Formerly listed as P. pygmaeus pygmaeus and P. p. abeilii	Anteriormente incluida como P. pygmaeus pygmaeus y P. p. abeilii	Précédemment inscrit comme P. pygmaeus pygmaeus et P. p. abeilii
	Animalia	Chordata	Mammalia	Primates	Hylobatidae				Hylobatidae	Gray, 1871	FAMILY	I			ADDITION	01/07/1975	t
	Animalia	Chordata	Mammalia	Primates	Indriidae				Indriidae	Burnett, 1828	FAMILY	I			ADDITION	01/07/1975	t
	Animalia	Chordata	Mammalia	Primates	Lemuridae				Lemuridae	Gray, 1821	FAMILY	I			ADDITION	01/07/1975	t
	Animalia	Chordata	Mammalia	Primates	Lemuridae	Lemur	catta		Lemur catta	Linnaeus, 1758	SPECIES	II			ADDITION	01/07/1975	f
	Animalia	Chordata	Mammalia	Primates	Lemuridae	Lemur	catta		Lemur catta	Linnaeus, 1758	SPECIES	I			ADDITION	04/02/1977	t				Included in Lemuridae spp.	Incluida en Lemuridae spp.	Inscrit sous Lemuridae spp.
	Animalia	Chordata	Mammalia	Primates	Lepilemuridae				Lepilemuridae	Gray, 1870	FAMILY	I			ADDITION	01/07/1975	t
	Animalia	Chordata	Mammalia	Primates	Lorisidae	Loris	lydekkerianus		Loris lydekkerianus	Cabrera, 1908	SPECIES	II			ADDITION	01/07/1975	f				Formerly included in Loris tardigradus.	Anteriormente incluida en Loris tardigradus.	Précédemment inscrit sous Loris tardigradus.
	Animalia	Chordata	Mammalia	Primates	Lorisidae	Loris	lydekkerianus		Loris lydekkerianus	Cabrera, 1908	SPECIES	II			ADDITION	04/02/1977	t				Included in PRIMATES spp.	Incluida en PRIMATES spp.	Inscrit sous PRIMATES spp.
	Animalia	Chordata	Mammalia	Primates	Lorisidae	Loris	tardigradus		Loris tardigradus	(Linnaeus, 1758)	SPECIES	II			ADDITION	01/07/1975	f
	Animalia	Chordata	Mammalia	Primates	Lorisidae	Loris	tardigradus		Loris tardigradus	(Linnaeus, 1758)	SPECIES	II			ADDITION	04/02/1977	t				Included in PRIMATES spp.	Incluida en PRIMATES spp.	Inscrit sous PRIMATES spp.
	Animalia	Chordata	Mammalia	Primates	Lorisidae	Nycticebus			Nycticebus		GENUS	II			ADDITION	04/02/1977	f
	Animalia	Chordata	Mammalia	Primates	Lorisidae	Nycticebus			Nycticebus		GENUS	I			ADDITION	13/09/2007	t
	Animalia	Chordata	Mammalia	Primates	Lorisidae	Nycticebus	bengalensis		Nycticebus bengalensis	(Lacépède, 1800)	SPECIES	II			ADDITION	01/07/1975	f				Formerly included in Nycticebus coucang.	Anteriormente incluida en Nycticebus coucang.	Précédemment inscrit sous Nycticebus coucang.
	Animalia	Chordata	Mammalia	Primates	Lorisidae	Nycticebus	bengalensis		Nycticebus bengalensis	(Lacépède, 1800)	SPECIES	II			ADDITION	04/02/1977	f				Included in PRIMATES spp.	Incluida en PRIMATES spp.	Inscrit sous PRIMATES spp.
	Animalia	Chordata	Mammalia	Primates	Lorisidae	Nycticebus	bengalensis		Nycticebus bengalensis	(Lacépède, 1800)	SPECIES	I			ADDITION	13/09/2007	t				Included in Nycticebus spp.	Incluida en Nycticebus spp.	Inscrit sous Nycticebus spp.
	Animalia	Chordata	Mammalia	Primates	Lorisidae	Nycticebus	coucang		Nycticebus coucang	(Boddaert, 1785)	SPECIES	II			ADDITION	01/07/1975	f
	Animalia	Chordata	Mammalia	Primates	Lorisidae	Nycticebus	coucang		Nycticebus coucang	(Boddaert, 1785)	SPECIES	II			ADDITION	04/02/1977	f				Included in PRIMATES spp.	Incluida en PRIMATES spp.	Inscrit sous PRIMATES spp.
	Animalia	Chordata	Mammalia	Primates	Lorisidae	Nycticebus	coucang		Nycticebus coucang	(Boddaert, 1785)	SPECIES	I			ADDITION	13/09/2007	t				Included in Nycticebus spp.	Incluida en Nycticebus spp.	Inscrit sous Nycticebus spp.
	Animalia	Chordata	Mammalia	Primates	Lorisidae	Nycticebus	pygmaeus		Nycticebus pygmaeus	Bonhote, 1907	SPECIES	II			ADDITION	04/02/1977	f
	Animalia	Chordata	Mammalia	Primates	Lorisidae	Nycticebus	pygmaeus		Nycticebus pygmaeus	Bonhote, 1907	SPECIES	I			ADDITION	13/09/2007	t				Included in Nycticebus spp.	Incluida en Nycticebus spp.	Inscrit sous Nycticebus spp.
	Animalia	Chordata	Mammalia	Primates	Lorisidae	Perodicticus	potto		Perodicticus potto	(P. L. S. Müller, 1766)	SPECIES	III	GH	Ghana	ADDITION	26/02/1976	f
	Animalia	Chordata	Mammalia	Primates	Lorisidae	Perodicticus	potto		Perodicticus potto	(P. L. S. Müller, 1766)	SPECIES	II			ADDITION	04/02/1977	t				Included in PRIMATES spp.	Incluida en PRIMATES spp.	Inscrit sous PRIMATES spp.
	Animalia	Chordata	Mammalia	Primates	Pitheciidae	Cacajao			Cacajao	Lesson, 1840	GENUS	I			ADDITION	01/07/1975	t
	Animalia	Chordata	Mammalia	Primates	Pitheciidae	Chiropotes	albinasus		Chiropotes albinasus	(I. Geoffroy & Deville, 1848)	SPECIES	I			ADDITION	01/07/1975	t
	Animalia	Chordata	Mammalia	Proboscidea	Elephantidae	Elephas	maximus		Elephas maximus	Linnaeus, 1758	SPECIES	I			ADDITION	01/07/1975	t
	Animalia	Chordata	Mammalia	Proboscidea	Elephantidae	Elephas	maximus		Elephas maximus	Linnaeus, 1758	SPECIES	I	GB	United Kingdom of Great Britain and Northern Ireland	RESERVATION	31/10/1976	f				On behalf of HK.	En nombre de HK.	Au nom de HK.
	Animalia	Chordata	Mammalia	Proboscidea	Elephantidae	Elephas	maximus		Elephas maximus	Linnaeus, 1758	SPECIES	I	GB	United Kingdom of Great Britain and Northern Ireland	RESERVATION_WITHDRAWAL	03/07/1978	f				On behalf of HK.	En nombre de HK.	Au nom de HK.
	Animalia	Chordata	Mammalia	Proboscidea	Elephantidae	Loxodonta	africana		Loxodonta africana	(Blumenbach, 1797)	SPECIES	III	GH	Ghana	ADDITION	26/02/1976	f
	Animalia	Chordata	Mammalia	Proboscidea	Elephantidae	Loxodonta	africana		Loxodonta africana	(Blumenbach, 1797)	SPECIES	II			ADDITION	04/02/1977	f
	Animalia	Chordata	Mammalia	Proboscidea	Elephantidae	Loxodonta	africana		Loxodonta africana	(Blumenbach, 1797)	SPECIES	II	GB	United Kingdom of Great Britain and Northern Ireland	RESERVATION	04/02/1977	f				On behalf of HK.	En nombre de HK.	Au nom de HK.
	Animalia	Chordata	Mammalia	Proboscidea	Elephantidae	Loxodonta	africana		Loxodonta africana	(Blumenbach, 1797)	SPECIES	II	GB	United Kingdom of Great Britain and Northern Ireland	RESERVATION_WITHDRAWAL	03/07/1978	f				On behalf of HK.	En nombre de HK.	Au nom de HK.
	Animalia	Chordata	Mammalia	Proboscidea	Elephantidae	Loxodonta	africana		Loxodonta africana	(Blumenbach, 1797)	SPECIES	I			ADDITION	18/01/1990	f
	Animalia	Chordata	Mammalia	Proboscidea	Elephantidae	Loxodonta	africana		Loxodonta africana	(Blumenbach, 1797)	SPECIES	I	CN	China	RESERVATION	18/01/1990	f
	Animalia	Chordata	Mammalia	Proboscidea	Elephantidae	Loxodonta	africana		Loxodonta africana	(Blumenbach, 1797)	SPECIES	I	ZW	Zimbabwe	RESERVATION	18/01/1990	f
	Animalia	Chordata	Mammalia	Proboscidea	Elephantidae	Loxodonta	africana		Loxodonta africana	(Blumenbach, 1797)	SPECIES	I	GB	United Kingdom of Great Britain and Northern Ireland	RESERVATION	18/01/1990	f				On behalf of HK.	En nombre de HK.	Au nom de HK.
	Animalia	Chordata	Mammalia	Proboscidea	Elephantidae	Loxodonta	africana		Loxodonta africana	(Blumenbach, 1797)	SPECIES	I	ZA	South Africa	RESERVATION	18/01/1990	f
	Animalia	Chordata	Mammalia	Proboscidea	Elephantidae	Loxodonta	africana		Loxodonta africana	(Blumenbach, 1797)	SPECIES	I	BW	Botswana	RESERVATION	18/01/1990	f
	Animalia	Chordata	Mammalia	Proboscidea	Elephantidae	Loxodonta	africana		Loxodonta africana	(Blumenbach, 1797)	SPECIES	I	MW	Malawi	RESERVATION	18/01/1990	t
	Animalia	Chordata	Mammalia	Proboscidea	Elephantidae	Loxodonta	africana		Loxodonta africana	(Blumenbach, 1797)	SPECIES	I	ZM	Zambia	RESERVATION	18/01/1990	f
	Animalia	Chordata	Mammalia	Proboscidea	Elephantidae	Loxodonta	africana		Loxodonta africana	(Blumenbach, 1797)	SPECIES	I	GB	United Kingdom of Great Britain and Northern Ireland	RESERVATION_WITHDRAWAL	18/07/1990	f				On behalf of HK.	En nombre de HK.	Au nom de HK.
	Animalia	Chordata	Mammalia	Proboscidea	Elephantidae	Loxodonta	africana		Loxodonta africana	(Blumenbach, 1797)	SPECIES	I	CN	China	RESERVATION_WITHDRAWAL	11/01/1991	f
	Animalia	Chordata	Mammalia	Proboscidea	Elephantidae	Loxodonta	africana		Loxodonta africana	(Blumenbach, 1797)	SPECIES	I	NA	Namibia	RESERVATION	18/03/1991	f
	Animalia	Chordata	Mammalia	Proboscidea	Elephantidae	Loxodonta	africana		Loxodonta africana	(Blumenbach, 1797)	SPECIES	I	ZM	Zambia	RESERVATION_WITHDRAWAL	20/03/1997	f
	Animalia	Chordata	Mammalia	Proboscidea	Elephantidae	Loxodonta	africana		Loxodonta africana	(Blumenbach, 1797)	SPECIES	I	ZW	Zimbabwe	RESERVATION_WITHDRAWAL	17/09/1997	f
	Animalia	Chordata	Mammalia	Proboscidea	Elephantidae	Loxodonta	africana		Loxodonta africana	(Blumenbach, 1797)	SPECIES	II			ADDITION	18/09/1997	f				Populations of BW, NA, ZW	Poblaciones de BW, NA, ZW	Populations de BW, NA, ZW
	Animalia	Chordata	Mammalia	Proboscidea	Elephantidae	Loxodonta	africana		Loxodonta africana	(Blumenbach, 1797)	SPECIES	I			ADDITION	18/09/1997	f				All populations except those of BW, NA, and ZW.	Todas las poblaciones, excepto los de BW, NA y ZW.	Toutes les populations sauf celles de BW, NA et ZW.
	Animalia	Chordata	Mammalia	Proboscidea	Elephantidae	Loxodonta	africana		Loxodonta africana	(Blumenbach, 1797)	SPECIES	I	BW	Botswana	RESERVATION_WITHDRAWAL	18/09/1997	f
	Animalia	Chordata	Mammalia	Proboscidea	Elephantidae	Loxodonta	africana		Loxodonta africana	(Blumenbach, 1797)	SPECIES	I	NA	Namibia	RESERVATION_WITHDRAWAL	18/09/1997	f
	Animalia	Chordata	Mammalia	Proboscidea	Elephantidae	Loxodonta	africana		Loxodonta africana	(Blumenbach, 1797)	SPECIES	I			ADDITION	19/07/2000	f				All populations except those of BW, NA, ZA, and ZW.	Todas las poblaciones, excepto los de BW, NA, ZA y ZW.	Toutes les populations sauf celles de BW, NA, ZA et ZW.
	Animalia	Chordata	Mammalia	Proboscidea	Elephantidae	Loxodonta	africana		Loxodonta africana	(Blumenbach, 1797)	SPECIES	II			ADDITION	19/07/2000	f				Populations of BW, NA, ZA, ZW	Poblaciones de BW, NA, ZA, ZW	Populations de BW, NA, ZA, ZW
	Animalia	Chordata	Mammalia	Proboscidea	Elephantidae	Loxodonta	africana		Loxodonta africana	(Blumenbach, 1797)	SPECIES	I	ZA	South Africa	RESERVATION_WITHDRAWAL	06/09/2000	f
	Animalia	Chordata	Mammalia	Proboscidea	Elephantidae	Loxodonta	africana		Loxodonta africana	(Blumenbach, 1797)	SPECIES	I			ADDITION	13/02/2003	f				All populations except those of BW, NA, ZA, and ZW.	Todas las poblaciones, excepto los de BW, NA, ZA y ZW.	Toutes les populations sauf celles de BW, NA, ZA et ZW.
	Animalia	Chordata	Mammalia	Proboscidea	Elephantidae	Loxodonta	africana		Loxodonta africana	(Blumenbach, 1797)	SPECIES	II			ADDITION	13/02/2003	f				Populations of BW, NA, ZA, ZW	Poblaciones de BW, NA, ZA, ZW	Populations de BW, NA, ZA, ZW
	Animalia	Chordata	Mammalia	Proboscidea	Elephantidae	Loxodonta	africana		Loxodonta africana	(Blumenbach, 1797)	SPECIES	II			ADDITION	12/01/2005	f				Populations of BW, NA, ZA, ZW	Poblaciones de BW, NA, ZA, ZW	Populations de BW, NA, ZA, ZW
	Animalia	Chordata	Mammalia	Proboscidea	Elephantidae	Loxodonta	africana		Loxodonta africana	(Blumenbach, 1797)	SPECIES	I			ADDITION	12/01/2005	f				All populations except those of BW, NA, ZA, and ZW.	Todas las poblaciones, excepto los de BW, NA, ZA y ZW.	Toutes les populations sauf celles de BW, NA, ZA et ZW.
	Animalia	Chordata	Mammalia	Proboscidea	Elephantidae	Loxodonta	africana		Loxodonta africana	(Blumenbach, 1797)	SPECIES	I			ADDITION	13/09/2007	f			Included in Appendix I, except the populations of Botswana, Namibia, South Africa and Zimbabwe, which are included in Appendix II.	All populations except those of BW, NA, ZA, and ZW.	Todas las poblaciones, excepto los de BW, NA, ZA y ZW.	Toutes les populations sauf celles de BW, NA, ZA et ZW.
[truncated: 6,368 more rows]
