# Supplementary material for: Thousands of reptile species threatened by under-regulated global trade
Source: Nat Commun. 2020 Sep 29;11:4738. doi: 10.1038/s41467-020-18523-4 (PMC7525537; doi:10.1038/s41467-020-18523-4)
Supplement: Supplementary file 11 — Supplementary Data 7 [file 41467_2020_18523_MOESM11_ESM.zip › Reptile_checklist_2019_08.csv]

type_species	Species	Author	Subspecies	Common_name	Familyetc	change since last release
	Ablepharus bivittatus	(MENETRIES 1832)		E: Twin-striped Skink, Two-Streaked Snake-Eyed Skink G: Gestreiftes Natternauge	Scincidae, Eugongylinae, Scincoidea, Sauria, Squamata (lizards)
	Ablepharus budaki	GÖCMEN, KUMLUTAS & TOSUNOGLU 1996	Ablepharus budaki budaki GÖCMEN, KUMLUTAS & TOSUNOGLU 1996 Ablepharus budaki anatolicus SCHMIDTLER 1997		Scincidae, Eugongylinae, Scincoidea, Sauria, Squamata (lizards)
	Ablepharus chernovi	DAREVSKY 1953	Ablepharus chernovi chernovi DAREVSKY 1953 Ablepharus chernovi eiselti SCHMIDTLER 1997 Ablepharus chernovi isauriensis SCHMIDTLER 1997 Ablepharus chernovi ressli SCHMIDTLER 1997	Chernov’s Skink	Scincidae, Eugongylinae, Scincoidea, Sauria, Squamata (lizards)
	Ablepharus darvazi	EREMCHENKO & PANFILOV 1990			Scincidae, Eugongylinae, Scincoidea, Sauria, Squamata (lizards)
	Ablepharus deserti	STRAUCH 1868		Desert Lidless Skink	Scincidae, Eugongylinae, Scincoidea, Sauria, Squamata (lizards)
	Ablepharus grayanus	(STOLICZKA 1872)		Minor Snake-eyed Skink	Scincidae, Eugongylinae, Scincoidea, Sauria, Squamata (lizards)
	Ablepharus kitaibelii	(BIBRON & BORY ST-VINCENT 1833)	Ablepharus kitaibelii kitaibelii (BIBRON & BORY 1833) Ablepharus kitaibelii fabichi STEPANEK 1937 Ablepharus kitaibelii fitzingeri MERTENS 1952 Ablepharus kitaibelii stepaneki FUHN 1970	E: Juniper Skink, Snake-eyed skink G: Johanniseidechse Croatian: ivanjski rovaš	Scincidae, Eugongylinae, Scincoidea, Sauria, Squamata (lizards)
	Ablepharus lindbergi	WETTSTEIN 1960		E: Lindberg’s Twin-striped Skink, Lindberg’s Snake-Eyed Skink G: Lindbergs Natternauge	Scincidae, Eugongylinae, Scincoidea, Sauria, Squamata (lizards)
x	Ablepharus pannonicus	(FITZINGER 1824)		E: Asian Snake-eyed Skink G: Asiatisches Natterauge	Scincidae, Eugongylinae, Scincoidea, Sauria, Squamata (lizards)
	Ablepharus rueppellii	(GRAY 1839)	Ablepharus rueppellii rueppellii (GRAY 1839) Ablepharus rueppellii festae PERACCA 1894	E: Rueppel’s Snake-eyed skink G: Rueppels Johanniseidechse	Scincidae, Eugongylinae, Scincoidea, Sauria, Squamata (lizards)
	Abronia anzuetoi	CAMPBELL & FROST 1993		Anzuetoi Arboreal Alligator Lizard	Anguidae (Gerrhonotinae), Diploglossa, Anguimorpha, Sauria, Squamata (lizards)
	Abronia aurita	(COPE 1869)		Cope's Arboreal Alligator Lizard	Anguidae (Gerrhonotinae), Diploglossa, Anguimorpha, Sauria, Squamata (lizards)
	Abronia bogerti	TIHEN 1954		E: Bogert's Arboreal Alligator Lizard S: Escorpión Arborícola de Bogert	Anguidae (Gerrhonotinae), Diploglossa, Anguimorpha, Sauria, Squamata (lizards)
	Abronia campbelli	BRODIE & SAVAGE 1993		Campbell's Alligator Lizard	Anguidae (Gerrhonotinae), Diploglossa, Anguimorpha, Sauria, Squamata (lizards)
	Abronia chiszari	SMITH & SMITH 1981		E: Chiszar's Arboreal Alligator Lizard S: Escorpión Arborícola de Chiszar	Anguidae (Gerrhonotinae), Diploglossa, Anguimorpha, Sauria, Squamata (lizards)
	Abronia cuetzpali	CAMPBELL, SOLANO-ZAVALETA, FLORES-VILLELA, CAVIEDES-SOLIS & FROST 2016			Anguidae (Gerrhonotinae), Diploglossa, Anguimorpha, Sauria, Squamata (lizards)
x	Abronia deppii	(WIEGMANN 1828)		S: Escorpión Arboricola de Deppe E: Deppe’s Arboreal Alligator Lizard	Anguidae (Gerrhonotinae), Diploglossa, Anguimorpha, Sauria, Squamata (lizards)
	Abronia fimbriata	(COPE 1885)			Anguidae (Gerrhonotinae), Diploglossa, Anguimorpha, Sauria, Squamata (lizards)
	Abronia frosti	CAMPBELL, SASA, ACEEDO & MENDELSON 1998		Frost’s Arboreal Alligator Lizard	Anguidae (Gerrhonotinae), Diploglossa, Anguimorpha, Sauria, Squamata (lizards)
	Abronia fuscolabialis	(TIHEN 1944)		S: Escorpión Arboricola del Zempoaltepec E: Mount Zempoaltepec Arboreal Alligator Lizard	Anguidae (Gerrhonotinae), Diploglossa, Anguimorpha, Sauria, Squamata (lizards)
	Abronia gaiophantasma	CAMPBELL & FROST 1993		Brilliant Arboreal Alligator Lizard	Anguidae (Gerrhonotinae), Diploglossa, Anguimorpha, Sauria, Squamata (lizards)
	Abronia graminea	(COPE 1864)		E: Sierra de Tehuacan Arboreal Alligator Lizard, Terrestrial Arboreal Alligator Lizard G: Grüne Baumschleiche S: Escorpión Arboricola de Tehuacá	Anguidae (Gerrhonotinae), Diploglossa, Anguimorpha, Sauria, Squamata (lizards)
	Abronia leurolepis	CAMPBELL & FROST 1993		S: Escorpión Arboricola de Escamas Planas E: Flat-scaled Arboreal Alligator Lizard, Smoothback arboreal alligator lizard	Anguidae (Gerrhonotinae), Diploglossa, Anguimorpha, Sauria, Squamata (lizards)
	Abronia lythrochila	SMITH & ALVAREZ DEL TORO 1963		E: Red-lipped Arboreal Alligator Lizard S: Escorpión Arboricola de Labios Rojos	Anguidae (Gerrhonotinae), Diploglossa, Anguimorpha, Sauria, Squamata (lizards)
	Abronia martindelcampoi	FLORES-VILLELA & SÁNCHEZ-H. 2003		S: Escorpión Arboricola de Martin del Campo E: Martín del Campo’s Arboreal Alligator Lizard	Anguidae (Gerrhonotinae), Diploglossa, Anguimorpha, Sauria, Squamata (lizards)
	Abronia matudai	(HARTWEG & TIHEN 1946)		S: Escorpión Arboricola de Matuda E: Matuda's Arboreal Alligator Lizard	Anguidae (Gerrhonotinae), Diploglossa, Anguimorpha, Sauria, Squamata (lizards)
	Abronia meledona	CAMPBELL & BRODIE 1999			Anguidae (Gerrhonotinae), Diploglossa, Anguimorpha, Sauria, Squamata (lizards)
	Abronia mitchelli	CAMPBELL 1982		E: Mitchell's Arboreal Alligator Lizard S: Escorpión Arboricola de Mitchell	Anguidae (Gerrhonotinae), Diploglossa, Anguimorpha, Sauria, Squamata (lizards)
	Abronia mixteca	BOGERT & PORTER 1967		S: Escorpión Arboricola Mixteco E: Mixtecan Arboreal Alligator Lizard	Anguidae (Gerrhonotinae), Diploglossa, Anguimorpha, Sauria, Squamata (lizards)
	Abronia montecristoi	HIDALGO 1983		MonteCristo Arboreal Alligator Lizard	Anguidae (Gerrhonotinae), Diploglossa, Anguimorpha, Sauria, Squamata (lizards)
	Abronia oaxacae	(GÜNTHER 1885)		E: Oaxacan Arboreal Alligator Lizard S: Escorpión Arboricola de Oaxaca	Anguidae (Gerrhonotinae), Diploglossa, Anguimorpha, Sauria, Squamata (lizards)
	Abronia ochoterenai	(MARTIN DEL CAMPO 1939)		S: Escorpión Arboricola de Ochoterena E: Ochoterena’s Arboreal Alligator Lizard, Northern Chiapas Arboreal Alligator Lizard	Anguidae (Gerrhonotinae), Diploglossa, Anguimorpha, Sauria, Squamata (lizards)
	Abronia ornelasi	CAMPBELL 1984		S: Escorpión Arboricola de Ornelas E: Ornelas’s Arboreal Alligator Lizard, Cerro Baul Alligator Lizard	Anguidae (Gerrhonotinae), Diploglossa, Anguimorpha, Sauria, Squamata (lizards)
	Abronia ramirezi	CAMPBELL 1994		E: Ramirez's Alligator Lizard S: Escorpión Arboricola de Ramirez	Anguidae (Gerrhonotinae), Diploglossa, Anguimorpha, Sauria, Squamata (lizards)
	Abronia reidi	WERLER & SHANNON 1961		S: Escorpión Arboricola de Reid E: Reid's Arboreal Alligator Lizard	Anguidae (Gerrhonotinae), Diploglossa, Anguimorpha, Sauria, Squamata (lizards)
	Abronia salvadorensis	HIDALGO 1983		Salvador Arboreal Alligator Lizard	Anguidae (Gerrhonotinae), Diploglossa, Anguimorpha, Sauria, Squamata (lizards)
	Abronia smithi	CAMPBELL & FROST 1993		E: Smith's Arboreal Alligator Lizard S: Escorpión Arborícola de Smith	Anguidae (Gerrhonotinae), Diploglossa, Anguimorpha, Sauria, Squamata (lizards)
	Abronia taeniata	(WIEGMANN 1828)		S: Escorpión Arborícola de Bandas E: Banded Arboreal Alligator Lizard, Bromeliad Arboreal Alligator Lizard	Anguidae (Gerrhonotinae), Diploglossa, Anguimorpha, Sauria, Squamata (lizards)
	Abronia vasconcelosii	(BOCOURT 1872)		G: Guatemala-Baumschleiche	Anguidae (Gerrhonotinae), Diploglossa, Anguimorpha, Sauria, Squamata (lizards)
	Acanthocercus adramitanus	(ANDERSON 1896)		E: Anderson's Rock Agama, Hadramaut Agama G: Hadramautagame	Agamidae (Agaminae), Sauria, Iguania, Squamata (lizards)
	Acanthocercus annectans	(BLANFORD 1870)		Eritrean Rock Agama, Eritrean Ridgeback Agama	Agamidae (Agaminae), Sauria, Iguania, Squamata (lizards)
	Acanthocercus atricollis	(SMITH 1849)		E: Blue-headed tree agama, Black-necked (Ridgeback) agama, Southern Tree Agama, Blue-throated Agama G: Blaukehlagame	Agamidae (Agaminae), Sauria, Iguania, Squamata (lizards)
	Acanthocercus branchi	WAGNER, GREENBAUM & BAUER 2012			Agamidae (Agaminae), Sauria, Iguania, Squamata (lizards)
	Acanthocercus cyanocephalus	(FALK 1925)		E: Falk’s Blue-headed tree agama G: Falks Blaukehlagame	Agamidae (Agaminae), Sauria, Iguania, Squamata (lizards)
x	Acanthocercus cyanogaster	(RÜPPELL 1835)		Blue-bellied Ridgeback agama, Black-necked tree agama	Agamidae (Agaminae), Sauria, Iguania, Squamata (lizards)
	Acanthocercus gregorii	(GÜNTHER 1894)		E: Blue-headed tree agama, Black-necked (Ridgeback) agama, Southern Tree Agama, Blue-throated Agama G: Blaukehlagame	Agamidae (Agaminae), Sauria, Iguania, Squamata (lizards)
	Acanthocercus guentherpetersi	LARGEN & SPAWLS 2006		Peter’s Ridgeback Agama	Agamidae (Agaminae), Sauria, Iguania, Squamata (lizards)
	Acanthocercus kiwuensis	(KLAUSEWITZ 1957)		E: Kivu Blue-headed tree agama G: Kivu-Blaukehlagame	Agamidae (Agaminae), Sauria, Iguania, Squamata (lizards)
	Acanthocercus minutus	(KLAUSEWITZ 1957)		E: Blue-headed tree agama, Black-necked (Ridgeback) agama, Southern Tree Agama, Blue-throated Agama G: Blaukehlagame	Agamidae (Agaminae), Sauria, Iguania, Squamata (lizards)
	Acanthocercus phillipsii	(BOULENGER 1895)		Philipps’ Ridgeback Agama	Agamidae (Agaminae), Sauria, Iguania, Squamata (lizards)
	Acanthocercus ugandaensis	(KLAUSEWITZ 1957)		E: Uganda Blue-headed tree agama G: Uganda-Blaukehlagame	Agamidae (Agaminae), Sauria, Iguania, Squamata (lizards)
	Acanthocercus yemensis	(KLAUSEWITZ 1954)			Agamidae (Agaminae), Sauria, Iguania, Squamata (lizards)
	Acanthochelys macrocephala	(RHODIN, MITTERMEIER & MCMORRIS 1984)		E: Big-headed Pantanal Swamp Turtle G: Pantanal-Plattschildkröte	Chelidae, Chelinae, Pleurodira, Testudines (turtles)
	Acanthochelys pallidipectoris	(FREIBERG 1945)		E: Chaco Side-necked Turtle G: Sporn-Plattschildkröte	Chelidae, Chelinae, Pleurodira, Testudines (turtles)
	Acanthochelys radiolata	(MIKAN 1820)		E: Brazilian Radiolated Swamp Turtle G: STrahlen-Plattschildkröte	Chelidae, Chelinae, Pleurodira, Testudines (turtles)
x	Acanthochelys spixii	(DUMÉRIL & BIBRON 1835)		E: Black Spine-necked Swamp Turtle G: Stachelhals-Plattschildkröte	Chelidae, Chelinae, Pleurodira, Testudines (turtles)
	Acanthodactylus aegyptius	BAHA EL DIN 2007		G: Ägyptischer Fransenfinger	Lacertidae, Sauria, Lacertoidea, Squamata (lizards)
	Acanthodactylus ahmaddisii	WERNER 2004		G: Jordanischer Pantherfransenfinger	Lacertidae, Sauria, Lacertoidea, Squamata (lizards)
	Acanthodactylus arabicus	BOULENGER 1918		Arabian Fringe-fingered Lizard	Lacertidae, Sauria, Lacertoidea, Squamata (lizards)
	Acanthodactylus aureus	GÜNTHER 1903		E: Golden Fringe-fingered Lizard G: Gold-Fransenfinger	Lacertidae, Sauria, Lacertoidea, Squamata (lizards)
	Acanthodactylus bedriagai	LATASTE 1881		Bedriaga's Fringe-fingered Lizard	Lacertidae, Sauria, Lacertoidea, Squamata (lizards)
	Acanthodactylus beershebensis	MORAVEC, EL DIN, SELIGMANN, SIVAN & WERNER 1999			Lacertidae, Sauria, Lacertoidea, Squamata (lizards)
	Acanthodactylus blanci	DOUMERGUE 1901		White Fringe-fingered Lizard	Lacertidae, Sauria, Lacertoidea, Squamata (lizards)
	Acanthodactylus blanfordii	BOULENGER 1918		Blanford's Fringe-fingered Lizard	Lacertidae, Sauria, Lacertoidea, Squamata (lizards)
x	Acanthodactylus boskianus	(DAUDIN 1802)	Acanthodactylus boskianus asper (AUDOUIN 1829) Acanthodactylus boskianus boskianus (DAUDIN 1802) Acanthodactylus boskianus euphraticus BOULENGER 1919	E: Bosk's Fringe-fingered Lizard, Bosc’s Fringe-toed lizard G: Boscs Fransenfinger F: Acanthodactyle de Bosc	Lacertidae, Sauria, Lacertoidea, Squamata (lizards)
	Acanthodactylus boueti	CHABANAUD 1917		Chabanaud's Fringe-fingered Lizard	Lacertidae, Sauria, Lacertoidea, Squamata (lizards)
	Acanthodactylus busacki	SALVADOR 1982		Busack's Fringe-fingered Lizard	Lacertidae, Sauria, Lacertoidea, Squamata (lizards)
	Acanthodactylus cantoris	GÜNTHER 1864		E: Indian Fringe-fingered Lizard G: Pakistanischer Fransenfinger, Indischer Fransenfinger	Lacertidae, Sauria, Lacertoidea, Squamata (lizards)
	Acanthodactylus dumerilii	(MILNE-EDWARDS 1829)		Duméril's Fringe-fingered Lizard G: Dumérils Fransenfinger	Lacertidae, Sauria, Lacertoidea, Squamata (lizards)
	Acanthodactylus erythrurus	(SCHINZ 1833)	Acanthodactylus erythrurus atlanticus BOULENGER 1918 Acanthodactylus erythrurus belli GRAY 1845 Acanthodactylus erythrurus erythrurus (SCHINZ 1833) Acanthodactylus erythrurus lineomaculatus (DUMÉRIL & BIBRON 1839)	E: Fringe-fingered Lizard G: Europäischer Fransenfinger D: Roodstaartfransjenhagedis	Lacertidae, Sauria, Lacertoidea, Squamata (lizards)
	Acanthodactylus felicis	ARNOLD 1980		Cat Fringe-fingered Lizard, South Arabian Fringe-toed Lizard	Lacertidae, Sauria, Lacertoidea, Squamata (lizards)
	Acanthodactylus gongrorhynchatus	LEVITON & ANDERSON 1967		Saudi Fringe-fingered Lizard	Lacertidae, Sauria, Lacertoidea, Squamata (lizards)
	Acanthodactylus grandis	BOULENGER 1909		Giant Fringe-fingered Lizard	Lacertidae, Sauria, Lacertoidea, Squamata (lizards)
	Acanthodactylus guineensis	(BOULENGER 1887)		Guinea Fringe-fingered Lizard	Lacertidae, Sauria, Lacertoidea, Squamata (lizards)
	Acanthodactylus haasi	LEVITON & ANDERSON 1967		Haas' Fringe-fingered Lizard, Haas’s Fringe-toed Lizard	Lacertidae, Sauria, Lacertoidea, Squamata (lizards)
	Acanthodactylus hardyi	HAAS 1957		Hardy’s Fringe-fingered Lizard	Lacertidae, Sauria, Lacertoidea, Squamata (lizards)
	Acanthodactylus harranensis	BARAN, KUMLUTAS, LANZA, SINDACO, AVCI & CRUCITTI 2005			Lacertidae, Sauria, Lacertoidea, Squamata (lizards)
	Acanthodactylus khamirensis	HEIDARI, RASTEGAR-POUYANI, RASTEGAR-POUYANI & RAJABIZADEH 2013			Lacertidae, Sauria, Lacertoidea, Squamata (lizards)
	Acanthodactylus longipes	BOULENGER 1918		Long Fringe-fingered Lizard G: Dünen-Fransenfinger, Langfüssiger Fransenfinger	Lacertidae, Sauria, Lacertoidea, Squamata (lizards)
	Acanthodactylus maculatus	(GRAY 1838)		Spotted Fringe-fingered Lizard	Lacertidae, Sauria, Lacertoidea, Squamata (lizards)
	Acanthodactylus margaritae	TAMAR, GENIEZ, BRITO & CROCHET 2017			Lacertidae, Sauria, Lacertoidea, Squamata (lizards)
	Acanthodactylus masirae	ARNOLD 1980		Masira Fringe-fingered Lizard	Lacertidae, Sauria, Lacertoidea, Squamata (lizards)
	Acanthodactylus micropholis	BLANFORD 1874		Yellowtail Fringe-fingered Lizard	Lacertidae, Sauria, Lacertoidea, Squamata (lizards)
	Acanthodactylus nilsoni	RASTEGAR-POUYANI 1998		Nilson's Spiny-Toed Lizard	Lacertidae, Sauria, Lacertoidea, Squamata (lizards)
	Acanthodactylus opheodurus	ARNOLD 1980		Snake-tailed Fringe-toed Lizard, Arnold's Fringe-fingered Lizard	Lacertidae, Sauria, Lacertoidea, Squamata (lizards)
	Acanthodactylus orientalis	ANGEL 1936			Lacertidae, Sauria, Lacertoidea, Squamata (lizards)
	Acanthodactylus pardalis	(LICHTENSTEIN 1823)		Egyptian Fringe-fingered Lizard G: Ägyptischer Pantherfransenfinger, Ägyptischer Leopardfransenfinger	Lacertidae, Sauria, Lacertoidea, Squamata (lizards)
	Acanthodactylus robustus	WERNER 1929		Robust Fringe-fingered Lizard	Lacertidae, Sauria, Lacertoidea, Squamata (lizards)
	Acanthodactylus savignyi	(AUDOUIN 1827)		Savigny's Fringe-fingered Lizard	Lacertidae, Sauria, Lacertoidea, Squamata (lizards)
	Acanthodactylus schmidti	HAAS 1957		Schmidt's Fringe-fingered Lizard, Schmidt’s Fringe-toed Lizard	Lacertidae, Sauria, Lacertoidea, Squamata (lizards)
	Acanthodactylus schreiberi	BOULENGER 1878		Schreiber's Fringe-fingered Lizard	Lacertidae, Sauria, Lacertoidea, Squamata (lizards)
	Acanthodactylus scutellatus	(AUDOUIN 1827)	Acanthodactylus scutellatus audouini BOULENGER 1918 Acanthodactylus scutellatus scutellatus (AUDOUIN 1827)	Nidua Fringe-fingered Lizard	Lacertidae, Sauria, Lacertoidea, Squamata (lizards)
	Acanthodactylus senegalensis	CHABANAUD 1918		G: Senegal-Fransenfinger	Lacertidae, Sauria, Lacertoidea, Squamata (lizards)
	Acanthodactylus spinicauda	DOUMERGUE 1901		Doumergue's Fringe-fingered Lizard	Lacertidae, Sauria, Lacertoidea, Squamata (lizards)
	Acanthodactylus taghitensis	GENIEZ & FOUCART 1995			Lacertidae, Sauria, Lacertoidea, Squamata (lizards)
	Acanthodactylus tilburyi	ARNOLD 1986		Tilbury's Fringe-fingered Lizard	Lacertidae, Sauria, Lacertoidea, Squamata (lizards)
	Acanthodactylus tristrami	(GÜNTHER 1864)		Lebanon Fringe-fingered Lizard	Lacertidae, Sauria, Lacertoidea, Squamata (lizards)
	Acanthodactylus yemenicus	SALVADOR 1982		Yemen Fringe-fingered Lizard	Lacertidae, Sauria, Lacertoidea, Squamata (lizards)
x	Acanthophis antarcticus	(SHAW 1802)		E: Common death adder G: Todesotter	Elapidae (Hydrophiinae), Colubroidea, Alethinophidia, Serpentes, Squamata (snakes)
	Acanthophis cryptamydros	MADDOCK, ELLIS, DOUGHTY, SMITH & WÜSTER 2015		Kimberley death adder	Elapidae (Hydrophiinae), Colubroidea, Alethinophidia, Serpentes, Squamata (snakes)
	Acanthophis hawkei	WELLS & WELLINGTON 1985			Elapidae (Hydrophiinae), Colubroidea, Alethinophidia, Serpentes, Squamata (snakes)
	Acanthophis laevis	MACLEAY 1877			Elapidae (Hydrophiinae), Colubroidea, Alethinophidia, Serpentes, Squamata (snakes)
	Acanthophis praelongus	RAMSAY 1877		E: Northern death adder G: Nördliche Todesotter	Elapidae (Hydrophiinae), Colubroidea, Alethinophidia, Serpentes, Squamata (snakes)
	Acanthophis pyrrhus	BOULENGER 1898		Desert Death Adder	Elapidae (Hydrophiinae), Colubroidea, Alethinophidia, Serpentes, Squamata (snakes)
	Acanthophis rugosus	LOVERIDGE 1948		G: Rauhnackige Todesotter	Elapidae (Hydrophiinae), Colubroidea, Alethinophidia, Serpentes, Squamata (snakes)
	Acanthophis wellsi	HOSER 1998			Elapidae (Hydrophiinae), Colubroidea, Alethinophidia, Serpentes, Squamata (snakes)
x	Acanthosaura armata	(GRAY 1827)		E: Armored Pricklenape, Peninsular Horned Tree Lizard G: Grosser Nackenstachler	Agamidae (Draconinae), Sauria, Iguania, Squamata (lizards)
	Acanthosaura bintangensis	WOOD, GRISMER, GRISMER, AHMAD, ONN & BAUER 2009		Bukit Larut Mountain Horned Agamid, Bintang Horned Tree Lizard	Agamidae (Draconinae), Sauria, Iguania, Squamata (lizards)
	Acanthosaura brachypoda	ANANJEVA, ORLOV, NGUYEN & RYABOV 2011			Agamidae (Draconinae), Sauria, Iguania, Squamata (lizards)
	Acanthosaura capra	GÜNTHER 1861		E: Green Pricklenape G: Grüner Nackenstachler	Agamidae (Draconinae), Sauria, Iguania, Squamata (lizards)
	Acanthosaura cardamomensis	WOOD, GRISMER, GRISMER, NEANG, CHAV & HOLDEN 2010			Agamidae (Draconinae), Sauria, Iguania, Squamata (lizards)
	Acanthosaura coronata	GÜNTHER 1861			Agamidae (Draconinae), Sauria, Iguania, Squamata (lizards)
	Acanthosaura crucigera	BOULENGER 1885		E: Boulenger's Pricklenape, Masked Horned Tree Lizard G: Masken-Nackenstachler, Winkelkopfagame	Agamidae (Draconinae), Sauria, Iguania, Squamata (lizards)
	Acanthosaura lepidogaster	(CUVIER 1829)		E: Brown Pricklenape G: Schwarzkopf-Nackenstachler	Agamidae (Draconinae), Sauria, Iguania, Squamata (lizards)
	Acanthosaura murphyi	NGUYEN, DO, HOANG, NGUYEN, MCCORMACK, NGUYEN, ORLOV, NGUYEN & NGUYEN 2018			Agamidae (Draconinae), Sauria, Iguania, Squamata (lizards)
	Acanthosaura nataliae	ORLOV, TRUONG & SANG 2006			Agamidae (Draconinae), Sauria, Iguania, Squamata (lizards)
	Acanthosaura phongdienensis	NGUYEN, JIN, VO, NGUYEN, ZHOU, CHE, MURPHY & ZHANG 2019			Agamidae (Draconinae), Sauria, Iguania, Squamata (lizards)	new species
	Acanthosaura phuketensis	PAUWELS, SUMONTHA, KUNYA, NITIKUL, SAMPHANTHAMIT, WOOD & GRISMER 2015		Thai: Kingkakhaownaam Phuket English: Phuket Horned Tree Agamid French: Acanthosaure de Phuket German: Phuket-Nackenstachler Dutch: Phuketstekelnekagame	Agamidae (Draconinae), Sauria, Iguania, Squamata (lizards)
	Acanthosaura titiwangsaensis	WOOD, GRISMER, GRISMER, AHMAD, ONN & BAUER 2009		Malayan Mountain Horned Agamid, Titiwangsa Horned Tree Lizard	Agamidae (Draconinae), Sauria, Iguania, Squamata (lizards)
	Achalinus ater	BOURRET 1937		Bourret's Odd-scaled Snake	Xenodermidae, Colubroidea, Alethinophidia, Serpentes, Squamata (snakes)
	Achalinus emilyae	ZIEGLER, NGUYEN, PHAM, NGUYEN, PHAM, VAN SCHINGEN, NGUYEN & LE 2019		Emily’s Burrowing Snake	Xenodermidae, Colubroidea, Alethinophidia, Serpentes, Squamata (snakes)	new species
	Achalinus formosanus	BOULENGER 1908	Achalinus formosanus chigirai OTA & TOYAMA 1989 Achalinus formosanus formosanus BOULENGER 1908	Formosa Odd-scaled Snake	Xenodermidae, Colubroidea, Alethinophidia, Serpentes, Squamata (snakes)
	Achalinus hainanus	HUANG 1975		Hainan Odd-scaled Snake	Xenodermidae, Colubroidea, Alethinophidia, Serpentes, Squamata (snakes)
	Achalinus jinggangensis	(ZONG & MA 1983)		Zong's Odd-scaled Snake	Xenodermidae, Colubroidea, Alethinophidia, Serpentes, Squamata (snakes)
	Achalinus juliani	ZIEGLER, NGUYEN, PHAM, NGUYEN, PHAM, VAN SCHINGEN, NGUYEN & LE 2019		Julian’s Burrowing Snake	Xenodermidae, Colubroidea, Alethinophidia, Serpentes, Squamata (snakes)	new species
	Achalinus meiguensis	HU & ZHAO 1966		Szechwan Odd-scaled Snake	Xenodermidae, Colubroidea, Alethinophidia, Serpentes, Squamata (snakes)
	Achalinus niger	MAKI 1931		Black Odd-scaled Snake	Xenodermidae, Colubroidea, Alethinophidia, Serpentes, Squamata (snakes)
	Achalinus rufescens	BOULENGER 1888		Boulenger's Odd-scaled Snake	Xenodermidae, Colubroidea, Alethinophidia, Serpentes, Squamata (snakes)
x	Achalinus spinalis	PETERS 1869		Peters' Odd-scaled Snake, Japanese odd-scaled snake	Xenodermidae, Colubroidea, Alethinophidia, Serpentes, Squamata (snakes)
	Achalinus timi	ZIEGLER, NGUYEN, PHAM, NGUYEN, PHAM, VAN SCHINGEN, NGUYEN & LE 2019		Tim’s Burrowing Snake	Xenodermidae, Colubroidea, Alethinophidia, Serpentes, Squamata (snakes)	new species
	Achalinus werneri	VAN DENBURGH 1912		Amami odd-scaled snake	Xenodermidae, Colubroidea, Alethinophidia, Serpentes, Squamata (snakes)
	Acontias albigularis	CONRADIE, BUSSCHAU & EDWARDS 2018		White-throated Legless Skink	Scincidae, Acontinae; Scincoidea, Sauria, Squamata (lizards)
	Acontias aurantiacus	(PETERS 1854)	Acontias aurantiacus aurantiacus (PETERS 1854) Acontias aurantiacus bazarutoensis BROADLEY 1990 Acontias aurantiacus carolinensis BROADLEY 1990		Scincidae, Acontinae; Scincoidea, Sauria, Squamata (lizards)
	Acontias bicolor	(HEWITT 1929)			Scincidae, Acontinae; Scincoidea, Sauria, Squamata (lizards)
	Acontias breviceps	ESSEX 1925		Shortheaded Legless Skink, Shorthead Lance Skink	Scincidae, Acontinae; Scincoidea, Sauria, Squamata (lizards)
	Acontias cregoi	(BOULENGER 1903)		Cregoe's Legless Skink	Scincidae, Acontinae; Scincoidea, Sauria, Squamata (lizards)
	Acontias fitzsimonsi	(BROADLEY 1968)		E: FitzSimon's Legless Skink	Scincidae, Acontinae; Scincoidea, Sauria, Squamata (lizards)
	Acontias gariepensis	(FITZSIMONS 1941)		Mier Kalahari Legless Skink	Scincidae, Acontinae; Scincoidea, Sauria, Squamata (lizards)
	Acontias gracilicauda	ESSEX 1925		Thin-tailed Legless Skink, Slendertail Lance Skink	Scincidae, Acontinae; Scincoidea, Sauria, Squamata (lizards)
	Acontias grayi	BOULENGER 1887		Gray’s Dwarf Legless Skink	Scincidae, Acontinae; Scincoidea, Sauria, Squamata (lizards)
	Acontias jappi	(BROADLEY 1968)		Japp’s Burrowing Skink	Scincidae, Acontinae; Scincoidea, Sauria, Squamata (lizards)
	Acontias kgalagadi	(LAMB, BISWAS & BAUER 2010)	Acontias kgalagadi kgalagadi BOULENGER 1887 Acontias kgalagadi subtaeniatus (BROADLEY 1968)	Kalahari Burrowing Skink, Kgalagadi Legless Skink subtaeniatus: Stripe-bellied Legless Skink	Scincidae, Acontinae; Scincoidea, Sauria, Squamata (lizards)
	Acontias lineatus	PETERS 1879		Striped Dwarf Legless Skink, Lined Lance Skink	Scincidae, Acontinae; Scincoidea, Sauria, Squamata (lizards)
	Acontias litoralis	BROADLEY & GREER 1969		Coastal Dwarf Legless Skink	Scincidae, Acontinae; Scincoidea, Sauria, Squamata (lizards)
x	Acontias meleagris	(LINNAEUS 1758)		Cape Legless Skink, Golden Sand Skink; Spotted Slow Skink; Thick-tailed Blindworm, Erdslang, Linnaeus' Lance Skink	Scincidae, Acontinae; Scincoidea, Sauria, Squamata (lizards)
	Acontias namaquensis	HEWITT 1938		Namaqua Legless Skink, Namaqua Lance Skink	Scincidae, Acontinae; Scincoidea, Sauria, Squamata (lizards)
	Acontias occidentalis	FITZSIMONS 1941		Western Burrowing Skink, Savanna Legless Skink	Scincidae, Acontinae; Scincoidea, Sauria, Squamata (lizards)
	Acontias orientalis	HEWITT 1938		Eastern Striped Blindworm, Eastern Cape Legless Skink	Scincidae, Acontinae; Scincoidea, Sauria, Squamata (lizards)
	Acontias parietalis	(BROADLEY 1990)		E: Maputaland Legless Skink	Scincidae, Acontinae; Scincoidea, Sauria, Squamata (lizards)
	Acontias percivali	LOVERIDGE 1935		Percival's Lance Skink, Teita Limbless skink tasmani: Tasman's Blindworrn or Legless Skink	Scincidae, Acontinae; Scincoidea, Sauria, Squamata (lizards)
	Acontias plumbeus	BIANCONI 1849		Giant Legless Skinks, Giant Lance Skink	Scincidae, Acontinae; Scincoidea, Sauria, Squamata (lizards)
	Acontias richardi	(JACOBSEN 1987)		Richard’s Legless Skink	Scincidae, Acontinae; Scincoidea, Sauria, Squamata (lizards)
	Acontias rieppeli	(LAMB, BISWAS & BAUER 2010)		Wood-bush Legless Skink	Scincidae, Acontinae; Scincoidea, Sauria, Squamata (lizards)
	Acontias schmitzi	WAGNER, BROADLEY & BAUER 2012			Scincidae, Acontinae; Scincoidea, Sauria, Squamata (lizards)
	Acontias tristis	WERNER 1910		Namaqualand Dwarf Legless Skink	Scincidae, Acontinae; Scincoidea, Sauria, Squamata (lizards)
	Acontias wakkerstroomensis	CONRADIE, BUSSCHAU & EDWARDS 2018		Wakkerstroom Legless Skink	Scincidae, Acontinae; Scincoidea, Sauria, Squamata (lizards)
x	Acrantophis dumerili	JAN 1860		E: Dumeril's boa G: Dumerils Madagaskarboa	Boidae (Sanziniinae, Sanziniidae), Henophidia, Alethinophidia, Serpentes, Squamata (snakes)
	Acrantophis madagascariensis	(DUMÉRIL & BIBRON 1844)		E: Madagascar ground boa G: nördliche Madagaskarboa	Boidae (Sanziniinae, Sanziniidae), Henophidia, Alethinophidia, Serpentes, Squamata (snakes)
x	Acratosaura mentalis	(AMARAL 1933)		Amaral's Colobosaura	Gymnophthalmidae (Gymnophthalminae), Iphisini, Sauria, Gymnophthalmoidea, Squamata (lizards)
	Acratosaura spinosa	RODRIGUES, CASSIMIRO, DE FREITAS & SANTOS SILVA 2009		Spiny Colobosaura	Gymnophthalmidae (Gymnophthalminae), Iphisini, Sauria, Gymnophthalmoidea, Squamata (lizards)
x	Acritoscincus duperreyi	(GRAY 1838)		Bold-striped Cool-skink, Three-lined Skink	Scincidae, Eugongylinae, Scincoidea, Sauria, Squamata (lizards)
	Acritoscincus platynotus	(PETERS 1881)		Red-throated Cool-skink, Red-throated Skink	Scincidae, Eugongylinae, Scincoidea, Sauria, Squamata (lizards)
	Acritoscincus trilineatus	(GRAY 1838)		South-western Cool-skink, New Holland Skink	Scincidae, Eugongylinae, Scincoidea, Sauria, Squamata (lizards)
	Acrochordus arafurae	MCDOWELL 1979		Arafura filesnake	Acrochordidae, Caenophidia, Alethinophidia, Serpentes, Squamata (snakes)
	Acrochordus granulatus	(SCHNEIDER 1799)		E: Little filesnake, Marine File Snake, Wart Snake G: Warzenschlange, Südostasiatische Warzenschlange	Acrochordidae, Caenophidia, Alethinophidia, Serpentes, Squamata (snakes)
x	Acrochordus javanicus	HORNSTEDT 1787		E: Javan File Snake, Elephant Trunk Snake G: Java-Warzenschlange	Acrochordidae, Caenophidia, Alethinophidia, Serpentes, Squamata (snakes)
x	Actinemys marmorata	(BAIRD & GIRARD 1852)		Northwestern Pond Turtle, Northern Pacific Pond Turtle	Emydidae, Emydinae, Testudinoidea, Testudines (turtles)
	Actinemys pallida	(SEELIGER 1945)		E: Southwestern Pond Turtle, Southern Pacific Pond Turtle	Emydidae, Emydinae, Testudinoidea, Testudines (turtles)
	Acutotyphlops banaorum	WALLACH, BROWN, DIESMOS & GEE 2007			Typhlopidae (Asiatyphlopinae), Typhlopoidea, Serpentes, Squamata (snakes)
	Acutotyphlops infralabialis	(WAITE 1918)		Red Blind Snake	Typhlopidae (Asiatyphlopinae), Typhlopoidea, Serpentes, Squamata (snakes)
x	Acutotyphlops kunuaensis	WALLACH 1995		Kunua Blind Snake	Typhlopidae (Asiatyphlopinae), Typhlopoidea, Serpentes, Squamata (snakes)
	Acutotyphlops solomonis	(PARKER 1939)			Typhlopidae (Asiatyphlopinae), Typhlopoidea, Serpentes, Squamata (snakes)
	Acutotyphlops subocularis	(WAITE 1897)		Bismarck sharp-nosed blindsnake	Typhlopidae (Asiatyphlopinae), Typhlopoidea, Serpentes, Squamata (snakes)
x	Adelophis copei	DUGÈS 1879		Cope's Mountain Meadow Snake	Colubridae (Natricinae), Colubroidea, Caenophidia, Alethinophidia, Serpentes, Squamata (snakes)
	Adelophis foxi	ROSSMAN & BLANEY 1968		Fox's Mountain Meadow Snake	Colubridae (Natricinae), Colubroidea, Caenophidia, Alethinophidia, Serpentes, Squamata (snakes)
	Adelphicos daryi	CAMPBELL & FORD 1982		Dary's Burrowing Snake	Colubridae (Dipsadinae), Colubroidea, Caenophidia, Alethinophidia, Serpentes, Squamata (snakes)
	Adelphicos ibarrorum	CAMPBELL & BRODIE 1988			Colubridae (Dipsadinae), Colubroidea, Caenophidia, Alethinophidia, Serpentes, Squamata (snakes)
	Adelphicos latifasciatum	LYNCH & SMITH 1966		Oaxacan Burrowing Snake	Colubridae (Dipsadinae), Colubroidea, Caenophidia, Alethinophidia, Serpentes, Squamata (snakes)
	Adelphicos newmanorum	TAYLOR 1950		Middle American Burrowing Snake	Colubridae (Dipsadinae), Colubroidea, Caenophidia, Alethinophidia, Serpentes, Squamata (snakes)
	Adelphicos nigrilatum	SMITH 1942		Burrowing Snake	Colubridae (Dipsadinae), Colubroidea, Caenophidia, Alethinophidia, Serpentes, Squamata (snakes)
x	Adelphicos quadrivirgatum	JAN 1862		Middle American Burrowing Snake	Colubridae (Dipsadinae), Colubroidea, Caenophidia, Alethinophidia, Serpentes, Squamata (snakes)
	Adelphicos sargii	(FISCHER 1885)		E: Sargi’s earth Snake S: zacatera de Sargi	Colubridae (Dipsadinae), Colubroidea, Caenophidia, Alethinophidia, Serpentes, Squamata (snakes)
	Adelphicos veraepacis	STUART 1941		Stuart's Burrowing Snake	Colubridae (Dipsadinae), Colubroidea, Caenophidia, Alethinophidia, Serpentes, Squamata (snakes)
	Adelphicos visoninum	(COPE 1866)		Middle American Burrowing Snake	Colubridae (Dipsadinae), Colubroidea, Caenophidia, Alethinophidia, Serpentes, Squamata (snakes)
x	Adercosaurus vixadnexus	MYERS & DONNELLY 2001			Gymnophthalmidae (Cercosaurinae s.l., Ecpleopodinae), Sauria, Gymnophthalmoidea, Squamata (lizards)
x	Adolfus africanus	(BOULENGER 1906)		Multi-scaled Forest Lizard, Green-bellied Forest Lizard	Lacertidae, Sauria, Lacertoidea, Squamata (lizards)
	Adolfus alleni	(BARBOUR 1914)		Alpine Meadow Lizard	Lacertidae, Sauria, Lacertoidea, Squamata (lizards)
	Adolfus jacksoni	(BOULENGER 1899)		E: Jackson’s Forest Lizard G: Jacksons Gebirgseidechse	Lacertidae, Sauria, Lacertoidea, Squamata (lizards)
	Adolfus kibonotensis	(LÖNNBERG 1907)		E: Jackson’s Forest Lizard G: Jacksons Gebirgseidechse	Lacertidae, Sauria, Lacertoidea, Squamata (lizards)
	Adolfus masavaensis	WAGNER, GREENBAUM & BRANCH 2014		Western alpine meadow lizard	Lacertidae, Sauria, Lacertoidea, Squamata (lizards)
	Adolfus mathewsensis	GREENBAUM, DOWELL-BEER, HUGHES, WAGNER, ANDERSON, VILLANUEVA, MALONZA, KUSAMBA, ARISTOTE & BRANCH 2018			Lacertidae, Sauria, Lacertoidea, Squamata (lizards)
x	Aeluroglena cucullata	BOULENGER 1898		Somali Snake	Colubridae, Colubrinae, Colubroidea, Caenophidia, Alethinophidia, Serpentes, Squamata (snakes)
x	Aeluroscalabotes felinus	(GÜNTHER 1864)	Aeluroscalabotes felinus felinus (GÜNTHER 1864) Aeluroscalabotes felinus multituberculatus KOPSTEIN 1927	E: Cat Gecko G: Fuchsgesicht-Lidgecko	Eublepharidae, Gekkota, Sauria, Squamata (lizards: geckos)
	Afroedura africana	(BOULENGER 1888)		African Rock Gecko	Gekkonidae, Gekkota, Sauria, Squamata (lizards: geckos)
	Afroedura amatolica	(HEWITT 1925)		Amatola Flat Gecko, Amatola Rock Gecko	Gekkonidae, Gekkota, Sauria, Squamata (lizards: geckos)
x	Afroedura bogerti	LOVERIDGE 1944		Bogert's Rock Gecko	Gekkonidae, Gekkota, Sauria, Squamata (lizards: geckos)
	Afroedura broadleyi	JACOBSEN, KUHN, JACKMAN & BAUER 2014		Broadley’s Rock Gecko	Gekkonidae, Gekkota, Sauria, Squamata (lizards: geckos)
	Afroedura gorongosa	BRANCH, GUYTON, SCHMITZ, BAREJ, NASKRECKI, FAROOQ, VERBURGT, RÖDEL 2017			Gekkonidae, Gekkota, Sauria, Squamata (lizards: geckos)
	Afroedura granitica	JACOBSEN, KUHN, JACKMAN & BAUER 2014		Granite Rock Gecko	Gekkonidae, Gekkota, Sauria, Squamata (lizards: geckos)
	Afroedura haackei	ONDERSTALL 1984		Haacke’s Flat Gecko, Haacke’s Rock Gecko	Gekkonidae, Gekkota, Sauria, Squamata (lizards: geckos)
	Afroedura halli	(HEWITT 1935)		Hall’s Flat Gecko, Inland Rock Gecko	Gekkonidae, Gekkota, Sauria, Squamata (lizards: geckos)
	Afroedura hawequensis	MOUTON & MOSTET 1985		Haweqa Flat Gecko, Cape Rock Gecko	Gekkonidae, Gekkota, Sauria, Squamata (lizards: geckos)
	Afroedura karroica	(HEWITT 1925)		Karoo Flat Gecko, Inland Rock Gecko	Gekkonidae, Gekkota, Sauria, Squamata (lizards: geckos)
	Afroedura langi	(FITZSIMONS 1930)		Lang’s Flat Gecko, Lang’s Rock Gecko	Gekkonidae, Gekkota, Sauria, Squamata (lizards: geckos)
	Afroedura leoloensis	JACOBSEN, KUHN, JACKMAN & BAUER 2014		Leolo Rock Gecko	Gekkonidae, Gekkota, Sauria, Squamata (lizards: geckos)
	Afroedura loveridgei	BROADLEY 1963		Loveridge’s Rock Gecko	Gekkonidae, Gekkota, Sauria, Squamata (lizards: geckos)
	Afroedura major	ONDERSTALL 1984		Swazi Flat gecko, Major Rock Gecko	Gekkonidae, Gekkota, Sauria, Squamata (lizards: geckos)
	Afroedura maripi	JACOBSEN, KUHN, JACKMAN & BAUER 2014		Maripi Rock Gecko	Gekkonidae, Gekkota, Sauria, Squamata (lizards: geckos)
	Afroedura marleyi	(FITZSIMONS 1930)		Marley’s Flat Gecko, Marley’s Rock Gecko	Gekkonidae, Gekkota, Sauria, Squamata (lizards: geckos)
	Afroedura multiporis	(HEWITT 1925)		Woodbush Flat Gecko, Multipored Rock Gecko	Gekkonidae, Gekkota, Sauria, Squamata (lizards: geckos)
	Afroedura namaquensis	(FITZSIMONS 1938)		Namaqua Flat Gecko, Namaqua Rock Gecko	Gekkonidae, Gekkota, Sauria, Squamata (lizards: geckos)
	Afroedura nivaria	(BOULENGER 1894)		Mountain Flat Gecko, Drakensberg Rock Gecko	Gekkonidae, Gekkota, Sauria, Squamata (lizards: geckos)
	Afroedura pienaari	JACOBSEN, KUHN, JACKMAN & BAUER 2014		Pienaar’s Rock Gecko	Gekkonidae, Gekkota, Sauria, Squamata (lizards: geckos)
	Afroedura pondolia	(HEWITT 1925)		Pondo Flat Gecko, Pondo Rock Gecko	Gekkonidae, Gekkota, Sauria, Squamata (lizards: geckos)
	Afroedura pongola	JACOBSEN, KUHN, JACKMAN & BAUER 2014		Pongola Rock Gecko	Gekkonidae, Gekkota, Sauria, Squamata (lizards: geckos)
	Afroedura rondavelica	JACOBSEN, KUHN, JACKMAN & BAUER 2014		Rondavels Rock Gecko	Gekkonidae, Gekkota, Sauria, Squamata (lizards: geckos)
	Afroedura rupestris	JACOBSEN, KUHN, JACKMAN & BAUER 2014			Gekkonidae, Gekkota, Sauria, Squamata (lizards: geckos)
	Afroedura tembulica	(HEWITT 1926)		Tembu Flat gecko, Queenstown Rock Gecko	Gekkonidae, Gekkota, Sauria, Squamata (lizards: geckos)
	Afroedura tirasensis	HAACKE 1965		African Rock Gecko	Gekkonidae, Gekkota, Sauria, Squamata (lizards: geckos)
	Afroedura transvaalica	(HEWITT 1925)		Transvaal Rock Gecko, Transvaal Flat Gecko, Zimbabwe Flat Gecko, Limpopo Flat Gecko	Gekkonidae, Gekkota, Sauria, Squamata (lizards: geckos)
	Afroedura waterbergensis	JACOBSEN, KUHN, JACKMAN & BAUER 2014		Waterberg Rock Gecko	Gekkonidae, Gekkota, Sauria, Squamata (lizards: geckos)
	Afrogecko ansorgii	(BOULENGER 1907)			Gekkonidae, Gekkota, Sauria, Squamata (lizards: geckos)
x	Afrogecko porphyreus	(DAUDIN 1802)		Marbled leaf-toed gecko	Gekkonidae, Gekkota, Sauria, Squamata (lizards: geckos)
x	Afronatrix anoscopus	(COPE 1861)		African Brown Water Snake	Colubridae (Natricinae), Colubroidea, Caenophidia, Alethinophidia, Serpentes, Squamata (snakes)
	Afrotyphlops angolensis	(BOCAGE 1866)		Angola blind snake	Typhlopidae (Afrotyphlopinae), Typhlopoidea, Serpentes, Squamata (snakes)
	Afrotyphlops anomalus	(BOCAGE 1873)		Angolan giant blind-snake, Anomalous Beaked Snake	Typhlopidae (Afrotyphlopinae), Typhlopoidea, Serpentes, Squamata (snakes)
	Afrotyphlops bibronii	(SMITH 1846)		Bibron's Blind Snake	Typhlopidae (Afrotyphlopinae), Typhlopoidea, Serpentes, Squamata (snakes)
	Afrotyphlops blanfordii	(BOULENGER 1889)		Blanford’s blind-snake	Typhlopidae (Afrotyphlopinae), Typhlopoidea, Serpentes, Squamata (snakes)
	Afrotyphlops brevis	(SCORTECCI 1929)		Somali giant blind-snake	Typhlopidae (Afrotyphlopinae), Typhlopoidea, Serpentes, Squamata (snakes)
	Afrotyphlops calabresii	(GANS & LAURENT 1965)		Calabresi’s blind-snake	Typhlopidae (Afrotyphlopinae), Typhlopoidea, Serpentes, Squamata (snakes)
	Afrotyphlops chirioi	TRAPE 2019			Typhlopidae (Afrotyphlopinae), Typhlopoidea, Serpentes, Squamata (snakes)
	Afrotyphlops congestus	(DUMÉRIL & BIBRON 1844)		Blotched blind snake	Typhlopidae (Afrotyphlopinae), Typhlopoidea, Serpentes, Squamata (snakes)
	Afrotyphlops cuneirostris	(PETERS 1879)		Wedge-snouted blind-snake, Wedgenose Worm Snake	Typhlopidae (Afrotyphlopinae), Typhlopoidea, Serpentes, Squamata (snakes)
	Afrotyphlops elegans	(PETERS 1868)		Elegant Worm Snake	Typhlopidae (Afrotyphlopinae), Typhlopoidea, Serpentes, Squamata (snakes)
	Afrotyphlops fornasinii	(BIANCONI 1849)		Fornasini's Blind Snake	Typhlopidae (Afrotyphlopinae), Typhlopoidea, Serpentes, Squamata (snakes)
	Afrotyphlops gierrai	(MOCQUARD 1897)		Usambara Spotted Worm Snake	Typhlopidae (Afrotyphlopinae), Typhlopoidea, Serpentes, Squamata (snakes)
	Afrotyphlops kaimosae	(LOVERIDGE 1935)		Kakamega blind-snake	Typhlopidae (Afrotyphlopinae), Typhlopoidea, Serpentes, Squamata (snakes)
	Afrotyphlops liberiensis	(HALLOWELL 1848)		Guinea Blind Snake	Typhlopidae (Afrotyphlopinae), Typhlopoidea, Serpentes, Squamata (snakes)
	Afrotyphlops lineolatus	(JAN 1864)		Common Lined Worm Snake, Lineolate Blind Snake	Typhlopidae (Afrotyphlopinae), Typhlopoidea, Serpentes, Squamata (snakes)
	Afrotyphlops mucruso	(PETERS 1854)		Zambezi Blind Snake	Typhlopidae (Afrotyphlopinae), Typhlopoidea, Serpentes, Squamata (snakes)
	Afrotyphlops nanus	BROADLEY & WALLACH 2009		Kenyan dwarf blind-snake	Typhlopidae (Afrotyphlopinae), Typhlopoidea, Serpentes, Squamata (snakes)
	Afrotyphlops nigrocandidus	(BROADLEY & WALLACH 2000)		Bicoloured blind skink	Typhlopidae (Afrotyphlopinae), Typhlopoidea, Serpentes, Squamata (snakes)
	Afrotyphlops obtusus	(PETERS 1865)		Southern gracile blind-snake, Slender Blind Snake	Typhlopidae (Afrotyphlopinae), Typhlopoidea, Serpentes, Squamata (snakes)
	Afrotyphlops platyrhynchus	(STERNFELD 1910)		Tanga Worm Snake	Typhlopidae (Afrotyphlopinae), Typhlopoidea, Serpentes, Squamata (snakes)
x	Afrotyphlops punctatus	(LEACH 1819)		Spotted Blind Snake	Typhlopidae (Afrotyphlopinae), Typhlopoidea, Serpentes, Squamata (snakes)
	Afrotyphlops rondoensis	(LOVERIDGE 1942)		Rondo Worm Snake	Typhlopidae (Afrotyphlopinae), Typhlopoidea, Serpentes, Squamata (snakes)
	Afrotyphlops rouxestevae	TRAPE 2019			Typhlopidae (Afrotyphlopinae), Typhlopoidea, Serpentes, Squamata (snakes)
	Afrotyphlops schlegelii	(BIANCONI 1849)	Afrotyphlops schlegelii schlegelii (BIANCONI 1849) Afrotyphlops schlegelii petersii (BOCAGE 1873)	schlegelii: Schlegel's Beaked Blind Snake, Schlegel's Giant Blind Snake petersii: Peter's Giant Blind Snake, Schlegel's Beaked Blind Snake, Peter’s phase	Typhlopidae (Afrotyphlopinae), Typhlopoidea, Serpentes, Squamata (snakes)
	Afrotyphlops schmidti	(LAURENT 1956)	Afrotyphlops schmidti schmidti (LAURENT 1956) Afrotyphlops schmidti laurenti (LAURENT 1968)	Schmidt’s blind-snake	Typhlopidae (Afrotyphlopinae), Typhlopoidea, Serpentes, Squamata (snakes)
	Afrotyphlops steinhausi	(WERNER 1909)		Steinhaus' Worm Snake	Typhlopidae (Afrotyphlopinae), Typhlopoidea, Serpentes, Squamata (snakes)
	Afrotyphlops tanganicanus	(LAURENT 1964)		Liwale blind-snake	Typhlopidae (Afrotyphlopinae), Typhlopoidea, Serpentes, Squamata (snakes)
	Afrotyphlops usambaricus	(LAURENT 1964)		Usambara blind-snake	Typhlopidae (Afrotyphlopinae), Typhlopoidea, Serpentes, Squamata (snakes)
	Agama aculeata	MERREM 1820	Agama aculeata distanti (BOULENGER 1902) Agama aculeata aculeata MERREM 1820	Ground Agama aculeata: Western Ground Agama distanti: Northern Ground Agama	Agamidae (Agaminae), Sauria, Iguania, Squamata (lizards)
	Agama africana	(HALLOWELL 1844)			Agamidae (Agaminae), Sauria, Iguania, Squamata (lizards)
x	Agama agama	(LINNAEUS 1758)		E: Common Agama, Rainbow Lizard, Red-headed agama G: Siedleragame Fr: Margouillat	Agamidae (Agaminae), Sauria, Iguania, Squamata (lizards)
	Agama anchietae	BOCAGE 1896		Anchieta's Agama, Western Rock Agama	Agamidae (Agaminae), Sauria, Iguania, Squamata (lizards)
	Agama armata	PETERS 1855		Northern Ground Agama, Peter’s Ground Agama	Agamidae (Agaminae), Sauria, Iguania, Squamata (lizards)
	Agama atra	DAUDIN 1802		Southern African Rock Agama	Agamidae (Agaminae), Sauria, Iguania, Squamata (lizards)
	Agama bocourti	ROCHEBRUNE 1884		Bocourt's Agama	Agamidae (Agaminae), Sauria, Iguania, Squamata (lizards)
	Agama boensis	MONARD 1940			Agamidae (Agaminae), Sauria, Iguania, Squamata (lizards)
	Agama bottegi	BOULENGER 1897		Somali Agama	Agamidae (Agaminae), Sauria, Iguania, Squamata (lizards)
	Agama boueti	CHABANAUD 1917		Mali Agama	Agamidae (Agaminae), Sauria, Iguania, Squamata (lizards)
	Agama boulengeri	LATASTE 1886		Boulenger's Agama	Agamidae (Agaminae), Sauria, Iguania, Squamata (lizards)
	Agama caudospinosa	MEEK 1910	Agama caudospinosa caudospinosa MEEK 1910 Agama caudospinosa spawlsi WAGNER 2010	Elmenteita Rock Agama	Agamidae (Agaminae), Sauria, Iguania, Squamata (lizards)
	Agama cristata	MOCQUARD 1905		Insular Agama	Agamidae (Agaminae), Sauria, Iguania, Squamata (lizards)
	Agama doriae	BOULENGER 1885	Agama doriae benueensis (MONARD 1951) Agama doriae doriae BOULENGER 1885	Benoue Agama, Doria’s Agama, Nigeria Agama	Agamidae (Agaminae), Sauria, Iguania, Squamata (lizards)
	Agama etoshae	MCLACHLAN 1981			Agamidae (Agaminae), Sauria, Iguania, Squamata (lizards)
	Agama finchi	BÖHME, WAGNER, MALONZA, LÖTTERS & KÖHLER 2005	Agama finchi finchi BÖHME et al. 2005 Agama finchi leucerythrolaema WAGNER et al. 2011	Finch’s agama	Agamidae (Agaminae), Sauria, Iguania, Squamata (lizards)
	Agama gracilimembris	CHABANAUD 1918		Benin Agama	Agamidae (Agaminae), Sauria, Iguania, Squamata (lizards)
	Agama hartmanni	PETERS 1869		Hartmann's Agama	Agamidae (Agaminae), Sauria, Iguania, Squamata (lizards)
	Agama hispida	(KAUP 1827)	Agama hispida makarikarika FITZSIMONS 1932 Agama hispida hispida (KAUP 1827)	Common Spiny Agama, Southern Spiny Agama	Agamidae (Agaminae), Sauria, Iguania, Squamata (lizards)
	Agama hulbertorum	WAGNER 2014		Ngong Agama	Agamidae (Agaminae), Sauria, Iguania, Squamata (lizards)
	Agama impalearis	BOETTGER 1874		G: Atlasagame	Agamidae (Agaminae), Sauria, Iguania, Squamata (lizards)
	Agama insularis	CHABANAUD 1918		Insular Agama	Agamidae (Agaminae), Sauria, Iguania, Squamata (lizards)
	Agama kaimosae	LOVERIDGE 1935		Kakamega Agama	Agamidae (Agaminae), Sauria, Iguania, Squamata (lizards)
	Agama kirkii	BOULENGER 1885	Agama kirkii fitzsimonsi LOVERIDGE 1950 Agama kirkii kirkii BOULENGER 1885	Kirk's Rock Agama	Agamidae (Agaminae), Sauria, Iguania, Squamata (lizards)
	Agama knobeli	BOULENGER & POWER 1921		Southern Rock Agama	Agamidae (Agaminae), Sauria, Iguania, Squamata (lizards)
	Agama lanzai	WAGNER, LEACHÉ, MAZUCH & BÖHME 2013			Agamidae (Agaminae), Sauria, Iguania, Squamata (lizards)
	Agama lebretoni	WAGNER, BAREJ & SCHMITZ 2009			Agamidae (Agaminae), Sauria, Iguania, Squamata (lizards)
	Agama lionotus	BOULENGER 1896	Agama lionotus dodomae LOVERIDGE 1923 Agama lionotus elgonis LÖNNBERG 1922 Agama lionotus lionotus BOULENGER 1896 Agama lionotus ufipae LOVERIDGE 1932	G: Ostafrikanische Siedleragame	Agamidae (Agaminae), Sauria, Iguania, Squamata (lizards)
	Agama lucyae	WAGNER & BAUER 2011			Agamidae (Agaminae), Sauria, Iguania, Squamata (lizards)
	Agama montana	BARBOUR & LOVERIDGE 1928		Montane rock agama	Agamidae (Agaminae), Sauria, Iguania, Squamata (lizards)
	Agama mossambica	PETERS 1854		Mozambique Agama	Agamidae (Agaminae), Sauria, Iguania, Squamata (lizards)
	Agama mucosoensis	HELLMICH 1957		E: Mucoso Agama G: Mucoso-Siedleragame	Agamidae (Agaminae), Sauria, Iguania, Squamata (lizards)
	Agama mwanzae	LOVERIDGE 1923		E: Mwanza flat-headed agama G: Fliederagame	Agamidae (Agaminae), Sauria, Iguania, Squamata (lizards)
	Agama parafricana	TRAPE, MEDIANNIKOV & TRAPE 2012			Agamidae (Agaminae), Sauria, Iguania, Squamata (lizards)
	Agama paragama	GRANDISON 1968		False Agama	Agamidae (Agaminae), Sauria, Iguania, Squamata (lizards)
	Agama persimilis	PARKER 1942		(Somali) Painted Agama	Agamidae (Agaminae), Sauria, Iguania, Squamata (lizards)
	Agama picticauda	(PETERS 1877)			Agamidae (Agaminae), Sauria, Iguania, Squamata (lizards)
	Agama planiceps	PETERS 1862		Namib Rock Agama	Agamidae (Agaminae), Sauria, Iguania, Squamata (lizards)
	Agama robecchii	BOULENGER 1891		Robecchi's Agama	Agamidae (Agaminae), Sauria, Iguania, Squamata (lizards)
	Agama rueppelli	VAILLANT 1882	Agama rueppelli rueppelli VAILLANT in REVOIL 1882 Agama rueppelli occidentalis PARKER 1932 Agama rueppelli septentrionalis PARKER 1932	Rüppell’s Agama	Agamidae (Agaminae), Sauria, Iguania, Squamata (lizards)
	Agama sankaranica	CHABANAUD 1918		Senegal Agama	Agamidae (Agaminae), Sauria, Iguania, Squamata (lizards)
	Agama somalica	WAGNER, LEACHÉ, MAZUCH & BÖHME 2013			Agamidae (Agaminae), Sauria, Iguania, Squamata (lizards)
	Agama spinosa	GRAY 1831		Gray’s (Spiny) Agama	Agamidae (Agaminae), Sauria, Iguania, Squamata (lizards)
	Agama sylvana	MACDONALD 1981			Agamidae (Agaminae), Sauria, Iguania, Squamata (lizards)
	Agama tassiliensis	GENIEZ, PADIAL & CROCHET 2011			Agamidae (Agaminae), Sauria, Iguania, Squamata (lizards)
	Agama turuensis	LOVERIDGE 1932		G: Ostafrikanische Siedleragame	Agamidae (Agaminae), Sauria, Iguania, Squamata (lizards)
	Agama weidholzi	WETTSTEIN 1932		Gambia Agama	Agamidae (Agaminae), Sauria, Iguania, Squamata (lizards)
x	Agamodon anguliceps	PETERS 1882	Agamodon anguliceps anguliceps PETERS 1882 Agamodon anguliceps immaculatus CALABRESI 1927	Angled Worm Lizard	Trogonophidae, Amphisbaenia, Lacertoidea, Squamata
	Agamodon arabicus	ANDERSON 1901		Arabian Worm Lizard	Trogonophidae, Amphisbaenia, Lacertoidea, Squamata
	Agamodon compressus	MOCQUARD 1888		Flat Worm Lizard	Trogonophidae, Amphisbaenia, Lacertoidea, Squamata
	Agamura kermanensis	HOSSEINIAN-YOUSEFKHANI, ALIABADIAN, RASTEGAR-POUYANI, DARVISH, SHAFIEI & SEHHATISABET 2018			Gekkonidae, Gekkota, Sauria, Squamata (lizards: geckos)
x	Agamura persica	(DUMÉRIL 1856)		E: Spider Gecko G: Spinnengecko	Gekkonidae, Gekkota, Sauria, Squamata (lizards: geckos)
	Agkistrodon bilineatus	GÜNTHER 1863		E: Cantil, Mexican Moccasin G: Mexikanische Mokassinschlange	Viperidae, Crotalinae, Colubroidea, Alethinophidia, Serpentes, Squamata (snakes)
	Agkistrodon conanti	(GLOYD 1969)		E: conanti: Florida Cottonmouth G: Florida-Wassermokassinotter	Viperidae, Crotalinae, Colubroidea, Alethinophidia, Serpentes, Squamata (snakes)
x	Agkistrodon contortrix	(LINNAEUS 1766)		E: Southern Copperhead mokasen: Northern Copperhead phaeogaster: Osage Copperhead G: Kupferkopf	Viperidae, Crotalinae, Colubroidea, Alethinophidia, Serpentes, Squamata (snakes)
	Agkistrodon howardgloydi	CONANT 1984		E: Gloyd’s Moccasin G: Gloyds Mokassinschlange	Viperidae, Crotalinae, Colubroidea, Alethinophidia, Serpentes, Squamata (snakes)
	Agkistrodon laticinctus	(GLOYD & CONANT 1934)		E: Broad-banded Copperhead pictigaster: Trans-Pecos Copperhead G: Breitband-Kupferkopf	Viperidae, Crotalinae, Colubroidea, Alethinophidia, Serpentes, Squamata (snakes)
	Agkistrodon piscivorus	(LACÉPÈDE 1789)		piscivorus: Eastern Cottonmouth leucostoma: Western Cottonmouth G: Wasser-Mokassinotter G: Östliche Wasser-Mokassinotter [piscivorus] G: Westliche Wassermokassinotter [leucostoma]	Viperidae, Crotalinae, Colubroidea, Alethinophidia, Serpentes, Squamata (snakes)
	Agkistrodon russeolus	GLOYD 1972		E: Cantil, Mexican Moccasin G: Mexikanische Mokassinschlange	Viperidae, Crotalinae, Colubroidea, Alethinophidia, Serpentes, Squamata (snakes)
	Agkistrodon taylori	BURGER & ROBERTSON 1951		Mexican Moccasin	Viperidae, Crotalinae, Colubroidea, Alethinophidia, Serpentes, Squamata (snakes)
	Ahaetulla anomala	ANNANDALE 1906			Colubridae, Ahaetuliinae, Colubroidea, Caenophidia, Alethinophidia, Serpentes, Squamata (snakes)
	Ahaetulla dispar	(GÜNTHER 1864)		Indian Bronzeback, Günther's Vine Snake	Colubridae, Ahaetuliinae, Colubroidea, Caenophidia, Alethinophidia, Serpentes, Squamata (snakes)
	Ahaetulla fasciolata	(FISCHER 1885)		E: Speckle-headed Whipsnake, Spotted Whipsnake G: Gefleckte Peitschennatter	Colubridae, Ahaetuliinae, Colubroidea, Caenophidia, Alethinophidia, Serpentes, Squamata (snakes)
	Ahaetulla fronticincta	(GÜNTHER 1858)		Günther's Whipsnake, Burmese Vine Snake	Colubridae, Ahaetuliinae, Colubroidea, Caenophidia, Alethinophidia, Serpentes, Squamata (snakes)
	Ahaetulla laudankia	DEEPAK, NARAYANAN, SARKAR, DUTTA & MOHAPATRA 2019		Laudankia vine snake	Colubridae, Ahaetuliinae, Colubroidea, Caenophidia, Alethinophidia, Serpentes, Squamata (snakes)	new species
x	Ahaetulla mycterizans	(LINNAEUS 1758)		E: Malayan (Green) Whipsnake G: Malaiische Peitschennatter	Colubridae, Ahaetuliinae, Colubroidea, Caenophidia, Alethinophidia, Serpentes, Squamata (snakes)
	Ahaetulla nasuta	LACÉPÈDE 1789		E: Long-nosed Tree Snake, Green vine snake, Long-nosed Whip Snake G: Nasenpeitschennatter, Baumschnüffler	Colubridae, Ahaetuliinae, Colubroidea, Caenophidia, Alethinophidia, Serpentes, Squamata (snakes)
	Ahaetulla perroteti	(DUMÉRIL, BIBRON & DUMÉRIL 1854)		Western Ghats Bronzeback	Colubridae, Ahaetuliinae, Colubroidea, Caenophidia, Alethinophidia, Serpentes, Squamata (snakes)
	Ahaetulla prasina	(BOIE 1827)	Ahaetulla prasina prasina (BOIE 1827) Ahaetulla prasina medioxima LAZELL 2002 Ahaetulla prasina preocularis (TAYLOR 1922) Ahaetulla prasina suluensis GAULKE 1994	E: Gunther’s whip snake, Oriental Whipsnake, Asian vine snake, Jade Vine Snake G: Grüne Peitschennatter	Colubridae, Ahaetuliinae, Colubroidea, Caenophidia, Alethinophidia, Serpentes, Squamata (snakes)
	Ahaetulla pulverulenta	(DUMÉRIL, BIBRON & DUMÉRIL 1854)		Brown-speckled Whipsnake	Colubridae, Ahaetuliinae, Colubroidea, Caenophidia, Alethinophidia, Serpentes, Squamata (snakes)
x	Ailuronyx seychellensis	(DUMÉRIL & BIBRON 1836)		E: English common name not available G: Bronzegecko	Gekkonidae, Gekkota, Sauria, Squamata (lizards: geckos)
	Ailuronyx tachyscopaeus	GERLACH & CANNING 1996			Gekkonidae, Gekkota, Sauria, Squamata (lizards: geckos)
	Ailuronyx trachygaster	(DUMÉRIL 1851)		Yellow Gecko	Gekkonidae, Gekkota, Sauria, Squamata (lizards: geckos)
	Aipysurus apraefrontalis	SMITH 1926		E: Short-nosed Seasnake, Sahul Reef Snake G: Riff Seeschlange	Elapidae (Hydrophiinae), Colubroidea, Alethinophidia, Serpentes, Squamata (snakes)
	Aipysurus duboisii	BAVAY 1869		Reef shallows seasnake	Elapidae (Hydrophiinae), Colubroidea, Alethinophidia, Serpentes, Squamata (snakes)
	Aipysurus eydouxii	(GRAY 1849)		Spine-tailed seasnake	Elapidae (Hydrophiinae), Colubroidea, Alethinophidia, Serpentes, Squamata (snakes)
	Aipysurus foliosquama	SMITH 1926		Leaf-scaled Seasnake	Elapidae (Hydrophiinae), Colubroidea, Alethinophidia, Serpentes, Squamata (snakes)
	Aipysurus fuscus	(TSCHUDI 1837)		E: Dusky Seasnake, Timor Reef Snake G: Riff Seeschlange	Elapidae (Hydrophiinae), Colubroidea, Alethinophidia, Serpentes, Squamata (snakes)
x	Aipysurus laevis	LACÉPÈDE 1804		Olive-brown seasnake	Elapidae (Hydrophiinae), Colubroidea, Alethinophidia, Serpentes, Squamata (snakes)
	Aipysurus mosaicus	SANDERS, RASMUSSEN, ELMBERG, MUMPUNI, GUINEA, BLIAS, LEE & FRY 2012			Elapidae (Hydrophiinae), Colubroidea, Alethinophidia, Serpentes, Squamata (snakes)
	Aipysurus pooleorum	SMITH 1974		Shark Bay Seasnake	Elapidae (Hydrophiinae), Colubroidea, Alethinophidia, Serpentes, Squamata (snakes)
	Aipysurus tenuis	LÖNNBERG & ANDERSSON 1913		Arafura Sea Snake	Elapidae (Hydrophiinae), Colubroidea, Alethinophidia, Serpentes, Squamata (snakes)
x	Aldabrachelys gigantea	(SCHWEIGGER 1812)	Aldabrachelys gigantea arnoldi (BOUR 1982) Aldabrachelys gigantea daudinii (DUMÉRIL & BIBRON 1835) Aldabrachelys gigantea gigantea (SCHWEIGGER 1812) Aldabrachelys gigantea hololissa (GÜNTHER 1877)	E: Aldabra Giant Tortoise [gigantea] E: Daudin’s Giant Tortoise [daudinii] E: Seychelles Giant Tortoise [hololissa] E: Arnold’s Giant Tortoise [arnoldi]	Testudinidae, Testudinoidea, Testudines (turtles)
x	Alexandresaurus camacan	RODRIGUES, PELLEGRINO, DIXO, VERDADE, PAVAN, ARGOLO & SITES 2007		E: Alexandre's lizard S: Calanguinho do Alexandre	Gymnophthalmidae (Gymnophthalminae), Iphisini, Sauria, Gymnophthalmoidea, Squamata (lizards)
	Algyroides fitzingeri	(WIEGMANN 1834)		E: Fitzinger's Algyroides G: Zwerg-Kieleidechse, Tyrrhenische Kieleidechse	Lacertidae, Sauria, Lacertoidea, Squamata (lizards)
	Algyroides marchi	VALVERDE 1958		E: Spanish Keeled Lizard G: Spanische Kieleidechse	Lacertidae, Sauria, Lacertoidea, Squamata (lizards)
x	Algyroides moreoticus	BIBRON & BORY 1833		E: Greek Keeled Lizard G: Peloponnesische Kieleidechse, Ionische Kieleidechse	Lacertidae, Sauria, Lacertoidea, Squamata (lizards)
	Algyroides nigropunctatus	(DUMÉRIL & BIBRON 1839)	Algyroides nigropunctatus kephallithacius KEYMAR 1986 Algyroides nigropunctatus nigropunctatus (DUMÉRIL & BIBRON 1839)	E: Blue-throated Keeled Lizard G: Prachtkieleidechse Croatian: ivanjski rovaš	Lacertidae, Sauria, Lacertoidea, Squamata (lizards)
x	Alinea lanceolata	(COPE 1863)		Barbados Skink	Scincidae, Mabuyinae, Scincoidea, Sauria, Squamata (lizards)
	Alinea luciae	(GARMAN 1887)		Saint Lucia Skink	Scincidae, Mabuyinae, Scincoidea, Sauria, Squamata (lizards)
x	Alligator mississippiensis	(DAUDIN 1802)		E: Alligator, Gator, American alligator, Florida alligator, Mississippi alligator, Louisiana alligator. G: Mississippi-Alligator	Alligatoridae, Crocodylia, crocodiles (alligators)
	Alligator sinensis	FAUVEL 1879		E: Chinese alligator, T'o, Yow Lung, Yangtze alligator G: China-Alligator	Alligatoridae, Crocodylia, crocodiles (alligators)
x	Alluaudina bellyi	MOCQUARD 1894			Pseudoxyrhophiidae, Colubroidea, Alethinophidia, Serpentes, Squamata (snakes)
	Alluaudina mocquardi	ANGEL 1939			Pseudoxyrhophiidae, Colubroidea, Alethinophidia, Serpentes, Squamata (snakes)
	Alopoglossus angulatus	(LINNAEUS 1758)		Northern Teiid	Alopoglossidae, Sauria, Gymnophthalmoidea, Squamata (lizards)
	Alopoglossus atriventris	DUELLMAN 1973		Keel-Bellied Shade Lizard	Alopoglossidae, Sauria, Gymnophthalmoidea, Squamata (lizards)
	Alopoglossus buckleyi	(O’SHAUGHNESSY 1881)		Buckley's Teiid	Alopoglossidae, Sauria, Gymnophthalmoidea, Squamata (lizards)
x	Alopoglossus copii	BOULENGER 1885		Drab Shade Lizard	Alopoglossidae, Sauria, Gymnophthalmoidea, Squamata (lizards)
	Alopoglossus embera	PELOSO & MORALES 2017			Alopoglossidae, Sauria, Gymnophthalmoidea, Squamata (lizards)
	Alopoglossus festae	PERACCA 1904			Alopoglossidae, Sauria, Gymnophthalmoidea, Squamata (lizards)
	Alopoglossus lehmanni	AYALA & HARRIS 1984			Alopoglossidae, Sauria, Gymnophthalmoidea, Squamata (lizards)
	Alopoglossus meloi	RIBEIRO-JÚNIOR 2018			Alopoglossidae, Sauria, Gymnophthalmoidea, Squamata (lizards)
	Alopoglossus viridiceps	TORRES-CARVAJAL & LOBOS 2014		E: Green-headed shade lizards S: Lagartijas de sombra de cabeza verde	Alopoglossidae, Sauria, Gymnophthalmoidea, Squamata (lizards)
	Alsophis antiguae	PARKER 1933		Antiguan racer	Colubridae (Dipsadinae), Alsophiini, Colubroidea, Caenophidia, Alethinophidia, Serpentes, Squamata (snakes)
x	Alsophis antillensis	(SCHLEGEL 1837)		Guadeloupe Racer, Antilles Racer, Leeward Racer	Colubridae (Dipsadinae), Alsophiini, Colubroidea, Caenophidia, Alethinophidia, Serpentes, Squamata (snakes)
	Alsophis danforthi	COCHRAN 1938			Colubridae (Dipsadinae), Alsophiini, Colubroidea, Caenophidia, Alethinophidia, Serpentes, Squamata (snakes)
	Alsophis manselli	PARKER 1933		Montserrat Racer	Colubridae (Dipsadinae), Alsophiini, Colubroidea, Caenophidia, Alethinophidia, Serpentes, Squamata (snakes)
	Alsophis rijgersmaei	COPE 1869		Anguilla Bank Racer, Anguilla Racer, Leeward Islands Racer	Colubridae (Dipsadinae), Alsophiini, Colubroidea, Caenophidia, Alethinophidia, Serpentes, Squamata (snakes)
	Alsophis rufiventris	(DUMÉRIL, BIBRON & DUMÉRIL 1854)		Red-bellied Racer, Saba Racer, Orange-bellied racer	Colubridae (Dipsadinae), Alsophiini, Colubroidea, Caenophidia, Alethinophidia, Serpentes, Squamata (snakes)
	Alsophis sajdaki	HENDERSON 1990			Colubridae (Dipsadinae), Alsophiini, Colubroidea, Caenophidia, Alethinophidia, Serpentes, Squamata (snakes)
	Alsophis sanctonum	BARBOUR 1915		Terre-De-Haut Racer	Colubridae (Dipsadinae), Alsophiini, Colubroidea, Caenophidia, Alethinophidia, Serpentes, Squamata (snakes)
	Alsophis sibonius	COPE 1879		Dominica Racer, Dominican Racer	Colubridae (Dipsadinae), Alsophiini, Colubroidea, Caenophidia, Alethinophidia, Serpentes, Squamata (snakes)
	Alsophylax laevis	NIKOLSKY 1907		E: Southern Even-fingered Gecko G: Südlicher Geradfingergecko	Gekkonidae, Gekkota, Sauria, Squamata (lizards: geckos)
	Alsophylax loricatus	STRAUCH 1887		Strauch's Even-fingered Gecko	Gekkonidae, Gekkota, Sauria, Squamata (lizards: geckos)
x	Alsophylax pipiens	(PALLAS 1827)		E: Kaspischer Even-fingered Gecko G: Kaspischer Geradfinger Russian: Пискливый геккончик	Gekkonidae, Gekkota, Sauria, Squamata (lizards: geckos)
	Alsophylax przewalskii	STRAUCH 1887		Xinjiang Even-fingered Gecko	Gekkonidae, Gekkota, Sauria, Squamata (lizards: geckos)
	Alsophylax szczerbaki	GOLUBEV & SATTAROV 1979		Szczerbak’s Even-fingered Gecko	Gekkonidae, Gekkota, Sauria, Squamata (lizards: geckos)
	Alsophylax tadjikiensis	GOLUBEV 1979		Tadjik Pygmy gecko, Tadjikistan Even-fingered Gecko	Gekkonidae, Gekkota, Sauria, Squamata (lizards: geckos)
	Altiphylax baturensis	(KHAN & BAIG 1992)		E: Batura Glacier Gecko	Gekkonidae, Gekkota, Sauria, Squamata (lizards: geckos)
	Altiphylax levitoni	(GOLUBEV & SZCZERBAK 1979)		Leviton's Gecko	Gekkonidae, Gekkota, Sauria, Squamata (lizards: geckos)
	Altiphylax mintoni	(GOLUBEV & SZCZERBAK 1981)		Minton’s Thin-toed gecko, Plump Swati gecko	Gekkonidae, Gekkota, Sauria, Squamata (lizards: geckos)
	Altiphylax stoliczkai	(STEINDACHNER 1867)		Frontier Bow-fingered Gecko, Baltistan gecko Böhme’s Mountain Gecko, Karakorum gecko [boehmei]	Gekkonidae, Gekkota, Sauria, Squamata (lizards: geckos)
x	Altiphylax tokobajevi	(EREMCHENKO & SZCZERBAK 1984)		Tjan-Shan Pygmy Gecko, Kirghizia Even-fingered Gecko	Gekkonidae, Gekkota, Sauria, Squamata (lizards: geckos)
	Amalosia jacovae	(COUPER, KEIM & HOSKIN 2007)		E: Clouded Gecko	Diplodactylidae, Gekkota, Sauria, Squamata (lizards: geckos)
x	Amalosia lesueurii	(DUMÉRIL & BIBRON 1836)		Lesueur's Velvet Gecko, Lesueur's Gecko	Diplodactylidae, Gekkota, Sauria, Squamata (lizards: geckos)
	Amalosia obscura	(KING 1985)		Slim Velvet Gecko	Diplodactylidae, Gekkota, Sauria, Squamata (lizards: geckos)
	Amalosia rhombifer	(GRAY 1845)		Zigzag Velvet Gecko, Zig-zag Gecko	Diplodactylidae, Gekkota, Sauria, Squamata (lizards: geckos)
x	Amapasaurus tetradactylus	CUNHA 1970		Four-toed Amapasaurus	Gymnophthalmidae (Cercosaurinae s.l., Ecpleopodinae), Sauria, Gymnophthalmoidea, Squamata (lizards)
	Amastridium sapperi	(WERNER 1903)			Colubridae (Dipsadinae), Colubroidea, Caenophidia, Alethinophidia, Serpentes, Squamata (snakes)
x	Amastridium veliferum	COPE 1861		Rufous-headed snake, Rustyhead Snake	Colubridae (Dipsadinae), Colubroidea, Caenophidia, Alethinophidia, Serpentes, Squamata (snakes)
	Amblyodipsas concolor	(SMITH 1849)		Kwazulu-Natal Purple-glossed Snake	Atractaspididae (Aparallactinae), Colubroidea, Alethinophidia, Serpentes, Squamata (snakes)
	Amblyodipsas dimidiata	(GÜNTHER 1888)		Mpwapwa Purple-glossed Snake	Atractaspididae (Aparallactinae), Colubroidea, Alethinophidia, Serpentes, Squamata (snakes)
	Amblyodipsas katangensis	DE WITTE & LAURENT 1942	Amblyodipsas katangensis katangensis WITTE & LAURENT 1942 Amblyodipsas katangensis ionidesi LOVERIDGE 1951	Katanga Purple-glossed Snake	Atractaspididae (Aparallactinae), Colubroidea, Alethinophidia, Serpentes, Squamata (snakes)
x	Amblyodipsas microphthalma	(BIANCONI 1852)	Amblyodipsas microphthalma microphthalma (BIANCONI 1852) Amblyodipsas microphthalma nigra JACOBSEN 1986	Eastern Purple-glossed Snake nigra: Soutpansberg Purple-glossed Snake	Atractaspididae (Aparallactinae), Colubroidea, Alethinophidia, Serpentes, Squamata (snakes)
	Amblyodipsas polylepis	(BOCAGE 1873)	Amblyodipsas polylepis polylepis (BOCAGE 1873) Amblyodipsas polylepis hildebrandtii (PETERS 1877)	polylepis: Common Purple-glossed Snake hildebrandtii: Common Purple-glossed Snake	Atractaspididae (Aparallactinae), Colubroidea, Alethinophidia, Serpentes, Squamata (snakes)
	Amblyodipsas rodhaini	(DE WITTE 1930)		Rodhain's Purple-glossed Snake	Atractaspididae (Aparallactinae), Colubroidea, Alethinophidia, Serpentes, Squamata (snakes)
	Amblyodipsas teitana	BROADLEY 1971		Teitana Purple-glossed Snake	Atractaspididae (Aparallactinae), Colubroidea, Alethinophidia, Serpentes, Squamata (snakes)
	Amblyodipsas unicolor	(REINHARDT 1843)		Dull Purple-glossed Snake, Western Purple-glossed Snake	Atractaspididae (Aparallactinae), Colubroidea, Alethinophidia, Serpentes, Squamata (snakes)
	Amblyodipsas ventrimaculata	(ROUX 1907)		Kalahari Purple-glossed Snake	Atractaspididae (Aparallactinae), Colubroidea, Alethinophidia, Serpentes, Squamata (snakes)
x	Amblyrhynchus cristatus	BELL 1825	Amblyrhynchus cristatus cristatus BELL 1825 Amblyrhynchus cristatus albemarlensis EIBL-EIBESFELDT 1962 Amblyrhynchus cristatus godzilla MIRALLES, MACLEOD, RODRÍGUEZ, IBÁÑEZ, JIMÉNEZ-UZCATEGUI, QUEZADA, VENCES & STEINFARTZ 2017 Amblyrhynchus cristatus hassi EIBL-EIBESFELDT 1962 Amblyrhynchus cristatus hayampi MIRALLES, MACLEOD, RODRÍGUEZ, IBÁÑEZ, JIMÉNEZ-UZCATEGUI, QUEZADA, VENCES & STEINF…	E: Marine Iguana G: Meerechse albemarlensis: Isabela Marine Iguana hassi: Santa Cruz Marine Iguana mertensi: San Cristóbal Marine Iguana nanus: Genovesa Marine Iguana sielmanni: Pinta Marine Iguana venustissimus: Española Marine Iguana	Iguanidae, Iguania, Sauria, Squamata (lizards)
	Ameiva aggerecusans	KOCH, VENEGAS, RÖDDER, FLECKS & BÖHME 2013			Teiidae, Teiinae, Gymnophthalmoidea, Sauria, Squamata (lizards)
x	Ameiva ameiva	(LINNAEUS 1758)		Neotropical Ameiva, Giant Ameiva, Amazon Racerunner	Teiidae, Teiinae, Gymnophthalmoidea, Sauria, Squamata (lizards)
	Ameiva atrigularis	GARMAN 1887		E: Venezuelan Ameiva, Giant Ameiva, Amazon Racerunner S: Mato, azulejo	Teiidae, Teiinae, Gymnophthalmoidea, Sauria, Squamata (lizards)
	Ameiva bifrontata	COPE 1862	Ameiva bifrontata bifrontata COPE 1862 Ameiva bifrontata divisa (FISCHER 1879) Ameiva bifrontata insulana RUTHVEN 1924	Khaki Ameiva, Cope's Ameiva	Teiidae, Teiinae, Gymnophthalmoidea, Sauria, Squamata (lizards)
	Ameiva concolor	RUTHVEN 1924			Teiidae, Teiinae, Gymnophthalmoidea, Sauria, Squamata (lizards)
	Ameiva fuliginosa	(COPE 1892)			Teiidae, Teiinae, Gymnophthalmoidea, Sauria, Squamata (lizards)
	Ameiva jacuba	GIUGLIANO, NOGUEIRA, VALDUJO, COLLEVATTI & COLLI 2013			Teiidae, Teiinae, Gymnophthalmoidea, Sauria, Squamata (lizards)
	Ameiva nodam	KOCH, VENEGAS, RÖDDER, FLECKS & BÖHME 2013			Teiidae, Teiinae, Gymnophthalmoidea, Sauria, Squamata (lizards)
	Ameiva pantherina	UGUETO & HARVEY 2011			Teiidae, Teiinae, Gymnophthalmoidea, Sauria, Squamata (lizards)
	Ameiva parecis	(COLLI, COSTA, GARDA, KOPP, MESQUITA, PÉRES, VALDUJO, VIEIRA & WIEDERHECKER 2003)			Teiidae, Teiinae, Gymnophthalmoidea, Sauria, Squamata (lizards)
	Ameiva praesignis	(BAIRD & GIRARD 1852)		Giant Ameiva, Amazon Racerunner	Teiidae, Teiinae, Gymnophthalmoidea, Sauria, Squamata (lizards)
	Ameiva provitaae	GARCIA-PEREZ 1995		S: mato trompa roja	Teiidae, Teiinae, Gymnophthalmoidea, Sauria, Squamata (lizards)
	Ameiva reticulata	LANDAURO, GARCÍA-BRAVO & VENEGAS 2015			Teiidae, Teiinae, Gymnophthalmoidea, Sauria, Squamata (lizards)
	Ameiva tobagana	COPE 1879		E: Antillean Ameiva S: Antillen-Ameive	Teiidae, Teiinae, Gymnophthalmoidea, Sauria, Squamata (lizards)	revalidated from synonymy
	Ameivula abalosi	(CABRERA 2012)			Teiidae, Teiinae, Gymnophthalmoidea, Sauria, Squamata (lizards)
	Ameivula apipensis	ARIAS, RECODER, ÁLVAREZ, ETHCEPARE, QUIPILDOR, LOBO & RODRIGUES 2018			Teiidae, Teiinae, Gymnophthalmoidea, Sauria, Squamata (lizards)
	Ameivula cipoensis	ARIAS, CARVALHO, ZAHER & RODRIGUES 2014			Teiidae, Teiinae, Gymnophthalmoidea, Sauria, Squamata (lizards)
	Ameivula confusioniba	(ARIAS, DE CARVALHO, RODRIGUES & ZAHER 2011)			Teiidae, Teiinae, Gymnophthalmoidea, Sauria, Squamata (lizards)
	Ameivula jalapensis	(COLLI, GIUGLIANO, MESQUITA & FRANCA 2009)			Teiidae, Teiinae, Gymnophthalmoidea, Sauria, Squamata (lizards)
	Ameivula mumbuca	(COLLI, CALDWELL, COSTA, GAINSBURY, GARDA, MESQUITA, FILHO, SOARES, SILVA, VALDUJO, VIEIRA, VITT, WERNECK, WIEDERHECKER & ZATZ 2003)			Teiidae, Teiinae, Gymnophthalmoidea, Sauria, Squamata (lizards)
	Ameivula nativo	(ROCHA, BERGALLO & PECCININI-SEALE 1997)			Teiidae, Teiinae, Gymnophthalmoidea, Sauria, Squamata (lizards)
	Ameivula nigrigula	(ARIAS, DE CARVALHO, RODRIGUES & ZAHER 2011)			Teiidae, Teiinae, Gymnophthalmoidea, Sauria, Squamata (lizards)
x	Ameivula ocellifera	(SPIX 1825)		Spix's Whiptail	Teiidae, Teiinae, Gymnophthalmoidea, Sauria, Squamata (lizards)
	Ameivula pyrrhogularis	(BASTO DA SILVA & ÁVILA-PIRES 2013)			Teiidae, Teiinae, Gymnophthalmoidea, Sauria, Squamata (lizards)
	Ameivula xacriaba	ARIAS, TEXEIRA Jr., RECODER, CARVALHO, ZAHER & RODRIGUES 2014			Teiidae, Teiinae, Gymnophthalmoidea, Sauria, Squamata (lizards)
	Amerotyphlops amoipira	(RODRIGUES & JUNCÁ 2002)			Typhlopidae (Typhlopinae), Typhlopoidea, Serpentes, Squamata (snakes)
	Amerotyphlops arenensis	GRABOSKI, PEREIRA-FILHO, SILVA, COSTA PRUDENTE & ZAHER 2015			Typhlopidae (Typhlopinae), Typhlopoidea, Serpentes, Squamata (snakes)
x	Amerotyphlops brongersmianus	(VANZOLINI 1976)		South American Striped Blindsnake, Brongersma's Worm Snake	Typhlopidae (Typhlopinae), Typhlopoidea, Serpentes, Squamata (snakes)
	Amerotyphlops costaricensis	(JIMENEZ & SAVAGE 1963)		Costa Rica Worm Snake	Typhlopidae (Typhlopinae), Typhlopoidea, Serpentes, Squamata (snakes)
	Amerotyphlops lehneri	(ROUX 1926)		Estado Falcón Worm Snake	Typhlopidae (Typhlopinae), Typhlopoidea, Serpentes, Squamata (snakes)
	Amerotyphlops microstomus	(COPE 1866)		Yucatecan Worm Snake	Typhlopidae (Typhlopinae), Typhlopoidea, Serpentes, Squamata (snakes)
	Amerotyphlops minuisquamus	(DIXON 1979)		Basin Worm Snake	Typhlopidae (Typhlopinae), Typhlopoidea, Serpentes, Squamata (snakes)
	Amerotyphlops paucisquamus	(DIXON 1979)		Pernambuco Worm Snake	Typhlopidae (Typhlopinae), Typhlopoidea, Serpentes, Squamata (snakes)
	Amerotyphlops reticulatus	(LINNAEUS 1758)		Reticulate Worm Snake	Typhlopidae (Typhlopinae), Typhlopoidea, Serpentes, Squamata (snakes)
	Amerotyphlops stadelmani	(SCHMIDT 1936)		Stadelman's Wurm Snake	Typhlopidae (Typhlopinae), Typhlopoidea, Serpentes, Squamata (snakes)
	Amerotyphlops tasymicris	(THOMAS 1974)		Grenada Bank Blindsnake, Grenada Worm Snake	Typhlopidae (Typhlopinae), Typhlopoidea, Serpentes, Squamata (snakes)
	Amerotyphlops tenuis	(SALVIN 1860)		Coffee Worm Snake	Typhlopidae (Typhlopinae), Typhlopoidea, Serpentes, Squamata (snakes)
	Amerotyphlops trinitatus	(RICHMOND 1965)		Trinidad Blindsnake, Trinidad Worm Snake	Typhlopidae (Typhlopinae), Typhlopoidea, Serpentes, Squamata (snakes)
	Amerotyphlops tycherus	(TOWNSEND, WILSON, KETZLER & LUQUE-MONTES 2008)			Typhlopidae (Typhlopinae), Typhlopoidea, Serpentes, Squamata (snakes)
	Amerotyphlops yonenagae	(RODRIGUES 1991)		Yonenga Worm Snake	Typhlopidae (Typhlopinae), Typhlopoidea, Serpentes, Squamata (snakes)
x	Amnesteophis melanauchen	(JAN 1863)			Colubridae (Dipsadinae), Colubroidea, Caenophidia, Alethinophidia, Serpentes, Squamata (snakes)
	Amphibolurus burnsi	(WELLS & WELLINGTON 1985)			Agamidae (Amphibolurinae), Sauria, Iguania, Squamata (lizards)
	Amphibolurus centralis	(LOVERIDGE 1933)		Centralian Lashtail	Agamidae (Amphibolurinae), Sauria, Iguania, Squamata (lizards)
x	Amphibolurus muricatus	(WHITE 1790)		Jacky Lashtail, Jacky Lizard, Jacky Dragon	Agamidae (Amphibolurinae), Sauria, Iguania, Squamata (lizards)
	Amphibolurus norrisi	WITTEN & COVENTRY 1984		Mallee Heath Lashtail	Agamidae (Amphibolurinae), Sauria, Iguania, Squamata (lizards)
x	Amphiesma stolatum	(LINNAEUS 1758)		E: Buff Striped Keelback G: Gelbhalswassernatter, Gestreifte Wassernatter, Asiatische Streifennatter, Gelbband-Wassernatter	Colubridae (Natricinae), Colubroidea, Caenophidia, Alethinophidia, Serpentes, Squamata (snakes)
x	Amphiesmoides ornaticeps	(WERNER 1924)		Werner's Ornate Snake Vietnamese name: Ran hoa wen-no	Colubridae (Natricinae), Colubroidea, Caenophidia, Alethinophidia, Serpentes, Squamata (snakes)
x	Amphiglossus astrolabi	DUMÉRIL & BIBRON 1839		Diving Skink	Scincidae, Scincinae, Scincoidea, Sauria, Squamata (lizards)
	Amphiglossus reticulatus	(KAUDERN 1922)			Scincidae, Scincinae, Scincoidea, Sauria, Squamata (lizards)
	Amphisbaena absaberi	(STRUSSMAN & CARVALHO 2001)			Amphisbaenidae, Amphisbaenia, Lacertoidea, Squamata
	Amphisbaena acrobeles	(RIBEIRO, CASTRO-MELLO & NOGUEIRA 2009)			Amphisbaenidae, Amphisbaenia, Lacertoidea, Squamata
	Amphisbaena alba	LINNAEUS 1758		E: Red Wormlizard, Red Worm Lizard NL: Witte wormhagedis	Amphisbaenidae, Amphisbaenia, Lacertoidea, Squamata
	Amphisbaena albocingulata	BOETTGER 1885			Amphisbaenidae, Amphisbaenia, Lacertoidea, Squamata
	Amphisbaena anaemariae	VANZOLINI 1997			Amphisbaenidae, Amphisbaenia, Lacertoidea, Squamata
	Amphisbaena angustifrons	COPE 1861		South American Worm Lizard	Amphisbaenidae, Amphisbaenia, Lacertoidea, Squamata
	Amphisbaena anomala	(BARBOUR 1914)		Barbour's Worm Lizard	Amphisbaenidae, Amphisbaenia, Lacertoidea, Squamata
	Amphisbaena arda	RODRIGUES 2003			Amphisbaenidae, Amphisbaenia, Lacertoidea, Squamata
	Amphisbaena arenaria	VANZOLINI 1991			Amphisbaenidae, Amphisbaenia, Lacertoidea, Squamata
	Amphisbaena bahiana	VANZOLINI 1964			Amphisbaenidae, Amphisbaenia, Lacertoidea, Squamata
	Amphisbaena bakeri	STEJNEGER 1904		Puerto Rican Many-ringed Wormlizard, Baker's Worm Lizard	Amphisbaenidae, Amphisbaenia, Lacertoidea, Squamata
	Amphisbaena barbouri	GANS & ALEXANDER 1962		Cuban Many-ringed Wormlizard, Cuban Many-ringed Amphisbaena	Amphisbaenidae, Amphisbaenia, Lacertoidea, Squamata
	Amphisbaena bedai	(VANZOLINI 1991)			Amphisbaenidae, Amphisbaenia, Lacertoidea, Squamata
	Amphisbaena bilabialata	(STIMSON 1972)			Amphisbaenidae, Amphisbaenia, Lacertoidea, Squamata
	Amphisbaena bolivica	MERTENS 1929			Amphisbaenidae, Amphisbaenia, Lacertoidea, Squamata
	Amphisbaena borelli	PERACCA 1897			Amphisbaenidae, Amphisbaenia, Lacertoidea, Squamata
	Amphisbaena brasiliana	(GRAY 1865)		Brazilian Worm Lizard	Amphisbaenidae, Amphisbaenia, Lacertoidea, Squamata
	Amphisbaena brevis	STRÜSSMANN & MOTT 2009			Amphisbaenidae, Amphisbaenia, Lacertoidea, Squamata
	Amphisbaena caeca	CUVIER 1829		Common Puerto Rican Wormlizard, Blind Worm Lizard	Amphisbaenidae, Amphisbaenia, Lacertoidea, Squamata
	Amphisbaena caetitensis	ALMEIDA, FREITAS, SILVA, COSTA-VALVERDE, RODRIGUES, PIRES & MOTT 2018			Amphisbaenidae, Amphisbaenia, Lacertoidea, Squamata
	Amphisbaena caiari	TEIXEIRA JR, DA VECHIO, NETO & RODRIGUES 2014			Amphisbaenidae, Amphisbaenia, Lacertoidea, Squamata
	Amphisbaena camura	COPE 1862		Crooked Worm Lizard	Amphisbaenidae, Amphisbaenia, Lacertoidea, Squamata
	Amphisbaena carlgansi	THOMAS & HEDGES 1998		Cuban Pink Wormlizard, Cuban Pink Amphisbaena	Amphisbaenidae, Amphisbaenia, Lacertoidea, Squamata
	Amphisbaena carli	PINNA, MENDONÇA, BOCCHIGLIERI4 & FERNANDES 2010			Amphisbaenidae, Amphisbaenia, Lacertoidea, Squamata
	Amphisbaena carvalhoi	GANS 1965		Carvalho Worm Lizard	Amphisbaenidae, Amphisbaenia, Lacertoidea, Squamata
	Amphisbaena caudalis	COCHRAN 1928		Cayemite Long-tailed Wormlizard, Cayemite Long-tailed Amphisbaena	Amphisbaenidae, Amphisbaenia, Lacertoidea, Squamata
	Amphisbaena cayemite	THOMAS & HEDGES 2006		Cayemite Short-tailed Wormlizard, Cayemite Short-tailed Amphisbaena	Amphisbaenidae, Amphisbaenia, Lacertoidea, Squamata
	Amphisbaena cegei	MONTERO, SÁFADEZ, ÁLVAREZ 1997			Amphisbaenidae, Amphisbaenia, Lacertoidea, Squamata
	Amphisbaena crisae	VANZOLINI 1997			Amphisbaenidae, Amphisbaenia, Lacertoidea, Squamata
	Amphisbaena cubana	GUNDLACH & PETERS 1879		Cuban Brown Wormlizard, Cuban Worm Lizard	Amphisbaenidae, Amphisbaenia, Lacertoidea, Squamata
	Amphisbaena cuiabana	(STRUSSMAN & CARVALHO 2001)			Amphisbaenidae, Amphisbaenia, Lacertoidea, Squamata
	Amphisbaena cunhai	HOOGMOED & AVILA 1991			Amphisbaenidae, Amphisbaenia, Lacertoidea, Squamata
	Amphisbaena darwinii	DUMÉRIL & BIBRON 1839		Darwin's Ringed Worm Lizard	Amphisbaenidae, Amphisbaenia, Lacertoidea, Squamata
	Amphisbaena dubia	MÜLLER 1924		Uncertain Worm Lizard	Amphisbaenidae, Amphisbaenia, Lacertoidea, Squamata
	Amphisbaena fenestrata	(COPE 1861)		Virgin Islands Wormlizard, Cope's Worm Lizard	Amphisbaenidae, Amphisbaenia, Lacertoidea, Squamata
	Amphisbaena filiformis	RIBEIRO, GOMES, RODRIGUES DA SILVA, CINTRA & DA SILVA 2016			Amphisbaenidae, Amphisbaenia, Lacertoidea, Squamata
	Amphisbaena frontalis	VANZOLINI 1991			Amphisbaenidae, Amphisbaenia, Lacertoidea, Squamata
x	Amphisbaena fuliginosa	LINNAEUS 1758	Amphisbaena fuliginosa fuliginosa LINNAEUS 1758 Amphisbaena fuliginosa amazonica VANZOLINI 1951 Amphisbaena fuliginosa bassleri VANZOLINI 1951 Amphisbaena fuliginosa varia LAURENTI 1768 Amphisbaena fuliginosa wiedi VANZOLINI 1951	E: Speckled Worm Lizard D: Gefleckte Doppelschleiche NL: Gevlekte wormhagedis E: Mottled Amphisbaena [bassleri]	Amphisbaenidae, Amphisbaenia, Lacertoidea, Squamata
	Amphisbaena gonavensis	GANS & ALEXANDER 1962		Gonave Wormlizard, Gonave Worm Lizard	Amphisbaenidae, Amphisbaenia, Lacertoidea, Squamata
	Amphisbaena gracilis	STRAUCH 1881		Slender Worm Lizard	Amphisbaenidae, Amphisbaenia, Lacertoidea, Squamata
	Amphisbaena hastata	VANZOLINI 1991			Amphisbaenidae, Amphisbaenia, Lacertoidea, Squamata
	Amphisbaena heathi	SCHMIDT 1936		Heath's Worm Lizard	Amphisbaenidae, Amphisbaenia, Lacertoidea, Squamata
	Amphisbaena hiata	MONTERO & CÉSPEDEZ 2002			Amphisbaenidae, Amphisbaenia, Lacertoidea, Squamata
	Amphisbaena hogei	VANZOLINI 1950		Hoge's Worm Lizard	Amphisbaenidae, Amphisbaenia, Lacertoidea, Squamata
	Amphisbaena hoogmoedi	OLIVEIRA, VAZ-SILVA, SANTOS-JR, GRABOSKI, TEIXEIRA JR, DAL VECHIO & RIBEIRO 2018			Amphisbaenidae, Amphisbaenia, Lacertoidea, Squamata
	Amphisbaena hyporissor	THOMAS 1965		Barahona Wormlizard, Barahona Amphisbaena	Amphisbaenidae, Amphisbaenia, Lacertoidea, Squamata
	Amphisbaena ibijara	RODRIGUES, ANDRADE & DIAS-LIMA 2003			Amphisbaenidae, Amphisbaenia, Lacertoidea, Squamata
	Amphisbaena ignatiana	VANZOLINI 1991			Amphisbaenidae, Amphisbaenia, Lacertoidea, Squamata
	Amphisbaena innocens	WEINLAND 1862		Tiburon Wormlizard, Innocent Worm Lizard	Amphisbaenidae, Amphisbaenia, Lacertoidea, Squamata
	Amphisbaena kingii	(BELL 1833)		King's Worm Lizard	Amphisbaenidae, Amphisbaenia, Lacertoidea, Squamata
	Amphisbaena kiriri	RIBEIRO, GOMIDES & COSTA 2018			Amphisbaenidae, Amphisbaenia, Lacertoidea, Squamata
	Amphisbaena kraoh	(VANZOLINI 1971)			Amphisbaenidae, Amphisbaenia, Lacertoidea, Squamata
	Amphisbaena leali	THOMAS & HEDGES 2006		Pestel Wormlizard, Pestel Amphisbaena	Amphisbaenidae, Amphisbaenia, Lacertoidea, Squamata
	Amphisbaena leeseri	GANS 1964		Urucum Worm Lizard	Amphisbaenidae, Amphisbaenia, Lacertoidea, Squamata
	Amphisbaena leucocephala	PETERS 1878		Whitheaded Worm Lizard	Amphisbaenidae, Amphisbaenia, Lacertoidea, Squamata
	Amphisbaena littoralis	ROBERTO, BRITO & ÁVILA 2014			Amphisbaenidae, Amphisbaenia, Lacertoidea, Squamata
	Amphisbaena lumbricalis	VANZOLINI 1996			Amphisbaenidae, Amphisbaenia, Lacertoidea, Squamata
	Amphisbaena manni	BARBOUR 1914		Hispaniolan Dwarf Wormlizard, Mann's Worm Lizard	Amphisbaenidae, Amphisbaenia, Lacertoidea, Squamata
	Amphisbaena maranhensis	GOMES & MACIEL 2012			Amphisbaenidae, Amphisbaenia, Lacertoidea, Squamata
	Amphisbaena mebengokre	RIBEIRO, SÁ, SANTOS JR, GRABOSKI, ZAHER, GUEDES, ANDRADE & VAZ-SILVA 2019			Amphisbaenidae, Amphisbaenia, Lacertoidea, Squamata
	Amphisbaena medemi	GANS & MATHERS 1977			Amphisbaenidae, Amphisbaenia, Lacertoidea, Squamata
	Amphisbaena mertensii	STRAUCH 1881		Mertens' Worm Lizard	Amphisbaenidae, Amphisbaenia, Lacertoidea, Squamata
	Amphisbaena metallurga	COSTA, RESENDE, TEIXEIRA, VECHIO & CLEMENTE 2015			Amphisbaenidae, Amphisbaenia, Lacertoidea, Squamata
	Amphisbaena miringoera	VANZOLINI 1971			Amphisbaenidae, Amphisbaenia, Lacertoidea, Squamata
	Amphisbaena mitchelli	PROCTER 1923		Mitchell's Worm Lizard	Amphisbaenidae, Amphisbaenia, Lacertoidea, Squamata
	Amphisbaena munoai	KLAPPENBACH 1960		Munoa Worm Lizard	Amphisbaenidae, Amphisbaenia, Lacertoidea, Squamata
	Amphisbaena myersi	HOOGMOED 1989			Amphisbaenidae, Amphisbaenia, Lacertoidea, Squamata
	Amphisbaena neglecta	DUNN & PIATT 1936		Neglected Worm Lizard	Amphisbaenidae, Amphisbaenia, Lacertoidea, Squamata
	Amphisbaena nigricauda	GANS 1966		Black-headed Worm Lizard	Amphisbaenidae, Amphisbaenia, Lacertoidea, Squamata
	Amphisbaena occidentalis	COPE 1875		Western Worm Lizard	Amphisbaenidae, Amphisbaenia, Lacertoidea, Squamata
	Amphisbaena pericensis	NOBLE 1921		Perico Worm Lizard	Amphisbaenidae, Amphisbaenia, Lacertoidea, Squamata
	Amphisbaena persephone	PINNA, MENDONÇA, BOCCHIGLIERI & FERNANDES 2014			Amphisbaenidae, Amphisbaenia, Lacertoidea, Squamata
	Amphisbaena plumbea	GRAY 1872		Lead Worm Lizard	Amphisbaenidae, Amphisbaenia, Lacertoidea, Squamata
	Amphisbaena polygrammica	WERNER 1901		Werner's Worm Lizard	Amphisbaenidae, Amphisbaenia, Lacertoidea, Squamata
	Amphisbaena pretrei	DUMÉRIL & BIBRON 1839		Rio Grande Worm Lizard	Amphisbaenidae, Amphisbaenia, Lacertoidea, Squamata
	Amphisbaena prunicolor	(COPE 1885)		Plum-colored Worm Lizard	Amphisbaenidae, Amphisbaenia, Lacertoidea, Squamata
	Amphisbaena ridleyi	BOULENGER 1890		Ridley's Worm Lizard	Amphisbaenidae, Amphisbaenia, Lacertoidea, Squamata
	Amphisbaena roberti	GANS 1964			Amphisbaenidae, Amphisbaenia, Lacertoidea, Squamata
	Amphisbaena rozei	LANCINI 1963		Roze's Worm Lizard	Amphisbaenidae, Amphisbaenia, Lacertoidea, Squamata
	Amphisbaena sanctaeritae	VANZOLINI 1994			Amphisbaenidae, Amphisbaenia, Lacertoidea, Squamata
	Amphisbaena saxosa	(CASTRO-MELLO 2003)			Amphisbaenidae, Amphisbaenia, Lacertoidea, Squamata
	Amphisbaena schmidti	GANS 1964		Puerto Rican Dusky Wormlizard, Schmidt's Worm Lizard	Amphisbaenidae, Amphisbaenia, Lacertoidea, Squamata
	Amphisbaena silvestrii	BOULENGER 1902		Silvestri's Worm Lizard	Amphisbaenidae, Amphisbaenia, Lacertoidea, Squamata
	Amphisbaena slateri	BOULENGER 1907		Slater's Worm Lizard	Amphisbaenidae, Amphisbaenia, Lacertoidea, Squamata
	Amphisbaena slevini	SCHMIDT 1936		Slevin's Worm Lizard	Amphisbaenidae, Amphisbaenia, Lacertoidea, Squamata
	Amphisbaena spurelli	BOULENGER 1915		Spirrelli's Worm Lizard	Amphisbaenidae, Amphisbaenia, Lacertoidea, Squamata
	Amphisbaena steindachneri	STRAUCH 1881			Amphisbaenidae, Amphisbaenia, Lacertoidea, Squamata
	Amphisbaena stejnegeri	RUTHVEN 1922		Stejneger's Worm Lizard	Amphisbaenidae, Amphisbaenia, Lacertoidea, Squamata
	Amphisbaena supernumeraria	MOTT, RODRIGUES & DOS SANTOS 2009			Amphisbaenidae, Amphisbaenia, Lacertoidea, Squamata
	Amphisbaena talisiae	VANZOLINI 1995			Amphisbaenidae, Amphisbaenia, Lacertoidea, Squamata
	Amphisbaena townsendi	STEJNEGER 1911			Amphisbaenidae, Amphisbaenia, Lacertoidea, Squamata
	Amphisbaena tragorrhectes	VANZOLINI 1971			Amphisbaenidae, Amphisbaenia, Lacertoidea, Squamata
	Amphisbaena uroxena	MOTT, RODRIGUES, DE FREITAS & SILVA 2008			Amphisbaenidae, Amphisbaenia, Lacertoidea, Squamata
	Amphisbaena vanzolinii	GANS 1963		Vanzolini's Worm Lizard	Amphisbaenidae, Amphisbaenia, Lacertoidea, Squamata
	Amphisbaena vermicularis	WAGLER 1824		Wagler's Worm Lizard	Amphisbaenidae, Amphisbaenia, Lacertoidea, Squamata
	Amphisbaena xera	THOMAS 1966		Puerto Rican Xeric Wormlizard, Dry Worm Lizard	Amphisbaenidae, Amphisbaenia, Lacertoidea, Squamata
x	Amplorhinus multimaculatus	SMITH 1847		Many-spotted Snake, Cape Reed Snake	Pseudoxyrhophiidae(Amplorhininae), Colubroidea, Alethinophidia, Serpentes, Squamata (snakes)
x	Amyda cartilaginea	(BODDAERT 1770)	Amyda cartilaginea cartilaginea (BODDAERT 1770) Amyda cartilaginea nakorn NUTAPHAND 1990 Amyda cartilaginea maculosa FRITZ, GEMEL, KEHLMAIER, VAMBERGER & PRASCHAG 2014	E: Black-rayed Soft-shelled Turtle, Asiatic Softshell Turtle G: Knorpelweichschildkröte	Trionychidae (Trionychinae), Trionychoidea, Testudines (turtles)
	Amyda ornata	(GRAY 1861)	Amyda ornata ornata (GRAY 1861) Amyda ornata phayrei (THEOBALD 1868)		Trionychidae (Trionychinae), Trionychoidea, Testudines (turtles)
	Anadia altaserrania	HARRIS & AYALA 1987			Gymnophthalmidae (Cercosaurinae), Sauria, Gymnophthalmoidea, Squamata (lizards)
	Anadia antioquensis	ARREDONDO 2013			Gymnophthalmidae (Cercosaurinae), Sauria, Gymnophthalmoidea, Squamata (lizards)
	Anadia bitaeniata	BOULENGER 1903		Two-banded Anadia	Gymnophthalmidae (Cercosaurinae), Sauria, Gymnophthalmoidea, Squamata (lizards)
	Anadia blakei	SCHMIDT 1932		Blake's Anadia	Gymnophthalmidae (Cercosaurinae), Sauria, Gymnophthalmoidea, Squamata (lizards)
	Anadia bogotensis	(PETERS 1863)		Bogota Anadia	Gymnophthalmidae (Cercosaurinae), Sauria, Gymnophthalmoidea, Squamata (lizards)
	Anadia brevifrontalis	(BOULENGER 1903)		Shorthead Anadia	Gymnophthalmidae (Cercosaurinae), Sauria, Gymnophthalmoidea, Squamata (lizards)
	Anadia buenaventura	BETANCOURT, REYES-PUIG, LOBOS, YÁNEZ-MUÑOZ & TORRES-CARVAJAL 2018			Gymnophthalmidae (Cercosaurinae), Sauria, Gymnophthalmoidea, Squamata (lizards)
	Anadia bumanguesa	RUEDA-ALMONACID & CAICEDO 2004			Gymnophthalmidae (Cercosaurinae), Sauria, Gymnophthalmoidea, Squamata (lizards)
	Anadia escalerae	MYERS, RIVAS & JADIN 2009			Gymnophthalmidae (Cercosaurinae), Sauria, Gymnophthalmoidea, Squamata (lizards)
	Anadia hobarti	LA-MARCA & GARCIA-PEREZ 1990		Hobart's Anadia	Gymnophthalmidae (Cercosaurinae), Sauria, Gymnophthalmoidea, Squamata (lizards)
	Anadia marmorata	(GRAY 1846)		Spotted Anadia	Gymnophthalmidae (Cercosaurinae), Sauria, Gymnophthalmoidea, Squamata (lizards)
x	Anadia ocellata	GRAY 1845		Ocellated Anadia	Gymnophthalmidae (Cercosaurinae), Sauria, Gymnophthalmoidea, Squamata (lizards)
	Anadia pamplonensis	DUNN 1944		Pamplona Anadia	Gymnophthalmidae (Cercosaurinae), Sauria, Gymnophthalmoidea, Squamata (lizards)
	Anadia pariaensis	RIVAS, LA MARCA & OLIVEROS 1999			Gymnophthalmidae (Cercosaurinae), Sauria, Gymnophthalmoidea, Squamata (lizards)
	Anadia petersi	OFTEDAL 1974		Peters' Anadia	Gymnophthalmidae (Cercosaurinae), Sauria, Gymnophthalmoidea, Squamata (lizards)
	Anadia pulchella	RUTHVEN 1926		Ruthven's Anadia	Gymnophthalmidae (Cercosaurinae), Sauria, Gymnophthalmoidea, Squamata (lizards)
	Anadia rhombifera	(GÜNTHER 1859)		Rhombifer Anadia	Gymnophthalmidae (Cercosaurinae), Sauria, Gymnophthalmoidea, Squamata (lizards)
	Anadia steyeri	NIEDEN 1914		Steyer's Anadia	Gymnophthalmidae (Cercosaurinae), Sauria, Gymnophthalmoidea, Squamata (lizards)
	Anadia vittata	BOULENGER 1913		Boulenger's Anadia	Gymnophthalmidae (Cercosaurinae), Sauria, Gymnophthalmoidea, Squamata (lizards)
	Anatololacerta anatolica	(WERNER 1900)			Lacertidae, Sauria, Lacertoidea, Squamata (lizards)
	Anatololacerta budaki	(EISELT & SCHMIDTLER 1987)			Lacertidae, Sauria, Lacertoidea, Squamata (lizards)
x	Anatololacerta danfordi	(GÜNTHER 1876)		E: Danford's Lizard G: Anatolische Eidechse	Lacertidae, Sauria, Lacertoidea, Squamata (lizards)
	Anatololacerta pelasgiana	(MERTENS 1959)			Lacertidae, Sauria, Lacertoidea, Squamata (lizards)
	Ancylocranium barkeri	LOVERIDGE 1946	Ancylocranium barkeri barkeri LOVERIDGE 1946 Ancylocranium barkeri newalae LOVERIDGE 1962	Lindi Sharp-snouted Worm Lizard	Amphisbaenidae, Amphisbaenia, Lacertoidea, Squamata
	Ancylocranium ionidesi	LOVERIDGE 1955	Ancylocranium ionidesi ionidesi LOVERIDGE 1955 Ancylocranium ionidesi haasi GANS & KOCHVA 1966	Kilwa Sharp-snouted Worm Lizard	Amphisbaenidae, Amphisbaenia, Lacertoidea, Squamata
x	Ancylocranium somalicum	(SCORTECCI 1931)	Ancylocranium somalicum somalicum (SCORTECCI 1931) Ancylocranium somalicum parkeri GANS & KOCHVA 1966	Somali Sharp-snouted Worm Lizard	Amphisbaenidae, Amphisbaenia, Lacertoidea, Squamata
	Andinosaura afrania	(ARREDONDO & SÁNCHEZ-PACHECO 2010)			Gymnophthalmidae (Cercosaurinae), Sauria, Gymnophthalmoidea, Squamata (lizards)
	Andinosaura aurea	(SÁNCHEZ-PACHECO, AGUIRRE-PENAFIEL & TORRES-CARVAJAL 2012)			Gymnophthalmidae (Cercosaurinae), Sauria, Gymnophthalmoidea, Squamata (lizards)
x	Andinosaura crypta	(SÁNCHEZ-PACHECO, KIZIRIAN & SALES-NUNES 2011)			Gymnophthalmidae (Cercosaurinae), Sauria, Gymnophthalmoidea, Squamata (lizards)
	Andinosaura hyposticta	(BOULENGER 1902)		Boulenger's Lightbulb Lizard	Gymnophthalmidae (Cercosaurinae), Sauria, Gymnophthalmoidea, Squamata (lizards)
	Andinosaura kiziriani	(SÁNCHEZ-PARECO, AGUIRRE-PENAFIEL & TORRES-CARVAJAL 2012)			Gymnophthalmidae (Cercosaurinae), Sauria, Gymnophthalmoidea, Squamata (lizards)
	Andinosaura laevis	(BOULENGER 1908)		Shiny Lightbulb Lizard	Gymnophthalmidae (Cercosaurinae), Sauria, Gymnophthalmoidea, Squamata (lizards)
	Andinosaura oculata	(O'SHAUGHNESSY 1879)		Tropical Lightbulb Lizard	Gymnophthalmidae (Cercosaurinae), Sauria, Gymnophthalmoidea, Squamata (lizards)
	Andinosaura petrorum	(KIZIRIAN 1996)			Gymnophthalmidae (Cercosaurinae), Sauria, Gymnophthalmoidea, Squamata (lizards)
	Andinosaura stellae	(SÁNCHEZ-PACHECO 2010)			Gymnophthalmidae (Cercosaurinae), Sauria, Gymnophthalmoidea, Squamata (lizards)
	Andinosaura vespertina	(KIZIRIAN 1996)			Gymnophthalmidae (Cercosaurinae), Sauria, Gymnophthalmoidea, Squamata (lizards)
	Andinosaura vieta	(KIZIRIAN 1996)			Gymnophthalmidae (Cercosaurinae), Sauria, Gymnophthalmoidea, Squamata (lizards)
x	Anelytropsis papillosus	COPE 1885		E: Mexican Blind Lizard S: Lagartija Ciega Mexicana	Dibamidae, Sauria, Squamata (lizards)
x	Anepischetosia maccoyi	(LUCAS & FROST 1894)		Highlands Forest-skink	Scincidae, Eugongylinae, Scincoidea, Sauria, Squamata (lizards)
	Anguis cephallonica	WERNER 1894		Peloponnese Slow Worm	Anguidae (Anguinae), Diploglossa, Anguimorpha, Sauria, Squamata (lizards)
	Anguis colchica	(NORDMANN 1840)		E: Slow Worm G: Blindschleiche NL: hazelworm Russian: колхидская веретеница	Anguidae (Anguinae), Diploglossa, Anguimorpha, Sauria, Squamata (lizards)
x	Anguis fragilis	LINNAEUS 1758		E: Slow Worm G: Blindschleiche NL: hazelworm Croatian: sljepić Russian: Ломкая веретеница	Anguidae (Anguinae), Diploglossa, Anguimorpha, Sauria, Squamata (lizards)
	Anguis graeca	BEDRIAGA 1881		E: Greek Slow Worm G: Griechische Blindschleiche	Anguidae (Anguinae), Diploglossa, Anguimorpha, Sauria, Squamata (lizards)
	Anguis veronensis	POLLINI 1818		E: Italian Slow Worm G: Italienische Blindschleiche	Anguidae (Anguinae), Diploglossa, Anguimorpha, Sauria, Squamata (lizards)
	Anilios affinis	(BOULENGER 1889)		Small-headed Blind Snake	Typhlopidae (Asiatyphlopinae), Typhlopoidea, Serpentes, Squamata (snakes)
	Anilios ammodytes	(MONTAGUE 1914)			Typhlopidae (Asiatyphlopinae), Typhlopoidea, Serpentes, Squamata (snakes)
	Anilios aspina	(COUPER, COVACEVICH, WILSON 1998)			Typhlopidae (Asiatyphlopinae), Typhlopoidea, Serpentes, Squamata (snakes)
x	Anilios australis	GRAY 1845		Southern Blind Snake	Typhlopidae (Asiatyphlopinae), Typhlopoidea, Serpentes, Squamata (snakes)
	Anilios batillus	(WAITE 1894)		Batillus Blind Snake	Typhlopidae (Asiatyphlopinae), Typhlopoidea, Serpentes, Squamata (snakes)
	Anilios bicolor	(PETERS 1858)			Typhlopidae (Asiatyphlopinae), Typhlopoidea, Serpentes, Squamata (snakes)
	Anilios bituberculatus	(PETERS 1863)		Prong-snouted Blind Snake	Typhlopidae (Asiatyphlopinae), Typhlopoidea, Serpentes, Squamata (snakes)
	Anilios broomi	(BOULENGER 1898)		E: Faint-striped Blind Snake, Striate Blind Snake G: Gestreifte Blindschlange	Typhlopidae (Asiatyphlopinae), Typhlopoidea, Serpentes, Squamata (snakes)
	Anilios centralis	(STORR 1984)		Centralian Blind Snake	Typhlopidae (Asiatyphlopinae), Typhlopoidea, Serpentes, Squamata (snakes)
	Anilios chamodracaena	(INGRAM & COVACEVICH 1993)		Cape York Striped Blind Snake	Typhlopidae (Asiatyphlopinae), Typhlopoidea, Serpentes, Squamata (snakes)
	Anilios diversus	(WAITE 1894)		Northern Blind Snake	Typhlopidae (Asiatyphlopinae), Typhlopoidea, Serpentes, Squamata (snakes)
	Anilios endoterus	(WAITE 1918)		Interior Blind Snake	Typhlopidae (Asiatyphlopinae), Typhlopoidea, Serpentes, Squamata (snakes)
	Anilios erycinus	(WERNER 1901)		Northern New Guinea blindsnake	Typhlopidae (Asiatyphlopinae), Typhlopoidea, Serpentes, Squamata (snakes)
	Anilios fossor	SHEA 2015			Typhlopidae (Asiatyphlopinae), Typhlopoidea, Serpentes, Squamata (snakes)
	Anilios ganei	(APLIN 1998)			Typhlopidae (Asiatyphlopinae), Typhlopoidea, Serpentes, Squamata (snakes)
	Anilios grypus	(WAITE 1918)		long-beaked Blind Snake	Typhlopidae (Asiatyphlopinae), Typhlopoidea, Serpentes, Squamata (snakes)
	Anilios guentheri	(PETERS 1865)		Top End Blind Snake	Typhlopidae (Asiatyphlopinae), Typhlopoidea, Serpentes, Squamata (snakes)
	Anilios hamatus	(STORR 1981)		Pale-headed Blind Snake	Typhlopidae (Asiatyphlopinae), Typhlopoidea, Serpentes, Squamata (snakes)
	Anilios howi	(STORR 1983)		Kimberley deep-soil Blind Snake	Typhlopidae (Asiatyphlopinae), Typhlopoidea, Serpentes, Squamata (snakes)
	Anilios insperatus	VENCHI, WILSON & BORSBOOM 2015		Fassifern Blind Snake	Typhlopidae (Asiatyphlopinae), Typhlopoidea, Serpentes, Squamata (snakes)
	Anilios kimberleyensis	(STORR 1981)		Kimberley Shallow-soil Blind Snake	Typhlopidae (Asiatyphlopinae), Typhlopoidea, Serpentes, Squamata (snakes)
	Anilios leptosoma	(ROBB 1972)		Murchison Blind Snake	Typhlopidae (Asiatyphlopinae), Typhlopoidea, Serpentes, Squamata (snakes)
	Anilios leucoproctus	(BOULENGER 1889)		White-tailed blindsnake	Typhlopidae (Asiatyphlopinae), Typhlopoidea, Serpentes, Squamata (snakes)
	Anilios ligatus	(PETERS 1879)		Robust Blind Snake	Typhlopidae (Asiatyphlopinae), Typhlopoidea, Serpentes, Squamata (snakes)
	Anilios longissimus	(APLIN 1998)			Typhlopidae (Asiatyphlopinae), Typhlopoidea, Serpentes, Squamata (snakes)
	Anilios margaretae	(STORR 1981)		Buff-snouted Blind Snake	Typhlopidae (Asiatyphlopinae), Typhlopoidea, Serpentes, Squamata (snakes)
	Anilios micromma	(STORR 1981)		Small-eyed Blind Snake	Typhlopidae (Asiatyphlopinae), Typhlopoidea, Serpentes, Squamata (snakes)
	Anilios minimus	(KINGHORN 1929)		Groote Dwarf Blind Snake	Typhlopidae (Asiatyphlopinae), Typhlopoidea, Serpentes, Squamata (snakes)
	Anilios nema	(SHEA & HORNER 1997)			Typhlopidae (Asiatyphlopinae), Typhlopoidea, Serpentes, Squamata (snakes)
	Anilios nigrescens	GRAY 1845		Blackish Blind Snake	Typhlopidae (Asiatyphlopinae), Typhlopoidea, Serpentes, Squamata (snakes)
	Anilios obtusifrons	ELLIS & DOUGHTY 2017		E: Blunt-snouted Blindsnake	Typhlopidae (Asiatyphlopinae), Typhlopoidea, Serpentes, Squamata (snakes)
	Anilios pilbarensis	(APLIN 1993)			Typhlopidae (Asiatyphlopinae), Typhlopoidea, Serpentes, Squamata (snakes)
	Anilios pinguis	(WAITE 1897)		Rotund Blind Snake	Typhlopidae (Asiatyphlopinae), Typhlopoidea, Serpentes, Squamata (snakes)
	Anilios proximus	(WAITE 1893)		Proximus Blind Snake	Typhlopidae (Asiatyphlopinae), Typhlopoidea, Serpentes, Squamata (snakes)
	Anilios robertsi	(COUPER, COVACEVICH, WILSON 1998)			Typhlopidae (Asiatyphlopinae), Typhlopoidea, Serpentes, Squamata (snakes)
	Anilios silvia	(INGRAM & COVACEVICH 1993)		Great Sandy Blind Snake, Sylvia's Blind Snake	Typhlopidae (Asiatyphlopinae), Typhlopoidea, Serpentes, Squamata (snakes)
	Anilios splendidus	(APLIN 1998)			Typhlopidae (Asiatyphlopinae), Typhlopoidea, Serpentes, Squamata (snakes)
	Anilios systenos	ELLIS & DOUGHTY 2017		E: Sharp-snouted Blindsnake	Typhlopidae (Asiatyphlopinae), Typhlopoidea, Serpentes, Squamata (snakes)
	Anilios torresianus	(BOULENGER 1889)		Torres Strait Blindsnake, (was: Southern New Guinea blindsnake)	Typhlopidae (Asiatyphlopinae), Typhlopoidea, Serpentes, Squamata (snakes)
	Anilios tovelli	(LOVERIDGE 1945)		Darwin Blind Snake	Typhlopidae (Asiatyphlopinae), Typhlopoidea, Serpentes, Squamata (snakes)
	Anilios troglodytes	(STORR 1981)		Sandamara Blind Snake	Typhlopidae (Asiatyphlopinae), Typhlopoidea, Serpentes, Squamata (snakes)
	Anilios unguirostris	(PETERS 1867)		Claw-snouted Blind Snake	Typhlopidae (Asiatyphlopinae), Typhlopoidea, Serpentes, Squamata (snakes)
	Anilios waitii	(BOULENGER 1895)		Beaked Blind Snake	Typhlopidae (Asiatyphlopinae), Typhlopoidea, Serpentes, Squamata (snakes)
	Anilios wiedii	(PETERS 1867)		Brown-snouted Blind Snake	Typhlopidae (Asiatyphlopinae), Typhlopoidea, Serpentes, Squamata (snakes)
	Anilios yampiensis	(STORR 1981)		Yampi Blind Snake	Typhlopidae (Asiatyphlopinae), Typhlopoidea, Serpentes, Squamata (snakes)
	Anilios yirrikalae	(KINGHORN 1942)		Yirrkala Blind Snake	Typhlopidae (Asiatyphlopinae), Typhlopoidea, Serpentes, Squamata (snakes)
	Anilios zonula	ELLIS 2016		E: West Kimberley Blindsnake	Typhlopidae (Asiatyphlopinae), Typhlopoidea, Serpentes, Squamata (snakes)
x	Anilius scytale	(LINNAEUS 1758)	Anilius scytale phelpsorum ROZE 1958 Anilius scytale scytale (LINNAEUS 1758)	E: Coral Cylinder Snakes G: Korallen-Rollschlange phelpsorum: Coral False Amazon	Aniliidae, Henophidia, Alethinophidia, Serpentes, Squamata (snakes)
	Anisolepis grilli	BOULENGER 1891		Boulenger's Tree Lizard	Leiosauridae (Enyaliinae), Iguania, Sauria, Squamata (lizards)
	Anisolepis longicauda	(BOULENGER 1891)			Leiosauridae (Enyaliinae), Iguania, Sauria, Squamata (lizards)
x	Anisolepis undulatus	(WIEGMANN 1834)		Wiegmann's Tree Lizard	Leiosauridae (Enyaliinae), Iguania, Sauria, Squamata (lizards)
	Anniella alexanderae	PAPENFUSS & PARHAM 2013		E: Temblor Legless Lizard	Anguidae (Anniellinae), Diploglossa, Anguimorpha, Sauria, Squamata (lizards)
	Anniella campi	PAPENFUSS & PARHAM 2013		E: Southern Sierra Legless Lizard	Anguidae (Anniellinae), Diploglossa, Anguimorpha, Sauria, Squamata (lizards)
	Anniella geronimensis	SHAW 1940		E: Baja California Legless Lizard S: Lagartija Sin Patas	Anguidae (Anniellinae), Diploglossa, Anguimorpha, Sauria, Squamata (lizards)
	Anniella grinnelli	PAPENFUSS & PARHAM 2013		E: Bakersfield Legless Lizard	Anguidae (Anniellinae), Diploglossa, Anguimorpha, Sauria, Squamata (lizards)
x	Anniella pulchra	GRAY 1852		E: California Legless Lizard S: Lagartija Ápoda pulchra: Silvery Legless Lizard, S: Apoda Plateada nigra: Black Legless Lizard, S: Apoda Negra	Anguidae (Anniellinae), Diploglossa, Anguimorpha, Sauria, Squamata (lizards)
	Anniella stebbinsi	PAPENFUSS & PARHAM 2013		E: Southern California Legless Lizard	Anguidae (Anniellinae), Diploglossa, Anguimorpha, Sauria, Squamata (lizards)
	Anolis acutus	HALLOWELL 1856		Saint Croix Anole, Saint Croix's anole, Sharp Anole	Dactyloidae, Iguania, Sauria, Squamata (lizards)
	Anolis aeneus	GRAY 1840		Grenada Bush Anole, Bronze Anole	Dactyloidae, Iguania, Sauria, Squamata (lizards)
	Anolis aequatorialis	WERNER 1894		E: Equatorial Anole S: Camaleón sudamericano ecuatoriano	Dactyloidae, Iguania, Sauria, Squamata (lizards)
	Anolis agassizi	STEJNEGER 1900		Agassiz's Anole	Dactyloidae, Iguania, Sauria, Squamata (lizards)
	Anolis agueroi	(DIAZ, NAVARRO & GARRIDO 1998)		Cabo Cruz Bearded Anole	Dactyloidae, Iguania, Sauria, Squamata (lizards)
	Anolis ahli	BARBOUR 1925		Escambray Blue-eyed Anole, Ahl's Anole	Dactyloidae, Iguania, Sauria, Squamata (lizards)
	Anolis alayoni	ESTRADA & HEDGES 1995		Guantanamo Twig Anole	Dactyloidae, Iguania, Sauria, Squamata (lizards)
	Anolis alfaroi	GARRIDO & HEDGES 1992		Small-fanned Bush Anole	Dactyloidae, Iguania, Sauria, Squamata (lizards)
	Anolis aliniger	MERTENS 1939		Axillary Spotted Anole, Northern green twig anole, LaVega Anole	Dactyloidae, Iguania, Sauria, Squamata (lizards)
	Anolis allisoni	BARBOUR 1928		E: Cuban Blue Anole, Allison's Anole S: Abanquillo de Allison	Dactyloidae, Iguania, Sauria, Squamata (lizards)
	Anolis allogus	BARBOUR & RAMSDEN 1919		Spanish Flag Anole, Bueycito Anole	Dactyloidae, Iguania, Sauria, Squamata (lizards)
	Anolis alocomyos	(KÖHLER, VARGAS & LOTZKAT 2014)			Dactyloidae, Iguania, Sauria, Squamata (lizards)
	Anolis altae	DUNN 1930		High Anole	Dactyloidae, Iguania, Sauria, Squamata (lizards)
	Anolis altavelensis	NOBLE & HASSLER 1933		Alto Velo Gracile Anole, Noble's Anole	Dactyloidae, Iguania, Sauria, Squamata (lizards)
	Anolis altitudinalis	GARRIDO 1985		TURQUINO GREEN-MOTTLED ANOLE	Dactyloidae, Iguania, Sauria, Squamata (lizards)
	Anolis alumina	HERTZ 1976		Barahona Grass Anole, Shiny Anole	Dactyloidae, Iguania, Sauria, Squamata (lizards)
	Anolis alutaceus	COPE 1861		Blue-eyed grass-bush anole, Monte Verde Anole, Blue-eyed Twig Anole	Dactyloidae, Iguania, Sauria, Squamata (lizards)
	Anolis alvarezdeltoroi	NIETO MONTES DE OCA 1996		S: Abanquillo de Alvarez del Toro E: Alvarez del Toro’s Anole	Dactyloidae, Iguania, Sauria, Squamata (lizards)
	Anolis amplisquamosus	(MCCRANIE, WILSON & WILLIAMS 1993)			Dactyloidae, Iguania, Sauria, Squamata (lizards)
	Anolis anatoloros	UGUETO, RIVAS, BARROS, SÁNCHEZ-PACHECO & GARCÍA-PÉREZ 2007			Dactyloidae, Iguania, Sauria, Squamata (lizards)
	Anolis anchicayae	POE, VELASCO, MIYATA & WILLIAMS 2009			Dactyloidae, Iguania, Sauria, Squamata (lizards)
	Anolis anfiloquioi	GARRIDO 1980		Brown-eyed Bush Anole, Anfiodlul Anole	Dactyloidae, Iguania, Sauria, Squamata (lizards)
	Anolis angusticeps	HALLOWELL 1856		Cuban Twig Anole	Dactyloidae, Iguania, Sauria, Squamata (lizards)
	Anolis anisolepis	SMITH, BURLEY & FRITTS 1968		E: Chiapas Ornate Anole S: Abaniquillo Adornado de Chiapas	Dactyloidae, Iguania, Sauria, Squamata (lizards)
	Anolis annectens	WILLIAMS 1974		Annex Anole	Dactyloidae, Iguania, Sauria, Squamata (lizards)
	Anolis anoriensis	VELASCO, GUTIÉRREZ-CÁRDENAS & QUINTERO-ANGEL 2010			Dactyloidae, Iguania, Sauria, Squamata (lizards)
	Anolis antioquiae	WILLIAMS 1985		Antiodlula Anole	Dactyloidae, Iguania, Sauria, Squamata (lizards)
	Anolis antonii	BOULENGER 1908		San Antonio Anole	Dactyloidae, Iguania, Sauria, Squamata (lizards)
	Anolis apletolepis	KÖHLER & HEDGES 2016		La Selle Twig Anole	Dactyloidae, Iguania, Sauria, Squamata (lizards)
	Anolis apletophallus	KÖHLER & SUNYER 2008			Dactyloidae, Iguania, Sauria, Squamata (lizards)
	Anolis apollinaris	BOULENGER 1919		Boulenger's Anole	Dactyloidae, Iguania, Sauria, Squamata (lizards)
	Anolis aquaticus	TAYLOR 1956		Water Anole	Dactyloidae, Iguania, Sauria, Squamata (lizards)
	Anolis arenal	KÖHLER & VARGAS 2019			Dactyloidae, Iguania, Sauria, Squamata (lizards)	new species
	Anolis argenteolus	COPE 1861		Cuban Trunk Anole, Guantanamo Anole	Dactyloidae, Iguania, Sauria, Squamata (lizards)
	Anolis argillaceus	COPE 1862		Cuban Dark Bark Anole, Bay Anole	Dactyloidae, Iguania, Sauria, Squamata (lizards)
	Anolis aridius	KÖHLER, ZIMMER, MCGRATH & HEDGES 2019			Dactyloidae, Iguania, Sauria, Squamata (lizards)	new species
	Anolis armouri	(COCHRAN 1934)		Black-throated Stout Anole, Armoured Anole	Dactyloidae, Iguania, Sauria, Squamata (lizards)
	Anolis auratus	DAUDIN 1802		Grass Anole	Dactyloidae, Iguania, Sauria, Squamata (lizards)
	Anolis aurifer	SCHWARTZ 1968			Dactyloidae, Iguania, Sauria, Squamata (lizards)
	Anolis australis	KÖHLER, ZIMMER, MCGRATH & HEDGES 2019		Southern Stout Anole	Dactyloidae, Iguania, Sauria, Squamata (lizards)	new species
	Anolis bahorucoensis	NOBLE & HASSLER 1933	Anolis bahorucoensis bahorucoensis NOBLE & HASSLER 1933 Anolis bahorucoensis southerlandi SCHWARTZ 1978	Baoruco Long-snouted Anole, Bahoruco Long-snouted Anole	Dactyloidae, Iguania, Sauria, Squamata (lizards)
	Anolis baleatus	(COPE 1864)	Anolis baleatus baleatus (COPE 1864) Anolis baleatus altager SCHWARTZ 1975 Anolis baleatus caeruleolatus SCHWARTZ 1974 Anolis baleatus fraudator SCHWARTZ 1974 Anolis baleatus lineatacervix SCHWARTZ 1978 Anolis baleatus litorisilva SCHWARTZ 1974 Anolis baleatus multistruppus SCHWARTZ 1974 Anolis baleatus samanae SCHWARTZ 1974 Anolis baleatus scelestus SCHWARTZ 1974 Anolis baleatus sublimis SCHWART…	Dominican giant anole, Puerto Plata Anole	Dactyloidae, Iguania, Sauria, Squamata (lizards)
	Anolis baracoae	SCHWARTZ 1964		Baracoa Giant Anole, Baracoa Anole	Dactyloidae, Iguania, Sauria, Squamata (lizards)
	Anolis barahonae	WILLIAMS 1962	Anolis barahonae barahonae WILLIAMS 1962 Anolis barahonae albocellatus SCHWARTZ 1974 Anolis barahonae ininquinatus CULLOM & SCHWARTZ 1980 Anolis barahonae mulitus CULLOM & SCHWARTZ 1980	Baoruco Giant Anole, Barahona Anole	Dactyloidae, Iguania, Sauria, Squamata (lizards)
	Anolis barbatus	(GARRIDO 1982)		Western Bearded Anole	Dactyloidae, Iguania, Sauria, Squamata (lizards)
	Anolis barbouri	(SCHMIDT 1919)		Hispaniolan hopping anole	Dactyloidae, Iguania, Sauria, Squamata (lizards)
	Anolis barkeri	(SCHMIDT 1939)		E: Barker's Anole S: Abaniquillo Arroyero	Dactyloidae, Iguania, Sauria, Squamata (lizards)
	Anolis bartschi	(COCHRAN 1928)		Pinar Del Rio Cliff Anole, western cliff anole, West Cuban Anole	Dactyloidae, Iguania, Sauria, Squamata (lizards)
	Anolis beckeri	BOULENGER 1881		E: Becker’s Lichen Anole S: Abaniquillo Liquenado de Becker	Dactyloidae, Iguania, Sauria, Squamata (lizards)
	Anolis bellipeniculus	(MYERS & DONNELLY 1996)			Dactyloidae, Iguania, Sauria, Squamata (lizards)
	Anolis benedikti	LOTZKAT, BIENENTREU, HERTZ & KÖHLER 2011			Dactyloidae, Iguania, Sauria, Squamata (lizards)
	Anolis bicaorum	(KÖHLER 1996)		Bay Islands Anole	Dactyloidae, Iguania, Sauria, Squamata (lizards)
	Anolis bimaculatus	(SPARRMAN 1784)		Statia Bank Tree Anole, Panther Anole	Dactyloidae, Iguania, Sauria, Squamata (lizards)
	Anolis binotatus	PETERS 1863		Two-marked Anole	Dactyloidae, Iguania, Sauria, Squamata (lizards)
	Anolis biporcatus	(WIEGMANN 1834)		E: Giant Green Anole, Neotropical Green Anole S: Abaniquillo Verde	Dactyloidae, Iguania, Sauria, Squamata (lizards)
	Anolis birama	GARRIDO 1990		Cuban Big-eared Anole, Branch Anole	Dactyloidae, Iguania, Sauria, Squamata (lizards)
	Anolis bitectus	COPE 1864		Roof Anole	Dactyloidae, Iguania, Sauria, Squamata (lizards)
	Anolis blanquillanus	HUMMELINCK 1940		La Blanquilla Anole, Hummelinck's Anole	Dactyloidae, Iguania, Sauria, Squamata (lizards)
	Anolis boettgeri	BOULENGER 1911		Boettger's Anole	Dactyloidae, Iguania, Sauria, Squamata (lizards)
	Anolis bombiceps	COPE 1875		Surprise Anole, Blue-lipped forest anole	Dactyloidae, Iguania, Sauria, Squamata (lizards)
	Anolis bonairensis	RUTHVEN 1923		Bonaire Anole, Ruthven's Anole	Dactyloidae, Iguania, Sauria, Squamata (lizards)
	Anolis boulengerianus	THOMINOT 1887		E: Tehuantepec Anole S: Abaniquillo Tehuano	Dactyloidae, Iguania, Sauria, Squamata (lizards)
	Anolis brasiliensis	VANZOLINI & WILLIAMS 1970		Brazilian Anole	Dactyloidae, Iguania, Sauria, Squamata (lizards)
	Anolis bremeri	BARBOUR 1914	Anolis bremeri bremeri BARBOUR 1914 Anolis bremeri insulaepinorum GARRIDO 1972	Cuban Variegated Anole, Herradura Anole	Dactyloidae, Iguania, Sauria, Squamata (lizards)
	Anolis breslini	SCHWARTZ 1980		Northwest Haitian Stout Anole	Dactyloidae, Iguania, Sauria, Squamata (lizards)
	Anolis brevirostris	BOCOURT 1870	Anolis brevirostris brevirostris BOCOURT 1870 Anolis brevirostris deserticola ARNOLD 1980 Anolis brevirostris wetmorei COCHRAN 1931	desert gracile anole, Shortnose Anole	Dactyloidae, Iguania, Sauria, Squamata (lizards)
	Anolis brianjuliani	KÖHLER, PETERSEN & MÉNDEZ DE LA CRUZ 2019			Dactyloidae, Iguania, Sauria, Squamata (lizards)	new species
	Anolis brooksi	BARBOUR 1923			Dactyloidae, Iguania, Sauria, Squamata (lizards)
	Anolis brunneus	COPE 1894		Crooked-Acklins Green Anole, Crooked lsland Anole	Dactyloidae, Iguania, Sauria, Squamata (lizards)
	Anolis caceresae	HOFMANN & TOWNSEND 2018		E: Berta’s Anole Spanish: Pichete de Berta	Dactyloidae, Iguania, Sauria, Squamata (lizards)
	Anolis calimae	AYALA, HARRIS & WILLIAMS 1983		Ayala's Anole	Dactyloidae, Iguania, Sauria, Squamata (lizards)
	Anolis campbelli	(KÖHLER & SMITH 2008)			Dactyloidae, Iguania, Sauria, Squamata (lizards)
	Anolis capito	PETERS 1863		E: Bighead Anole S: Abaniquillo Jaspeado	Dactyloidae, Iguania, Sauria, Squamata (lizards)
	Anolis caquetae	WILLIAMS 1974		Caqueta Anole	Dactyloidae, Iguania, Sauria, Squamata (lizards)
	Anolis carlliebi	KÖHLER, TREJO PÉREZ, PETERSEN & MÉNDEZ DE LA CRUZ 2014		E: Carl Lieb’s Anole	Dactyloidae, Iguania, Sauria, Squamata (lizards)
	Anolis carlostoddi	(WILLIAMS, PRADERIO & GORZULA 1996)			Dactyloidae, Iguania, Sauria, Squamata (lizards)
x	Anolis carolinensis	VOIGT 1832		E: North American Green Anole, Green anole S: Anolis Verde G: Rotkehlanolis	Dactyloidae, Iguania, Sauria, Squamata (lizards)
	Anolis carpenteri	ECHELLE, ECHELLE & FITCH 1971		Carpenter Anole	Dactyloidae, Iguania, Sauria, Squamata (lizards)
	Anolis casildae	AROSEMENA, IBÁÑEZ & DE SOUSA 1991		Casilda's Anole	Dactyloidae, Iguania, Sauria, Squamata (lizards)
	Anolis caudalis	COCHRAN 1932		Gonave Gracile Anole, Cochran's Gianthead Anole	Dactyloidae, Iguania, Sauria, Squamata (lizards)
	Anolis centralis	PETERS 1970		Central Pallid Anole, Central Anole	Dactyloidae, Iguania, Sauria, Squamata (lizards)
	Anolis chamaeleonides	DUMÉRIL & BIBRON 1837		Short-bearded Anole	Dactyloidae, Iguania, Sauria, Squamata (lizards)
	Anolis charlesmyersi	KÖHLER 2010			Dactyloidae, Iguania, Sauria, Squamata (lizards)
	Anolis chloris	BOULENGER 1898		E: Boulenger's Green Anole S: Camaleón sudamericano gema del Chocó	Dactyloidae, Iguania, Sauria, Squamata (lizards)
	Anolis chlorocyanus	DUMÉRIL & BIBRON 1837		Dominican Green Anole, Northern Hispaniolan green anole, Hispaniolan green anole	Dactyloidae, Iguania, Sauria, Squamata (lizards)
	Anolis chlorodius	KÖHLER & HEDGES 2016		Pedernales Green Anole	Dactyloidae, Iguania, Sauria, Squamata (lizards)
	Anolis christophei	WILLIAMS 1960		Big-fanned trunk anole, King Christophe Anole	Dactyloidae, Iguania, Sauria, Squamata (lizards)
	Anolis chrysolepis	DUMÉRIL & BIBRON 1837		Goldenscale Anole	Dactyloidae, Iguania, Sauria, Squamata (lizards)
	Anolis chrysops	LAZELL 1964			Dactyloidae, Iguania, Sauria, Squamata (lizards)
	Anolis clivicola	BARBOUR & SHREVE 1935		Turquino Fern Anole, Mountain Anole	Dactyloidae, Iguania, Sauria, Squamata (lizards)
	Anolis cobanensis	STUART 1942		Stuart's Anole	Dactyloidae, Iguania, Sauria, Squamata (lizards)
	Anolis coelestinus	COPE 1862		Tiburon Green Anole, Hispaniolan green anole, Jeremie Anole	Dactyloidae, Iguania, Sauria, Squamata (lizards)
	Anolis compressicauda	SMITH & KERSTER 1955		E: Malposo Scaly Anole S: Abanquillo Escamudo	Dactyloidae, Iguania, Sauria, Squamata (lizards)
	Anolis concolor	COPE 1862		Isla San Andres Anole	Dactyloidae, Iguania, Sauria, Squamata (lizards)
	Anolis confusus	ESTRADA & GARRIDO 1991		Cabo Cruz Trunk Anole	Dactyloidae, Iguania, Sauria, Squamata (lizards)
	Anolis conspersus	GARMAN 1887	Anolis conspersus conspersus GARMAN 1887 Anolis conspersus lewisi GRANT 1940	Cayman Islands Blue-fanned Anole, Grand Cayman blue-fanned anole, Grand Cayman Anole	Dactyloidae, Iguania, Sauria, Squamata (lizards)
	Anolis cooki	GRANT 1931		Guanica Pallid Anole, Cook's pallid anole, Cook's Anole	Dactyloidae, Iguania, Sauria, Squamata (lizards)
	Anolis crassulus	COPE 1864		E: Ornate Anole S: Abaniquillo Ornado	Dactyloidae, Iguania, Sauria, Squamata (lizards)
	Anolis cristatellus	DUMÉRIL & BIBRON 1837	Anolis cristatellus cristatellus DUMÉRIL & BIBRON 1837 Anolis cristatellus wileyae GRANT 1931	E: Puerto Rican Crested Anole, Common Puerto Rican anole, Crested anole S: Lagartija Crestada	Dactyloidae, Iguania, Sauria, Squamata (lizards)
	Anolis cristifer	SMITH 1968		E: Crested Lichen Anole, Cristifer Anole S: Abaniquillo Liquenado Crestado	Dactyloidae, Iguania, Sauria, Squamata (lizards)
	Anolis cryptolimifrons	KÖHLER & SUNYER 2008			Dactyloidae, Iguania, Sauria, Squamata (lizards)
	Anolis cupeyalensis	PETERS 1970		Stripe-bellied Grass Anole, Cupeyal Anole	Dactyloidae, Iguania, Sauria, Squamata (lizards)
	Anolis cupreus	HALLOWELL 1860		Copper Anole	Dactyloidae, Iguania, Sauria, Squamata (lizards)
	Anolis cuprinus	SMITH 1964		E: Copper Anole, Chiapas Anole S: Abaniquillo de Chiapas	Dactyloidae, Iguania, Sauria, Squamata (lizards)
	Anolis cuscoensis	POE, YAÑEZ-MIRANDA & LEHR 2008			Dactyloidae, Iguania, Sauria, Squamata (lizards)
	Anolis cusuco	(MCCRANIE, KÖHLER & WILSON 2000)			Dactyloidae, Iguania, Sauria, Squamata (lizards)
	Anolis cuvieri	MERREM 1820		Puerto Rican giant anole, Cuvier's Anole, Green Giant Anole Spanish: Lagarto verde	Dactyloidae, Iguania, Sauria, Squamata (lizards)
	Anolis cyanopleurus	COPE 1861	Anolis cyanopleurus cyanopleurus COPE 1861 Anolis cyanopleurus orientalis GARRIDO 1975	Green Fern Anole, Yateras Anole	Dactyloidae, Iguania, Sauria, Squamata (lizards)
	Anolis cyanostictus	MERTENS 1939		Santo Domingo Green Anole	Dactyloidae, Iguania, Sauria, Squamata (lizards)
	Anolis cybotes	COPE 1862		Tiburon Stout Anole, Hispaniolan stout anole, Large-headed anole	Dactyloidae, Iguania, Sauria, Squamata (lizards)
	Anolis cymbops	COPE 1864		E: Cope's Veracruz Anole S: Abaniquillo de Veracruz	Dactyloidae, Iguania, Sauria, Squamata (lizards)
	Anolis damulus	COPE 1864		E: Cope's Smooth Anole S: Abaniquillo Liso de Cope	Dactyloidae, Iguania, Sauria, Squamata (lizards)
	Anolis danieli	WILLIAMS 1988			Dactyloidae, Iguania, Sauria, Squamata (lizards)
	Anolis darlingtoni	(COCHRAN 1935)		La Hotte Twig Anole, Darlington's Anole	Dactyloidae, Iguania, Sauria, Squamata (lizards)
	Anolis datzorum	KÖHLER, PONCE, SUNYER & BATISTA 2007			Dactyloidae, Iguania, Sauria, Squamata (lizards)
	Anolis delafuentei	GARRIDO 1982		Escambray Crested Anole, Guamuhaya Anole	Dactyloidae, Iguania, Sauria, Squamata (lizards)
	Anolis deltae	WILLIAMS 1974		Delta Anole	Dactyloidae, Iguania, Sauria, Squamata (lizards)
	Anolis demissus	SCHWARTZ 1969		Île Grande Cayemite green anole	Dactyloidae, Iguania, Sauria, Squamata (lizards)
	Anolis desechensis	HEATWOLE 1976		Desecheo Anole, Heatwole's Anole	Dactyloidae, Iguania, Sauria, Squamata (lizards)
	Anolis desiradei	LAZELL 1964		La Desirade Anole	Dactyloidae, Iguania, Sauria, Squamata (lizards)
	Anolis dissimilis	WILLIAMS 1965		Odd Anole	Dactyloidae, Iguania, Sauria, Squamata (lizards)
	Anolis distichus	COPE 1861	Anolis distichus distichus COPE 1861 Anolis distichus biminiensis OLIVER 1948 Anolis distichus dapsilis SCHWARTZ 1968 Anolis distichus distichoides ROSÉN 1911 Anolis distichus floridanus SMITH & MCCAULEY 1948 Anolis distichus juliae COCHRAN 1934 Anolis distichus ocior SCHWARTZ 1968 Anolis distichus patruelis SCHWARTZ 1968 Anolis distichus sejunctus SCHWARTZ 1968 Anolis distichus suppar SCHWARTZ 1…	North Caribbean Bark Anole, Hispaniolan gracile anole, Bark anole	Dactyloidae, Iguania, Sauria, Squamata (lizards)
	Anolis divius	KÖHLER & HEDGES 2016		Baoruco Blue Anole	Dactyloidae, Iguania, Sauria, Squamata (lizards)
	Anolis dolichocephalus	WILLIAMS 1963	Anolis dolichocephalus dolichocephalus WILLIAMS 1963 Anolis dolichocephalus portusalus SCHWARTZ 1978 Anolis dolichocephalus sarmenticola SCHWARTZ 1978	La Hotte Long-snouted Anole, Place Negre Anole	Dactyloidae, Iguania, Sauria, Squamata (lizards)
	Anolis dollfusianus	BOCOURT 1873		E: Coffee Anole S: Abaniquillo de Cafetal	Dactyloidae, Iguania, Sauria, Squamata (lizards)
	Anolis dominicensis	REINHARDT & LÜTKEN 1862			Dactyloidae, Iguania, Sauria, Squamata (lizards)
	Anolis doris	BARBOUR 1925		Gonave Stout Anole	Dactyloidae, Iguania, Sauria, Squamata (lizards)	revalidated from synonymy
	Anolis dracula	YÁNEZ-MUÑOZ, REYES-PUIG, REYES-PUIG, VELASCO, AYALA-VARELA, TORRES-CARVAJAL 2018		E: Dracula Anole S: Anolis dracula	Dactyloidae, Iguania, Sauria, Squamata (lizards)
	Anolis duellmani	FITCH & HENDERSON 1973		E: Duellman's Pigmy Anole S: Abaniquillo de Duellman	Dactyloidae, Iguania, Sauria, Squamata (lizards)
	Anolis dunni	SMITH 1936		E: Dunn's Anole S: Abaniquillo de Dunn	Dactyloidae, Iguania, Sauria, Squamata (lizards)
	Anolis eladioi	KÖHLER & HEDGES 2016		Baoruco Green Anole	Dactyloidae, Iguania, Sauria, Squamata (lizards)
	Anolis elcopeensis	POE, SCARPETTA & SCHAAD 2015			Dactyloidae, Iguania, Sauria, Squamata (lizards)
	Anolis equestris	MERREM 1820	Anolis equestris equestris MERREM 1820 Anolis equestris brujensis GARRIDO 2001 Anolis equestris buidei SCHWARTZ & GARRIDO 1972 Anolis equestris cincoleguas GARRIDO 1981 Anolis equestris cyaneus GARRIDO & ESTRADA 2001 Anolis equestris juraguensis SCHWARTZ & GARRIDO 1972 Anolis equestris persparsus SCHWARTZ & GARRIDO 1972 Anolis equestris potior SCHWARTZ & THOMAS 1975 Anolis equestris sabinalensis …	E: Cuban Giant Anole, Knight anole G: Ritteranolis	Dactyloidae, Iguania, Sauria, Squamata (lizards)
	Anolis ernestwilliamsi	LAZELL 1983		Carrot Rock Anole, Carrot Rock's anole, Ernest's Anole	Dactyloidae, Iguania, Sauria, Squamata (lizards)
	Anolis etheridgei	WILLIAMS 1962		Montane bush anole, Etheridge's Anole	Dactyloidae, Iguania, Sauria, Squamata (lizards)
	Anolis eugenegrahami	SCHWARTZ 1978		Black Stream Anole, Eugene's Anole	Dactyloidae, Iguania, Sauria, Squamata (lizards)
	Anolis eulaemus	BOULENGER 1908		Good Anole	Dactyloidae, Iguania, Sauria, Squamata (lizards)
	Anolis euskalerriari	(BARROS, WILLIAMS & VILORIA 1996)			Dactyloidae, Iguania, Sauria, Squamata (lizards)
	Anolis evermanni	STEJNEGER 1904		Emerald anole, Evermann's Anole, Small Green Anole Spanish: Lagartijo verde	Dactyloidae, Iguania, Sauria, Squamata (lizards)
	Anolis extremus	GARMAN 1887		E: Barbados anole S: Lagartija de Barbados	Dactyloidae, Iguania, Sauria, Squamata (lizards)
	Anolis fairchildi	BARBOUR & SHREVE 1935		Cay Sal Anole	Dactyloidae, Iguania, Sauria, Squamata (lizards)
	Anolis fasciatus	BOULENGER 1885		Banded Anole	Dactyloidae, Iguania, Sauria, Squamata (lizards)
	Anolis favillarum	SCHWARTZ 1968			Dactyloidae, Iguania, Sauria, Squamata (lizards)
	Anolis ferreus	(COPE 1864)		Marie-Galante Anole, Morne Constant Anole	Dactyloidae, Iguania, Sauria, Squamata (lizards)
	Anolis festae	PERACCA 1904		Veronica's Anole	Dactyloidae, Iguania, Sauria, Squamata (lizards)
	Anolis fitchi	WILLIAMS & DUELLMAN 1984		Fitch's Anole	Dactyloidae, Iguania, Sauria, Squamata (lizards)
	Anolis forresti	BARBOUR 1923			Dactyloidae, Iguania, Sauria, Squamata (lizards)
	Anolis fortunensis	AROSEMENA & IBÁÑEZ 1993			Dactyloidae, Iguania, Sauria, Squamata (lizards)
	Anolis fowleri	SCHWARTZ 1973		Green-banded Anole, Fowler's Anole	Dactyloidae, Iguania, Sauria, Squamata (lizards)
	Anolis fraseri	GÜNTHER 1859		Fraser's Anole	Dactyloidae, Iguania, Sauria, Squamata (lizards)
	Anolis frenatus	COPE 1899		Bridled Anole	Dactyloidae, Iguania, Sauria, Squamata (lizards)
	Anolis fugitivus	GARRIDO 1975		Green-headed Grass Anole, Moa Anole	Dactyloidae, Iguania, Sauria, Squamata (lizards)
	Anolis fungosus	MYERS 1971		Myers' Anole	Dactyloidae, Iguania, Sauria, Squamata (lizards)
	Anolis fuscoauratus	D’ORBIGNY 1837		Brown-eared Anole, Slender anole	Dactyloidae, Iguania, Sauria, Squamata (lizards)
	Anolis gadovii	BOULENGER 1905		E: Gadow's Anole S: Abaniquillo de Gadow	Dactyloidae, Iguania, Sauria, Squamata (lizards)
	Anolis gaigei	RUTHVEN 1916		Gaige’s Anole	Dactyloidae, Iguania, Sauria, Squamata (lizards)
	Anolis garmani	STEJNEGER 1899		Jamaican Giant Anole, Jamaican anole, Jamaica Giant Anole	Dactyloidae, Iguania, Sauria, Squamata (lizards)
	Anolis garridoi	DIAZ, ESTRADA & MORENO 1996		Escambray Twig Anole	Dactyloidae, Iguania, Sauria, Squamata (lizards)
	Anolis gemmosus	O’SHAUGHNESSY 1875		E: O'Shaughnessy's Anole, Andes Anole S: Camaleón sudamericano gema del subtrópico	Dactyloidae, Iguania, Sauria, Squamata (lizards)
	Anolis gibbiceps	COPE 1864		Hook Anole	Dactyloidae, Iguania, Sauria, Squamata (lizards)
	Anolis ginaelisae	(LOTZKAT, HERTZ, BIENENTREU & KÖHLER 2013)			Dactyloidae, Iguania, Sauria, Squamata (lizards)
	Anolis gingivinus	COPE 1864		Anguilla Bank Tree Anole, Anguilla bank anole, Anguilla Anole	Dactyloidae, Iguania, Sauria, Squamata (lizards)
	Anolis gonavensis	KÖHLER & HEDGES 2016		Gonave Twig Anole	Dactyloidae, Iguania, Sauria, Squamata (lizards)
	Anolis gorgonae	BARBOUR 1905			Dactyloidae, Iguania, Sauria, Squamata (lizards)
	Anolis gracilipes	BOULENGER 1898		E: Charm Anole S: Camaleón sudamericano del Chocó	Dactyloidae, Iguania, Sauria, Squamata (lizards)
	Anolis grahami	GRAY 1845	Anolis grahami grahami GRAY 1845 Anolis grahami aquarum UNDERWOOD & WILLIAMS 1959	E: Jamaican Turquoise Anole, Graham's Anole G: Graham-Anolis	Dactyloidae, Iguania, Sauria, Squamata (lizards)
	Anolis granuliceps	BOULENGER 1898		Granular Anole	Dactyloidae, Iguania, Sauria, Squamata (lizards)
	Anolis griseus	GARMAN 1887		Saint Vincent Tree Anole, Saint Vincent's tree anole	Dactyloidae, Iguania, Sauria, Squamata (lizards)
	Anolis gruuo	KÖHLER, PONCE, SUNYER & BATISTA 2007			Dactyloidae, Iguania, Sauria, Squamata (lizards)
	Anolis guafe	ESTRADA & GARRIDO 1991		Cabo Cruz Banded Anole	Dactyloidae, Iguania, Sauria, Squamata (lizards)
	Anolis guamuhaya	(GARRIDO, PÉREZ-BEATO & MORENO 1991)		Escambray Bearded Anole	Dactyloidae, Iguania, Sauria, Squamata (lizards)
	Anolis guazuma	GARRIDO 1984		Turquino Twig Anole, Sierra Anole	Dactyloidae, Iguania, Sauria, Squamata (lizards)
	Anolis gundlachi	PETERS 1877		E: Yellow-chinned anole, Gundlach’s Anole, Yellow-beard Anole G: Weißlippenanolis Spanish: Lagartijo barba amarilla	Dactyloidae, Iguania, Sauria, Squamata (lizards)
	Anolis haguei	STUART 1942		Hague's Anole	Dactyloidae, Iguania, Sauria, Squamata (lizards)
	Anolis hendersoni	COCHRAN 1923	Anolis hendersoni hendersoni COCHRAN 1923 Anolis hendersoni ravidormitans SCHWARTZ 1978	La Selle Long-snouted Anole, Henderson's Anole	Dactyloidae, Iguania, Sauria, Squamata (lizards)
	Anolis heterodermus	DUMÉRIL 1851		Flat Andes Anole	Dactyloidae, Iguania, Sauria, Squamata (lizards)
	Anolis heteropholidotus	MERTENS 1952			Dactyloidae, Iguania, Sauria, Squamata (lizards)
	Anolis higuey	KÖHLER, ZIMMER, MCGRATH & HEDGES 2019		Cordillera Oriental Stout Anole	Dactyloidae, Iguania, Sauria, Squamata (lizards)	new species
	Anolis hispaniolae	KÖHLER, ZIMMER, MCGRATH & HEDGES 2019			Dactyloidae, Iguania, Sauria, Squamata (lizards)	new species
	Anolis hobartsmithi	NIETO-MONTES DE OCA 2001		S: Abanquillo de Hobart Smith E: Hobart Smith’s Anole	Dactyloidae, Iguania, Sauria, Squamata (lizards)
	Anolis homolechis	(COPE 1864)	Anolis homolechis homolechis (COPE 1864) Anolis homolechis turquinensis GARRIDO 1973	Habana Anole, Cuban White-fanned Anole	Dactyloidae, Iguania, Sauria, Squamata (lizards)
	Anolis huilae	WILLIAMS 1982		Huila Anole	Dactyloidae, Iguania, Sauria, Squamata (lizards)
	Anolis humilis	PETERS 1863		Humble Anole	Dactyloidae, Iguania, Sauria, Squamata (lizards)
	Anolis hyacinthogularis	TORRES-CARVAJAL, AYALA-VARELA, LOBOS, POE & NARVÁEZ 2017		E: Blue dewlap anole Spanish: Anolis de saco azul	Dactyloidae, Iguania, Sauria, Squamata (lizards)
	Anolis ibague	WILLIAMS 1975		Ibague Anole	Dactyloidae, Iguania, Sauria, Squamata (lizards)
	Anolis ibanezi	POE, LATELLA, RYAN & SCHAAD 2009			Dactyloidae, Iguania, Sauria, Squamata (lizards)
	Anolis ignigularis	MERTENS 1939			Dactyloidae, Iguania, Sauria, Squamata (lizards)
	Anolis imias	RUIBAL & WILLIAMS 1961		Imias Rock Anole, Imias Anole	Dactyloidae, Iguania, Sauria, Squamata (lizards)
	Anolis immaculogularis	KÖHLER, TREJO PÉREZ, PETERSEN & MÉNDEZ DE LA CRUZ 2014			Dactyloidae, Iguania, Sauria, Squamata (lizards)
	Anolis impetigosus	COPE 1864			Dactyloidae, Iguania, Sauria, Squamata (lizards)
	Anolis incredulus	GARRIDO & MORENO 1998		Turquino Emerald Anole	Dactyloidae, Iguania, Sauria, Squamata (lizards)
	Anolis inderenae	(RUEDA & HERNÁNDEZ-CAMACHO 1988)			Dactyloidae, Iguania, Sauria, Squamata (lizards)
	Anolis inexpectatus	GARRIDO & ESTRADA 1989		Pineland Bush Anole	Dactyloidae, Iguania, Sauria, Squamata (lizards)
	Anolis insignis	COPE 1871		Decorated Anole	Dactyloidae, Iguania, Sauria, Squamata (lizards)
	Anolis insolitus	WILLIAMS & RAND 1969		Cordillera Central Twig Anole, La Palma Anole	Dactyloidae, Iguania, Sauria, Squamata (lizards)
	Anolis isolepis	(COPE 1861)		Dwarf Green Anole, Jatibonico Anole	Dactyloidae, Iguania, Sauria, Squamata (lizards)
	Anolis jacare	BOULENGER 1903		Jacare Anole	Dactyloidae, Iguania, Sauria, Squamata (lizards)
	Anolis johnmeyeri	WILSON & MCCRANIE 1982		Meyer's Anole	Dactyloidae, Iguania, Sauria, Squamata (lizards)
	Anolis juangundlachi	GARRIDO 1975		Yellow-lipped Grass Anole, Finca Ceres Anole	Dactyloidae, Iguania, Sauria, Squamata (lizards)
	Anolis jubar	SCHWARTZ 1968	Anolis jubar jubar SCHWARTZ 1968 Anolis jubar albertschwartzi GARRIDO 1973 Anolis jubar balaenarum SCHWARTZ 1968 Anolis jubar cocoensis ESTRADA & GARRIDO 1990 Anolis jubar cuneus SCHWARTZ 1968 Anolis jubar gibarensis GARRIDO 1973 Anolis jubar maisiensis GARRIDO 1973 Anolis jubar oriens SCHWARTZ 1968 Anolis jubar santamariae GARRIDO 1973 Anolis jubar yaguajayensis GARRIDO 1973	Cuban Coast Anole, Cubitas Anole	Dactyloidae, Iguania, Sauria, Squamata (lizards)
	Anolis kahouannensis	LAZELL 1964			Dactyloidae, Iguania, Sauria, Squamata (lizards)
	Anolis kathydayae	POE & RYAN 2017			Dactyloidae, Iguania, Sauria, Squamata (lizards)
	Anolis kemptoni	DUNN 1940		Kempton's Anole	Dactyloidae, Iguania, Sauria, Squamata (lizards)
	Anolis koopmani	RAND 1961		Haitian Brown Red-bellied Anole, Koopmans Anole	Dactyloidae, Iguania, Sauria, Squamata (lizards)
	Anolis kreutzi	(MCCRANIE, KÖHLER & WILSON 2000)			Dactyloidae, Iguania, Sauria, Squamata (lizards)
	Anolis krugi	PETERS 1877		Olive bush anole, Krug's Anole, Orange Dewlap Anole Spanish: Lagartijo de las yerbas de la montaña	Dactyloidae, Iguania, Sauria, Squamata (lizards)
	Anolis kunayalae	HULEBAK, POE, IBÁÑEZ & WILLIAMS 2007			Dactyloidae, Iguania, Sauria, Squamata (lizards)
	Anolis laevis	(COPE 1875)		Smooth Anole	Dactyloidae, Iguania, Sauria, Squamata (lizards)
	Anolis laeviventris	(WIEGMANN 1834)		E: White Anole S: Abaniquillo Blanco	Dactyloidae, Iguania, Sauria, Squamata (lizards)
	Anolis lamari	WILLIAMS 1992			Dactyloidae, Iguania, Sauria, Squamata (lizards)
	Anolis landestoyi	MAHLER, LAMBERT, GENEVA, NG, HEDGES, LOSOS & GLOR 2016		Hispaniolan Chamaeleon Anole	Dactyloidae, Iguania, Sauria, Squamata (lizards)
	Anolis latifrons	BERTHOLD 1846		G: Breitstirnige Mopseidechse (fide BERTHOLD 1846)	Dactyloidae, Iguania, Sauria, Squamata (lizards)
	Anolis leachii	DUMÉRIL & BIBRON 1837		Antigua Bank Tree Anole, Barbuda Bank tree anole, Panther Anole	Dactyloidae, Iguania, Sauria, Squamata (lizards)
	Anolis leditzigorum	(KÖHLER, VARGAS & LOTZKAT 2014)			Dactyloidae, Iguania, Sauria, Squamata (lizards)
	Anolis lemniscatus	BOULENGER 1898			Dactyloidae, Iguania, Sauria, Squamata (lizards)
	Anolis lemurinus	COPE 1861		E: Ghost Anole S: Abaniquillo Lemurino	Dactyloidae, Iguania, Sauria, Squamata (lizards)
	Anolis leucodera	KÖHLER & HEDGES 2016		Bombardopolis Green Anole	Dactyloidae, Iguania, Sauria, Squamata (lizards)
	Anolis limifrons	COPE 1862		Slender Anole, Border Anole	Dactyloidae, Iguania, Sauria, Squamata (lizards)
	Anolis limon	VELASCO & HURTADO-GÓMEZ 2014			Dactyloidae, Iguania, Sauria, Squamata (lizards)
	Anolis lineatopus	GRAY 1840	Anolis lineatopus lineatopus GRAY 1840 Anolis lineatopus ahenobarbus UNDERWOOD & WILLIAMS 1959 Anolis lineatopus merope UNDERWOOD & WILLIAMS 1959 Anolis lineatopus neckeri GRANT 1940	E: Stripe-footed Anole, Stripefoot Anole G: Strichfuss-Anolis	Dactyloidae, Iguania, Sauria, Squamata (lizards)
	Anolis lineatus	DAUDIN 1802		Curacao Striped Anole, Striped Anole	Dactyloidae, Iguania, Sauria, Squamata (lizards)
	Anolis liogaster	BOULENGER 1905		E: Guerreran Anole S: Abaniquillo Rojo	Dactyloidae, Iguania, Sauria, Squamata (lizards)
	Anolis lionotus	COPE 1861		Lion Anole	Dactyloidae, Iguania, Sauria, Squamata (lizards)
	Anolis litoralis	GARRIDO 1975		ORIENTE PALLID ANOLE	Dactyloidae, Iguania, Sauria, Squamata (lizards)
	Anolis lividus	GARMAN 1887		Montserrat Anole, Plymouth Anole	Dactyloidae, Iguania, Sauria, Squamata (lizards)
	Anolis longiceps	SCHMIDT 1919		Navassa Anole	Dactyloidae, Iguania, Sauria, Squamata (lizards)
	Anolis longitibialis	NOBLE 1923	Anolis longitibialis longitibialis NOBLE 1923 Anolis longitibialis specuum SCHWARTZ 1979	Barahona Stout Anole, Isla Beata Anole	Dactyloidae, Iguania, Sauria, Squamata (lizards)
	Anolis lososi	TORRES-CARVAJAL, AYALA-VARELA, LOBOS, POE & NARVÁEZ 2017		E: Losos’s anole Spanish: Anolis de Losos	Dactyloidae, Iguania, Sauria, Squamata (lizards)
	Anolis loveridgei	SCHMIDT 1936		Loveridge's Anole	Dactyloidae, Iguania, Sauria, Squamata (lizards)
	Anolis loysiana	DUMÉRIL & BIBRON 1837		Spiny Anole, Peach Anole	Dactyloidae, Iguania, Sauria, Squamata (lizards)
	Anolis luciae	GARMAN 1887		Saint Lucia Anole, Saint Lucian anole, St. Lucia Anole	Dactyloidae, Iguania, Sauria, Squamata (lizards)
	Anolis lucius	DUMÉRIL & BIBRON 1837		Cave Anole, Slender Cliff Anole	Dactyloidae, Iguania, Sauria, Squamata (lizards)
	Anolis luteogularis	NOBLE & HASSLER 1935	Anolis luteogularis luteogularis NOBLE & HASSLER 1935 Anolis luteogularis calceus SCHWARTZ & GARRIDO 1972 Anolis luteogularis coctilis SCHWARTZ & GARRIDO 1972 Anolis luteogularis delacruzi SCHWARTZ & GARRIDO 1972 Anolis luteogularis hassleri BARBOUR & SHREVE 1935 Anolis luteogularis jaumei SCHWARTZ & GARRIDO 1972 Anolis luteogularis nivevultus SCHWARTZ & GARRIDO 1972 Anolis luteogularis sanfelipe…	Western giant anole, White-throated Anole	Dactyloidae, Iguania, Sauria, Squamata (lizards)
	Anolis luteosignifer	GARMAN 1888		Cayman Brac Anole	Dactyloidae, Iguania, Sauria, Squamata (lizards)
	Anolis lynchi	MIYATA 1985		E: Lynch's Anole S: Camaleón sudamericano de John Lynch	Dactyloidae, Iguania, Sauria, Squamata (lizards)
	Anolis lyra	POE, VELASCO, MIYATA & WILLIAMS 2009			Dactyloidae, Iguania, Sauria, Squamata (lizards)
	Anolis macilentus	GARRIDO & HEDGES 1992		Black-cheeked Bush Anole	Dactyloidae, Iguania, Sauria, Squamata (lizards)
	Anolis macrinii	SMITH 1968		E: Macrinius' Anole S: Abaniquillo de Macrinius	Dactyloidae, Iguania, Sauria, Squamata (lizards)
	Anolis macrolepis	BOULENGER 1911		Big-scaled Anole	Dactyloidae, Iguania, Sauria, Squamata (lizards)
	Anolis macrophallus	WERNER 1917			Dactyloidae, Iguania, Sauria, Squamata (lizards)
	Anolis maculigula	WILLIAMS 1984			Dactyloidae, Iguania, Sauria, Squamata (lizards)
	Anolis maculiventris	BOULENGER 1898		E: Blotchbelly Anole S: Camaleón sudamericano de vientre blanco	Dactyloidae, Iguania, Sauria, Squamata (lizards)
	Anolis magnaphallus	POE & IBÁÑEZ 2007			Dactyloidae, Iguania, Sauria, Squamata (lizards)
	Anolis maia	(BATISTA, VESELY, MEBERT, LOTZKAT & KÖHLER 2015)			Dactyloidae, Iguania, Sauria, Squamata (lizards)
	Anolis marcanoi	WILLIAMS 1975		Red-fanned Stout Anole	Dactyloidae, Iguania, Sauria, Squamata (lizards)
	Anolis mariarum	BARBOUR 1932		Blemished Anole	Dactyloidae, Iguania, Sauria, Squamata (lizards)
	Anolis marmoratus	DUMÉRIL & BIBRON 1837	Anolis marmoratus alliaceus COPE 1864 Anolis marmoratus caryae LAZELL 1964 Anolis marmoratus girafus LAZELL 1964 Anolis marmoratus inornatus LAZELL 1964 Anolis marmoratus marmoratus DUMÉRIL & BIBRON 1837 Anolis marmoratus setosus LAZELL 1964 Anolis marmoratus speciosus (GARMAN 1887)	Guadeloupe Anole, Guadeloupean anole, Leopard Anole	Dactyloidae, Iguania, Sauria, Squamata (lizards)
	Anolis marron	ARNOLD 1980		Jacmel Gracile Anole, Jacmel Anole	Dactyloidae, Iguania, Sauria, Squamata (lizards)
	Anolis marsupialis	TAYLOR 1956			Dactyloidae, Iguania, Sauria, Squamata (lizards)
	Anolis matudai	SMITH 1956		S: Abaniquillo de Matuda E: Matuda’s Anole	Dactyloidae, Iguania, Sauria, Squamata (lizards)
	Anolis maynardi	GARMAN 1888		Maynard's Anole	Dactyloidae, Iguania, Sauria, Squamata (lizards)
	Anolis mccraniei	(KÖHLER, TOWNSEND & PETERSEN 2016)			Dactyloidae, Iguania, Sauria, Squamata (lizards)
	Anolis medemi	AYALA & WILLIAMS 1988			Dactyloidae, Iguania, Sauria, Squamata (lizards)
	Anolis megalopithecus	RUEDA-ALMONACID 1989		Ruida's Anole	Dactyloidae, Iguania, Sauria, Squamata (lizards)
	Anolis megapholidotus	SMITH 1933		E: Large-scaed Anole S: Abaniquillo de Escamas Grandes	Dactyloidae, Iguania, Sauria, Squamata (lizards)
	Anolis menta	AYALA, HARRIS & WILLIAMS 1984		Mixed Anole	Dactyloidae, Iguania, Sauria, Squamata (lizards)
	Anolis meridionalis	BOETTGER 1885			Dactyloidae, Iguania, Sauria, Squamata (lizards)
	Anolis mestrei	BARBOUR & RAMSDEN 1916		Red-fanned Rock Anole, Pinardel Rio Anole	Dactyloidae, Iguania, Sauria, Squamata (lizards)
	Anolis microlepidotus	DAVIS 1954		E: Guerreran Oak Anole S: Abaniquillo de Encino Guerrense	Dactyloidae, Iguania, Sauria, Squamata (lizards)
	Anolis microlepis	ÁLVAREZ DEL TORO & SMITH 1956		E: Chiapas Smooth Anole S: Abaniquillo Liso de Chiapas	Dactyloidae, Iguania, Sauria, Squamata (lizards)
	Anolis microtus	COPE 1871		Tiny Anole	Dactyloidae, Iguania, Sauria, Squamata (lizards)
	Anolis milleri	SMITH 1950		E: Miller's Anole S: Abaniquillo de Miller	Dactyloidae, Iguania, Sauria, Squamata (lizards)
	Anolis mirus	WILLIAMS 1963			Dactyloidae, Iguania, Sauria, Squamata (lizards)
	Anolis monensis	STEJNEGER 1904		Mona Anole	Dactyloidae, Iguania, Sauria, Squamata (lizards)
	Anolis monteverde	KÖHLER 2009			Dactyloidae, Iguania, Sauria, Squamata (lizards)
	Anolis monticola	SHREVE 1936	Anolis monticola monticola SHREVE 1936 Anolis monticola quadrisartus THOMAS & SCHWARTZ 1967	La Hotte Bush Anole, Foothill Anole	Dactyloidae, Iguania, Sauria, Squamata (lizards)
	Anolis morazani	TOWNSEND & WILSON 2009			Dactyloidae, Iguania, Sauria, Squamata (lizards)
	Anolis muralla	(KÖHLER, MCCRANIE & WILSON 1999)			Dactyloidae, Iguania, Sauria, Squamata (lizards)
	Anolis nasofrontalis	AMARAL 1933		Nose Anole	Dactyloidae, Iguania, Sauria, Squamata (lizards)
	Anolis naufragus	(CAMPBELL, HILLIS & LAMAR 1989)		E: Hidalgo Anole S: Abaniquillo de Hidalgo	Dactyloidae, Iguania, Sauria, Squamata (lizards)
	Anolis neblininus	(MYERS, WILLIAMS & MCDIARMID 1993)			Dactyloidae, Iguania, Sauria, Squamata (lizards)
	Anolis nebuloides	BOCOURT 1873		E: False Clouded Anole S: Falso Abaniquillo Nebulosa	Dactyloidae, Iguania, Sauria, Squamata (lizards)
	Anolis nebulosus	(WIEGMANN 1834)		E: Clouded Anole S: Roño de Paño	Dactyloidae, Iguania, Sauria, Squamata (lizards)
	Anolis nelsoni	BARBOUR 1914		Swan Islands Anole, Nelson's Anole	Dactyloidae, Iguania, Sauria, Squamata (lizards)
	Anolis nicefori	BARBOUR 1932		Niceforo's Andes Anole	Dactyloidae, Iguania, Sauria, Squamata (lizards)
	Anolis nietoi	KÖHLER, TREJO PÉREZ, PETERSEN & MÉNDEZ DE LA CRUZ 2014			Dactyloidae, Iguania, Sauria, Squamata (lizards)
	Anolis nigrolineatus	WILLIAMS 1965			Dactyloidae, Iguania, Sauria, Squamata (lizards)
	Anolis noblei	BARBOUR & SHREVE 1935		Oriente Giant Anole, Holguin Anole	Dactyloidae, Iguania, Sauria, Squamata (lizards)
	Anolis notopholis	BOULENGER 1896		Scalyback Anole	Dactyloidae, Iguania, Sauria, Squamata (lizards)
	Anolis nubilus	GARMAN 1887		Redonda Anole	Dactyloidae, Iguania, Sauria, Squamata (lizards)
	Anolis occultus	WILLIAMS & RIVERO 1965		Puerto Rican twig anole, Limestone Anole, Dwarf Anole Spanish: Largartijo enano	Dactyloidae, Iguania, Sauria, Squamata (lizards)
	Anolis ocelloscapularis	(KÖHLER, MCCRANIE & WILSON 2001)			Dactyloidae, Iguania, Sauria, Squamata (lizards)
	Anolis oculatus	(COPE 1879)	Anolis oculatus cabritensis LAZELL 1962 Anolis oculatus montanus LAZELL 1962 Anolis oculatus oculatus (COPE 1879) Anolis oculatus winstonorum LAZELL 1962	Dominica Anole, Dominican anole, Eyed Anole	Dactyloidae, Iguania, Sauria, Squamata (lizards)
	Anolis oligaspis	COPE 1894		Bahama Anole	Dactyloidae, Iguania, Sauria, Squamata (lizards)
	Anolis olssoni	SCHMIDT 1919	Anolis olssoni olssoni SCHMIDT 1919 Anolis olssoni alienus SCHWARTZ 1981 Anolis olssoni domingonis SCHWARTZ 1981 Anolis olssoni extentus SCHWARTZ 1981 Anolis olssoni ferrugicauda SCHWARTZ 1981 Anolis olssoni insulanus SCHWARTZ 1981 Anolis olssoni montivagus SCHWARTZ 1981 Anolis olssoni palloris SCHWARTZ 1981	desert grass anole, Monte Cristi Anole	Dactyloidae, Iguania, Sauria, Squamata (lizards)
	Anolis omiltemanus	DAVIS 1954		E: Omilteme Anole S: Abaniquillo Amarillo	Dactyloidae, Iguania, Sauria, Squamata (lizards)
	Anolis onca	(O’SHAUGHNESSY 1875)		Bulky Anole	Dactyloidae, Iguania, Sauria, Squamata (lizards)
	Anolis opalinus	GOSSE 1850		Jamaican Opal-bellied Anole, Bluefields Anole	Dactyloidae, Iguania, Sauria, Squamata (lizards)
	Anolis ophiolepis	COPE 1861		Five-striped grass anole, Snakescale Anole	Dactyloidae, Iguania, Sauria, Squamata (lizards)
	Anolis oporinus	GARRIDO & HEDGES 2001		Pimienta Green Anole	Dactyloidae, Iguania, Sauria, Squamata (lizards)
	Anolis orcesi	(LAZELL 1969)		Orces' Andes Anole	Dactyloidae, Iguania, Sauria, Squamata (lizards)
	Anolis ortonii	COPE 1868		Bark Anole, Orton's Anole	Dactyloidae, Iguania, Sauria, Squamata (lizards)
	Anolis osa	KÖHLER, DEHLING & KÖHLER 2010			Dactyloidae, Iguania, Sauria, Squamata (lizards)
	Anolis otongae	AYALA-VARELA & VELASCO 2010			Dactyloidae, Iguania, Sauria, Squamata (lizards)
	Anolis oxylophus	COPE 1875		Stream Anole	Dactyloidae, Iguania, Sauria, Squamata (lizards)
	Anolis pachypus	COPE 1875		Thick Anole	Dactyloidae, Iguania, Sauria, Squamata (lizards)
	Anolis paravertebralis	BERNAL-CARLO & ROZE 2005			Dactyloidae, Iguania, Sauria, Squamata (lizards)
	Anolis parilis	WILLIAMS 1975		Ecuador Anole	Dactyloidae, Iguania, Sauria, Squamata (lizards)
	Anolis parvauritus	(WILLIAMS 1966)		E: Giant Green Anole, Neotropical Green Anole S: Abaniquillo Verde	Dactyloidae, Iguania, Sauria, Squamata (lizards)
	Anolis parvicirculatus	ALVAREZ DEL TORO & SMITH 1956		E: Berriozabal Anole S: Abaniquillo de Berriozabal	Dactyloidae, Iguania, Sauria, Squamata (lizards)
	Anolis paternus	HARDY 1967	Anolis paternus paternus HARDY 1967 Anolis paternus pinarensis GARRIDO 1975	Ashy Bush Anole, Nueva Gerona Anole	Dactyloidae, Iguania, Sauria, Squamata (lizards)
	Anolis pecuarius	SCHWARTZ 1969		Ile-a-Vache Green Anole, Île-à-Vache green anole	Dactyloidae, Iguania, Sauria, Squamata (lizards)
	Anolis pentaprion	COPE 1863		Lichen Anole	Dactyloidae, Iguania, Sauria, Squamata (lizards)
	Anolis peraccae	BOULENGER 1898			Dactyloidae, Iguania, Sauria, Squamata (lizards)
	Anolis peruensis	POE, LATELLA, AYALA-VARELA, YAÑEZ-MIRANDA & TORRES-CARVAJAL 2015			Dactyloidae, Iguania, Sauria, Squamata (lizards)
	Anolis petersii	BOCOURT 1873		E: Peters' Anole S: Abaniquillo de Peters	Dactyloidae, Iguania, Sauria, Squamata (lizards)
	Anolis peucephilus	KÖHLER, TREJO-PÉREZ, PETERSEN, MENDEZ DE LA CRUZ 2014			Dactyloidae, Iguania, Sauria, Squamata (lizards)
	Anolis peynadoi	MERTENS 1939		Western Hispaniola Green Anole, Northern Hispaniolan green anole, Hispaniolan green anole	Dactyloidae, Iguania, Sauria, Squamata (lizards)
	Anolis phyllorhinus	MYERS & CARVALHO 1945		Leaf-nosed anole, Bat Anole	Dactyloidae, Iguania, Sauria, Squamata (lizards)
	Anolis pigmaequestris	GARRIDO 1975		Pygmy Giant Anole, Cayko Frances Anole	Dactyloidae, Iguania, Sauria, Squamata (lizards)
	Anolis pijolense	(MCCRANIE, WILSON & WILLIAMS 1993)			Dactyloidae, Iguania, Sauria, Squamata (lizards)
	Anolis pinchoti	COCHRAN 1931		Crab Cay Anole	Dactyloidae, Iguania, Sauria, Squamata (lizards)
	Anolis placidus	HEDGES & THOMAS 1989		Neiba Twig Anole, Placid Anole	Dactyloidae, Iguania, Sauria, Squamata (lizards)
	Anolis planiceps	TROSCHEL 1848		E: Golden-scaled Anole, Orange-fanned leaf-litter anole, Goldenscale Anole S: Anolis común, anolis camaleoncito	Dactyloidae, Iguania, Sauria, Squamata (lizards)
	Anolis podocarpus	AYALA-VARELA & TORRES-CARVAJAL 2010			Dactyloidae, Iguania, Sauria, Squamata (lizards)
	Anolis poecilopus	COPE 1862		Dappled Anole	Dactyloidae, Iguania, Sauria, Squamata (lizards)
	Anolis poei	AYALA-VARELA, TROYA-RODRIGUEZ, TALERO-RODRIGUEZ & TORRES-CARVAJAL 2014		E: Telimbela anoles S: Anolis de Telimbela	Dactyloidae, Iguania, Sauria, Squamata (lizards)
	Anolis pogus	LAZELL 1972		Anguilla bank bush anole, Watts' Anole	Dactyloidae, Iguania, Sauria, Squamata (lizards)
	Anolis polylepis	PETERS 1874		Many-scaled Anole	Dactyloidae, Iguania, Sauria, Squamata (lizards)
	Anolis poncensis	STEJNEGER 1904		Ponce small-fanned anole, Ponce Anole	Dactyloidae, Iguania, Sauria, Squamata (lizards)
	Anolis porcatus	GRAY 1840	Anolis porcatus aracelyae PEREZ-BEATO 1996 Anolis porcatus porcatus GRAY 1840	Cuban Green Anole	Dactyloidae, Iguania, Sauria, Squamata (lizards)
	Anolis porcus	(COPE 1864)		Oriente Bearded Anole	Dactyloidae, Iguania, Sauria, Squamata (lizards)
	Anolis prasinorius	KÖHLER & HEDGES 2016		Baoruco Green Twig Anole	Dactyloidae, Iguania, Sauria, Squamata (lizards)
	Anolis princeps	BOULENGER 1902		First Anole	Dactyloidae, Iguania, Sauria, Squamata (lizards)
	Anolis proboscis	PETERS & ORCES 1956		E: Horned Anole, Pinocchio lizard G: (Nas-) Hornanolis, Pinocchioechse S: Camaleón sudamericano de hoja nasal de los Andes	Dactyloidae, Iguania, Sauria, Squamata (lizards)
	Anolis properus	SCHWARTZ 1968		Hispaniolan gracile anole, Bark anole	Dactyloidae, Iguania, Sauria, Squamata (lizards)
	Anolis propinquus	WILLIAMS 1984			Dactyloidae, Iguania, Sauria, Squamata (lizards)
	Anolis pseudokemptoni	KÖHLER, PONCE, SUNYER & BATISTA 2007			Dactyloidae, Iguania, Sauria, Squamata (lizards)
	Anolis pseudopachypus	KÖHLER, PONCE, SUNYER & BATISTA 2007			Dactyloidae, Iguania, Sauria, Squamata (lizards)
	Anolis pseudotigrinus	AMARAL 1933		False Tiger Anole	Dactyloidae, Iguania, Sauria, Squamata (lizards)
	Anolis pulchellus	DUMÉRIL & BIBRON 1837		Puerto Rican bush anole, Puerto Rican Anole, Snake Anole Spanish: Lagartijo de las yerbas	Dactyloidae, Iguania, Sauria, Squamata (lizards)
	Anolis pumilus	GARRIDO 1988		Cuban Spiny-Plant Anole	Dactyloidae, Iguania, Sauria, Squamata (lizards)
	Anolis punctatus	DAUDIN 1802	Anolis punctatus punctatus DAUDIN 1802 Anolis punctatus boulengeri O’SHAUGHNESSY 1881	Spotted Anole, Amazon Green Anole	Dactyloidae, Iguania, Sauria, Squamata (lizards)
	Anolis purpurescens	COPE 1899		Purple Anole	Dactyloidae, Iguania, Sauria, Squamata (lizards)
	Anolis purpurgularis	(MCCRANIE, CRUZ & HOLM 1993)			Dactyloidae, Iguania, Sauria, Squamata (lizards)
	Anolis purpuronectes	GRAY, MEZA-LÁZARO, POE & NIETO-MONTES DE OCA 2016			Dactyloidae, Iguania, Sauria, Squamata (lizards)
	Anolis pygmaeus	ALVAREZ DEL TORO & SMITH 1956		E: Chiapas Pigmy Anole S: Abaniquillo Pigmeo Chiapaneco	Dactyloidae, Iguania, Sauria, Squamata (lizards)
	Anolis quadriocellifer	BARBOUR & RAMSDEN 1919		Cuban Eyespot Anole, Peninsula Anole	Dactyloidae, Iguania, Sauria, Squamata (lizards)
	Anolis quaggulus	COPE 1885			Dactyloidae, Iguania, Sauria, Squamata (lizards)
	Anolis quercorum	FITCH 1978		E: Oaxacan Oak Anole, Gray Anole S: Anolis Gris	Dactyloidae, Iguania, Sauria, Squamata (lizards)
	Anolis ravifaux	SCHWARTZ & HENDERSON 1982		Saona Stout Anole	Dactyloidae, Iguania, Sauria, Squamata (lizards)	elevated from subspecies
	Anolis ravitergum	SCHWARTZ 1968		Hispaniolan gracile anole, Bark anole	Dactyloidae, Iguania, Sauria, Squamata (lizards)
	Anolis reconditus	UNDERWOOD & WILLIAMS 1959		Blue Mountains Anole	Dactyloidae, Iguania, Sauria, Squamata (lizards)
	Anolis rejectus	GARRIDO & SCHWARTZ 1972		Santiago Grass Anole	Dactyloidae, Iguania, Sauria, Squamata (lizards)
	Anolis richardii	DUMÉRIL & BIBRON 1837		Grenada Tree Anole	Dactyloidae, Iguania, Sauria, Squamata (lizards)
	Anolis ricordii	DUMÉRIL & BIBRON 1837	Anolis ricordii ricordii DUMÉRIL & BIBRON 1837 Anolis ricordii leberi WILLIAMS 1965 Anolis ricordii subsolanus SCHWARTZ 1974 Anolis ricordii viculus SCHWARTZ 1974	Haitian Giant Anole, Haitian Green Anole	Dactyloidae, Iguania, Sauria, Squamata (lizards)
	Anolis rimarum	THOMAS & SCHWARTZ 1967		Artibonite Bush Anole, Marmelade Anole	Dactyloidae, Iguania, Sauria, Squamata (lizards)
	Anolis rivalis	WILLIAMS 1984		Neighbor Anole	Dactyloidae, Iguania, Sauria, Squamata (lizards)
	Anolis roatanensis	(KÖHLER & MCCRANIE 2001)		Roatan Anole	Dactyloidae, Iguania, Sauria, Squamata (lizards)
	Anolis rodriguezii	BOCOURT 1873		E: Middle American Smooth Anole, Rodriguez's Anole S: Abaniquillo de Rodriguez	Dactyloidae, Iguania, Sauria, Squamata (lizards)
	Anolis roosevelti	GRANT 1931		Virgin Islands Giant Anole, Culebra Giant Anole	Dactyloidae, Iguania, Sauria, Squamata (lizards)
	Anolis roquet	(BONNATERRE 1789)	Anolis roquet roquet (BONNATERRE 1789) Anolis roquet caracoli LAZELL 1972 Anolis roquet majolgris LAZELL 1972 Anolis roquet salinei LAZELL 1972 Anolis roquet summus LAZELL 1972 Anolis roquet zebrilus LAZELL 1972	Martinique Anole, Martinique's anole, Savannah Anole	Dactyloidae, Iguania, Sauria, Squamata (lizards)
	Anolis rubiginosus	BOCOURT 1873		Sierra Juarez Anole	Dactyloidae, Iguania, Sauria, Squamata (lizards)
	Anolis rubribarbaris	(KÖHLER, MCCRANIE & WILSON 1999)			Dactyloidae, Iguania, Sauria, Squamata (lizards)
	Anolis rubribarbus	BARBOUR & RAMSDEN 1919		Cuban Tiger Anole, Sagua de Tanamo Anole	Dactyloidae, Iguania, Sauria, Squamata (lizards)
	Anolis ruibali	NAVARRO & GARRIDO 2004		Cabo Cruz Pallid Anole	Dactyloidae, Iguania, Sauria, Squamata (lizards)
	Anolis ruizii	RUEDA & WILLIAMS 1986			Dactyloidae, Iguania, Sauria, Squamata (lizards)
	Anolis rupinae	WILLIAMS & WEBSTER 1974		Haitian Banded Red-bellied Anole, Castillon Anole	Dactyloidae, Iguania, Sauria, Squamata (lizards)
	Anolis sabanus	GARMAN 1887		Saba Anole, Saban Anole	Dactyloidae, Iguania, Sauria, Squamata (lizards)
	Anolis sacamecatensis	KÖHLER, TREJO PÉREZ, PETERSEN & MÉNDEZ DE LA CRUZ 2014			Dactyloidae, Iguania, Sauria, Squamata (lizards)
	Anolis sagrei	DUMÉRIL & BIBRON 1837	Anolis sagrei mayensis SMITH & BURGER 1949 Anolis sagrei sagrei DUMÉRIL & BIBRON 1837	E: Cuban brown anole, Brown anole G: Bahama-Anolis S: Abaniquillo Costero Maya S: Abaniquillo Costero Maya [mayensis] E: Mayan Coastal Anole [mayensis] E: Bahaman brown anole [ordinatus] G: Bahamaanolis [ordinatus]	Dactyloidae, Iguania, Sauria, Squamata (lizards)
	Anolis salvini	BOULENGER 1885		Salvin's Anole (vociferans: Koanng Anole)	Dactyloidae, Iguania, Sauria, Squamata (lizards)
	Anolis santamartae	WILLIAMS 1982		Santa Marta Anole	Dactyloidae, Iguania, Sauria, Squamata (lizards)
	Anolis savagei	POE & RYAN 2017			Dactyloidae, Iguania, Sauria, Squamata (lizards)
	Anolis saxatilis	MERTENS 1938	Anolis saxatilis saxatilis WILLIAMS 1963 Anolis saxatilis lapidosus SCHWARTZ 1980	Pallid stout anole, Whiteman's Anole	Dactyloidae, Iguania, Sauria, Squamata (lizards)	new epithet (was: whitemani)
	Anolis schiedii	(WIEGMANN 1834)		E: Schiede's Anole S: Abaniquillo de Schiede	Dactyloidae, Iguania, Sauria, Squamata (lizards)
	Anolis schwartzi	LAZELL 1972		Saint Kitts Bank Bush Anole, Schwartz' Anole	Dactyloidae, Iguania, Sauria, Squamata (lizards)
	Anolis scriptus	GARMAN 1887	Anolis scriptus scriptus GARMAN 1887 Anolis scriptus leucophaeus GARMAN 1888 Anolis scriptus mariguanae COCHRAN 1931 Anolis scriptus sularum BARBOUR & SHREVE 1935	Southern Bahamas Anole, Silver Key Anole	Dactyloidae, Iguania, Sauria, Squamata (lizards)
	Anolis scypheus	COPE 1864		Yellow-tongued Anole	Dactyloidae, Iguania, Sauria, Squamata (lizards)
	Anolis semilineatus	COPE 1864		Hispaniolan grass anole, Santo Domingo Anole	Dactyloidae, Iguania, Sauria, Squamata (lizards)
	Anolis sericeus	HALLOWELL 1856		E: Silky Anole S: Abaniquillo Punto Azul	Dactyloidae, Iguania, Sauria, Squamata (lizards)
	Anolis serranoi	(KÖHLER 1999)		S: Anolis de Serrano E: Serrano’s Anole	Dactyloidae, Iguania, Sauria, Squamata (lizards)
	Anolis sheplani	SCHWARTZ 1974		Baoruco Gray Twig Anole, Cabral Anole	Dactyloidae, Iguania, Sauria, Squamata (lizards)
	Anolis shrevei	(COCHRAN 1939)		Cordillera Central Stout Anole, Shreve's Anole	Dactyloidae, Iguania, Sauria, Squamata (lizards)
	Anolis sierramaestrae	HOLÁŇOVÁ, REHÁK & FRYNTA 2012		Sierra Maestrae Bearded Anole	Dactyloidae, Iguania, Sauria, Squamata (lizards)
	Anolis singularis	WILLIAMS 1965		Macaya Green Twig Anole, Porcupine Anole	Dactyloidae, Iguania, Sauria, Squamata (lizards)
	Anolis smallwoodi	SCHWARTZ 1964	Anolis smallwoodi smallwoodi SCHWARTZ 1964 Anolis smallwoodi palardis SCHWARTZ 1964 Anolis smallwoodi saxuliceps SCHWARTZ 1964	Green-blotched Giant Anole, Smallwood's Anole	Dactyloidae, Iguania, Sauria, Squamata (lizards)
	Anolis smaragdinus	BARBOUR & SHREVE 1935	Anolis smaragdinus smaragdinus BARBOUR & SHREVE 1935 Anolis smaragdinus lerneri OLIVER 1948	Bahamian Green Anole	Dactyloidae, Iguania, Sauria, Squamata (lizards)
	Anolis sminthus	DUNN & EMLEN 1932		Mouse Anole	Dactyloidae, Iguania, Sauria, Squamata (lizards)
	Anolis soinii	POE & YAÑEZ-MIRANDA 2008			Dactyloidae, Iguania, Sauria, Squamata (lizards)
	Anolis solitarius	RUTHVEN 1916		Solitaire Anole	Dactyloidae, Iguania, Sauria, Squamata (lizards)
	Anolis spectrum	PETERS 1863		Black-shouldered Ground Anole, Matanzas Anole	Dactyloidae, Iguania, Sauria, Squamata (lizards)
	Anolis spilorhipis	(ALVAREZ DEL TORO & SMITH 1956)			Dactyloidae, Iguania, Sauria, Squamata (lizards)
	Anolis squamulatus	PETERS 1863		Small-scaled Anole	Dactyloidae, Iguania, Sauria, Squamata (lizards)
	Anolis stevepoei	KÖHLER, TREJO PÉREZ, PETERSEN & MÉNDEZ DE LA CRUZ 2014			Dactyloidae, Iguania, Sauria, Squamata (lizards)
	Anolis strahmi	SCHWARTZ 1979	Anolis strahmi strahmi SCHWARTZ 1979 Anolis strahmi abditus SCHWARTZ 1979	Baoruco Stout Anole, Strahm's Anole	Dactyloidae, Iguania, Sauria, Squamata (lizards)
	Anolis stratulus	COPE 1861		Spotted anole, St. Thomas Anole, Banded Anole Spanish: Lagartijo manchado	Dactyloidae, Iguania, Sauria, Squamata (lizards)
	Anolis subocularis	DAVIS 1954		E: Pacific Anole S: Abaniquillo del Pacifico	Dactyloidae, Iguania, Sauria, Squamata (lizards)
	Anolis sulcifrons	COPE 1899		Grooved Anole	Dactyloidae, Iguania, Sauria, Squamata (lizards)
	Anolis tandai	AVILA-PIRES 1995		Tanda’s Anole	Dactyloidae, Iguania, Sauria, Squamata (lizards)
	Anolis taylori	SMITH & SPIELER 1945		E: Taylor's Anole S: Abaniquillo de Taylor	Dactyloidae, Iguania, Sauria, Squamata (lizards)
	Anolis tenorioensis	KÖHLER 2011			Dactyloidae, Iguania, Sauria, Squamata (lizards)
	Anolis terraealtae	BARBOUR 1915		Les Saintes Anole, Les Saines Anole	Dactyloidae, Iguania, Sauria, Squamata (lizards)
	Anolis terueli	NAVARRO, FERNANDEZ & GARRIDO 2001		Yellow-fanned Pallid Anole	Dactyloidae, Iguania, Sauria, Squamata (lizards)
	Anolis tetarii	(BARROS, WILLIAMS & VILORIA 1996)			Dactyloidae, Iguania, Sauria, Squamata (lizards)
	Anolis tigrinus	PETERS 1863		E: Tiger Anole S: Anolis tigre	Dactyloidae, Iguania, Sauria, Squamata (lizards)
	Anolis toldo	FONG & GARRIDO 2000		Gray-banded Green Anole	Dactyloidae, Iguania, Sauria, Squamata (lizards)
	Anolis tolimensis	WERNER 1916			Dactyloidae, Iguania, Sauria, Squamata (lizards)
	Anolis townsendi	STEJNEGER 1900		Townsend's Anole	Dactyloidae, Iguania, Sauria, Squamata (lizards)
	Anolis trachyderma	COPE 1875		Roughskin Anole, Common Forest Anole	Dactyloidae, Iguania, Sauria, Squamata (lizards)
	Anolis transversalis	DUMÉRIL 1851		Banded Tree Anole, Transverse Anole	Dactyloidae, Iguania, Sauria, Squamata (lizards)
	Anolis trinitatis	REINHARDT & LÜTKEN 1862		Saint Vincent Bush Anole, Saint Vincent's bush anole, Trinidad Anole	Dactyloidae, Iguania, Sauria, Squamata (lizards)
	Anolis triumphalis	(NICHOLSON & KÖHLER 2014)			Dactyloidae, Iguania, Sauria, Squamata (lizards)
	Anolis tropidogaster	HALLOWELL 1856		Tropical Anole	Dactyloidae, Iguania, Sauria, Squamata (lizards)
	Anolis tropidolepis	BOULENGER 1885		Swift Anole	Dactyloidae, Iguania, Sauria, Squamata (lizards)
	Anolis tropidonotus	PETERS 1863		E: Greater Scaly Anole S: Anolis Escamoso	Dactyloidae, Iguania, Sauria, Squamata (lizards)
	Anolis umbrivagus	BERNAL-CARLO & ROZE 2005			Dactyloidae, Iguania, Sauria, Squamata (lizards)
	Anolis uniformis	COPE 1885		E: Lesser Scaly Anole S: Abaniquillo Pequeño de Selva	Dactyloidae, Iguania, Sauria, Squamata (lizards)
	Anolis unilobatus	KÖHLER & VESELY 2010		Blue-spotted Fan Anole	Dactyloidae, Iguania, Sauria, Squamata (lizards)
	Anolis urraoi	GRISALES-MARTÍNEZ, VELASCO, BOLÍVAR, WILLIAMS & DAZA 2017		E: Urrao anole S: Anolis de Urrao	Dactyloidae, Iguania, Sauria, Squamata (lizards)
	Anolis ustus	COPE 1864			Dactyloidae, Iguania, Sauria, Squamata (lizards)
	Anolis utilensis	(KÖHLER 1996)		Utila Anole	Dactyloidae, Iguania, Sauria, Squamata (lizards)
	Anolis valencienni	DUMÉRIL & BIBRON 1837		E: Jamaican Twig Anole, Short-tail Anole G: Schwertschwanz-Anolis	Dactyloidae, Iguania, Sauria, Squamata (lizards)
	Anolis vanidicus	GARRIDO & SCHWARTZ 1972		Escambray Grass Anole, Vanidicus Anole	Dactyloidae, Iguania, Sauria, Squamata (lizards)
	Anolis vanzolinii	(WILLIAMS, ORCES, MATHEUS & BLEIWEISS 1996)			Dactyloidae, Iguania, Sauria, Squamata (lizards)
	Anolis vaupesianus	WILLIAMS 1982		Williams' Anole	Dactyloidae, Iguania, Sauria, Squamata (lizards)
	Anolis ventrimaculatus	BOULENGER 1911		Speckled Anole	Dactyloidae, Iguania, Sauria, Squamata (lizards)
	Anolis vermiculatus	COCTEAU 1837		Cuban Stream Anole, Vinales Anole	Dactyloidae, Iguania, Sauria, Squamata (lizards)
	Anolis vescus	GARRIDO & HEDGES 1992		Sierra Del Purial Bush Anole, Purial Bush Anole	Dactyloidae, Iguania, Sauria, Squamata (lizards)
	Anolis vicarius	WILLIAMS 1986			Dactyloidae, Iguania, Sauria, Squamata (lizards)
	Anolis villai	FITCH & HENDERSON 1976		Great Corn Island Anole, Country Anole	Dactyloidae, Iguania, Sauria, Squamata (lizards)
	Anolis vinosus	SCHWARTZ 1968			Dactyloidae, Iguania, Sauria, Squamata (lizards)
	Anolis viridius	KÖHLER & HEDGES 2016		Barahona Green Anole	Dactyloidae, Iguania, Sauria, Squamata (lizards)
	Anolis vittigerus	COPE 1862		Garland Anole	Dactyloidae, Iguania, Sauria, Squamata (lizards)
	Anolis wampuensis	(MCCRANIE & KÖHLER 2001)			Dactyloidae, Iguania, Sauria, Squamata (lizards)
	Anolis wattsii	BOULENGER 1894		Watts' Anole	Dactyloidae, Iguania, Sauria, Squamata (lizards)
	Anolis websteri	ARNOLD 1980		Yellow-bellied Desert Anole, Webster's Anole	Dactyloidae, Iguania, Sauria, Squamata (lizards)
	Anolis wellbornae	AHL 1940			Dactyloidae, Iguania, Sauria, Squamata (lizards)
	Anolis wermuthi	(KÖHLER & OBERMEIER 1998)		Wermuth’s Anole	Dactyloidae, Iguania, Sauria, Squamata (lizards)
	Anolis williamsmittermeierorum	POE & YAÑEZ-MIRANDA 2007		Williams-Mittermeier Anole	Dactyloidae, Iguania, Sauria, Squamata (lizards)
	Anolis wilsoni	(KÖHLER, TOWNSEND & PETERSEN 2016)			Dactyloidae, Iguania, Sauria, Squamata (lizards)
	Anolis woodi	DUNN 1940		Wood's Anole attenuatus: Slender Anole	Dactyloidae, Iguania, Sauria, Squamata (lizards)
	Anolis yoroensis	(MCCRANIE, NICHOLSON & KÖHLER 2001)			Dactyloidae, Iguania, Sauria, Squamata (lizards)
	Anolis zapotecorum	KÖHLER, TREJO PÉREZ, PETERSEN & MÉNDEZ DE LA CRUZ 2014			Dactyloidae, Iguania, Sauria, Squamata (lizards)
	Anolis zeus	(KÖHLER & MCCRANIE 2001)			Dactyloidae, Iguania, Sauria, Squamata (lizards)
	Anomalepis aspinosus	TAYLOR 1939		Taylor's Peru Blind Snake	Anomalepididae, Typhlopoidea, Serpentes, Squamata (snakes)
	Anomalepis colombia	MARX 1953			Anomalepididae, Typhlopoidea, Serpentes, Squamata (snakes)
	Anomalepis flavapices	PETERS 1957		Ecuador Blind Snake	Anomalepididae, Typhlopoidea, Serpentes, Squamata (snakes)
x	Anomalepis mexicanus	JAN 1860		Mexican Blind Snake	Anomalepididae, Typhlopoidea, Serpentes, Squamata (snakes)
	Anomalopus brevicollis	GREER & COGGER 1985		Short-necked Worm-skink	Scincidae, Sphenomorphinae, Scincoidea, Sauria, Squamata (lizards)
	Anomalopus gowi	GREER & COGGER 1985		Speckled Worm-skink	Scincidae, Sphenomorphinae, Scincoidea, Sauria, Squamata (lizards)
	Anomalopus leuckartii	(WEINLAND 1862)		Two-clawed Worm-skink	Scincidae, Sphenomorphinae, Scincoidea, Sauria, Squamata (lizards)
	Anomalopus mackayi	GREER & COGGER 1985		Five-clawed Worm-skink	Scincidae, Sphenomorphinae, Scincoidea, Sauria, Squamata (lizards)
	Anomalopus pluto	INGRAM 1977		Cape York Worm-skink	Scincidae, Sphenomorphinae, Scincoidea, Sauria, Squamata (lizards)
	Anomalopus swansoni	GREER & COGGER 1985		Punctate Worm-skink	Scincidae, Sphenomorphinae, Scincoidea, Sauria, Squamata (lizards)
x	Anomalopus verreauxii	DUMÉRIL 1851		Three-clawed Worm-skink, Verreaux's Skink	Scincidae, Sphenomorphinae, Scincoidea, Sauria, Squamata (lizards)
	Anomochilus leonardi	SMITH 1940		E: Leonard's Pipe Snake, Leonard's Burrowing Snake G: Leonards Wühlschlange	Anomochilidae, Henophidia, Alethinophidia, Serpentes, Squamata (snakes)
	Anomochilus monticola	DAS, LAKIM, LIM & HUI 2008			Anomochilidae, Henophidia, Alethinophidia, Serpentes, Squamata (snakes)
x	Anomochilus weberi	(LIDTH DE JEUDE 1890)		Webers Cylinder Snake	Anomochilidae, Henophidia, Alethinophidia, Serpentes, Squamata (snakes)
x	Anoplohydrus aemulans	WERNER 1909			Colubridae (Natricinae), Colubroidea, Caenophidia, Alethinophidia, Serpentes, Squamata (snakes)
x	Anotosaura collaris	AMARAL 1933		Collared Anotosaura	Gymnophthalmidae (Cercosaurinae s.l., Ecpleopodinae), Sauria, Gymnophthalmoidea, Squamata (lizards)
	Anotosaura vanzolinia	DIXON 1974		Vanzolini’s Anotosaura	Gymnophthalmidae (Cercosaurinae s.l., Ecpleopodinae), Sauria, Gymnophthalmoidea, Squamata (lizards)
	Antaioserpens albiceps	(BOULENGER 1898)		North-eastern Plain-nosed Burrowing Snake, Robust Burrowing Snake	Elapidae (Hydrophiinae), Colubroidea, Alethinophidia, Serpentes, Squamata (snakes)
x	Antaioserpens warro	(DE VIS 1884)		Warrego Burrowing Snake	Elapidae (Hydrophiinae), Colubroidea, Alethinophidia, Serpentes, Squamata (snakes)
x	Antaresia childreni	(GRAY 1842)		E: Children's Python G: Gefleckter Python	Pythonidae, Henophidia, Pythonoidea, Alethinophidia, Serpentes, Squamata (snakes)
	Antaresia maculosa	(PETERS 1873)		E: Spotted Python, Eastern Small-blotched Python, Eastern Childrens Python G: Gefleckter Zwergpython, Fleckenpython	Pythonidae, Henophidia, Pythonoidea, Alethinophidia, Serpentes, Squamata (snakes)
	Antaresia perthensis	(STULL 1932)		E: Pygmy Python G: Perth-Zwergpython	Pythonidae, Henophidia, Pythonoidea, Alethinophidia, Serpentes, Squamata (snakes)
	Antaresia stimsoni	(SMITH 1985)	Antaresia stimsoni stimsoni SMITH 1985 Antaresia stimsoni orientalis SMITH 1985	E: Large-blotched Python, Stimsons Python G: Stimsons Python	Pythonidae, Henophidia, Pythonoidea, Alethinophidia, Serpentes, Squamata (snakes)
	Antillotyphlops annae	(BREUIL 1999)		E: Saint Barts Blindsnake F: Typhlops de Saint-Barthélmy	Typhlopidae (Typhlopinae), Typhlopoidea, Serpentes, Squamata (snakes)
	Antillotyphlops catapontus	(THOMAS 1966)		Anegada Blindsnake, Erica's Worm Snake	Typhlopidae (Typhlopinae), Typhlopoidea, Serpentes, Squamata (snakes)
	Antillotyphlops dominicanus	(STEJNEGER 1904)		Dominica Blindsnake, Dominican Worm Snake	Typhlopidae (Typhlopinae), Typhlopoidea, Serpentes, Squamata (snakes)
	Antillotyphlops geotomus	(THOMAS 1966)		Leeward Blindsnake, Montiserrat Worm Snake	Typhlopidae (Typhlopinae), Typhlopoidea, Serpentes, Squamata (snakes)
	Antillotyphlops granti	(RUTHVEN & GAIGE 1935)		Guanica Blindsnake, Grant's Worm Snake	Typhlopidae (Typhlopinae), Typhlopoidea, Serpentes, Squamata (snakes)
	Antillotyphlops guadeloupensis	(RICHMOND 1966)		Guadeloupe Blindsnake, Guadeloupe Worm Snake	Typhlopidae (Typhlopinae), Typhlopoidea, Serpentes, Squamata (snakes)
x	Antillotyphlops hypomethes	(HEDGES & THOMAS 1991)		Puerto Rican Coastal Blindsnake	Typhlopidae (Typhlopinae), Typhlopoidea, Serpentes, Squamata (snakes)
	Antillotyphlops monastus	(THOMAS 1966)		Montserrat Blindsnake, Montiserrat Worm Snake	Typhlopidae (Typhlopinae), Typhlopoidea, Serpentes, Squamata (snakes)
	Antillotyphlops monensis	(SCHMIDT 1926)		Mona Blindsnake, Mona Worm Snake	Typhlopidae (Typhlopinae), Typhlopoidea, Serpentes, Squamata (snakes)
	Antillotyphlops naugus	(THOMAS 1966)		Virgin Gorda Blindsnake, Erica's Worm Snake	Typhlopidae (Typhlopinae), Typhlopoidea, Serpentes, Squamata (snakes)
	Antillotyphlops platycephalus	(DUMÉRIL & BIBRON 1844)		Puerto Rican White-tailed Blindsnake, Flathead Worm Snake	Typhlopidae (Typhlopinae), Typhlopoidea, Serpentes, Squamata (snakes)
	Antillotyphlops richardi	(DUMÉRIL & BIBRON 1844)		Richard's Worm Snake; locally known as “Ground Snake”	Typhlopidae (Typhlopinae), Typhlopoidea, Serpentes, Squamata (snakes)
	Apalone ferox	(SCHNEIDER 1783)		E: Florida Softshell Turtle G: Florida-Weichschildkröte	Trionychidae (Trionychinae), Trionychoidea, Testudines (turtles)
	Apalone mutica	(LE SUEUR 1827)	Apalone mutica mutica (LE SUEUR 1827) Apalone mutica calvata (WEBB 1959)	E: Smooth Softshelled Turtle G: Glatte Weichschildkröte mutica: Midland Smooth Softshell calvata: Gulf Coast Smooth Softshell	Trionychidae (Trionychinae), Trionychoidea, Testudines (turtles)
x	Apalone spinifera	(LE SUEUR 1827)	Apalone spinifera aspera (AGASSIZ 1857) Apalone spinifera atra WEBB & LEGLER 1960 Apalone spinifera emoryi (AGASSIZ 1857) Apalone spinifera guadalupensis (WEBB 1962) Apalone spinifera pallida (WEBB 1962) Apalone spinifera spinifera (LE SUEUR 1827)	aspera: Gulf Coast Spiny Softshell ater: Spiny Softshell emoryi: Texas Spiny Softshell guadalupensis: Guadalupe Spiny Softshell hartwegi: Western Spiny Softshell pallida: Pallid Spiny Softshell spinifera: Eastern Spiny Softshell G: Dornrand-Weichschildkröte	Trionychidae (Trionychinae), Trionychoidea, Testudines (turtles)
x	Aparallactus capensis	SMITH 1849	Aparallactus capensis bocagii BOULENGER 1895 Aparallactus capensis capensis SMITH 1849 Aparallactus capensis punctatolineatus BOULENGER 1895	E: Black-headed Centipede Eater, Cape Centipede Eater G: Tausendfüßerfresser	Atractaspididae (Aparallactinae), Colubroidea, Alethinophidia, Serpentes, Squamata (snakes)
	Aparallactus guentheri	BOULENGER 1895		Black Centipede Eater	Atractaspididae (Aparallactinae), Colubroidea, Alethinophidia, Serpentes, Squamata (snakes)
	Aparallactus jacksonii	(GÜNTHER 1888)		Jackson’s centipede-eater	Atractaspididae (Aparallactinae), Colubroidea, Alethinophidia, Serpentes, Squamata (snakes)
	Aparallactus lineatus	(PETERS 1870)		Lined Centipede-eater	Atractaspididae (Aparallactinae), Colubroidea, Alethinophidia, Serpentes, Squamata (snakes)
	Aparallactus lunulatus	(PETERS 1854)	Aparallactus lunulatus lunulatus (PETERS 1854) Aparallactus lunulatus nigrocollaris CHABANAUD 1916	Plumbeous or Reticulated Centipede Eater	Atractaspididae (Aparallactinae), Colubroidea, Alethinophidia, Serpentes, Squamata (snakes)
	Aparallactus modestus	(GÜNTHER 1859)	Aparallactus modestus modestus (GÜNTHER 1859) Aparallactus modestus ubangensis BOULENGER 1897	Western Forest Centipede-eater	Atractaspididae (Aparallactinae), Colubroidea, Alethinophidia, Serpentes, Squamata (snakes)
	Aparallactus moeruensis	DE WITTE & LAURENT 1943		Zaire Centipede-eater.	Atractaspididae (Aparallactinae), Colubroidea, Alethinophidia, Serpentes, Squamata (snakes)
	Aparallactus niger	BOULENGER 1897			Atractaspididae (Aparallactinae), Colubroidea, Alethinophidia, Serpentes, Squamata (snakes)
	Aparallactus nigriceps	(PETERS 1854)		Mozambique Centipede Eater	Atractaspididae (Aparallactinae), Colubroidea, Alethinophidia, Serpentes, Squamata (snakes)
	Aparallactus turneri	LOVERIDGE 1935		Malindi Centipede-eater	Atractaspididae (Aparallactinae), Colubroidea, Alethinophidia, Serpentes, Squamata (snakes)
	Aparallactus werneri	BOULENGER 1895		Usambara Centipede-eater	Atractaspididae (Aparallactinae), Colubroidea, Alethinophidia, Serpentes, Squamata (snakes)
x	Apathya cappadocica	(WERNER 1902)	Apathya cappadocica cappadocica (WERNER 1902) Apathya cappadocica muhtari (EISELT 1979) Apathya cappadocica urmiana (LANTZ & SUCHOW 1934) Apathya cappadocica wolteri (BIRD 1936)	Anatolian Lizard	Lacertidae, Sauria, Lacertoidea, Squamata (lizards)
	Apathya yassujica	(NILSON, RASTEGAR-POUYANI, RASTEGAR-POUYANI & ANDRÉN 2003)		Yassujian lizard	Lacertidae, Sauria, Lacertoidea, Squamata (lizards)
	Aphaniotis acutirostris	MODIGLIANI 1889		Indonesia Earless Agama	Agamidae (Draconinae), Sauria, Iguania, Squamata (lizards)
x	Aphaniotis fusca	(PETERS 1864)		E: Dusky Earless Agama, Peninsular Earless Agama G: Blaumaulagame	Agamidae (Draconinae), Sauria, Iguania, Squamata (lizards)
	Aphaniotis ornata	(LIDTH DE JEUDE 1893)		Ornate Earless Agama	Agamidae (Draconinae), Sauria, Iguania, Squamata (lizards)
x	Aplopeltura boa	(BOIE 1828)		E: Blunthead Slug Snake, Blunt-headed Slug Eating Snake G: Kurzkopf-Schneckenatter	Pareidae, Colubroidea, Alethinophidia, Serpentes, Squamata (snakes)
	Apostolepis adhara	FRANÇA, BARBO, SILVA-JÚNIOR, SILVA & ZAHER 2018		E: São Salvador burrow-snake	Colubridae (Dipsadinae), Colubroidea, Caenophidia, Alethinophidia, Serpentes, Squamata (snakes)
	Apostolepis albicollaris	DE LEMA 2002			Colubridae (Dipsadinae), Colubroidea, Caenophidia, Alethinophidia, Serpentes, Squamata (snakes)
	Apostolepis ambiniger	(PETERS 1869)		Paraguayan Blackhead	Colubridae (Dipsadinae), Colubroidea, Caenophidia, Alethinophidia, Serpentes, Squamata (snakes)
	Apostolepis ammodites	FERRAREZZI, ERRITTO BARBO & ESPAÑA ALBUQUERQUE 2005			Colubridae (Dipsadinae), Colubroidea, Caenophidia, Alethinophidia, Serpentes, Squamata (snakes)
	Apostolepis arenaria	RODRIGUES 1993		Sand dunes Blackhead	Colubridae (Dipsadinae), Colubroidea, Caenophidia, Alethinophidia, Serpentes, Squamata (snakes)
	Apostolepis assimilis	(REINHARDT 1861)		Common red Blackhead, Reinhardt's Burrowing Snake	Colubridae (Dipsadinae), Colubroidea, Caenophidia, Alethinophidia, Serpentes, Squamata (snakes)
	Apostolepis borellii	PERACCA 1904			Colubridae (Dipsadinae), Colubroidea, Caenophidia, Alethinophidia, Serpentes, Squamata (snakes)
	Apostolepis breviceps	HARVEY, GONZALES & SCROCCHI 2001		Chacoan Blackhead	Colubridae (Dipsadinae), Colubroidea, Caenophidia, Alethinophidia, Serpentes, Squamata (snakes)
	Apostolepis cearensis	GOMES 1915		Caatinga Blackhead, Gomes' Burrowing Snake	Colubridae (Dipsadinae), Colubroidea, Caenophidia, Alethinophidia, Serpentes, Squamata (snakes)
	Apostolepis cerradoensis	DE LEMA 2003			Colubridae (Dipsadinae), Colubroidea, Caenophidia, Alethinophidia, Serpentes, Squamata (snakes)
	Apostolepis christineae	DE LEMA 2002			Colubridae (Dipsadinae), Colubroidea, Caenophidia, Alethinophidia, Serpentes, Squamata (snakes)
	Apostolepis dimidiata	(JAN 1862)		Common bilineate Blackhead	Colubridae (Dipsadinae), Colubroidea, Caenophidia, Alethinophidia, Serpentes, Squamata (snakes)
	Apostolepis dorbignyi	(SCHLEGEL 1837)		Dorbigny’s Blackhead, Bolivian Burrowing Snake	Colubridae (Dipsadinae), Colubroidea, Caenophidia, Alethinophidia, Serpentes, Squamata (snakes)
x	Apostolepis flavotorquata	(DUMÉRIL, BIBRON & DUMÉRIL 1854)		Cerrado Blackhead, Central Burrowing Snake	Colubridae (Dipsadinae), Colubroidea, Caenophidia, Alethinophidia, Serpentes, Squamata (snakes)
	Apostolepis gaboi	RODRIGUES 1993		Sand-dunes Blackhead	Colubridae (Dipsadinae), Colubroidea, Caenophidia, Alethinophidia, Serpentes, Squamata (snakes)
	Apostolepis goiasensis	PRADO 1942		Prado’s Blackhead, Goias Burrowing Snake	Colubridae (Dipsadinae), Colubroidea, Caenophidia, Alethinophidia, Serpentes, Squamata (snakes)
	Apostolepis intermedia	KOSLOWSKY 1898		Koslowsky’s Blackhead, Mato Grosso Burrowing Snake	Colubridae (Dipsadinae), Colubroidea, Caenophidia, Alethinophidia, Serpentes, Squamata (snakes)
	Apostolepis kikoi	SANTOS, ENTIAUSPE-NETO, SILVA-ARAÚJO, SOUZA, LEMA, STRÜSSMANN & ALBUQUERQUE 2018			Colubridae (Dipsadinae), Colubroidea, Caenophidia, Alethinophidia, Serpentes, Squamata (snakes)
	Apostolepis lineata	COPE 1887		Hognose lineate Blackhead	Colubridae (Dipsadinae), Colubroidea, Caenophidia, Alethinophidia, Serpentes, Squamata (snakes)
	Apostolepis longicaudata	GOMES 1921		Piauí Blackhead, Longhead Burrowing Snake	Colubridae (Dipsadinae), Colubroidea, Caenophidia, Alethinophidia, Serpentes, Squamata (snakes)
	Apostolepis mariae	BORGES-NOJOSA, LIMA, BEZERRA & JAMES 2016			Colubridae (Dipsadinae), Colubroidea, Caenophidia, Alethinophidia, Serpentes, Squamata (snakes)
	Apostolepis multicincta	HARVEY 1999		Harvey’s Blackhead	Colubridae (Dipsadinae), Colubroidea, Caenophidia, Alethinophidia, Serpentes, Squamata (snakes)
	Apostolepis nelsonjorgei	DE LEMA & RENNER 2004			Colubridae (Dipsadinae), Colubroidea, Caenophidia, Alethinophidia, Serpentes, Squamata (snakes)
	Apostolepis niceforoi	AMARAL 1935		Colombian Blackhead, Amazon Burrowing Snake	Colubridae (Dipsadinae), Colubroidea, Caenophidia, Alethinophidia, Serpentes, Squamata (snakes)
	Apostolepis nigrolineata	(PETERS 1869)		Pará Blackhead quinquelineatus: Guyana Burrowing Snake	Colubridae (Dipsadinae), Colubroidea, Caenophidia, Alethinophidia, Serpentes, Squamata (snakes)
	Apostolepis nigroterminata	BOULENGER 1896		Peru Burrowing Snake, Peru Blackhead	Colubridae (Dipsadinae), Colubroidea, Caenophidia, Alethinophidia, Serpentes, Squamata (snakes)
	Apostolepis phillipsae	HARVEY 1999		Phillips’ Blackhead	Colubridae (Dipsadinae), Colubroidea, Caenophidia, Alethinophidia, Serpentes, Squamata (snakes)
	Apostolepis polylepis	AMARAL 1921		Hawbeack Blackhead	Colubridae (Dipsadinae), Colubroidea, Caenophidia, Alethinophidia, Serpentes, Squamata (snakes)
	Apostolepis pymi	BOULENGER 1903			Colubridae (Dipsadinae), Colubroidea, Caenophidia, Alethinophidia, Serpentes, Squamata (snakes)
	Apostolepis quirogai	GIRAUDO & SCROCCHI 1998		Misiones Blackhead	Colubridae (Dipsadinae), Colubroidea, Caenophidia, Alethinophidia, Serpentes, Squamata (snakes)
	Apostolepis roncadori	LEMA 2016			Colubridae (Dipsadinae), Colubroidea, Caenophidia, Alethinophidia, Serpentes, Squamata (snakes)
	Apostolepis serrana	DE LEMA & RENNER 2006			Colubridae (Dipsadinae), Colubroidea, Caenophidia, Alethinophidia, Serpentes, Squamata (snakes)
	Apostolepis striata	DE LEMA 2004			Colubridae (Dipsadinae), Colubroidea, Caenophidia, Alethinophidia, Serpentes, Squamata (snakes)
	Apostolepis tenuis	RUTHVEN 1927		Bolivian Blackhead, Ruthven's Burrowing Snake	Colubridae (Dipsadinae), Colubroidea, Caenophidia, Alethinophidia, Serpentes, Squamata (snakes)
	Apostolepis tertulianobeui	DE LEMA 2004			Colubridae (Dipsadinae), Colubroidea, Caenophidia, Alethinophidia, Serpentes, Squamata (snakes)
	Apostolepis thalesdelemai	BORGES-NOJOSA, LIMA, BEZERRA & JAMES 2016			Colubridae (Dipsadinae), Colubroidea, Caenophidia, Alethinophidia, Serpentes, Squamata (snakes)
	Apostolepis underwoodi	LEMA & CAMPBELL 2017			Colubridae (Dipsadinae), Colubroidea, Caenophidia, Alethinophidia, Serpentes, Squamata (snakes)
	Apostolepis vittata	(COPE 1887)		Beaked Blackhead	Colubridae (Dipsadinae), Colubroidea, Caenophidia, Alethinophidia, Serpentes, Squamata (snakes)
	Aprasia aurita	KLUGE 1974		Eared Worm-lizard	Pygopodidae, Gekkota, Sauria, Squamata (lizards)
	Aprasia clairae	MARYAN, HOW & ADAMS 2013			Pygopodidae, Gekkota, Sauria, Squamata (lizards)
	Aprasia haroldi	STORR 1978		Shark Bay Worm-lizard	Pygopodidae, Gekkota, Sauria, Squamata (lizards)
	Aprasia inaurita	KLUGE 1974		Mallee Worm-lizard	Pygopodidae, Gekkota, Sauria, Squamata (lizards)
	Aprasia litorea	MARYAN, BUSH, ADAMS 2013			Pygopodidae, Gekkota, Sauria, Squamata (lizards)
	Aprasia parapulchella	KLUGE 1974		Granite Worm-lizard, Pink-tailed Worm Lizard	Pygopodidae, Gekkota, Sauria, Squamata (lizards)
	Aprasia picturata	SMITH & HENRY 1999			Pygopodidae, Gekkota, Sauria, Squamata (lizards)
	Aprasia pseudopulchella	KLUGE 1974		Flinders Ranges Worm-lizard	Pygopodidae, Gekkota, Sauria, Squamata (lizards)
x	Aprasia pulchella	GRAY 1839		Pretty Worm-lizard	Pygopodidae, Gekkota, Sauria, Squamata (lizards)
	Aprasia repens	(FRY 1914)		Sedgelands Worm-lizard	Pygopodidae, Gekkota, Sauria, Squamata (lizards)
	Aprasia rostrata	PARKER 1956		Exmouth Worm-lizard	Pygopodidae, Gekkota, Sauria, Squamata (lizards)
	Aprasia smithi	STORR 1970		Zuytdorp Worm-lizard	Pygopodidae, Gekkota, Sauria, Squamata (lizards)
	Aprasia striolata	LÜTKEN 1863		Striated Worm-lizard	Pygopodidae, Gekkota, Sauria, Squamata (lizards)
	Aprasia wicherina	MARYAN, ADAMS & APLIN 2015		Wicherina Worm Lizard	Pygopodidae, Gekkota, Sauria, Squamata (lizards)
x	Aprosdoketophis andreonei	WALLACH, LANZA & NISTRI 2010			Colubridae, Colubrinae, Colubroidea, Caenophidia, Alethinophidia, Serpentes, Squamata (snakes)
x	Archaeolacerta bedriagae	(CAMERANO 1885)	Archaeolacerta bedriagae bedriagae (CAMERANO 1885) Archaeolacerta bedriagae paessleri (MERTENS 1927) Archaeolacerta bedriagae sardoa (PERACCA 1903)	E: Bedriaga's Rock Lizard G: Tyrrhenische Gebirgseidechse	Lacertidae, Sauria, Lacertoidea, Squamata (lizards)
x	Archaius tigris	(KUHL 1820)			Chamaeleonidae, Sauria, Iguania, Squamata (lizards)
x	Archelaphe bella	(STANLEY 1917)	Archelaphe bella bella (STANLEY 1917) Archelaphe bella chapaensis (BOURRET 1934)	Bella Rat Snake E: Burmese Rat Snake (leonardi) G: Leonards Kletternatter (leonardi)	Colubridae, Colubrinae, Colubroidea, Caenophidia, Alethinophidia, Serpentes, Squamata (snakes)
x	Argyrogena fasciolata	(SHAW 1802)		E: Banded Racer G: Gebänderte Zornnatter	Colubridae, Colubrinae, Colubroidea, Caenophidia, Alethinophidia, Serpentes, Squamata (snakes)
	Argyrogena vittacaudata	(BLYTH 1854)			Colubridae, Colubrinae, Colubroidea, Caenophidia, Alethinophidia, Serpentes, Squamata (snakes)
	Argyrophis bothriorhynchus	(GÜNTHER 1864)		Günther’s blind snake	Typhlopidae (Asiatyphlopinae), Typhlopoidea, Serpentes, Squamata (snakes)
	Argyrophis diardii	(SCHLEGEL 1839)	Argyrophis diardii platyventris (KHAN 1998) Argyrophis diardii diardii (SCHLEGEL 1839)	E: Diard’s blindsnake G: Diards Blindschlange	Typhlopidae (Asiatyphlopinae), Typhlopoidea, Serpentes, Squamata (snakes)
	Argyrophis fuscus	(DUMÉRIL 1851)		Brown Worm Snake	Typhlopidae (Asiatyphlopinae), Typhlopoidea, Serpentes, Squamata (snakes)
	Argyrophis giadinhensis	(BOURRET 1937)		Vietnam Worm Snake	Typhlopidae (Asiatyphlopinae), Typhlopoidea, Serpentes, Squamata (snakes)
	Argyrophis hypsobothrius	(WERNER 1917)		Sumatra Worm Snake	Typhlopidae (Asiatyphlopinae), Typhlopoidea, Serpentes, Squamata (snakes)
	Argyrophis klemmeri	(TAYLOR 1962)		E: Klemmer’s Blind Snake, Kuala Lumpur Worm Snake G: Klemmers Blindschlange	Typhlopidae (Asiatyphlopinae), Typhlopoidea, Serpentes, Squamata (snakes)
	Argyrophis koshunensis	(OSHIMA 1916)		Koshun Worm Snake	Typhlopidae (Asiatyphlopinae), Typhlopoidea, Serpentes, Squamata (snakes)
x	Argyrophis muelleri	(SCHLEGEL 1839)		E: Müller’s Blind Snake G: Müllers Blindschlange	Typhlopidae (Asiatyphlopinae), Typhlopoidea, Serpentes, Squamata (snakes)
	Argyrophis oatesii	(BOULENGER 1890)		Andaman Island Worm Snake	Typhlopidae (Asiatyphlopinae), Typhlopoidea, Serpentes, Squamata (snakes)
	Argyrophis roxaneae	(WALLACH 2001)		Roxane’s Blind Snake	Typhlopidae (Asiatyphlopinae), Typhlopoidea, Serpentes, Squamata (snakes)
	Argyrophis siamensis	(GÜNTHER 1864)		E: Thailand Worm Snake, Siamese Blind Snake G: Siam-Blindschlange	Typhlopidae (Asiatyphlopinae), Typhlopoidea, Serpentes, Squamata (snakes)
	Argyrophis trangensis	(TAYLOR 1962)		E: Trang Worm Snake, Trang Blind Snake G: Trang-Blindschlange	Typhlopidae (Asiatyphlopinae), Typhlopoidea, Serpentes, Squamata (snakes)
	Aristelliger barbouri	NOBLE & KLINGEL 1932		Inagua Croaking Gecko, Striped Caribbean Gecko	Sphaerodactylidae, Gekkota, Sauria, Squamata (lizards: geckos)
	Aristelliger cochranae	GRANT 1931		Navassa Croaking Gecko, Cochran's Caribbean Gecko	Sphaerodactylidae, Gekkota, Sauria, Squamata (lizards: geckos)
	Aristelliger expectatus	COCHRAN 1933		Hispaniolan Desert Croaking Gecko	Sphaerodactylidae, Gekkota, Sauria, Squamata (lizards: geckos)
	Aristelliger georgeensis	(BOCOURT 1873)		Saint George Island Croaking Gecko, Saint George Island Gecko	Sphaerodactylidae, Gekkota, Sauria, Squamata (lizards: geckos)
	Aristelliger hechti	SCHWARTZ & CROMBIE 1975		Caicos Croaking Gecko, Hecht's Caribbean Gecko	Sphaerodactylidae, Gekkota, Sauria, Squamata (lizards: geckos)
x	Aristelliger lar	COPE 1862		Hispaniolan Giant Croaking Gecko, Spotted Caribbean Gecko	Sphaerodactylidae, Gekkota, Sauria, Squamata (lizards: geckos)
	Aristelliger nelsoni	(BARBOUR 1914)		Swan Islands Croaking Gecko	Sphaerodactylidae, Gekkota, Sauria, Squamata (lizards: geckos)
	Aristelliger praesignis	(HALLOWELL 1856)		Jamaican Croaking Gecko, Woodslave (Cayman Island), Croaking Lizard (Jamaica)	Sphaerodactylidae, Gekkota, Sauria, Squamata (lizards: geckos)
	Aristelliger reyesi	DIAZ & HEDGES 2009		Cuban Croaking Gecko, Reyes’ Caribbean Gecko	Sphaerodactylidae, Gekkota, Sauria, Squamata (lizards: geckos)
x	Arizona elegans	KENNICOTT 1859	Arizona elegans arenicola DIXON 1960 Arizona elegans candida KLAUBER 1946 Arizona elegans eburnata KLAUBER 1946 Arizona elegans expolita KLAUBER 1946 Arizona elegans elegans KENNICOT 1859 Arizona elegans noctivaga KLAUBER 1946 Arizona elegans occidentalis BLANCHARD 1924 Arizona elegans philipi KLAUBER 1946	E: arenicola: Texas Glossy Snake candida: Mojave Glossy Snake eburnata: Desert Glossy Snake elegans: Eastern Glossy Snake, Kansas Glossy Snake noctovaga: Arizona Glossy Snake occidentalis: Western Glossy Snake, California Glossy Snake, Painted Desert Glossy Snake G: Arizonanatter	Colubridae, Colubrinae, Lampropeltini, Colubroidea, Caenophidia, Alethinophidia, Serpentes, Squamata (snakes)
	Arizona pacata	KLAUBER 1946			Colubridae, Colubrinae, Lampropeltini, Colubroidea, Caenophidia, Alethinophidia, Serpentes, Squamata (snakes)
	Arrhyton ainictum	SCHWARTZ & GARRIDO 1981		Las Tunas Racerlet, Cuban Island Racer	Colubridae (Dipsadinae), Alsophiini, Colubroidea, Caenophidia, Alethinophidia, Serpentes, Squamata (snakes)
	Arrhyton dolichura	WERNER 1909		Havana Racerlet, Habana Island Racer	Colubridae (Dipsadinae), Alsophiini, Colubroidea, Caenophidia, Alethinophidia, Serpentes, Squamata (snakes)
	Arrhyton procerum	HEDGES & GARRIDO 1992		Zapata Long-tailed Racerlet, Zapata Long-tailed Groundsnake	Colubridae (Dipsadinae), Alsophiini, Colubroidea, Caenophidia, Alethinophidia, Serpentes, Squamata (snakes)
	Arrhyton redimitum	(COPE 1862)		Oriente Brown-capped Racerlet	Colubridae (Dipsadinae), Alsophiini, Colubroidea, Caenophidia, Alethinophidia, Serpentes, Squamata (snakes)
	Arrhyton supernum	HEDGES & GARRIDO 1992		Oriente Black Racerlet, Oriente Black Groundsnake	Colubridae (Dipsadinae), Alsophiini, Colubroidea, Caenophidia, Alethinophidia, Serpentes, Squamata (snakes)
x	Arrhyton taeniatum	GÜNTHER 1858		Broad-striped Racerlet, Günther's Island Racer	Colubridae (Dipsadinae), Alsophiini, Colubroidea, Caenophidia, Alethinophidia, Serpentes, Squamata (snakes)
	Arrhyton tanyplectum	SCHWARTZ & GARRIDO 1981		Guaniguanico Racerlet, San Vincente Island Racer	Colubridae (Dipsadinae), Alsophiini, Colubroidea, Caenophidia, Alethinophidia, Serpentes, Squamata (snakes)
	Arrhyton vittatum	(GUNDLACH 1861)		Cuban Short-tailed Racerlet, Common Island Racer	Colubridae (Dipsadinae), Alsophiini, Colubroidea, Caenophidia, Alethinophidia, Serpentes, Squamata (snakes)
	Arthrosaura kockii	(LIDTH DE JEUDE 1904)			Gymnophthalmidae (Cercosaurinae s.l., Ecpleopodinae), Sauria, Gymnophthalmoidea, Squamata (lizards)
	Arthrosaura montigena	MYERS & DONNELLY 2008			Gymnophthalmidae (Cercosaurinae s.l., Ecpleopodinae), Sauria, Gymnophthalmoidea, Squamata (lizards)
x	Arthrosaura reticulata	(O’SHAUGHNESSY 1881)		Yellowbelly Arthrosaura	Gymnophthalmidae (Cercosaurinae s.l., Ecpleopodinae), Sauria, Gymnophthalmoidea, Squamata (lizards)
	Arthrosaura synaptolepis	DONNELLY, MCDIARMID & MYERS 1992		Donnelly's Arthrosaura	Gymnophthalmidae (Cercosaurinae s.l., Ecpleopodinae), Sauria, Gymnophthalmoidea, Squamata (lizards)
	Arthrosaura testigensis	GORZULA & SENARIS 1999			Gymnophthalmidae (Cercosaurinae s.l., Ecpleopodinae), Sauria, Gymnophthalmoidea, Squamata (lizards)
	Arthrosaura tyleri	(BURT & BURT 1931)			Gymnophthalmidae (Cercosaurinae s.l., Ecpleopodinae), Sauria, Gymnophthalmoidea, Squamata (lizards)
	Arthrosaura versteegii	LIDTH DE JEUDE 1904			Gymnophthalmidae (Cercosaurinae s.l., Ecpleopodinae), Sauria, Gymnophthalmoidea, Squamata (lizards)
	Asaccus andersoni	TORKI, FATHINIA, ROSTAMI, GHARZI & NAZARI-SERENJEH 2011			Phyllodactylidae, Gekkota, Sauria, Squamata (lizards: geckos)
	Asaccus arnoldi	SIMÓ-RIUDALBAS, TARROSO, PAPENFUSS, AL-SARIRI & CARRANZA 2017		English: Arnolds’ Leaf-toed Gecko	Phyllodactylidae, Gekkota, Sauria, Squamata (lizards: geckos)
	Asaccus barani	TORKI, AHMADZADEH, ILGAZ, AVCI & KUMLUTAS 2011			Phyllodactylidae, Gekkota, Sauria, Squamata (lizards: geckos)
	Asaccus caudivolvulus	ARNOLD & GARDNER 1994		English: Emirati Leaf-toed Gecko	Phyllodactylidae, Gekkota, Sauria, Squamata (lizards: geckos)
x	Asaccus elisae	(WERNER 1895)		Werner's Leaf-Toed Gecko	Phyllodactylidae, Gekkota, Sauria, Squamata (lizards: geckos)
	Asaccus gallagheri	(ARNOLD 1972)		Gallagher's Gecko	Phyllodactylidae, Gekkota, Sauria, Squamata (lizards: geckos)
	Asaccus gardneri	CARRANZA, SIMÓ-RIUDALBAS, JAYASINGHE, WILMS & ELS 2016		E: Gardners’ Leaf-toed Gecko	Phyllodactylidae, Gekkota, Sauria, Squamata (lizards: geckos)
	Asaccus granularis	TORKI 2010			Phyllodactylidae, Gekkota, Sauria, Squamata (lizards: geckos)
	Asaccus griseonotus	DIXON & ANDERSON 1973		Gray-marked Gecko	Phyllodactylidae, Gekkota, Sauria, Squamata (lizards: geckos)
	Asaccus iranicus	TORKI, AHMADZADEH, ILGAZ, AVCI & KUMLUTAS 2011			Phyllodactylidae, Gekkota, Sauria, Squamata (lizards: geckos)
	Asaccus kermanshahensis	RASTEGAR-POUYANI 1996		Kermanshah leaf-toed gecko	Phyllodactylidae, Gekkota, Sauria, Squamata (lizards: geckos)
	Asaccus kurdistanensis	RASTEGAR-POUYANI, NILSON & FAIZI 2006		Kurdistan leaf-toed gecko	Phyllodactylidae, Gekkota, Sauria, Squamata (lizards: geckos)
	Asaccus margaritae	CARRANZA, SIMÓ-RIUDALBAS, JAYASINGHE, WILMS & ELS 2016		E: Margarita’s Leaf-toed Gecko	Phyllodactylidae, Gekkota, Sauria, Squamata (lizards: geckos)
	Asaccus montanus	GARDNER 1994		Mountain Leaf-toed Gecko	Phyllodactylidae, Gekkota, Sauria, Squamata (lizards: geckos)
	Asaccus nasrullahi	WERNER 2006		Nasrullah’s leaf-toed gecko	Phyllodactylidae, Gekkota, Sauria, Squamata (lizards: geckos)
	Asaccus platyrhynchus	ARNOLD & GARDNER 1994		Flat-snouted Leaf-toed Gecko	Phyllodactylidae, Gekkota, Sauria, Squamata (lizards: geckos)
	Asaccus saffinae	AFRASIAB & MOHAMAD 2009			Phyllodactylidae, Gekkota, Sauria, Squamata (lizards: geckos)
	Asaccus tangestanensis	TORKI, AHMADZADEH, ILGAZ, AVCI & KUMLUTAS 2011			Phyllodactylidae, Gekkota, Sauria, Squamata (lizards: geckos)
	Asaccus zagrosicus	TORKI, AHMADZADEH, ILGAZ, AVCI & KUMLUTAS 2011			Phyllodactylidae, Gekkota, Sauria, Squamata (lizards: geckos)
x	Aspidelaps lubricus	(LAURENTI 1768)	Aspidelaps lubricus cowlesi BOGERT 1940 Aspidelaps lubricus lubricus (LAURENTI 1768)	E: cowlesi: Angolan Coral Snake infuscatus: Western Coral Snake lubricus: Cape Coral Snake G: Kap-Zwergschildkobra, Schildnasenkobra	Elapidae, Colubroidea, Alethinophidia, Serpentes, Squamata (snakes)
	Aspidelaps scutatus	SMITH 1849	Aspidelaps scutatus fulafulus (BIANCONI 1849) Aspidelaps scutatus intermedius BROADLEY 1968 Aspidelaps scutatus scutatus (SMITH 1849)	E: scutatus: Common Shield Cobra, Shield-nose Snake fulafula: Eastern Shield Cobra, Eastern Shield-nose Snake intermedius: Intermediate Shield Cobra, Intermediate Shield-nose Snake, G: Schildnasenkobra, Schildkobra	Elapidae, Colubroidea, Alethinophidia, Serpentes, Squamata (snakes)
x	Aspidites melanocephalus	(KREFFT 1864)		E: Black-headed Python G: Schwarzkopfpython	Pythonidae, Henophidia, Pythonoidea, Alethinophidia, Serpentes, Squamata (snakes)
	Aspidites ramsayi	(MACLEAY 1882)		E: Woma Python G: Woma-Python, Ramsays Python	Pythonidae, Henophidia, Pythonoidea, Alethinophidia, Serpentes, Squamata (snakes)
	Aspidomorphus lineaticollis	(WERNER 1903)		Striped crown snake	Elapidae (Hydrophiinae), Colubroidea, Alethinophidia, Serpentes, Squamata (snakes)
x	Aspidomorphus muelleri	SCHLEGEL 1837	Aspidomorphus muelleri interruptus BRONGERSMA 1934 Aspidomorphus muelleri lineatus BRONGERSMA 1934 Aspidomorphus muelleri muelleri (SCHLEGEL 1837)	Müller’s crown snake	Elapidae (Hydrophiinae), Colubroidea, Alethinophidia, Serpentes, Squamata (snakes)
	Aspidomorphus schlegelii	(GÜNTHER 1872)		Schlegel’s crown snake	Elapidae (Hydrophiinae), Colubroidea, Alethinophidia, Serpentes, Squamata (snakes)
	Aspidoscelis angusticeps	(COPE 1878)	Aspidoscelis angusticeps petenensis (BEARGIE & MCCOY 1964) Aspidoscelis angusticeps angusticeps (COPE 1877)	Yucatan Whiptail	Teiidae, Teiinae, Gymnophthalmoidea, Sauria, Squamata (lizards)
	Aspidoscelis burti	(TAYLOR 1938)		Canyon Spotted Whiptail	Teiidae, Teiinae, Gymnophthalmoidea, Sauria, Squamata (lizards)
	Aspidoscelis calidipes	(DUELLMAN 1955)		Tepalcatepec Valley Whiptail	Teiidae, Teiinae, Gymnophthalmoidea, Sauria, Squamata (lizards)
	Aspidoscelis carmenensis	(MASLIN & SECOY 1986)		E: Carmen Island Whiptail G: Carmen-Rennechse	Teiidae, Teiinae, Gymnophthalmoidea, Sauria, Squamata (lizards)
	Aspidoscelis ceralbensis	(VAN DENBURGH & SLEVIN 1921)		Cerralvo Island Whiptail	Teiidae, Teiinae, Gymnophthalmoidea, Sauria, Squamata (lizards)
	Aspidoscelis communis	(COPE 1878)	Aspidoscelis communis mariarum (GÜNTHER 1885) Aspidoscelis communis communis (COPE 1878)	Colima Giant Whiptail	Teiidae, Teiinae, Gymnophthalmoidea, Sauria, Squamata (lizards)
	Aspidoscelis costatus	(COPE 1878)	Aspidoscelis costatus barrancorum (ZWEIFEL 1959) Aspidoscelis costatus costatus (COPE 1878) Aspidoscelis costatus griseocephalus (ZWEIFEL 1959) Aspidoscelis costatus huico (ZWEIFEL 1959) Aspidoscelis costatus mazatlanensis (ZWEIFEL 1959) Aspidoscelis costatus nigrigularis (ZWEIFEL 1959) Aspidoscelis costatus occidentalis (GADOW 1906) Aspidoscelis costatus zweifeli (DUELLMAN 1960)	Western Mexico Whiptail	Teiidae, Teiinae, Gymnophthalmoidea, Sauria, Squamata (lizards)
	Aspidoscelis cozumela	(GADOW 1906)		Cozumel Racerunner	Teiidae, Teiinae, Gymnophthalmoidea, Sauria, Squamata (lizards)	new epithet (was: cozumelus)
	Aspidoscelis danheimae	(BURT 1929)		S: Huico de la Isla San José E: Isla San José Whiptail	Teiidae, Teiinae, Gymnophthalmoidea, Sauria, Squamata (lizards)
	Aspidoscelis deppii	(WIEGMANN 1834)	Aspidoscelis deppii infernalis (DUELLMAN & WELLMAN 1969) Aspidoscelis deppii deppii (WIEGMANN 1834) Aspidoscelis deppii schizophorus (SMITH & BRANDON 1968)	Blackbelly Racerunner	Teiidae, Teiinae, Gymnophthalmoidea, Sauria, Squamata (lizards)
	Aspidoscelis espiritensis	(VAN DENBURGH & SLEVIN 1921)		E: Espiritu Santo Whiptail G: Espiritu Santo Rennechse	Teiidae, Teiinae, Gymnophthalmoidea, Sauria, Squamata (lizards)
	Aspidoscelis exsanguis	(LOWE 1956)		Chihuahuan Spotted Whiptail	Teiidae, Teiinae, Gymnophthalmoidea, Sauria, Squamata (lizards)
	Aspidoscelis franciscensis	(VAN DENBURGH & SLEVIN 1921)		E: San Francisco Island Whiptail G: San Francisco Rennechse	Teiidae, Teiinae, Gymnophthalmoidea, Sauria, Squamata (lizards)
	Aspidoscelis gularis	(BAIRD & GIRARD 1852)	Aspidoscelis gularis gularis (BAIRD & GIRARD 1852) Aspidoscelis gularis colossus (DIXON, LIEB & KETCHERSID 1971) Aspidoscelis gularis pallidus (DUELLMAN & ZWEIFEL 1962) Aspidoscelis gularis semiannulatus (WALKER 1967) Aspidoscelis gularis semifasciatus (COPE 1892) Aspidoscelis gularis septemvittata (COPE 1892)	Eastern Spotted Whiptail Mexican Plateau Spotted Whiptail [septemvittata]	Teiidae, Teiinae, Gymnophthalmoidea, Sauria, Squamata (lizards)
	Aspidoscelis guttatus	(WIEGMANN 1834)	Aspidoscelis guttatus flavilineatus (DUELLMAN & WELLMAN 1960) Aspidoscelis guttatus guttatus (WIEGMANN 1834) Aspidoscelis guttatus immutabilis (COPE 1878)	Mexican Racerunner	Teiidae, Teiinae, Gymnophthalmoidea, Sauria, Squamata (lizards)
	Aspidoscelis hyperythrus	(COPE 1863)	Aspidoscelis hyperythrus beldingi (STEJNEGER 1894) Aspidoscelis hyperythrus hyperythrus (COPE 1863) Aspidoscelis hyperythrus schmidti (VAN DENBURGH & SLEVIN 1921)	E: beldingi: Belding’s Orange-throated Whiptail G: Orangekehlige Rennechse	Teiidae, Teiinae, Gymnophthalmoidea, Sauria, Squamata (lizards)
	Aspidoscelis inornatus	(BAIRD 1859)	Aspidoscelis inornatus arizonae (VAN DENBURGH 1896) Aspidoscelis inornatus chihuahuae (WRIGHT & LOWE 1993) Aspidoscelis inornatus cienegae (WRIGHT & LOWE 1993) Aspidoscelis inornatus gypsi (WRIGHT & LOWE 1993) Aspidoscelis inornatus heptagrammus (AXTELL 1961) Aspidoscelis inornatus juniperus (WRIGHT & LOWE 1993) Aspidoscelis inornatus llanuras (WRIGHT & LOWE 1993) Aspidoscelis inornatus inornatus…	Little Striped Whiptail arizonae: Arizona Striped Whiptail gypsi: Little White Whiptail heptagrammus: Trans-Pecos Striped Whiptail juniperus: Woodland Striped Whiptail llanuras: Plains Striped Whiptail neavesi: Neaves' Whiptail Lizard	Teiidae, Teiinae, Gymnophthalmoidea, Sauria, Squamata (lizards)
	Aspidoscelis labialis	(STEJNEGER 1890)		Baja California Whiptail	Teiidae, Teiinae, Gymnophthalmoidea, Sauria, Squamata (lizards)
	Aspidoscelis laredoensis	(MCKINNEY, KAY & ANDERSON 1973)		Laredo Striped Whiptail	Teiidae, Teiinae, Gymnophthalmoidea, Sauria, Squamata (lizards)
	Aspidoscelis lineattissimus	(COPE 1878)	Aspidoscelis lineattissimus duodecemlineatus (LEWIS 1956) Aspidoscelis lineattissimus exoristus (DUELLMAN & WELLMAN 1960) Aspidoscelis lineattissimus lineattissimus (COPE 1878) Aspidoscelis lineattissimus lividus (DUELLMAN & WELLMAN 1960)	Many-lined Whiptail	Teiidae, Teiinae, Gymnophthalmoidea, Sauria, Squamata (lizards)
	Aspidoscelis marmoratus	(BAIRD & GIRARD 1852)	Aspidoscelis marmoratus marmoratus (BAIRD & GIRARD 1852) Aspidoscelis marmoratus reticuloriens (HENDRICKS & DIXON 1986)	marmorata: Western Marbled Whiptail reticuloriens: Eastern Marbled Whiptail	Teiidae, Teiinae, Gymnophthalmoidea, Sauria, Squamata (lizards)
	Aspidoscelis martyris	STEJNEGER 1891		San Pedro Martir Whiptail	Teiidae, Teiinae, Gymnophthalmoidea, Sauria, Squamata (lizards)
	Aspidoscelis maslini	(FRITTS 1969)		Maslin’s Whiptail	Teiidae, Teiinae, Gymnophthalmoidea, Sauria, Squamata (lizards)
	Aspidoscelis maximus	(COPE 1863)		Cape Region Whiptail	Teiidae, Teiinae, Gymnophthalmoidea, Sauria, Squamata (lizards)
	Aspidoscelis mexicanus	(PETERS 1869)		Mexican Whiptail	Teiidae, Teiinae, Gymnophthalmoidea, Sauria, Squamata (lizards)
	Aspidoscelis motaguae	(SACKETT 1941)		Giant Whiptail	Teiidae, Teiinae, Gymnophthalmoidea, Sauria, Squamata (lizards)
	Aspidoscelis neomexicanus	(LOWE & ZWEIFEL 1952)		New Mexico Whiptail	Teiidae, Teiinae, Gymnophthalmoidea, Sauria, Squamata (lizards)
	Aspidoscelis neotesselatus	(WALKER, CORDES & TAYLOR 1997)		Colorado Checkered Whiptail, Triploid Checkered Whiptail	Teiidae, Teiinae, Gymnophthalmoidea, Sauria, Squamata (lizards)
	Aspidoscelis opatae	(WRIGHT 1967)		OpataWhiptail	Teiidae, Teiinae, Gymnophthalmoidea, Sauria, Squamata (lizards)
	Aspidoscelis pai	(WRIGHT & LOWE 1993)		Pai Striped Whiptail	Teiidae, Teiinae, Gymnophthalmoidea, Sauria, Squamata (lizards)
	Aspidoscelis parvisocius	(ZWEIFEL 1960)		Mexican Pigmy Whiptail	Teiidae, Teiinae, Gymnophthalmoidea, Sauria, Squamata (lizards)
	Aspidoscelis pictus	(VAN DENBURGH & SLEVIN 1921)		S: Huico de la Isla Monserrate E: Isla Monserrate Whiptail	Teiidae, Teiinae, Gymnophthalmoidea, Sauria, Squamata (lizards)
	Aspidoscelis rodecki	(MCCOY & MASLIN 1962)		Rodeck's Whiptail	Teiidae, Teiinae, Gymnophthalmoidea, Sauria, Squamata (lizards)
	Aspidoscelis sackii	(WIEGMANN 1834)	Aspidoscelis sackii sackii (WIEGMANN 1834) Aspidoscelis sackii bocourti (BOULENGER 1885) Aspidoscelis sackii gigas (DAVIS & SMITH 1952)	E: Sack’s Spotted Whiptail S: Campeche S: Cuiji Moteado Gigante [gigas] E: Giant Spotted Whiptail [gigas]	Teiidae, Teiinae, Gymnophthalmoidea, Sauria, Squamata (lizards)
	Aspidoscelis scalaris	(COPE 1892)		Rusty-rumped Whiptail	Teiidae, Teiinae, Gymnophthalmoidea, Sauria, Squamata (lizards)
x	Aspidoscelis sexlineatus	(LINNAEUS 1766)	Aspidoscelis sexlineatus sexlineatus (LINNAEUS 1766) Aspidoscelis sexlineatus stephensae (TRAUTH 1992) Aspidoscelis sexlineatus viridis (LOWE 1966)	Six-lined Racerunner sexlineata: Eastern Six-lined Racerunner stephensae: Texas Yellow-headed Racerunner viridis: Prairie Racerunner	Teiidae, Teiinae, Gymnophthalmoidea, Sauria, Squamata (lizards)
	Aspidoscelis sonorae	(LOWE & WRIGHT 1964)		Sonoran spotted whiptail Gila Spotted Whiptail [flagellicaudus]	Teiidae, Teiinae, Gymnophthalmoidea, Sauria, Squamata (lizards)
	Aspidoscelis stictogrammus	(BURGER 1950)		Giant Spotted Whiptail	Teiidae, Teiinae, Gymnophthalmoidea, Sauria, Squamata (lizards)
	Aspidoscelis tesselatus	(SAY 1822)		tesselata: Common Checkered Whiptail dixoni: Gray Checkered Whiptail	Teiidae, Teiinae, Gymnophthalmoidea, Sauria, Squamata (lizards)
	Aspidoscelis tigris	(BAIRD & GIRARD 1852)	Aspidoscelis tigris aethiops (COPE 1900) Aspidoscelis tigris dickersonae (VAN DENBURGH & SLEVIN 1921) Aspidoscelis tigris disparilis (DICKERSON 1919) Aspidoscelis tigris multiscutatus (COPE 1892) Aspidoscelis tigris mundus (CAMP 1916) Aspidoscelis tigris nigroriens (HENDRICKS & DIXON 1986) Aspidoscelis tigris pulcher (WILLIAMS, SMITH & CHRAPLIWY 1960) Aspidoscelis tigris punctatus (WALKER & MASLI…	E: Western Whiptail, Tiger Whiptail G: Tiger-Rennechse punctilinealis: Sonoran Tiger Whiptail stejnegeri: Coastal Whiptail	Teiidae, Teiinae, Gymnophthalmoidea, Sauria, Squamata (lizards)
	Aspidoscelis uniparens	(WRIGHT & LOWE 1965)		Desert Grassland Whiptail	Teiidae, Teiinae, Gymnophthalmoidea, Sauria, Squamata (lizards)
	Aspidoscelis velox	(SPRINGER 1928)		Plateau Striped Whiptail	Teiidae, Teiinae, Gymnophthalmoidea, Sauria, Squamata (lizards)
	Aspidoscelis xanthonotus	(DUELLMAN & LOWE 1953)		Red-backed Whiptail	Teiidae, Teiinae, Gymnophthalmoidea, Sauria, Squamata (lizards)
x	Aspidura brachyorrhos	(BOIE 1827)		Boie's Rough-sided Snake	Colubridae (Natricinae), Colubroidea, Caenophidia, Alethinophidia, Serpentes, Squamata (snakes)
	Aspidura ceylonensis	(GÜNTHER 1858)		Ceylon Keelback	Colubridae (Natricinae), Colubroidea, Caenophidia, Alethinophidia, Serpentes, Squamata (snakes)
	Aspidura copei	GÜNTHER 1864			Colubridae (Natricinae), Colubroidea, Caenophidia, Alethinophidia, Serpentes, Squamata (snakes)
	Aspidura deraniyagalae	GANS & FETCHO 1982		Sri Lanka Rough-sided Snake	Colubridae (Natricinae), Colubroidea, Caenophidia, Alethinophidia, Serpentes, Squamata (snakes)
	Aspidura desilvai	WICKRAMASINGHE, BANDARA, VIDANAPATHIRANA & WICKRAMASINGHE 2019		Sinhala: desilvage madilla E: de Silva’s Rough-Side Snake	Colubridae (Natricinae), Colubroidea, Caenophidia, Alethinophidia, Serpentes, Squamata (snakes)
	Aspidura drummondhayi	BOULENGER 1904		Drummond-Hay's Rough-sided Snake	Colubridae (Natricinae), Colubroidea, Caenophidia, Alethinophidia, Serpentes, Squamata (snakes)
	Aspidura guentheri	FERGUSON 1876		Günther's Rough-sided Snake	Colubridae (Natricinae), Colubroidea, Caenophidia, Alethinophidia, Serpentes, Squamata (snakes)
	Aspidura ravanai	WICKRAMASINGHE, VIDANAPATHIRANA, KANDAMBI, PYRON & WICKRAMASINGHE 2017		E: Ravana’s rough-side snake Sinhala: Ravanage madilla	Colubridae (Natricinae), Colubroidea, Caenophidia, Alethinophidia, Serpentes, Squamata (snakes)
	Aspidura trachyprocta	COPE 1860		Common Rough-sided Snake	Colubridae (Natricinae), Colubroidea, Caenophidia, Alethinophidia, Serpentes, Squamata (snakes)
	Aspronema cochabambae	(DUNN 1935)			Scincidae, Mabuyinae, Scincoidea, Sauria, Squamata (lizards)
x	Aspronema dorsivittatum	(COPE 1862)		Paraguay Mabuya	Scincidae, Mabuyinae, Scincoidea, Sauria, Squamata (lizards)
	Asthenodipsas jamilinaisi	QUAH, GRISMER, LIM, ANUAR & IMBUN 2019		Sabah Mountain Slender Slug Snake	Pareidae, Colubroidea, Alethinophidia, Serpentes, Squamata (snakes)	new species
	Asthenodipsas laevis	(BOIE 1827)		E: Smooth Slug Snake G: Gefleckte Schneckennatter	Pareidae, Colubroidea, Alethinophidia, Serpentes, Squamata (snakes)
	Asthenodipsas lasgalenensis	LOREDO, WOOD, QUAH, ANUAR, GREER, AHMAD & GRISMER 2013		Mirkwood Forest Slug Snake	Pareidae, Colubroidea, Alethinophidia, Serpentes, Squamata (snakes)
x	Asthenodipsas malaccanus	PETERS 1864		E: Malayan Slug Snake G: Malaiische Schneckennatter	Pareidae, Colubroidea, Alethinophidia, Serpentes, Squamata (snakes)
	Asthenodipsas stuebingi	QUAH, GRISMER, LIM, ANUAR & IMBUN 2019		Sabah Mountain Smooth Slug Snake	Pareidae, Colubroidea, Alethinophidia, Serpentes, Squamata (snakes)	new species
	Asthenodipsas tropidonotus	(LIDTH DE JEUDE 1923)		E: Sumatra Slug Snake G: Sumatra-Schneckennatter	Pareidae, Colubroidea, Alethinophidia, Serpentes, Squamata (snakes)
	Asthenodipsas vertebralis	(BOULENGER 1900)		E: Asian Slug Snake, Mountain Slug Snake, Mountain Snail Snake G: Bergschneckennatter	Pareidae, Colubroidea, Alethinophidia, Serpentes, Squamata (snakes)
x	Astrochelys radiata	(SHAW 1802)		E: Radiated Tortoise G: Strahlenschildkröte	Testudinidae, Testudinoidea, Testudines (turtles)
	Astrochelys yniphora	(VAILLANT 1885)		E: Madagascan (Plowshare or Ploughshare) Tortoise G: Madagassische Schnabelbrustschildkröte	Testudinidae, Testudinoidea, Testudines (turtles)
x	Asymblepharus alaicus	(ELPATJEVSKY 1901)	Asymblepharus alaicus kucenkoi NIKOLSKY 1902 Asymblepharus alaicus alaicus ELPATJEVSKY 1901 Asymblepharus alaicus yakovlevae EREMCHENKO 1983	G: Alaisches Natterauge	Scincidae, Sphenomorphinae, Scincoidea, Sauria, Squamata (lizards)
	Asymblepharus eremchenkoi	PANFILOV 1999			Scincidae, Sphenomorphinae, Scincoidea, Sauria, Squamata (lizards)
	Asymblepharus himalayanus	(GÜNTHER 1864)		Himalaya Ground Skink	Scincidae, Sphenomorphinae, Scincoidea, Sauria, Squamata (lizards)
	Asymblepharus ladacensis	(GÜNTHER 1864)	Asymblepharus ladacensis ladacensis (GÜNTHER 1864) Asymblepharus ladacensis stimsoni (EREMCENKO 1992)	Ladak Ground Skink	Scincidae, Sphenomorphinae, Scincoidea, Sauria, Squamata (lizards)
	Asymblepharus mahabharatus	EREMCHENKO, SHAH & PANFILOV 1998		Mahabharat ground skink	Scincidae, Sphenomorphinae, Scincoidea, Sauria, Squamata (lizards)
	Asymblepharus nepalensis	EREMCHENKO & HELFENBERGER 1998		Nepal ground skink	Scincidae, Sphenomorphinae, Scincoidea, Sauria, Squamata (lizards)
	Asymblepharus sikimmensis	(BLYTH 1854)		Sikkim Ground Skink, Bronzy-brown Skink	Scincidae, Sphenomorphinae, Scincoidea, Sauria, Squamata (lizards)
	Asymblepharus tragbulense	(ALCOCK 1898)			Scincidae, Sphenomorphinae, Scincoidea, Sauria, Squamata (lizards)
x	Ateuchosaurus chinensis	GRAY 1845		Chinese short-limbed skink, Chinese Ateuchosaurus	Scincidae, Scincinae (Ateuchosauridae), Scincoidea, Sauria, Squamata (lizards)
	Ateuchosaurus pellopleurus	(HALLOWELL 1861)	Ateuchosaurus pellopleurus browni (VAN DENBURGH 1912) Ateuchosaurus pellopleurus pellopleurus (HALLOWELL 1861)	Ryukyu short-legged skink	Scincidae, Scincinae (Ateuchosauridae), Scincoidea, Sauria, Squamata (lizards)
	Atheris acuminata	BROADLEY 1998		Acuminate bush viper	Viperidae, Viperinae, Colubroidea, Alethinophidia, Serpentes, Squamata (snakes)
	Atheris anisolepis	MOCQUARD 1887		Mayombe Bush-Viper	Viperidae, Viperinae, Colubroidea, Alethinophidia, Serpentes, Squamata (snakes)
	Atheris barbouri	LOVERIDGE 1930		Uzungwe Mountain Bush Viper	Viperidae, Viperinae, Colubroidea, Alethinophidia, Serpentes, Squamata (snakes)
	Atheris broadleyi	LAWSON 1999			Viperidae, Viperinae, Colubroidea, Alethinophidia, Serpentes, Squamata (snakes)
	Atheris ceratophora	WERNER 1896		G: Usambara-Buschviper, Gehörnte Buschviper	Viperidae, Viperinae, Colubroidea, Alethinophidia, Serpentes, Squamata (snakes)
x	Atheris chlorechis	(PEL 1852)			Viperidae, Viperinae, Colubroidea, Alethinophidia, Serpentes, Squamata (snakes)
	Atheris desaixi	ASHE 1968		Ashe's Bush Viper	Viperidae, Viperinae, Colubroidea, Alethinophidia, Serpentes, Squamata (snakes)
	Atheris hirsuta	ERNST & RÖDEL 2002		Bristly Tree Viper	Viperidae, Viperinae, Colubroidea, Alethinophidia, Serpentes, Squamata (snakes)
	Atheris hispida	LAURENT 1955		African Hairy Bush Viper	Viperidae, Viperinae, Colubroidea, Alethinophidia, Serpentes, Squamata (snakes)
	Atheris katangensis	DE WITTE 1953		Katanga Mountain Bush Viper	Viperidae, Viperinae, Colubroidea, Alethinophidia, Serpentes, Squamata (snakes)
	Atheris mabuensis	BRANCH & BAYLISS 2009			Viperidae, Viperinae, Colubroidea, Alethinophidia, Serpentes, Squamata (snakes)
	Atheris matildae	MENEGON, DAVENPORT & HOWELL 2011		Matilda's Horned Viper	Viperidae, Viperinae, Colubroidea, Alethinophidia, Serpentes, Squamata (snakes)
	Atheris nitschei	TORNIER 1902		Great Lakes Bush Viper	Viperidae, Viperinae, Colubroidea, Alethinophidia, Serpentes, Squamata (snakes)
	Atheris rungweensis	BOGERT 1940		Mt Rungwe bush viper	Viperidae, Viperinae, Colubroidea, Alethinophidia, Serpentes, Squamata (snakes)
	Atheris squamigera	HALLOWELL 1854		E: Variable Bush Viper, African Bush Viper, Rough-scaled Bush Viper G: Rankschuppige Buschviper	Viperidae, Viperinae, Colubroidea, Alethinophidia, Serpentes, Squamata (snakes)
	Atheris subocularis	FISCHER 1888			Viperidae, Viperinae, Colubroidea, Alethinophidia, Serpentes, Squamata (snakes)
x	Atlantolacerta andreanskyi	(WERNER 1929)		Andreansky's Lizard	Lacertidae, Sauria, Lacertoidea, Squamata (lizards)
	Atractaspis andersonii	BOULENGER 1905		Arabian Small-Scaled Burrowing Asp	Atractaspididae (Atractaspidinae), Colubroidea, Alethinophidia, Serpentes, Squamata (snakes)
	Atractaspis aterrima	GÜNTHER 1863		E: Mole Viper, Slender Burrowing Asp G: Erdviper	Atractaspididae (Atractaspidinae), Colubroidea, Alethinophidia, Serpentes, Squamata (snakes)
	Atractaspis battersbyi	DE WITTE 1959		Battersby’s Burrowing Asp, Battersby’s Mole Viper	Atractaspididae (Atractaspidinae), Colubroidea, Alethinophidia, Serpentes, Squamata (snakes)
x	Atractaspis bibronii	SMITH 1849	Atractaspis bibronii bibronii SMITH 1849 Atractaspis bibronii rostrata GÜNTHER 1868	Bibron’s Stiletto Snake, Southern or Bibron's Burrowing Asp, Mole Viper	Atractaspididae (Atractaspidinae), Colubroidea, Alethinophidia, Serpentes, Squamata (snakes)
	Atractaspis boulengeri	MOCQUARD 1897	Atractaspis boulengeri boulengeri MOCQUARD 1897 Atractaspis boulengeri mixta LAURENT 1945 Atractaspis boulengeri schmidti LAURENT 1945 Atractaspis boulengeri schultzei (STERNFELD 1917) Atractaspis boulengeri vanderborghti LAURENT 1956 Atractaspis boulengeri matschiensis WERNER 1897	Mole Viper	Atractaspididae (Atractaspidinae), Colubroidea, Alethinophidia, Serpentes, Squamata (snakes)
	Atractaspis branchi	RÖDEL, KUCHARZEWSKI, MAHLOW, CHIRIO, PAUWELS,CARLINO, SAMBOLAH & GLOS 2019		Branch’s Stiletto Snake	Atractaspididae (Atractaspidinae), Colubroidea, Alethinophidia, Serpentes, Squamata (snakes)
	Atractaspis congica	PETERS 1877	Atractaspis congica congica PETERS 1877 Atractaspis congica leleupi LAURENT 1950 Atractaspis congica orientalis LAURENT 1945	E: Congo Stiletto Snake orientalis: Eastern Congo Burrowing Asp	Atractaspididae (Atractaspidinae), Colubroidea, Alethinophidia, Serpentes, Squamata (snakes)
	Atractaspis corpulenta	(HALLOWELL 1854)	Atractaspis corpulenta corpulenta (HALLOWELL 1854) Atractaspis corpulenta kivuensis LAURENT 1958 Atractaspis corpulenta leucura MOCQUARD 1885	Mole Viper	Atractaspididae (Atractaspidinae), Colubroidea, Alethinophidia, Serpentes, Squamata (snakes)
	Atractaspis dahomeyensis	BOCAGE 1887		Mole Viper	Atractaspididae (Atractaspidinae), Colubroidea, Alethinophidia, Serpentes, Squamata (snakes)
	Atractaspis duerdeni	GOUGH 1907		Duerden's Stiletto Snake, Beaked Burrowing Asp	Atractaspididae (Atractaspidinae), Colubroidea, Alethinophidia, Serpentes, Squamata (snakes)
	Atractaspis engaddensis	HAAS 1950		Israeli Mole Viper	Atractaspididae (Atractaspidinae), Colubroidea, Alethinophidia, Serpentes, Squamata (snakes)
	Atractaspis engdahli	LÖNNBERG & ANDERSSON 1913		Mole Viper	Atractaspididae (Atractaspidinae), Colubroidea, Alethinophidia, Serpentes, Squamata (snakes)
	Atractaspis fallax	PETERS 1867		Peters’ Burrowing Asp, Mole Viper	Atractaspididae (Atractaspidinae), Colubroidea, Alethinophidia, Serpentes, Squamata (snakes)
	Atractaspis irregularis	(REINHARDT 1843)	Atractaspis irregularis angeli LAURENT 1950 Atractaspis irregularis bipostocularis BOULENGER 1905 Atractaspis irregularis irregularis (REINHARDT 1843) Atractaspis irregularis parkeri LAURENT 1945 Atractaspis irregularis uelensis LAURENT 1945	Variable Burrowing Asp, Mole Viper	Atractaspididae (Atractaspidinae), Colubroidea, Alethinophidia, Serpentes, Squamata (snakes)
	Atractaspis leucomelas	BOULENGER 1895		Ogaden Burrowing Asp, Mole Viper	Atractaspididae (Atractaspidinae), Colubroidea, Alethinophidia, Serpentes, Squamata (snakes)
	Atractaspis magrettii	SCORTECCI 1929		Magretti’s Burrowing Asp	Atractaspididae (Atractaspidinae), Colubroidea, Alethinophidia, Serpentes, Squamata (snakes)
	Atractaspis microlepidota	GÜNTHER 1866		Small-Scaled Burrowing Asp	Atractaspididae (Atractaspidinae), Colubroidea, Alethinophidia, Serpentes, Squamata (snakes)
	Atractaspis micropholis	GÜNTHER 1872		Sahelian Burrowing Asp	Atractaspididae (Atractaspidinae), Colubroidea, Alethinophidia, Serpentes, Squamata (snakes)
	Atractaspis phillipsi	BARBOUR 1913		E: Phillips’ Burrowing Asp G: Phillips Erdviper	Atractaspididae (Atractaspidinae), Colubroidea, Alethinophidia, Serpentes, Squamata (snakes)
	Atractaspis reticulata	SJÖSTEDT 1896	Atractaspis reticulata brieni LAURENT 1956 Atractaspis reticulata heterochilus (BOULENGER 1901) Atractaspis reticulata reticulata SJÖSTEDT 1896	Mole Viper	Atractaspididae (Atractaspidinae), Colubroidea, Alethinophidia, Serpentes, Squamata (snakes)
	Atractaspis scorteccii	PARKER 1949		Somali Burrowing Asp, Mole Viper	Atractaspididae (Atractaspidinae), Colubroidea, Alethinophidia, Serpentes, Squamata (snakes)
	Atractaspis watsoni	BOULENGER 1908		Watson’s Burrowing Asp	Atractaspididae (Atractaspidinae), Colubroidea, Alethinophidia, Serpentes, Squamata (snakes)
	Atractus aboiporu	MELO-SAMPAIO, PASSOS, FOUQUET, COSTA-PRUDENTE & TORRES-CARVAJAL 2019			Colubridae (Dipsadinae), Colubroidea, Caenophidia, Alethinophidia, Serpentes, Squamata (snakes)	new species
	Atractus acheronius	PASSOS, RIVAS-FUENMAYOR & BARRIO-AMORÓS 2009			Colubridae (Dipsadinae), Colubroidea, Caenophidia, Alethinophidia, Serpentes, Squamata (snakes)
	Atractus albuquerquei	DA CUNHA & DO NASCIMENTO 1983		Albuquerque Ground Snake	Colubridae (Dipsadinae), Colubroidea, Caenophidia, Alethinophidia, Serpentes, Squamata (snakes)
	Atractus alphonsehogei	DA CUNHA & DO NASCIMENTO 1983		Alphonse's Ground Snake	Colubridae (Dipsadinae), Colubroidea, Caenophidia, Alethinophidia, Serpentes, Squamata (snakes)
	Atractus altagratiae	PASSOS & FERNANDES 2008			Colubridae (Dipsadinae), Colubroidea, Caenophidia, Alethinophidia, Serpentes, Squamata (snakes)
	Atractus alytogrammus	KÖHLER & KIECKBUSCH 2014			Colubridae (Dipsadinae), Colubroidea, Caenophidia, Alethinophidia, Serpentes, Squamata (snakes)
	Atractus andinus	PRADO 1944		Andean Ground Snake	Colubridae (Dipsadinae), Colubroidea, Caenophidia, Alethinophidia, Serpentes, Squamata (snakes)
	Atractus apophis	PASSOS & LYNCH 2010			Colubridae (Dipsadinae), Colubroidea, Caenophidia, Alethinophidia, Serpentes, Squamata (snakes)
	Atractus arangoi	PRADO 1939			Colubridae (Dipsadinae), Colubroidea, Caenophidia, Alethinophidia, Serpentes, Squamata (snakes)
	Atractus atlas	PASSOS, SCANFERLA, MELO- SAMPAIO, BRITO & ALMENDARIZ 2018		E: Atlas Ground Snake S: Culebra Tierrera del Atlas	Colubridae (Dipsadinae), Colubroidea, Caenophidia, Alethinophidia, Serpentes, Squamata (snakes)
	Atractus atratus	PASSOS & LYNCH 2010			Colubridae (Dipsadinae), Colubroidea, Caenophidia, Alethinophidia, Serpentes, Squamata (snakes)
	Atractus attenuates	MYERS & SCHARGEL 2006			Colubridae (Dipsadinae), Colubroidea, Caenophidia, Alethinophidia, Serpentes, Squamata (snakes)
	Atractus avernus	PASSOS, CHIESSE, TORRES-CARVAJAL & SAVAGE 2009			Colubridae (Dipsadinae), Colubroidea, Caenophidia, Alethinophidia, Serpentes, Squamata (snakes)
	Atractus ayeush	ESQUEDA 2011			Colubridae (Dipsadinae), Colubroidea, Caenophidia, Alethinophidia, Serpentes, Squamata (snakes)
	Atractus badius	(BOIE 1827)		Boie's Ground Snake (micheli: French Guyana Ground Snake)	Colubridae (Dipsadinae), Colubroidea, Caenophidia, Alethinophidia, Serpentes, Squamata (snakes)
	Atractus balzani	BOULENGER 1898		Bolivian Ground Snake	Colubridae (Dipsadinae), Colubroidea, Caenophidia, Alethinophidia, Serpentes, Squamata (snakes)
	Atractus biseriatus	PRADO 1941		Two-lined Ground Snake	Colubridae (Dipsadinae), Colubroidea, Caenophidia, Alethinophidia, Serpentes, Squamata (snakes)
	Atractus bocki	WERNER 1909		Bock's Ground Snake	Colubridae (Dipsadinae), Colubroidea, Caenophidia, Alethinophidia, Serpentes, Squamata (snakes)
	Atractus bocourti	BOULENGER 1894		Bocourt's Ground Snake	Colubridae (Dipsadinae), Colubroidea, Caenophidia, Alethinophidia, Serpentes, Squamata (snakes)
	Atractus boettgeri	BOULENGER 1896		Boettger's Ground Snake	Colubridae (Dipsadinae), Colubroidea, Caenophidia, Alethinophidia, Serpentes, Squamata (snakes)
	Atractus boimirim	PASSOS, PRUDENTE & LYNCH 2016			Colubridae (Dipsadinae), Colubroidea, Caenophidia, Alethinophidia, Serpentes, Squamata (snakes)
	Atractus boulengerii	PERACCA 1896			Colubridae (Dipsadinae), Colubroidea, Caenophidia, Alethinophidia, Serpentes, Squamata (snakes)
	Atractus caete	PASSOS, FERNANDES, BÉRNILS & MOURA-LEITE 2010			Colubridae (Dipsadinae), Colubroidea, Caenophidia, Alethinophidia, Serpentes, Squamata (snakes)
	Atractus careolepis	KÖHLER & KIECKBUSCH 2014			Colubridae (Dipsadinae), Colubroidea, Caenophidia, Alethinophidia, Serpentes, Squamata (snakes)
	Atractus carrioni	PARKER 1930		Parker's Ground Snake	Colubridae (Dipsadinae), Colubroidea, Caenophidia, Alethinophidia, Serpentes, Squamata (snakes)
	Atractus caxiuana	DA COSTA PRUDENTE & SANTOS-COSTA 2006			Colubridae (Dipsadinae), Colubroidea, Caenophidia, Alethinophidia, Serpentes, Squamata (snakes)
	Atractus cerberus	ARTEAGA, MEBERT, VALENCIA, CISNEROS-HEREDIA, PEÑAFIEL, REYES-PUIG, VIEIRA-FERNANDES & GUAYASAMIN 2017		E: Cerberus Groundsnake S: Tierrera cancerbera	Colubridae (Dipsadinae), Colubroidea, Caenophidia, Alethinophidia, Serpentes, Squamata (snakes)
	Atractus charitoae	SILVA HAAD 2004			Colubridae (Dipsadinae), Colubroidea, Caenophidia, Alethinophidia, Serpentes, Squamata (snakes)
	Atractus chthonius	PASSOS & LYNCH 2010			Colubridae (Dipsadinae), Colubroidea, Caenophidia, Alethinophidia, Serpentes, Squamata (snakes)
	Atractus clarki	DUNN & BAILEY 1939		Clark's Ground Snake	Colubridae (Dipsadinae), Colubroidea, Caenophidia, Alethinophidia, Serpentes, Squamata (snakes)
	Atractus collaris	PERACCA 1897		Collared Ground Snake Limitan Ground Snake [limitaneus]	Colubridae (Dipsadinae), Colubroidea, Caenophidia, Alethinophidia, Serpentes, Squamata (snakes)
	Atractus crassicaudatus	(DUMÉRIL, BIBRON & DUMÉRIL 1854)		Thickhead Ground Snake	Colubridae (Dipsadinae), Colubroidea, Caenophidia, Alethinophidia, Serpentes, Squamata (snakes)
	Atractus dapsilis	MELO-SAMPAIO, PASSOS, FOUQUET, COSTA-PRUDENTE & TORRES-CARVAJAL 2019			Colubridae (Dipsadinae), Colubroidea, Caenophidia, Alethinophidia, Serpentes, Squamata (snakes)	new species
	Atractus darienensis	MYERS 2003			Colubridae (Dipsadinae), Colubroidea, Caenophidia, Alethinophidia, Serpentes, Squamata (snakes)
	Atractus depressiocellus	MYERS 2003			Colubridae (Dipsadinae), Colubroidea, Caenophidia, Alethinophidia, Serpentes, Squamata (snakes)
	Atractus duboisi	(BOULENGER 1880)			Colubridae (Dipsadinae), Colubroidea, Caenophidia, Alethinophidia, Serpentes, Squamata (snakes)
	Atractus duidensis	ROZE 1961		Venezuela Ground Snake	Colubridae (Dipsadinae), Colubroidea, Caenophidia, Alethinophidia, Serpentes, Squamata (snakes)
	Atractus dunni	SAVAGE 1955		E: Dunn's Ground Snake S: Culebra minadora de Dunn	Colubridae (Dipsadinae), Colubroidea, Caenophidia, Alethinophidia, Serpentes, Squamata (snakes)
	Atractus echidna	PASSOS, MUESES-CISNEROS, LYNCH & FERNANDES 2009			Colubridae (Dipsadinae), Colubroidea, Caenophidia, Alethinophidia, Serpentes, Squamata (snakes)
	Atractus ecuadorensis	SAVAGE 1955		Ecuadorean Ground Snake	Colubridae (Dipsadinae), Colubroidea, Caenophidia, Alethinophidia, Serpentes, Squamata (snakes)
	Atractus edioi	DA SILVA, RODRIGUES SILVA, RIBEIRO, SOUZA & DO AMARAL SOUZA 2005			Colubridae (Dipsadinae), Colubroidea, Caenophidia, Alethinophidia, Serpentes, Squamata (snakes)
	Atractus elaps	(GÜNTHER 1858)		Black Ground Snake	Colubridae (Dipsadinae), Colubroidea, Caenophidia, Alethinophidia, Serpentes, Squamata (snakes)
	Atractus emigdioi	GONZALES-SPONGA 1971		Emigdio’s Ground Snake	Colubridae (Dipsadinae), Colubroidea, Caenophidia, Alethinophidia, Serpentes, Squamata (snakes)
	Atractus emmeli	(BOETTGER 1888)		Emmel's Ground Snake	Colubridae (Dipsadinae), Colubroidea, Caenophidia, Alethinophidia, Serpentes, Squamata (snakes)
	Atractus eriki	ESQUEDA, LA MARCA & BAZÓ 2007			Colubridae (Dipsadinae), Colubroidea, Caenophidia, Alethinophidia, Serpentes, Squamata (snakes)
	Atractus erythromelas	BOULENGER 1903		Red-black Ground Snake	Colubridae (Dipsadinae), Colubroidea, Caenophidia, Alethinophidia, Serpentes, Squamata (snakes)
	Atractus esepe	ARTEAGA, MEBERT, VALENCIA, CISNEROS-HEREDIA, PEÑAFIEL, REYES-PUIG, VIEIRA-FERNANDES & GUAYASAMIN 2017		E: Indistinct Groundsnake S: Tierrera indistinta	Colubridae (Dipsadinae), Colubroidea, Caenophidia, Alethinophidia, Serpentes, Squamata (snakes)
	Atractus favae	(FILIPPI 1840)		Filippi's Ground Snake	Colubridae (Dipsadinae), Colubroidea, Caenophidia, Alethinophidia, Serpentes, Squamata (snakes)
	Atractus flammigerus	(BOIE 1827)		Flaming Ground Snake	Colubridae (Dipsadinae), Colubroidea, Caenophidia, Alethinophidia, Serpentes, Squamata (snakes)
	Atractus franciscopaivai	SILVA HAAD 2004			Colubridae (Dipsadinae), Colubroidea, Caenophidia, Alethinophidia, Serpentes, Squamata (snakes)
	Atractus francoi	PASSOS, FERNANDES, BÉRNILS & MOURA-LEITE 2010			Colubridae (Dipsadinae), Colubroidea, Caenophidia, Alethinophidia, Serpentes, Squamata (snakes)
	Atractus fuliginosus	(HALLOWELL 1845)		Hallowell's Ground Snake	Colubridae (Dipsadinae), Colubroidea, Caenophidia, Alethinophidia, Serpentes, Squamata (snakes)
	Atractus gaigeae	(SAVAGE 1955)		Gaige's Ground Snake	Colubridae (Dipsadinae), Colubroidea, Caenophidia, Alethinophidia, Serpentes, Squamata (snakes)
	Atractus gigas	MYERS & SCHARGEL 2006			Colubridae (Dipsadinae), Colubroidea, Caenophidia, Alethinophidia, Serpentes, Squamata (snakes)
	Atractus guentheri	(WUCHERER 1861)		Günther's Ground Snake	Colubridae (Dipsadinae), Colubroidea, Caenophidia, Alethinophidia, Serpentes, Squamata (snakes)
	Atractus heliobelluomini	SILVA HAAD 2004			Colubridae (Dipsadinae), Colubroidea, Caenophidia, Alethinophidia, Serpentes, Squamata (snakes)
	Atractus heyeri	ESQUEDA & MCDIARMID 2015			Colubridae (Dipsadinae), Colubroidea, Caenophidia, Alethinophidia, Serpentes, Squamata (snakes)
	Atractus hoogmoedi	PRUDENTE & PASSOS 2010			Colubridae (Dipsadinae), Colubroidea, Caenophidia, Alethinophidia, Serpentes, Squamata (snakes)
	Atractus hostilitractus	MYERS 2003			Colubridae (Dipsadinae), Colubroidea, Caenophidia, Alethinophidia, Serpentes, Squamata (snakes)
	Atractus imperfectus	MYERS 2003			Colubridae (Dipsadinae), Colubroidea, Caenophidia, Alethinophidia, Serpentes, Squamata (snakes)
	Atractus indistinctus	PRADO 1940		Indistinct Ground Snake	Colubridae (Dipsadinae), Colubroidea, Caenophidia, Alethinophidia, Serpentes, Squamata (snakes)
	Atractus insipidus	ROZE 1961			Colubridae (Dipsadinae), Colubroidea, Caenophidia, Alethinophidia, Serpentes, Squamata (snakes)
	Atractus iridescens	PERACCA 1896		Iridescent Ground Snake	Colubridae (Dipsadinae), Colubroidea, Caenophidia, Alethinophidia, Serpentes, Squamata (snakes)
	Atractus lancinii	ROZE 1961		Lancini's Ground Snake	Colubridae (Dipsadinae), Colubroidea, Caenophidia, Alethinophidia, Serpentes, Squamata (snakes)
	Atractus lasallei	AMARAL 1931		Lasalle's Ground Snake	Colubridae (Dipsadinae), Colubroidea, Caenophidia, Alethinophidia, Serpentes, Squamata (snakes)
	Atractus latifrons	(GÜNTHER 1868)		E: Broadhead Ground Snake S: Falsa coral	Colubridae (Dipsadinae), Colubroidea, Caenophidia, Alethinophidia, Serpentes, Squamata (snakes)
	Atractus lehmanni	BOETTGER 1898		Lehmann's Ground Snake	Colubridae (Dipsadinae), Colubroidea, Caenophidia, Alethinophidia, Serpentes, Squamata (snakes)
	Atractus loveridgei	AMARAL 1930		Loveridge's Ground Snake	Colubridae (Dipsadinae), Colubroidea, Caenophidia, Alethinophidia, Serpentes, Squamata (snakes)
	Atractus macondo	PASSOS, LYNCH & FERNANDES 2009			Colubridae (Dipsadinae), Colubroidea, Caenophidia, Alethinophidia, Serpentes, Squamata (snakes)
	Atractus maculatus	(GÜNTHER 1858)		Spotted Ground Snake	Colubridae (Dipsadinae), Colubroidea, Caenophidia, Alethinophidia, Serpentes, Squamata (snakes)
	Atractus major	BOULENGER 1894		Brown Ground Snake, Big Ground Snake	Colubridae (Dipsadinae), Colubroidea, Caenophidia, Alethinophidia, Serpentes, Squamata (snakes)
	Atractus manizalesensis	PRADO 1940			Colubridae (Dipsadinae), Colubroidea, Caenophidia, Alethinophidia, Serpentes, Squamata (snakes)
	Atractus mariselae	LANCINI 1969		Marisela's Ground Snake	Colubridae (Dipsadinae), Colubroidea, Caenophidia, Alethinophidia, Serpentes, Squamata (snakes)
	Atractus marthae	MENESES-PELAYO & PASSOS 2019		E: Martha’s Groundsnake S: Culebras Tierreras de Martha	Colubridae (Dipsadinae), Colubroidea, Caenophidia, Alethinophidia, Serpentes, Squamata (snakes)	new species
	Atractus matthewi	MARKEZICH & BARRIO-AMORÓS 2004			Colubridae (Dipsadinae), Colubroidea, Caenophidia, Alethinophidia, Serpentes, Squamata (snakes)
	Atractus medusa	PASSOS, MUESES-CISNEROS, LYNCH & FERNANDES 2009			Colubridae (Dipsadinae), Colubroidea, Caenophidia, Alethinophidia, Serpentes, Squamata (snakes)
	Atractus melanogaster	WERNER 1916		Blackbelly Ground Snake	Colubridae (Dipsadinae), Colubroidea, Caenophidia, Alethinophidia, Serpentes, Squamata (snakes)
	Atractus melas	BOULENGER 1908		Dark Ground Snake	Colubridae (Dipsadinae), Colubroidea, Caenophidia, Alethinophidia, Serpentes, Squamata (snakes)
	Atractus meridensis	ESQUEDA & LA MARCA 2005			Colubridae (Dipsadinae), Colubroidea, Caenophidia, Alethinophidia, Serpentes, Squamata (snakes)
	Atractus micheleae	ESQUEDA & LA MARCA 2005			Colubridae (Dipsadinae), Colubroidea, Caenophidia, Alethinophidia, Serpentes, Squamata (snakes)
	Atractus microrhynchus	(COPE 1868)			Colubridae (Dipsadinae), Colubroidea, Caenophidia, Alethinophidia, Serpentes, Squamata (snakes)
	Atractus mijaresi	ESQUEDA & LA MARCA 2005			Colubridae (Dipsadinae), Colubroidea, Caenophidia, Alethinophidia, Serpentes, Squamata (snakes)
	Atractus modestus	BOULENGER 1894		E: Modest Ground Snake S: Culebra minadora	Colubridae (Dipsadinae), Colubroidea, Caenophidia, Alethinophidia, Serpentes, Squamata (snakes)
	Atractus multicinctus	(JAN 1865)		Banded Ground Snake	Colubridae (Dipsadinae), Colubroidea, Caenophidia, Alethinophidia, Serpentes, Squamata (snakes)
	Atractus multidentatus	PASSOS, RIVAS & BARRIO-AMORÓS 2009			Colubridae (Dipsadinae), Colubroidea, Caenophidia, Alethinophidia, Serpentes, Squamata (snakes)
	Atractus nasutus	PASSOS, FERNANDES & LYNCH 2009			Colubridae (Dipsadinae), Colubroidea, Caenophidia, Alethinophidia, Serpentes, Squamata (snakes)
	Atractus natans	HOOGMOED & PRUDENTE 2003			Colubridae (Dipsadinae), Colubroidea, Caenophidia, Alethinophidia, Serpentes, Squamata (snakes)
	Atractus nicefori	AMARAL 1930		Northern Ground Snake	Colubridae (Dipsadinae), Colubroidea, Caenophidia, Alethinophidia, Serpentes, Squamata (snakes)
	Atractus nigricaudus	SCHMIDT & WALKER 1943		Black-headed Ground Snake	Colubridae (Dipsadinae), Colubroidea, Caenophidia, Alethinophidia, Serpentes, Squamata (snakes)
	Atractus nigriventris	AMARAL 1933		Black-ventered Ground Snake	Colubridae (Dipsadinae), Colubroidea, Caenophidia, Alethinophidia, Serpentes, Squamata (snakes)
	Atractus obesus	MARX 1960		Fat Ground Snake	Colubridae (Dipsadinae), Colubroidea, Caenophidia, Alethinophidia, Serpentes, Squamata (snakes)
	Atractus obtusirostris	WERNER 1916		Bignose Ground Snake	Colubridae (Dipsadinae), Colubroidea, Caenophidia, Alethinophidia, Serpentes, Squamata (snakes)
	Atractus occidentalis	SAVAGE 1955		Western Ground Snake	Colubridae (Dipsadinae), Colubroidea, Caenophidia, Alethinophidia, Serpentes, Squamata (snakes)
	Atractus occipitoalbus	(JAN 1862)		Gray Ground Snake	Colubridae (Dipsadinae), Colubroidea, Caenophidia, Alethinophidia, Serpentes, Squamata (snakes)
	Atractus ochrosetrus	ESQUEDA & LA MARCA 2005			Colubridae (Dipsadinae), Colubroidea, Caenophidia, Alethinophidia, Serpentes, Squamata (snakes)
	Atractus oculotemporalis	AMARAL 1932		Hispanic Ground Snake	Colubridae (Dipsadinae), Colubroidea, Caenophidia, Alethinophidia, Serpentes, Squamata (snakes)
	Atractus orcesi	SAVAGE 1955			Colubridae (Dipsadinae), Colubroidea, Caenophidia, Alethinophidia, Serpentes, Squamata (snakes)
	Atractus paisa	PASSOS, FERNANDES & LYNCH 2009			Colubridae (Dipsadinae), Colubroidea, Caenophidia, Alethinophidia, Serpentes, Squamata (snakes)
	Atractus pamplonensis	AMARAL 1937		Pamplona Ground Snake	Colubridae (Dipsadinae), Colubroidea, Caenophidia, Alethinophidia, Serpentes, Squamata (snakes)
	Atractus pantostictus	FERNANDES & PUORTO 1993			Colubridae (Dipsadinae), Colubroidea, Caenophidia, Alethinophidia, Serpentes, Squamata (snakes)
	Atractus paraguayensis	WERNER 1924			Colubridae (Dipsadinae), Colubroidea, Caenophidia, Alethinophidia, Serpentes, Squamata (snakes)
	Atractus paravertebralis	HENLE & EHRL 1991			Colubridae (Dipsadinae), Colubroidea, Caenophidia, Alethinophidia, Serpentes, Squamata (snakes)
	Atractus paucidens	DESPAX 1910		Despax's Ground Snake	Colubridae (Dipsadinae), Colubroidea, Caenophidia, Alethinophidia, Serpentes, Squamata (snakes)
	Atractus pauciscutatus	SCHMIDT & WALKER 1943		Little-scaled Ground Snake	Colubridae (Dipsadinae), Colubroidea, Caenophidia, Alethinophidia, Serpentes, Squamata (snakes)
	Atractus peruvianus	(JAN 1862)		Peru Ground Snake	Colubridae (Dipsadinae), Colubroidea, Caenophidia, Alethinophidia, Serpentes, Squamata (snakes)
	Atractus poeppigi	(JAN 1862)		Basin Ground Snake	Colubridae (Dipsadinae), Colubroidea, Caenophidia, Alethinophidia, Serpentes, Squamata (snakes)
	Atractus potschi	FERNANDES 1995			Colubridae (Dipsadinae), Colubroidea, Caenophidia, Alethinophidia, Serpentes, Squamata (snakes)
	Atractus punctiventris	AMARAL 1933		Pointed Ground Snake	Colubridae (Dipsadinae), Colubroidea, Caenophidia, Alethinophidia, Serpentes, Squamata (snakes)
	Atractus pyroni	ARTEAGA, MEBERT, VALENCIA, CISNEROS-HEREDIA, PEÑAFIEL, REYES-PUIG, VIEIRA-FERNANDES & GUAYASAMIN 2017		E: Pyron’s Groundsnake S: Tierrera de Pyron	Colubridae (Dipsadinae), Colubroidea, Caenophidia, Alethinophidia, Serpentes, Squamata (snakes)
	Atractus resplendens	WERNER 1901		Resplendent Ground Snake	Colubridae (Dipsadinae), Colubroidea, Caenophidia, Alethinophidia, Serpentes, Squamata (snakes)
	Atractus reticulatus	(BOULENGER 1885)		Reticulate Ground Snake	Colubridae (Dipsadinae), Colubroidea, Caenophidia, Alethinophidia, Serpentes, Squamata (snakes)
	Atractus riveroi	ROZE 1961		Rivero's Ground Snake	Colubridae (Dipsadinae), Colubroidea, Caenophidia, Alethinophidia, Serpentes, Squamata (snakes)
	Atractus ronnie	PASSOS, FERNANDES & BORGES-NOJOSA 2007			Colubridae (Dipsadinae), Colubroidea, Caenophidia, Alethinophidia, Serpentes, Squamata (snakes)
	Atractus roulei	DESPAX 1910		Roule's Ground Snake	Colubridae (Dipsadinae), Colubroidea, Caenophidia, Alethinophidia, Serpentes, Squamata (snakes)
	Atractus sanctaemartae	DUNN 1946		St. Marta's Ground Snake	Colubridae (Dipsadinae), Colubroidea, Caenophidia, Alethinophidia, Serpentes, Squamata (snakes)
	Atractus sanguineus	PRADO 1944		Bloody Ground Snake	Colubridae (Dipsadinae), Colubroidea, Caenophidia, Alethinophidia, Serpentes, Squamata (snakes)
	Atractus savagei	SALAZAR-VALENZUELA, TORRES-CARVAJAL & PASSOS 2014		E: Savage’s Groundsnake S: Culebra Tierreras de Savage	Colubridae (Dipsadinae), Colubroidea, Caenophidia, Alethinophidia, Serpentes, Squamata (snakes)
	Atractus schach	(BOIE 1827)		Schach's Ground Snake	Colubridae (Dipsadinae), Colubroidea, Caenophidia, Alethinophidia, Serpentes, Squamata (snakes)
	Atractus serranus	AMARAL 1930		Sao Paulo Ground Snake	Colubridae (Dipsadinae), Colubroidea, Caenophidia, Alethinophidia, Serpentes, Squamata (snakes)
	Atractus snethlageae	DA CUNHA & DO NASCIMENTO 1983			Colubridae (Dipsadinae), Colubroidea, Caenophidia, Alethinophidia, Serpentes, Squamata (snakes)
	Atractus spinalis	PASSOS, TEXEIRA Jr, RECODER, DE SENA, DAL VECHIO, DE ARRUDA PINTO, MENDONÇA, CASSIMIRO & RODRIGUES 2013			Colubridae (Dipsadinae), Colubroidea, Caenophidia, Alethinophidia, Serpentes, Squamata (snakes)
	Atractus steyermarki	ROZE 1958			Colubridae (Dipsadinae), Colubroidea, Caenophidia, Alethinophidia, Serpentes, Squamata (snakes)
	Atractus surucucu	PRUDENTE 2008			Colubridae (Dipsadinae), Colubroidea, Caenophidia, Alethinophidia, Serpentes, Squamata (snakes)
	Atractus taeniatus	GRIFFIN 1916			Colubridae (Dipsadinae), Colubroidea, Caenophidia, Alethinophidia, Serpentes, Squamata (snakes)
	Atractus tamaensis	ESQUEDA & LA MARCA 2005			Colubridae (Dipsadinae), Colubroidea, Caenophidia, Alethinophidia, Serpentes, Squamata (snakes)
	Atractus tamessari	KOK 2006			Colubridae (Dipsadinae), Colubroidea, Caenophidia, Alethinophidia, Serpentes, Squamata (snakes)
	Atractus taphorni	SCHARGEL & GARCÍA-PÉREZ 2002			Colubridae (Dipsadinae), Colubroidea, Caenophidia, Alethinophidia, Serpentes, Squamata (snakes)
	Atractus tartarus	PASSOS, PRUDENTE & LYNCH 2016			Colubridae (Dipsadinae), Colubroidea, Caenophidia, Alethinophidia, Serpentes, Squamata (snakes)
	Atractus thalesdelemai	PASSOS, FERNANDES & ZANELLA 2005			Colubridae (Dipsadinae), Colubroidea, Caenophidia, Alethinophidia, Serpentes, Squamata (snakes)
	Atractus titanicus	PASSOS, FERNANDES & LYNCH 2009			Colubridae (Dipsadinae), Colubroidea, Caenophidia, Alethinophidia, Serpentes, Squamata (snakes)
	Atractus torquatus	(DUMÉRIL, BIBRON & DUMÉRIL 1854)		Neckband Ground Snake	Colubridae (Dipsadinae), Colubroidea, Caenophidia, Alethinophidia, Serpentes, Squamata (snakes)
	Atractus touzeti	SCHARGEL, LAMAR, PASSOS, VALENCIA, CISNEROS-HEREDA & CAMPBELL 2013			Colubridae (Dipsadinae), Colubroidea, Caenophidia, Alethinophidia, Serpentes, Squamata (snakes)
	Atractus trefauti	MELO-SAMPAIO, PASSOS, FOUQUET, COSTA-PRUDENTE & TORRES-CARVAJAL 2019			Colubridae (Dipsadinae), Colubroidea, Caenophidia, Alethinophidia, Serpentes, Squamata (snakes)	new species
	Atractus trihedrurus	AMARAL 1926		Southern Ground Snake	Colubridae (Dipsadinae), Colubroidea, Caenophidia, Alethinophidia, Serpentes, Squamata (snakes)
x	Atractus trilineatus	WAGLER 1828		Three-lined Groundsnake, Three-lined Ground Snake	Colubridae (Dipsadinae), Colubroidea, Caenophidia, Alethinophidia, Serpentes, Squamata (snakes)
	Atractus trivittatus	AMARAL 1933		Three-banded Ground Snake	Colubridae (Dipsadinae), Colubroidea, Caenophidia, Alethinophidia, Serpentes, Squamata (snakes)
	Atractus turikensis	BARROS 2000			Colubridae (Dipsadinae), Colubroidea, Caenophidia, Alethinophidia, Serpentes, Squamata (snakes)
	Atractus typhon	PASSOS, MUESES-CISNEROS, LYNCH & FERNANDES 2009			Colubridae (Dipsadinae), Colubroidea, Caenophidia, Alethinophidia, Serpentes, Squamata (snakes)
	Atractus variegatus	PRADO 1942		Variegated Ground Snake	Colubridae (Dipsadinae), Colubroidea, Caenophidia, Alethinophidia, Serpentes, Squamata (snakes)
	Atractus ventrimaculatus	BOULENGER 1905		Speckled Ground Snake	Colubridae (Dipsadinae), Colubroidea, Caenophidia, Alethinophidia, Serpentes, Squamata (snakes)
	Atractus vertebralis	BOULENGER 1904		Vertebral Ground Snake	Colubridae (Dipsadinae), Colubroidea, Caenophidia, Alethinophidia, Serpentes, Squamata (snakes)
	Atractus vertebrolineatus	PRADO 1941		Striped Ground Snake	Colubridae (Dipsadinae), Colubroidea, Caenophidia, Alethinophidia, Serpentes, Squamata (snakes)
	Atractus vittatus	BOULENGER 1894			Colubridae (Dipsadinae), Colubroidea, Caenophidia, Alethinophidia, Serpentes, Squamata (snakes)
	Atractus wagleri	PRADO 1945		Wagler's Ground Snake	Colubridae (Dipsadinae), Colubroidea, Caenophidia, Alethinophidia, Serpentes, Squamata (snakes)
	Atractus werneri	PERACCA 1914		Werner's Ground Snake	Colubridae (Dipsadinae), Colubroidea, Caenophidia, Alethinophidia, Serpentes, Squamata (snakes)
	Atractus zebrinus	(JAN 1862)			Colubridae (Dipsadinae), Colubroidea, Caenophidia, Alethinophidia, Serpentes, Squamata (snakes)
	Atractus zidoki	GASC & RODRIGUES 1979		Zidok's Ground Snake	Colubridae (Dipsadinae), Colubroidea, Caenophidia, Alethinophidia, Serpentes, Squamata (snakes)
x	Atretium schistosum	(DAUDIN 1803)		E: Split Keelback, Olive keelback wart snake G: Kielrücken-Wassernatter	Colubridae (Natricinae), Colubroidea, Caenophidia, Alethinophidia, Serpentes, Squamata (snakes)
	Atretium yunnanensis	ANDERSON 1879		Yunnan Olive Keelback	Colubridae (Natricinae), Colubroidea, Caenophidia, Alethinophidia, Serpentes, Squamata (snakes)
	Atropoides indomitus	SMITH & FERRARI-CASTRO 2008			Viperidae, Crotalinae, Colubroidea, Alethinophidia, Serpentes, Squamata (snakes)
	Atropoides mexicanus	(DUMÉRIL, BIBRON & DUMÉRIL 1854)		Central American Jumping Pit Viper	Viperidae, Crotalinae, Colubroidea, Alethinophidia, Serpentes, Squamata (snakes)
	Atropoides nummifer	(RÜPPELL 1845)		Jumping Pit Viper	Viperidae, Crotalinae, Colubroidea, Alethinophidia, Serpentes, Squamata (snakes)
	Atropoides occiduus	(HOGE 1966)			Viperidae, Crotalinae, Colubroidea, Alethinophidia, Serpentes, Squamata (snakes)
	Atropoides olmec	(PEREZ-HIGAREDA, SMITH, JULIA-ZERTUCHE 1985)		Olmecan Pit Viper	Viperidae, Crotalinae, Colubroidea, Alethinophidia, Serpentes, Squamata (snakes)
x	Atropoides picadoi	(DUNN 1939)		E: Picado's Pit Viper G: Picados Springlanzenotter	Viperidae, Crotalinae, Colubroidea, Alethinophidia, Serpentes, Squamata (snakes)
x	Aurivela longicauda	(BELL 1843)		Longtail Whiptail	Teiidae, Teiinae, Gymnophthalmoidea, Sauria, Squamata (lizards)
	Aurivela tergolaevigata	(CABRERA 2004)			Teiidae, Teiinae, Gymnophthalmoidea, Sauria, Squamata (lizards)
x	Australolacerta australis	(HEWITT 1926)		Southern Rock Lizard	Lacertidae, Sauria, Lacertoidea, Squamata (lizards)
	Austrelaps labialis	(JAN 1859)		Pygmy Copperhead	Elapidae (Hydrophiinae), Colubroidea, Alethinophidia, Serpentes, Squamata (snakes)
	Austrelaps ramsayi	(KREFFT 1864)		Highlands Copperhead	Elapidae (Hydrophiinae), Colubroidea, Alethinophidia, Serpentes, Squamata (snakes)
x	Austrelaps superbus	(GÜNTHER 1858)		Lowlands Copperhead, Copperhead Snake	Elapidae (Hydrophiinae), Colubroidea, Alethinophidia, Serpentes, Squamata (snakes)
	Austroablepharus barrylyoni	COUPER, LIMPUS, MCDONALD & AMEY 2010		Lyon's Snake-eyed Skink	Scincidae, Eugongylinae, Scincoidea, Sauria, Squamata (lizards)
x	Austroablepharus kinghorni	(COPLAND 1947)		Red-tailed Soil-crevice Skink	Scincidae, Eugongylinae, Scincoidea, Sauria, Squamata (lizards)
	Austroablepharus naranjicaudus	GREER, FISHER & HORNER 2004		Orange-tailed Snake-eyed Skink	Scincidae, Eugongylinae, Scincoidea, Sauria, Squamata (lizards)
x	Azemiops feae	BOULENGER 1888		E: Fea Viper, Black-headed Burmese viper G: Fea-Viper	Viperidae, Azemiopinae, Colubroidea, Alethinophidia, Serpentes, Squamata (snakes)
	Azemiops kharini	ORLOV, RYABOV & NGUYEN 2013		E: White-headed Fea Viper, White-headed Burmese viper G: Weisskopf-Fea-Viper	Viperidae, Azemiopinae, Colubroidea, Alethinophidia, Serpentes, Squamata (snakes)
	Bachia alleni	(BARBOUR 1914)		E: Antillean Bachia, LaGuaira Bachia, Worm lizard S: Falsa vibora común, lagartija lombriz	Gymnophthalmidae (Cercosaurinae, Bachiinae), Sauria, Gymnophthalmoidea, Squamata (lizards)
	Bachia barbouri	BURT & BURT 1931		Barbour's Bachia	Gymnophthalmidae (Cercosaurinae, Bachiinae), Sauria, Gymnophthalmoidea, Squamata (lizards)
	Bachia beebei	MURPHY, SALVI, SANTOS, BRASWELL, CHARLES, BORZÉE & JOWERS 2019			Gymnophthalmidae (Cercosaurinae, Bachiinae), Sauria, Gymnophthalmoidea, Squamata (lizards)
	Bachia bicolor	(COPE 1896)		Two-colored Bachia	Gymnophthalmidae (Cercosaurinae, Bachiinae), Sauria, Gymnophthalmoidea, Squamata (lizards)
	Bachia blairi	(DUNN 1940)			Gymnophthalmidae (Cercosaurinae, Bachiinae), Sauria, Gymnophthalmoidea, Squamata (lizards)
	Bachia bresslaui	(AMARAL 1935)		Bresslau's Bachia	Gymnophthalmidae (Cercosaurinae, Bachiinae), Sauria, Gymnophthalmoidea, Squamata (lizards)
	Bachia cacerensis	CASTRILLON & STRUSSMAN 1998			Gymnophthalmidae (Cercosaurinae, Bachiinae), Sauria, Gymnophthalmoidea, Squamata (lizards)
	Bachia didactyla	DE FREITAS, STRÜSSMANN, DE CARVALHO, KAWASHITA-RIBEIRO & MOTT 2011			Gymnophthalmidae (Cercosaurinae, Bachiinae), Sauria, Gymnophthalmoidea, Squamata (lizards)
x	Bachia dorbignyi	(DUMÉRIL & BIBRON 1839)		Dorbigny's Bachia	Gymnophthalmidae (Cercosaurinae, Bachiinae), Sauria, Gymnophthalmoidea, Squamata (lizards)
	Bachia flavescens	(BONNATERRE 1789)		Yellow-lined Bachia	Gymnophthalmidae (Cercosaurinae, Bachiinae), Sauria, Gymnophthalmoidea, Squamata (lizards)
	Bachia geralista	TEIXEIRA, SOUSA-RECODER, CAMACHO, DE SENA, NAVAS & RODRIGUES 2013			Gymnophthalmidae (Cercosaurinae, Bachiinae), Sauria, Gymnophthalmoidea, Squamata (lizards)
	Bachia guianensis	HOOGMOED & DIXON 1977		Guyana Bachia	Gymnophthalmidae (Cercosaurinae, Bachiinae), Sauria, Gymnophthalmoidea, Squamata (lizards)
	Bachia heteropa	(WIEGMANN 1856)	Bachia heteropa heteropa (WIEGMANN in LICHTENSTEIN 1856) Bachia heteropa marcelae DONOSO-BARROS 1968	E: LaGuaira Bachia, Worm lizard S: Falsa vibora común, lagartija lombriz	Gymnophthalmidae (Cercosaurinae, Bachiinae), Sauria, Gymnophthalmoidea, Squamata (lizards)
	Bachia huallagana	DIXON 1973		Dixon's Bachia	Gymnophthalmidae (Cercosaurinae, Bachiinae), Sauria, Gymnophthalmoidea, Squamata (lizards)
	Bachia intermedia	NOBLE 1921		Noble's Bachia	Gymnophthalmidae (Cercosaurinae, Bachiinae), Sauria, Gymnophthalmoidea, Squamata (lizards)
	Bachia lineata	(BOULENGER 1903)			Gymnophthalmidae (Cercosaurinae, Bachiinae), Sauria, Gymnophthalmoidea, Squamata (lizards)
	Bachia marcelae	(DONOSO-BARROS & GARRIDO 1964)		E: Marcela’s Bachia, Marcela’s Worm lizard	Gymnophthalmidae (Cercosaurinae, Bachiinae), Sauria, Gymnophthalmoidea, Squamata (lizards)
	Bachia micromela	RODRIGUES, PAVAN & CURCIO 2007			Gymnophthalmidae (Cercosaurinae, Bachiinae), Sauria, Gymnophthalmoidea, Squamata (lizards)
	Bachia oxyrhina	RODRIGUES, CAMACHO, SALES-NUNES, SOUSA RECODER, TEIXEIRA JR., VALDUJO, GHELLERE, MOTT & NOGUEIRA 2008			Gymnophthalmidae (Cercosaurinae, Bachiinae), Sauria, Gymnophthalmoidea, Squamata (lizards)
	Bachia pallidiceps	(COPE 1862)		Cope's Bachia	Gymnophthalmidae (Cercosaurinae, Bachiinae), Sauria, Gymnophthalmoidea, Squamata (lizards)
	Bachia panoplia	THOMAS 1965			Gymnophthalmidae (Cercosaurinae, Bachiinae), Sauria, Gymnophthalmoidea, Squamata (lizards)
	Bachia peruana	(WERNER 1901)		Peru Bachia	Gymnophthalmidae (Cercosaurinae, Bachiinae), Sauria, Gymnophthalmoidea, Squamata (lizards)
	Bachia psamophila	RODRIGUES, PAVAN & CURCIO 2007			Gymnophthalmidae (Cercosaurinae, Bachiinae), Sauria, Gymnophthalmoidea, Squamata (lizards)
	Bachia pyburni	KIZIRIAN & MCDIARMID 1998			Gymnophthalmidae (Cercosaurinae, Bachiinae), Sauria, Gymnophthalmoidea, Squamata (lizards)
	Bachia remota	RIBEIRO-JÚNIOR, DA SILVA & LIMA 2016			Gymnophthalmidae (Cercosaurinae, Bachiinae), Sauria, Gymnophthalmoidea, Squamata (lizards)
	Bachia scaea	TEIXEIRA, DAL VECHIO, SALES-NUNES, MOLLO-NETO, MOREIRA-LOBO, STORTI, JUNQUEIRA-GAIGA, FREIRE-DIAS & RODRIGUES 2013			Gymnophthalmidae (Cercosaurinae, Bachiinae), Sauria, Gymnophthalmoidea, Squamata (lizards)
	Bachia scolecoides	VANZOLINI 1961		Vanzolini's Bachia	Gymnophthalmidae (Cercosaurinae, Bachiinae), Sauria, Gymnophthalmoidea, Squamata (lizards)
	Bachia talpa	RUTHVEN 1925		Ruthven's Bachia	Gymnophthalmidae (Cercosaurinae, Bachiinae), Sauria, Gymnophthalmoidea, Squamata (lizards)
	Bachia trinitatis	(BARBOUR 1914)		E: Trinidad Bachia, Trinidad Worm lizard	Gymnophthalmidae (Cercosaurinae, Bachiinae), Sauria, Gymnophthalmoidea, Squamata (lizards)
	Bachia trisanale	(COPE 1868)	Bachia trisanale trisanale (COPE 1868) Bachia trisanale abendrothi (PETERS 1871) Bachia trisanale vermiformis (COPE 1874)	Stacy's Bachia	Gymnophthalmidae (Cercosaurinae, Bachiinae), Sauria, Gymnophthalmoidea, Squamata (lizards)
	Bachia whitei	MURPHY, SALVI, SANTOS, BRASWELL, CHARLES, BORZÉE & JOWERS 2019		White’s Bachia	Gymnophthalmidae (Cercosaurinae, Bachiinae), Sauria, Gymnophthalmoidea, Squamata (lizards)
x	Baikia africana	GRAY 1865		West African Worm Lizard	Amphisbaenidae, Amphisbaenia, Lacertoidea, Squamata
x	Bamanophis dorri	(LATASTE 1888)			Colubridae, Colubrinae, Colubroidea, Caenophidia, Alethinophidia, Serpentes, Squamata (snakes)
	Barisia ciliaris	(SMITH 1942)		Sierra Alligator Lizard, Imbricate Alligator Lizard	Anguidae (Gerrhonotinae), Diploglossa, Anguimorpha, Sauria, Squamata (lizards)
	Barisia herrerae	ZALDÎVAR-RIVERÓN & NIETO-MONTES DE OCA 2002			Anguidae (Gerrhonotinae), Diploglossa, Anguimorpha, Sauria, Squamata (lizards)
x	Barisia imbricata	(WIEGMANN 1828)		Imbricate Alligator Lizard, Transvolcanic Alligator Lizard	Anguidae (Gerrhonotinae), Diploglossa, Anguimorpha, Sauria, Squamata (lizards)
	Barisia jonesi	GUILLETTE & SMITH 1982		Imbricate Alligator Lizard	Anguidae (Gerrhonotinae), Diploglossa, Anguimorpha, Sauria, Squamata (lizards)
	Barisia levicollis	STEJNEGER 1890		Chihuahuan Alligator Lizard	Anguidae (Gerrhonotinae), Diploglossa, Anguimorpha, Sauria, Squamata (lizards)
	Barisia planifrons	(BOCOURT 1878)		Oaxaca Alligator Lizard	Anguidae (Gerrhonotinae), Diploglossa, Anguimorpha, Sauria, Squamata (lizards)
	Barisia rudicollis	(WIEGMANN 1828)			Anguidae (Gerrhonotinae), Diploglossa, Anguimorpha, Sauria, Squamata (lizards)
x	Barkudia insularis	ANNANDALE 1917		Madras Spotted Skink	Scincidae, Scincinae, Scincoidea, Sauria, Squamata (lizards)
	Barkudia melanosticta	(SCHNEIDER 1801)		Visakhapatnam limbless skink	Scincidae, Scincinae, Scincoidea, Sauria, Squamata (lizards)
x	Basiliscus basiliscus	(LINNAEUS 1758)	Basiliscus basiliscus basiliscus (LINNAEUS 1758) Basiliscus basiliscus barbouri RUTHVEN 1914	E: Common Basilisk G: Helmbasilisk	Corytophanidae, Iguania, Sauria, Squamata (lizards)
	Basiliscus galeritus	DUMÉRIL 1851		Western Basilisk	Corytophanidae, Iguania, Sauria, Squamata (lizards)
	Basiliscus plumifrons	COPE 1875		E: Green Basiisk G: Stirnlappenbasilisk	Corytophanidae, Iguania, Sauria, Squamata (lizards)
	Basiliscus vittatus	WIEGMANN 1828		E: Brown Basilisk G: Streifenbasilisk	Corytophanidae, Iguania, Sauria, Squamata (lizards)
	Batagur affinis	(CANTOR 1847)	Batagur affinis affinis (CANTOR 1847) Batagur affinis edwardmolli PRASCHAG, HOLLOWAY, GEORGES, PÄCKERT, HUNDSDÖRFER & FRITZ 2009	E: Southern River Terrapin affinis: Western Malay River Terrapin edwardmolli: Eastern Malay River Terrapin	Geoemydidae (Geoemydinae), Testudinoidea, Testudines (turtles)
x	Batagur baska	(GRAY 1831)	Batagur baska baska GRAY 1831 Batagur baska ranongensis NUTAPHAND 1979	E: Batagur; (Northern) River Terrapin G: Batagur-Flussschildkröte	Geoemydidae (Geoemydinae), Testudinoidea, Testudines (turtles)
	Batagur borneoensis	(SCHLEGEL & MÜLLER 1844)		E: Painted Terrapin, Biuku G: Callagur-Flussschildkröte	Geoemydidae (Geoemydinae), Testudinoidea, Testudines (turtles)
	Batagur dhongoka	(GRAY 1834)		E: Three-striped Roofed Turtle, Dhond Roofed Turtle G: Dreistreifen-Flussschildkröte	Geoemydidae (Geoemydinae), Testudinoidea, Testudines (turtles)
	Batagur kachuga	(GRAY 1831)		E: Red-crowned Roofed Turtle, Painted Roofed Turtle G: Bengalische Flussschildkröte	Geoemydidae (Geoemydinae), Testudinoidea, Testudines (turtles)
	Batagur trivittata	(DUMÉRIL & BIBRON 1835)		Burmese Roofed Turtle	Geoemydidae (Geoemydinae), Testudinoidea, Testudines (turtles)
	Bavayia crassicollis	ROUX 1913			Diplodactylidae, Gekkota, Sauria, Squamata (lizards: geckos)
x	Bavayia cyclura	(GÜNTHER 1872)		Gunther's New Caledonian Gecko	Diplodactylidae, Gekkota, Sauria, Squamata (lizards: geckos)
	Bavayia exsuccida	BAUER, WHITAKER & SADLIER 1998			Diplodactylidae, Gekkota, Sauria, Squamata (lizards: geckos)
	Bavayia geitaina	WRIGHT, BAUER & SADLIER 2000			Diplodactylidae, Gekkota, Sauria, Squamata (lizards: geckos)
	Bavayia goroensis	BAUER, JACKMAN, SADLIER, SHEA & WHITAKER 2008			Diplodactylidae, Gekkota, Sauria, Squamata (lizards: geckos)
	Bavayia montana	ROUX 1913		Mountain New Caledonian Gecko	Diplodactylidae, Gekkota, Sauria, Squamata (lizards: geckos)
	Bavayia nubila	BAUER, SADLIER, JACKMAN & SHEA 2012			Diplodactylidae, Gekkota, Sauria, Squamata (lizards: geckos)
	Bavayia ornata	ROUX 1913			Diplodactylidae, Gekkota, Sauria, Squamata (lizards: geckos)
	Bavayia pulchella	BAUER, WHITAKER & SADLIER 1998			Diplodactylidae, Gekkota, Sauria, Squamata (lizards: geckos)
	Bavayia robusta	WRIGHT, BAUER & SADLIER 2000			Diplodactylidae, Gekkota, Sauria, Squamata (lizards: geckos)
	Bavayia sauvagii	(BOULENGER 1883)		Sauvage's New Caledonian Gecko	Diplodactylidae, Gekkota, Sauria, Squamata (lizards: geckos)
	Bavayia septuiclavis	SADLIER 1989		Sadlier's New Caledonian Gecko	Diplodactylidae, Gekkota, Sauria, Squamata (lizards: geckos)
	Bellatorias frerei	(GÜNTHER 1897)		Major Skink	Scincidae, Egerniinae, Scincoidea, Sauria, Squamata (lizards)
x	Bellatorias major	(GRAY 1845)		Land Mullet	Scincidae, Egerniinae, Scincoidea, Sauria, Squamata (lizards)
	Bellatorias obiri	(WELLS & WELLINGTON 1985)		Arnhem Land Gorges Skink	Scincidae, Egerniinae, Scincoidea, Sauria, Squamata (lizards)
	Bipes biporus	(COPE 1894)		E: Five-toed Worm Lizard S: Dos Manos de Cinco Dedos	Bipedidae, Amphisbaenia, Lacertoidea, Squamata
x	Bipes canaliculatus	LATREILLE 1801	Bipes canaliculatus canaliculatus (BONNATERRE 1789) Bipes canaliculatus multiannulatus ALVAREZ 1966	E: Four-toed Worm Lizard S: Dos Manos de Cuatro-dedos	Bipedidae, Amphisbaenia, Lacertoidea, Squamata
	Bipes tridactylus	(DUGÈS 1894)		E: Three-toed Worm Lizard S: Dos Manos de Tres Dedos	Bipedidae, Amphisbaenia, Lacertoidea, Squamata
x	Bitia hydroides	GRAY 1842		E: Keel-bellied Water Snake G: Wasser-Schuppenkopf	Homalopsidae, Colubroidea, Alethinophidia, Serpentes, Squamata (snakes)
	Bitis albanica	HEWITT 1937		Albany Adder	Viperidae, Viperinae, Colubroidea, Alethinophidia, Serpentes, Squamata (snakes)
x	Bitis arietans	MERREM 1820	Bitis arietans arietans (MERREM 1820) Bitis arietans somalica PARKER 1949	E: Puff Adder G: Gemeine Puffotter	Viperidae, Viperinae, Colubroidea, Alethinophidia, Serpentes, Squamata (snakes)
	Bitis armata	(SMITH 1826)		Southern Adder	Viperidae, Viperinae, Colubroidea, Alethinophidia, Serpentes, Squamata (snakes)
	Bitis atropos	(LINNAEUS 1758)	Bitis atropos atropos (LINNAEUS 1758) Bitis atropos unicolor FITZSIMONS 1959	E: Mountain Adder G: Bergotter	Viperidae, Viperinae, Colubroidea, Alethinophidia, Serpentes, Squamata (snakes)
	Bitis caudalis	(SMITH 1839)		E: Horned Adder G: Gehörnte Puffotter	Viperidae, Viperinae, Colubroidea, Alethinophidia, Serpentes, Squamata (snakes)
	Bitis cornuta	(DAUDIN 1803)		E: Many-horned Adder G: Büschelbrauenotter	Viperidae, Viperinae, Colubroidea, Alethinophidia, Serpentes, Squamata (snakes)
	Bitis gabonica	DUMÉRIL, BIBRON & DUMÉRIL 1854		E: Gaboon Adder, Gaboon Viper G: Gabunviper	Viperidae, Viperinae, Colubroidea, Alethinophidia, Serpentes, Squamata (snakes)
	Bitis harenna	GOWER, WADE, SPAWLS, BÖHME, BUECHLEY, SYKES & COLSTON 2016		Bale Mountains adder	Viperidae, Viperinae, Colubroidea, Alethinophidia, Serpentes, Squamata (snakes)
	Bitis heraldica	(BOCAGE 1889)		E: Angolan adder; Bocage's Horned Adder (after FRANK & RAMUS 1995).	Viperidae, Viperinae, Colubroidea, Alethinophidia, Serpentes, Squamata (snakes)
	Bitis inornata	(SMITH 1838)		Plain Mountain Adder, Hornless Adder	Viperidae, Viperinae, Colubroidea, Alethinophidia, Serpentes, Squamata (snakes)
	Bitis nasicornis	(SHAW 1802)		E: Rhinoceros Viper G: Nashornviper	Viperidae, Viperinae, Colubroidea, Alethinophidia, Serpentes, Squamata (snakes)
	Bitis parviocula	BÖHME 1976		Bale Mountains adder	Viperidae, Viperinae, Colubroidea, Alethinophidia, Serpentes, Squamata (snakes)
	Bitis peringueyi	(BOULENGER 1888)		E: Peringuey's Adder, Dwarf Puff Adder G: Zwergpuffotter, Namibviper	Viperidae, Viperinae, Colubroidea, Alethinophidia, Serpentes, Squamata (snakes)
	Bitis rhinoceros	(SCHLEGEL 1855)			Viperidae, Viperinae, Colubroidea, Alethinophidia, Serpentes, Squamata (snakes)
	Bitis rubida	BRANCH 1997		Red Adder	Viperidae, Viperinae, Colubroidea, Alethinophidia, Serpentes, Squamata (snakes)
	Bitis schneideri	(BOETTGER 1886)		Namaqua Dwarf Adder, Namaqua Puff Adder	Viperidae, Viperinae, Colubroidea, Alethinophidia, Serpentes, Squamata (snakes)
	Bitis worthingtoni	PARKER 1932		Kenya Horned Viper	Viperidae, Viperinae, Colubroidea, Alethinophidia, Serpentes, Squamata (snakes)
	Bitis xeropaga	HAACKE 1975		Desert Mountain Adder	Viperidae, Viperinae, Colubroidea, Alethinophidia, Serpentes, Squamata (snakes)
	Blaesodactylus ambonihazo	BAUER, GLAW, GEHRING & VENCES 2011			Gekkonidae, Gekkota, Sauria, Squamata (lizards: geckos)
	Blaesodactylus antongilensis	(BÖHME & MEIER 1980)			Gekkonidae, Gekkota, Sauria, Squamata (lizards: geckos)
	Blaesodactylus boivini	(DUMÉRIL 1856)			Gekkonidae, Gekkota, Sauria, Squamata (lizards: geckos)
	Blaesodactylus microtuberculatus	JONO, BAUER, BRENNAN & MORI 2015			Gekkonidae, Gekkota, Sauria, Squamata (lizards: geckos)
x	Blaesodactylus sakalava	(GRANDIDIER 1867)			Gekkonidae, Gekkota, Sauria, Squamata (lizards: geckos)
	Blaesodactylus victori	INEICH, GLAW & VENCES 2016		E: Victor’s Madagascar Velvet gecko French: Gecko malgache velouté de Victor	Gekkonidae, Gekkota, Sauria, Squamata (lizards: geckos)
	Blanus alexandri	SINDACO, KORNILIOS, SACCHI & LYMBERAKIS 2014			Blanidae, Amphisbaenia, Lacertoidea, Squamata
	Blanus aporus	WERNER 1898			Blanidae, Amphisbaenia, Lacertoidea, Squamata
x	Blanus cinereus	VANDELLI 1797		E: Mediterranean Worm Lizard G: Maurische Netzwühle D: Moorse Wormhagedis	Blanidae, Amphisbaenia, Lacertoidea, Squamata
	Blanus mettetali	BONS 1963			Blanidae, Amphisbaenia, Lacertoidea, Squamata
	Blanus strauchi	(BEDRIAGA 1884)	Blanus strauchi strauchi (BEDRIAGA 1884) Blanus strauchi bedriagae BOULENGER 1884	E: Turkish Worm Lizard G: Türkische Ringelwühle	Blanidae, Amphisbaenia, Lacertoidea, Squamata
	Blanus tingitanus	BUSACK 1988			Blanidae, Amphisbaenia, Lacertoidea, Squamata
	Blanus vandellii	CERÍACO & BAUER 2018		Vandelli’s Worm Lizard	Blanidae, Amphisbaenia, Lacertoidea, Squamata
	Blythia hmuifang	VOGEL, LALREMSANGA & VANLALHRIMA 2017		E: Mizoram Ground Snake G: Mizoram Bodennatter Mizo: Lunghnuairul	Colubridae, incertae sedis, Colubroidea, Caenophidia, Alethinophidia, Serpentes, Squamata (snakes)
x	Blythia reticulata	(BLYTH 1854)		Blyth's Reticulate Snake	Colubridae, incertae sedis, Colubroidea, Caenophidia, Alethinophidia, Serpentes, Squamata (snakes)
x	Boa constrictor	LINNAEUS 1758	Boa constrictor constrictor LINNAEUS 1758 Boa constrictor nebulosa (LAZELL 1964) Boa constrictor occidentalis PHILIPPI 1873 Boa constrictor orophias LINNAEUS 1758 Boa constrictor ortonii COPE 1877	E: Boa Constrictor (color morphs: albino, Anery, Blood, Camel, Coral Albino, Leopard, Leucistic, Pearl, Prodigy, Squaretail, Arabesque, Salmon, jaguar, Jungle, Marron, Motley, Onyx, Roswell, Fire, Inca, IMG, Pink, Avalanche, Blizzard, Ghost, Hytec, Moonglow, Paradigm, Pewter, Paradigm, Snow, Sunglow, Sunset, G: Abgottschlange S: Tragavenado, boa, macaurel, sarura, güio E: Short-Tailed Boa [amaral…	Boidae (Boinae), Henophidia, Alethinophidia, Serpentes, Squamata (snakes)
	Boa imperator	DAUDIN 1803		E: Central American Boa Constrictor E: Pearl Island Boa [sabogae] E: Mexican West Coast Boa Constrictor [sigma]	Boidae (Boinae), Henophidia, Alethinophidia, Serpentes, Squamata (snakes)
	Boaedon capensis	DUMÉRIL, BIBRON & DUMÉRIL 1854		Common House Snake, Brown House Snake	Lamprophiidae, Colubroidea, Alethinophidia, Serpentes, Squamata (snakes)
	Boaedon fuliginosus	(BOIE 1827)	Boaedon fuliginosus fuliginosus (BOIE 1827) Boaedon fuliginosus mentalis GÜNTHER 1888	E: Brown House Snake, African House Snake G: (Afrikanische) Hausschlange	Lamprophiidae, Colubroidea, Alethinophidia, Serpentes, Squamata (snakes)
x	Boaedon lineatus	DUMÉRIL, BIBRON & DUMÉRIL 1854		E: Striped House Snake G: Gestreifte Hausschlange	Lamprophiidae, Colubroidea, Alethinophidia, Serpentes, Squamata (snakes)
	Boaedon littoralis	TRAPE & MEDIANNIKOV 2016		E: Coastal House Snake F: Boaedon côtier	Lamprophiidae, Colubroidea, Alethinophidia, Serpentes, Squamata (snakes)
	Boaedon longilineatus	TRAPE & MEDIANNIKOV 2016		E: Long-lined House Snake F: Boaedon à longues lignes	Lamprophiidae, Colubroidea, Alethinophidia, Serpentes, Squamata (snakes)
	Boaedon maculatus	PARKER 1932		Dotted House Snake, Somali house Snake	Lamprophiidae, Colubroidea, Alethinophidia, Serpentes, Squamata (snakes)
	Boaedon olivaceus	(DUMÉRIL 1856)		E: Olive House Snake G: Olivfarbene Hausschlange	Lamprophiidae, Colubroidea, Alethinophidia, Serpentes, Squamata (snakes)
	Boaedon paralineatus	TRAPE & MEDIANNIKOV 2016		E: Central-African Lined House Snake F: Boaedon ligné centrafricain	Lamprophiidae, Colubroidea, Alethinophidia, Serpentes, Squamata (snakes)
	Boaedon perisilvestris	TRAPE & MEDIANNIKOV 2016		F: Boaedon périforestier	Lamprophiidae, Colubroidea, Alethinophidia, Serpentes, Squamata (snakes)
	Boaedon radfordi	GREENBAUM, PORTILLO, JACKSON & KUSAMBA 2015		Radford’s House Snake	Lamprophiidae, Colubroidea, Alethinophidia, Serpentes, Squamata (snakes)
	Boaedon subflavus	TRAPE & MEDIANNIKOV 2016		E: Yellow House Snake F: Boaedon jaunâtre	Lamprophiidae, Colubroidea, Alethinophidia, Serpentes, Squamata (snakes)
	Boaedon upembae	LAURENT 1954		E: Eastern Congo White-bellied Water-Snake, Lined Water Snake	Lamprophiidae, Colubroidea, Alethinophidia, Serpentes, Squamata (snakes)
	Boaedon virgatus	(HALLOWELL 1854)		Hallowell's House Snake, Dark-bellied House Snake	Lamprophiidae, Colubroidea, Alethinophidia, Serpentes, Squamata (snakes)
	Bogertophis rosaliae	(MOCQUARD 1899)		Baja California Rat Snake	Colubridae, Colubrinae, Lampropeltini, Colubroidea, Caenophidia, Alethinophidia, Serpentes, Squamata (snakes)
x	Bogertophis subocularis	(BROWN 1901)	Bogertophis subocularis amplinotus WEBB 1990 Bogertophis subocularis subocularis (BROWN 1901)	E: subocularis: Trans-Pecos Rat Snake G: Transpecos-Kletternatter, Transpecos-Rattennatter	Colubridae, Colubrinae, Lampropeltini, Colubroidea, Caenophidia, Alethinophidia, Serpentes, Squamata (snakes)
	Boiga andamanensis	(WALL 1909)		Andaman Cat Snake	Colubridae, Colubrinae, Colubroidea, Caenophidia, Alethinophidia, Serpentes, Squamata (snakes)
	Boiga angulata	(PETERS 1861)		Philippine Blunt-headed Cat Snake, Leyte Cat Snake	Colubridae, Colubrinae, Colubroidea, Caenophidia, Alethinophidia, Serpentes, Squamata (snakes)
	Boiga barnesii	(GÜNTHER 1869)			Colubridae, Colubrinae, Colubroidea, Caenophidia, Alethinophidia, Serpentes, Squamata (snakes)
	Boiga beddomei	(WALL 1909)		E: Beddome's Cat Snake G: Beddomes Nachtbaumnatter	Colubridae, Colubrinae, Colubroidea, Caenophidia, Alethinophidia, Serpentes, Squamata (snakes)
	Boiga bengkuluensis	ORLOV, KUDRYAVTZEV, RYABOV & SHUMAKOV 2003			Colubridae, Colubrinae, Colubroidea, Caenophidia, Alethinophidia, Serpentes, Squamata (snakes)
	Boiga bourreti	TILLACK, ZIEGLER & KHAC QUYET 2004		E: Bourret’s Cat Snake G: Bourrets Katzennatter	Colubridae, Colubrinae, Colubroidea, Caenophidia, Alethinophidia, Serpentes, Squamata (snakes)
	Boiga ceylonensis	(GÜNTHER 1858)		Sri Lanka Cat Snake	Colubridae, Colubrinae, Colubroidea, Caenophidia, Alethinophidia, Serpentes, Squamata (snakes)
	Boiga cyanea	(DUMÉRIL, BIBRON & DUMÉRIL 1854)		E: Green Cat Snake G: Grüne Katzennatter, Grüne Nachtbaumnatter	Colubridae, Colubrinae, Colubroidea, Caenophidia, Alethinophidia, Serpentes, Squamata (snakes)
	Boiga cynodon	(BOIE 1827)		E: Dog-toothed Cat Snake G: Hundezahn-Katzennatter	Colubridae, Colubrinae, Colubroidea, Caenophidia, Alethinophidia, Serpentes, Squamata (snakes)
	Boiga dendrophila	(BOIE 1827)	Boiga dendrophila annectens (BOULENGER 1896) Boiga dendrophila dendrophila (BOIE 1827) Boiga dendrophila divergens TAYLOR 1922 Boiga dendrophila gemmicincta (DUMÉRIL, BIBRON & DUMÉRIL 1854) Boiga dendrophila latifasciata (BOULENGER 1896) Boiga dendrophila levitoni GAULKE, DEMEGILLO & VOGEL 2005 Boiga dendrophila melanota (BOULENGER 1896) Boiga dendrophila multicincta (BOULENGER 1896) Boiga dendro…	E: Gold-ringed Cat Snake, Mangrove Snake, Ularburong G: Mangroven-Nachtbaumnatter	Colubridae, Colubrinae, Colubroidea, Caenophidia, Alethinophidia, Serpentes, Squamata (snakes)
	Boiga dightoni	(BOULENGER 1894)		Pirmad Cat Snake	Colubridae, Colubrinae, Colubroidea, Caenophidia, Alethinophidia, Serpentes, Squamata (snakes)
	Boiga drapiezii	(BOIE 1827)		E: White-spotted Cat Snake, Drapiez’s Cat Snake G: Weissflecken-Katzennatter	Colubridae, Colubrinae, Colubroidea, Caenophidia, Alethinophidia, Serpentes, Squamata (snakes)
	Boiga flaviviridis	VOGEL & GANESH 2013			Colubridae, Colubrinae, Colubroidea, Caenophidia, Alethinophidia, Serpentes, Squamata (snakes)
	Boiga forsteni	(DUMÉRIL, BIBRON & DUMÉRIL 1854)		E: Forsten's Cat Snake G: Forsteins Katzennatter Hindi: Dâluâ nâga	Colubridae, Colubrinae, Colubroidea, Caenophidia, Alethinophidia, Serpentes, Squamata (snakes)
	Boiga gocool	(GRAY 1834)		E: Arrowback Tree Snake G: Gokool-Nachtbaumnatter	Colubridae, Colubrinae, Colubroidea, Caenophidia, Alethinophidia, Serpentes, Squamata (snakes)
	Boiga guangxiensis	WEN 1998			Colubridae, Colubrinae, Colubroidea, Caenophidia, Alethinophidia, Serpentes, Squamata (snakes)
	Boiga hoeseli	RAMADHAN, ISKANDAR & SUBASRI 2010		Lesser Sundas Cat Snake	Colubridae, Colubrinae, Colubroidea, Caenophidia, Alethinophidia, Serpentes, Squamata (snakes)
x	Boiga irregularis	(BECHSTEIN 1802)		E: Brown catsnake, Brown Tree Snake G: Braune Nachtbaumnatter	Colubridae, Colubrinae, Colubroidea, Caenophidia, Alethinophidia, Serpentes, Squamata (snakes)
	Boiga jaspidea	(DUMÉRIL, BIBRON & DUMÉRIL 1854)		E: Jasper Cat Snake G: Jaspis Katzennatter	Colubridae, Colubrinae, Colubroidea, Caenophidia, Alethinophidia, Serpentes, Squamata (snakes)
	Boiga kraepelini	STEJNEGER 1902		Kelung Cat Snake	Colubridae, Colubrinae, Colubroidea, Caenophidia, Alethinophidia, Serpentes, Squamata (snakes)
	Boiga multifasciata	(BLYTH 1861)		E: Many-banded Tree Snake G: Vielstreifen-Katzennatter	Colubridae, Colubrinae, Colubroidea, Caenophidia, Alethinophidia, Serpentes, Squamata (snakes)
	Boiga multomaculata	(BOIE 1827)		E: Many-spotted Cat Snake G: Gefleckte Katzennatter, Vielflecken-Nachtbaumnatter	Colubridae, Colubrinae, Colubroidea, Caenophidia, Alethinophidia, Serpentes, Squamata (snakes)
	Boiga nigriceps	(GÜNTHER 1863)	Boiga nigriceps nigriceps (GÜNTHER 1863) Boiga nigriceps brevicauda SMITH 1926	E: Black-headed Cat Snake G: Schwarzköpfige Nachtbaumnatter	Colubridae, Colubrinae, Colubroidea, Caenophidia, Alethinophidia, Serpentes, Squamata (snakes)
	Boiga nuchalis	(GÜNTHER 1875)		E: Collared Catsnake	Colubridae, Colubrinae, Colubroidea, Caenophidia, Alethinophidia, Serpentes, Squamata (snakes)
	Boiga ochracea	(THEOBALD 1868)	Boiga ochracea ochracea (THEOBALD 1868) Boiga ochracea stoliczkae (WALL 1909) Boiga ochracea walli SMITH 1943	E: Tawny Cat Snake G: Stoliczkas Nachtbaumnatter	Colubridae, Colubrinae, Colubroidea, Caenophidia, Alethinophidia, Serpentes, Squamata (snakes)
	Boiga philippina	(PETERS 1867)		Philippine Cat Snake	Colubridae, Colubrinae, Colubroidea, Caenophidia, Alethinophidia, Serpentes, Squamata (snakes)
	Boiga quincunciata	(WALL 1908)			Colubridae, Colubrinae, Colubroidea, Caenophidia, Alethinophidia, Serpentes, Squamata (snakes)
	Boiga saengsomi	NUTAPHAND 1985		E: Banded Cat Snake G: Gebänderte Katzennatter	Colubridae, Colubrinae, Colubroidea, Caenophidia, Alethinophidia, Serpentes, Squamata (snakes)
	Boiga schultzei	TAYLOR 1923		E: Schultz's Blunt-headedTree Snake	Colubridae, Colubrinae, Colubroidea, Caenophidia, Alethinophidia, Serpentes, Squamata (snakes)
	Boiga siamensis	NUTAPHAND 1971		E: Gray Cat Snake, Eyed Cat Snake G: Graue Katzennatter	Colubridae, Colubrinae, Colubroidea, Caenophidia, Alethinophidia, Serpentes, Squamata (snakes)
	Boiga tanahjampeana	ORLOV & RYABOV 2002		E: Tanahjampea Cat Snake	Colubridae, Colubrinae, Colubroidea, Caenophidia, Alethinophidia, Serpentes, Squamata (snakes)
	Boiga trigonata	(SCHNEIDER 1802)	Boiga trigonata trigonata (SCHNEIDER 1802) Boiga trigonata melanocephala (ANNANDALE 1904)	E: Indian Gamma Snake, Common Cat Snake G: Gemeine Nachtbaumnatter	Colubridae, Colubrinae, Colubroidea, Caenophidia, Alethinophidia, Serpentes, Squamata (snakes)
	Boiga wallachi	DAS 1998		Nicobar Cat Snake	Colubridae, Colubrinae, Colubroidea, Caenophidia, Alethinophidia, Serpentes, Squamata (snakes)
	Boiga westermanni	REINHARDT 1863		E: Indian Egg-eating Snake G: Indische Eierschlange	Colubridae, Colubrinae, Colubroidea, Caenophidia, Alethinophidia, Serpentes, Squamata (snakes)
x	Boiruna maculata	(BOULENGER 1896)		E: Mussurana G: Mussurana	Colubridae (Dipsadinae), Colubroidea, Caenophidia, Alethinophidia, Serpentes, Squamata (snakes)
	Boiruna sertaneja	ZAHER 1996			Colubridae (Dipsadinae), Colubroidea, Caenophidia, Alethinophidia, Serpentes, Squamata (snakes)
x	Bolyeria multocarinata	(BOIE 1827)		E: Round Island Burrowing Boa G: Mauritius-Boa	Bolyeriidae, Henophidia, Alethinophidia, Serpentes, Squamata (snakes)
x	Borikenophis portoricensis	(REINHARDT & LÜTKEN 1862)	Borikenophis portoricensis portoricensis (REINHARDT & LÜTKEN 1862) Borikenophis portoricensis anegadae (BARBOUR 1917) Borikenophis portoricensis aphantus (SCHWARTZ 1966) Borikenophis portoricensis nicholsi (GRANT 1937) Borikenophis portoricensis richardi (GRANT 1946)	Puerto Rican Racer	Colubridae (Dipsadinae), Alsophiini, Colubroidea, Caenophidia, Alethinophidia, Serpentes, Squamata (snakes)
	Borikenophis prymnus	(SCHWARTZ 1966)		Puerto Rican Racer	Colubridae (Dipsadinae), Alsophiini, Colubroidea, Caenophidia, Alethinophidia, Serpentes, Squamata (snakes)	elevated from subspecies
	Borikenophis sanctaecrucis	(COPE 1862)		Saint Croix Racer, St. Croix Racer	Colubridae (Dipsadinae), Alsophiini, Colubroidea, Caenophidia, Alethinophidia, Serpentes, Squamata (snakes)
	Borikenophis variegatus	(SCHMIDT 1926)		Mona Racer, Puerto Rican Racer	Colubridae (Dipsadinae), Alsophiini, Colubroidea, Caenophidia, Alethinophidia, Serpentes, Squamata (snakes)
	Bothriechis aurifer	(SALVIN 1860)		E: Yellow-blotched Palm Pit Viper G: Guatemala-Lanzenotter, Gelbgefleckte Lanzenotter	Viperidae, Crotalinae, Colubroidea, Alethinophidia, Serpentes, Squamata (snakes)
	Bothriechis bicolor	(BOCOURT 1868)		E: Guatemala Palm Pit Viper G: Zweifarbige Lanzenotter, Guatemala-Palmenlanzenotter	Viperidae, Crotalinae, Colubroidea, Alethinophidia, Serpentes, Squamata (snakes)
	Bothriechis guifarroi	TOWNSEND, MEDINA-FLORES, WILSON, JADIN & AUSTIN 2013			Viperidae, Crotalinae, Colubroidea, Alethinophidia, Serpentes, Squamata (snakes)
	Bothriechis lateralis	PETERS 1862		E: Coffee Palm Viper G: Palmenlanzenotter	Viperidae, Crotalinae, Colubroidea, Alethinophidia, Serpentes, Squamata (snakes)
	Bothriechis marchi	(BARBOUR & LOVERIDGE 1929)		March's Palm Pit Viper	Viperidae, Crotalinae, Colubroidea, Alethinophidia, Serpentes, Squamata (snakes)
x	Bothriechis nigroviridis	PETERS 1859		E: Black-speckled Palm Pit Viper G: Schwarzgelbe Palmenlanzenotter	Viperidae, Crotalinae, Colubroidea, Alethinophidia, Serpentes, Squamata (snakes)
	Bothriechis nubestris	DOAN, MASON, CASTOE, SASA & PARKINSON 2016		Talamancan Palm-Pitviper	Viperidae, Crotalinae, Colubroidea, Alethinophidia, Serpentes, Squamata (snakes)
	Bothriechis rowleyi	(BOGERT 1968)		Rowley's Palm Pit Viper	Viperidae, Crotalinae, Colubroidea, Alethinophidia, Serpentes, Squamata (snakes)
	Bothriechis schlegelii	(BERTHOLD 1846)		E: Eyelash Viper G: Schlegels Lanzenotter, Greifschwanz-Lanzenotter S: Víbora de pestañas, Serpiente Loro	Viperidae, Crotalinae, Colubroidea, Alethinophidia, Serpentes, Squamata (snakes)
	Bothriechis supraciliaris	(TAYLOR 1954)		Blotched Palm-pitviper	Viperidae, Crotalinae, Colubroidea, Alethinophidia, Serpentes, Squamata (snakes)
	Bothriechis thalassinus	CAMPBELL & SMITH 2000		G: Meerblaue Palmenlanzenotter	Viperidae, Crotalinae, Colubroidea, Alethinophidia, Serpentes, Squamata (snakes)
	Bothrochilus albertisii	(PETERS & DORIA 1878)		E: D’Albertis python, Northern White-lipped Python G: Weißlippen-Python	Pythonidae, Henophidia, Pythonoidea, Alethinophidia, Serpentes, Squamata (snakes)
	Bothrochilus biakensis	(SCHLEIP 2008)		Biak whitelip python	Pythonidae, Henophidia, Pythonoidea, Alethinophidia, Serpentes, Squamata (snakes)
x	Bothrochilus boa	(SCHLEGEL 1837)		E: (Bismarck) Ringed python G: Bismarck-Zwergpython	Pythonidae, Henophidia, Pythonoidea, Alethinophidia, Serpentes, Squamata (snakes)
	Bothrochilus fredparkeri	(SCHLEIP 2008)		Karimui Basin whitelip python	Pythonidae, Henophidia, Pythonoidea, Alethinophidia, Serpentes, Squamata (snakes)
	Bothrochilus huonensis	(SCHLEIP 2008)		Huon Peninsula whitelip python	Pythonidae, Henophidia, Pythonoidea, Alethinophidia, Serpentes, Squamata (snakes)
	Bothrochilus meridionalis	(SCHLEIP 2014)		Southern whitelip python	Pythonidae, Henophidia, Pythonoidea, Alethinophidia, Serpentes, Squamata (snakes)
	Bothrochilus montanus	(SCHLEIP 2014)		Wau whitelip python	Pythonidae, Henophidia, Pythonoidea, Alethinophidia, Serpentes, Squamata (snakes)
	Bothrocophias andianus	(AMARAL 1923)		Andean Lancehead	Viperidae, Crotalinae, Colubroidea, Alethinophidia, Serpentes, Squamata (snakes)
	Bothrocophias campbelli	(FREIRE-LASCANO 1991)		S: Víbora boca de sapo	Viperidae, Crotalinae, Colubroidea, Alethinophidia, Serpentes, Squamata (snakes)
	Bothrocophias colombianus	(RENDAHL & VESTERGREN 1940)		E: Colombian Lancehead, Munchique's Rufous Lancehead S: Equis Colorada de Munchique S: Equis Gata, Equis Amarilla del Valle del Cauca [rhombeatus] E: Cat Lancehead, Cauca Valley Yellow Lancehead [rhombeatus]	Viperidae, Crotalinae, Colubroidea, Alethinophidia, Serpentes, Squamata (snakes)
x	Bothrocophias hyoprora	(AMARAL 1935)		Hognose Lancehead	Viperidae, Crotalinae, Colubroidea, Alethinophidia, Serpentes, Squamata (snakes)
	Bothrocophias microphthalmus	(COPE 1875)			Viperidae, Crotalinae, Colubroidea, Alethinophidia, Serpentes, Squamata (snakes)
	Bothrocophias myersi	GUTBERLET & CAMPBELL 2001		E: Equis Red Snake, cheeked Snake S: Serpiente Equis Roja, Cachetona, Bufadora	Viperidae, Crotalinae, Colubroidea, Alethinophidia, Serpentes, Squamata (snakes)
x	Bothrolycus ater	GÜNTHER 1874		Günther's Black Snake	Lamprophiidae, Colubroidea, Alethinophidia, Serpentes, Squamata (snakes)
	Bothrophthalmus brunneus	GÜNTHER 1863			Lamprophiidae, Colubroidea, Alethinophidia, Serpentes, Squamata (snakes)
x	Bothrophthalmus lineatus	PETERS 1863		Red-Black Striped Snake	Lamprophiidae, Colubroidea, Alethinophidia, Serpentes, Squamata (snakes)
	Bothrops alcatraz	MARQUES, MARTINS & SAZIMA 2002			Viperidae, Crotalinae, Colubroidea, Alethinophidia, Serpentes, Squamata (snakes)
	Bothrops alternatus	DUMÉRIL, BIBRON & DUMÉRIL 1854		E: Urutu G: Urutu, Halbmondlanzenotter	Viperidae, Crotalinae, Colubroidea, Alethinophidia, Serpentes, Squamata (snakes)
	Bothrops ammodytoides	LEYBOLD 1873		E: Yararanata G: Yararanata	Viperidae, Crotalinae, Colubroidea, Alethinophidia, Serpentes, Squamata (snakes)
	Bothrops asper	(GARMAN 1883)		E: Terciopelo G: Rauhschuppige Lanzenotter S: Víbora Equis	Viperidae, Crotalinae, Colubroidea, Alethinophidia, Serpentes, Squamata (snakes)
	Bothrops atrox	(LINNAEUS 1758)		E: Barba Amarilla, Fer-de-Lance, common lancehead G: Caicaca, Gewöhnliche Lanzenotter NL: Gewone lanspuntslang	Viperidae, Crotalinae, Colubroidea, Alethinophidia, Serpentes, Squamata (snakes)
	Bothrops ayerbei	FOLLECO-FERNANDEZ 2010		S: Patian Lancehead, Ayerbe's Lancehead E: Cacica, Eqis Patiana	Viperidae, Crotalinae, Colubroidea, Alethinophidia, Serpentes, Squamata (snakes)
	Bothrops barnetti	PARKER 1938		Barnett's Lancehead	Viperidae, Crotalinae, Colubroidea, Alethinophidia, Serpentes, Squamata (snakes)
	Bothrops bilineatus	(WIED-NEUWIED 1821)	Bothrops bilineatus bilineatus (WIED 1821) Bothrops bilineatus smaragdinus HOGE 1966	E: Green Jararaca G: Grüne Jararaca E: Two-striped forest-pitviper \[smaragdinus]	Viperidae, Crotalinae, Colubroidea, Alethinophidia, Serpentes, Squamata (snakes)
	Bothrops brazili	HOGE 1954		Brazil's Lancehead	Viperidae, Crotalinae, Colubroidea, Alethinophidia, Serpentes, Squamata (snakes)
	Bothrops caribbaeus	(GARMAN 1887)		Saint Lucia Lancehead, Saint Lucia Viper	Viperidae, Crotalinae, Colubroidea, Alethinophidia, Serpentes, Squamata (snakes)
	Bothrops chloromelas	(BOULENGER 1912)			Viperidae, Crotalinae, Colubroidea, Alethinophidia, Serpentes, Squamata (snakes)
	Bothrops cotiara	(GOMES 1913)		Cotiara	Viperidae, Crotalinae, Colubroidea, Alethinophidia, Serpentes, Squamata (snakes)
	Bothrops diporus	COPE 1862			Viperidae, Crotalinae, Colubroidea, Alethinophidia, Serpentes, Squamata (snakes)
	Bothrops erythromelas	AMARAL 1923		Caatinga Lancehead	Viperidae, Crotalinae, Colubroidea, Alethinophidia, Serpentes, Squamata (snakes)
	Bothrops fonsecai	HOGE & BELLUOMINI 1959		Fonseca's Lancehead	Viperidae, Crotalinae, Colubroidea, Alethinophidia, Serpentes, Squamata (snakes)
	Bothrops insularis	(AMARAL 1921)		E: Golden Lancehead G: Insel-Lanzenotter	Viperidae, Crotalinae, Colubroidea, Alethinophidia, Serpentes, Squamata (snakes)
	Bothrops itapetiningae	(BOULENGER 1907)		Sao Paulo Lancehead	Viperidae, Crotalinae, Colubroidea, Alethinophidia, Serpentes, Squamata (snakes)
	Bothrops jararaca	(WIED-NEUWIED 1824)		E: Jararaca G: Jararaca	Viperidae, Crotalinae, Colubroidea, Alethinophidia, Serpentes, Squamata (snakes)
	Bothrops jararacussu	LACERDA 1884		Jararacussu	Viperidae, Crotalinae, Colubroidea, Alethinophidia, Serpentes, Squamata (snakes)
	Bothrops jonathani	HARVEY 1994		Jonathan's Lancehead	Viperidae, Crotalinae, Colubroidea, Alethinophidia, Serpentes, Squamata (snakes)
x	Bothrops lanceolatus	BONNATERRE 1790		Martinique Lancehead	Viperidae, Crotalinae, Colubroidea, Alethinophidia, Serpentes, Squamata (snakes)
	Bothrops leucurus	WAGLER 1824		Whitetail Lancehead	Viperidae, Crotalinae, Colubroidea, Alethinophidia, Serpentes, Squamata (snakes)
	Bothrops lojanus	PARKER 1930		Lojan Lancehead	Viperidae, Crotalinae, Colubroidea, Alethinophidia, Serpentes, Squamata (snakes)
	Bothrops lutzi	(MIRANDA-RIBEIRO 1915)		Sertao Lancehead [iglesiasi]	Viperidae, Crotalinae, Colubroidea, Alethinophidia, Serpentes, Squamata (snakes)
	Bothrops marajoensis	HOGE 1966		Marajó Lancehead	Viperidae, Crotalinae, Colubroidea, Alethinophidia, Serpentes, Squamata (snakes)
	Bothrops marmoratus	DA SILVA & RODRIGUES 2008		Marbled lancehead	Viperidae, Crotalinae, Colubroidea, Alethinophidia, Serpentes, Squamata (snakes)
	Bothrops matogrossensis	AMARAL 1925			Viperidae, Crotalinae, Colubroidea, Alethinophidia, Serpentes, Squamata (snakes)
	Bothrops medusa	(STERNFELD 1920)		Venezuela Forest Pit Viper	Viperidae, Crotalinae, Colubroidea, Alethinophidia, Serpentes, Squamata (snakes)
	Bothrops moojeni	HOGE 1966		Brazilian Lancehead	Viperidae, Crotalinae, Colubroidea, Alethinophidia, Serpentes, Squamata (snakes)
	Bothrops muriciensis	FERRAREZZI & FREIRE 2001			Viperidae, Crotalinae, Colubroidea, Alethinophidia, Serpentes, Squamata (snakes)
	Bothrops neuwiedi	WAGLER 1824		E: Jararaca Pintada G: Lanzenotter	Viperidae, Crotalinae, Colubroidea, Alethinophidia, Serpentes, Squamata (snakes)
	Bothrops oligolepis	(WERNER 1901)		Inca Forest Pit Viper (oligolepis) Peru Forest Pit Viper (peruviana)	Viperidae, Crotalinae, Colubroidea, Alethinophidia, Serpentes, Squamata (snakes)
	Bothrops osbornei	FREIRE-LASCANO 1991			Viperidae, Crotalinae, Colubroidea, Alethinophidia, Serpentes, Squamata (snakes)
	Bothrops otavioi	BARBO, GRAZZIOTIN, SAZIMA, MARTINS & SAWAYA 2012			Viperidae, Crotalinae, Colubroidea, Alethinophidia, Serpentes, Squamata (snakes)
	Bothrops pauloensis	AMARAL 1925			Viperidae, Crotalinae, Colubroidea, Alethinophidia, Serpentes, Squamata (snakes)
	Bothrops pictus	(TSCHUDI 1845)		Desert Lancehead	Viperidae, Crotalinae, Colubroidea, Alethinophidia, Serpentes, Squamata (snakes)
	Bothrops pirajai	AMARAL 1923		Piraja's Lancehead	Viperidae, Crotalinae, Colubroidea, Alethinophidia, Serpentes, Squamata (snakes)
	Bothrops pubescens	(COPE 1870)			Viperidae, Crotalinae, Colubroidea, Alethinophidia, Serpentes, Squamata (snakes)
	Bothrops pulcher	(PETERS 1862)			Viperidae, Crotalinae, Colubroidea, Alethinophidia, Serpentes, Squamata (snakes)
	Bothrops punctatus	(GARCIA 1896)		S: Equis Orito, Equis Rabo de Chucha E: Golden Lancehead or Opossum Tailed Lancehead, Chocoan Forest Pit Viper	Viperidae, Crotalinae, Colubroidea, Alethinophidia, Serpentes, Squamata (snakes)
	Bothrops sanctaecrucis	HOGE 1966		Bolivian Lancehead	Viperidae, Crotalinae, Colubroidea, Alethinophidia, Serpentes, Squamata (snakes)
	Bothrops sazimai	BARBO, GASPARINI, ALMEIDA, ZAHER, GRAZZIOTIN, GUSMÃO, FERRARINI & SAWAYA 2016		Franceses island-Lancehead	Viperidae, Crotalinae, Colubroidea, Alethinophidia, Serpentes, Squamata (snakes)
	Bothrops sonene	CARRASCO, GRAZZIOTIN, CRUZ-FARFÁN, KOCH, OCHOA, SCROCCHI, LEYNAUD & CHAPARRO 2019			Viperidae, Crotalinae, Colubroidea, Alethinophidia, Serpentes, Squamata (snakes)
	Bothrops taeniatus	WAGLER 1824	Bothrops taeniatus taeniatus WAGLER 1824 Bothrops taeniatus lichenosus (ROZE 1958)	Speckled Forest Pit Viper	Viperidae, Crotalinae, Colubroidea, Alethinophidia, Serpentes, Squamata (snakes)
	Bothrops venezuelensis	SANDNER-MONTILLA 1952		Venezuela Lancehead	Viperidae, Crotalinae, Colubroidea, Alethinophidia, Serpentes, Squamata (snakes)
	Brachylophus bulabula	FISHER, HARLOW, EDWARDS & KEOGH 2008		E: Central Fijian Banded Iguana	Iguanidae, Iguania, Sauria, Squamata (lizards)
x	Brachylophus fasciatus	(BRONGNIART 1800)		E: Lau Banded Iguana, Fiji Banded Iguana G: Gebänderter Fidschileguan	Iguanidae, Iguania, Sauria, Squamata (lizards)
	Brachylophus gau	FISHER, NIUKULA, WATLING & HARLOW 2017		E: Gau Iguana (pronounced Ngau)	Iguanidae, Iguania, Sauria, Squamata (lizards)
	Brachylophus vitiensis	GIBBONS 1981		Fiji Crested lguana	Iguanidae, Iguania, Sauria, Squamata (lizards)
	Brachymeles apus	HIKIDA 1982		Hikida's Short-legged Skink	Scincidae, Scincinae, Scincoidea, Sauria, Squamata (lizards)
	Brachymeles bicolandia	SILER, FUITEN, JONES, ALCALA & BROWN 2011		Bicol Slender Skink	Scincidae, Scincinae, Scincoidea, Sauria, Squamata (lizards)
	Brachymeles bicolor	(GRAY 1845)		Two-colored Short-legged Skink	Scincidae, Scincinae, Scincoidea, Sauria, Squamata (lizards)
	Brachymeles boholensis	BROWN & RABOR 1967		Bohol Short-legged Skink	Scincidae, Scincinae, Scincoidea, Sauria, Squamata (lizards)
x	Brachymeles bonitae	DUMÉRIL & BIBRON 1839		E: Stub-limbed Burrowing Skink, Pretty Short-legged Skink	Scincidae, Scincinae, Scincoidea, Sauria, Squamata (lizards)
	Brachymeles boulengeri	TAYLOR 1922		Boulenger's Short-legged Skink	Scincidae, Scincinae, Scincoidea, Sauria, Squamata (lizards)
	Brachymeles brevidactylus	SILER, FUITEN, JONES, ALCALA & BROWN 2011		Southern Bicol Slender Skink	Scincidae, Scincinae, Scincoidea, Sauria, Squamata (lizards)
	Brachymeles cebuensis	BROWN & RABOR 1967		Rabor's Short-legged Skink	Scincidae, Scincinae, Scincoidea, Sauria, Squamata (lizards)
	Brachymeles cobos	SILER, FUITEN, JONES, ALCALA & BROWN 2011		Catanduañes Slender Skink.	Scincidae, Scincinae, Scincoidea, Sauria, Squamata (lizards)
	Brachymeles dalawangdaliri	DAVIS, GEHEBER, WATTERS, PENROD, FELLER, ASHFORD, KOURI, NGUYEN, SHAUBERGER, SHEATSLEY, WINFREY, WONG, SANGUILA, BROWN & SILER 2016		E: Tablas Slender Skink	Scincidae, Scincinae, Scincoidea, Sauria, Squamata (lizards)
	Brachymeles elerae	TAYLOR 1917		Common Short-legged Skink	Scincidae, Scincinae, Scincoidea, Sauria, Squamata (lizards)
	Brachymeles gracilis	(FISCHER 1885)		Graceful Short-legged Skink	Scincidae, Scincinae, Scincoidea, Sauria, Squamata (lizards)
	Brachymeles hilong	(BROWN & RABOR 1967)		Graceful Short-legged Skink	Scincidae, Scincinae, Scincoidea, Sauria, Squamata (lizards)
	Brachymeles ilocandia	SILER, DAVIS, FREITAS, HURON, GEHEBER, WATTERS, PENROD, PAPES, AMREIN, ANWAWR, COOPER HEIN, MANNING, PATEL, PINAROC, DIESMOS, DIESMOS, OLIVEROS & BROWN 2016		E: Ilokano Slender Skink	Scincidae, Scincinae, Scincoidea, Sauria, Squamata (lizards)
	Brachymeles isangdaliri	DAVIS, FELLER, BROWN & SILER 2014		Aurora Slender Skink	Scincidae, Scincinae, Scincoidea, Sauria, Squamata (lizards)
	Brachymeles kadwa	SILER & BROWN 2010		Jessi’s slender skink	Scincidae, Scincinae, Scincoidea, Sauria, Squamata (lizards)
	Brachymeles libayani	SILER, FUITEN, JONES, ALCALA & BROWN 2011		Lapinig Islands’ Slender Skink	Scincidae, Scincinae, Scincoidea, Sauria, Squamata (lizards)
	Brachymeles ligtas	GEHEBER, DAVIS, WATTERS, PENROD, FELLER, DAVEY, ELLSWORTH, FLANAGAN, HEITZ, MOORE, NGUYEN, ROBERTS, SUTTON, SANGUILA, LINKEM, BROWN & SILER 2016		E: Lubang Slender Skink	Scincidae, Scincinae, Scincoidea, Sauria, Squamata (lizards)
	Brachymeles lukbani	SILER, BALETE, DIESMOS & BROWN 2010			Scincidae, Scincinae, Scincoidea, Sauria, Squamata (lizards)
	Brachymeles makusog	SILER, DIESMOS & BROWN 2010			Scincidae, Scincinae, Scincoidea, Sauria, Squamata (lizards)
	Brachymeles mapalanggaon	DAVIS, FELLER, BROWN & SILER 2014		Masbate Slender Skink	Scincidae, Scincinae, Scincoidea, Sauria, Squamata (lizards)
	Brachymeles mindorensis	BROWN & RABOR 1967		Mindoro Short-legged Skink	Scincidae, Scincinae, Scincoidea, Sauria, Squamata (lizards)
	Brachymeles minimus	BROWN & ALCALA 1995			Scincidae, Scincinae, Scincoidea, Sauria, Squamata (lizards)
	Brachymeles miriamae	(HEYER 1972)		E: Miriam's Skink G: Miriams Skink	Scincidae, Scincinae, Scincoidea, Sauria, Squamata (lizards)
	Brachymeles muntingkamay	SILER, RICO, DUYA & BROWN 2009		E: Caraballo Mountains loam-swimming skink	Scincidae, Scincinae, Scincoidea, Sauria, Squamata (lizards)
	Brachymeles orientalis	BROWN & RABOR 1967		Southern Burrowing Skink	Scincidae, Scincinae, Scincoidea, Sauria, Squamata (lizards)
	Brachymeles paeforum	SILER, FUITEN, JONES, ALCALA & BROWN 2011		PAEF Slender Skink	Scincidae, Scincinae, Scincoidea, Sauria, Squamata (lizards)
	Brachymeles pathfinderi	TAYLOR 1925		Pathfinder Short-legged Skink	Scincidae, Scincinae, Scincoidea, Sauria, Squamata (lizards)
	Brachymeles samad	SILER, JONES, DIESMOS, DIESMOS & BROWN 2012		Eastern Visayas Slender Skink	Scincidae, Scincinae, Scincoidea, Sauria, Squamata (lizards)
	Brachymeles samarensis	BROWN 1956		Brown's Short-legged Skink	Scincidae, Scincinae, Scincoidea, Sauria, Squamata (lizards)
	Brachymeles schadenbergi	(FISCHER 1885)		Schadenberg’s Burrowing Skink	Scincidae, Scincinae, Scincoidea, Sauria, Squamata (lizards)
	Brachymeles suluensis	TAYLOR 1918		Graceful Short-legged Skink	Scincidae, Scincinae, Scincoidea, Sauria, Squamata (lizards)
	Brachymeles talinis	BROWN 1956		Duméril's Short-legged Skink	Scincidae, Scincinae, Scincoidea, Sauria, Squamata (lizards)
	Brachymeles taylori	BROWN 1956		Taylor's Short-legged Skink	Scincidae, Scincinae, Scincoidea, Sauria, Squamata (lizards)
	Brachymeles tiboliorum	SILER, JONES, DIESMOS, DIESMOS & BROWN 2012		Western Mindanao Slender Skink.	Scincidae, Scincinae, Scincoidea, Sauria, Squamata (lizards)
	Brachymeles tridactylus	BROWN 1956		Three-fingered Short-legged Skink	Scincidae, Scincinae, Scincoidea, Sauria, Squamata (lizards)
	Brachymeles tungaoi	SILER & BROWN 2010		Tungao’s slender skink	Scincidae, Scincinae, Scincoidea, Sauria, Squamata (lizards)
	Brachymeles vermis	TAYLOR 1918		Taylor's Shor t-legged Skink	Scincidae, Scincinae, Scincoidea, Sauria, Squamata (lizards)
	Brachymeles vindumi	SILER & BROWN 2010		Jens’ slender skink	Scincidae, Scincinae, Scincoidea, Sauria, Squamata (lizards)
	Brachymeles vulcani	SILER, JONES, DIESMOS, DIESMOS & BROWN 2012		Camiguin Sur Slender Skink	Scincidae, Scincinae, Scincoidea, Sauria, Squamata (lizards)
	Brachymeles wrighti	TAYLOR 1925		Wright's Short-legged Skink	Scincidae, Scincinae, Scincoidea, Sauria, Squamata (lizards)
x	Brachyophis revoili	MOCQUARD 1888	Brachyophis revoili revoili MOCQUARD 1888 Brachyophis revoili cornii SCORTECCI 1932 Brachyophis revoili krameri LANZA 1966	Revoil's Short Snake	Atractaspididae (Aparallactinae), Colubroidea, Alethinophidia, Serpentes, Squamata (snakes)
x	Brachyorrhos albus	(LINNAEUS 1758)		Seram Short-tailed Snake	Homalopsidae, Colubroidea, Alethinophidia, Serpentes, Squamata (snakes)
	Brachyorrhos gastrotaenius	(BLEEKER 1860)		Buru Short-tailed Snake	Homalopsidae, Colubroidea, Alethinophidia, Serpentes, Squamata (snakes)
	Brachyorrhos raffrayi	(SAUVAGE 1879)		Ternate Short-tailed Snake	Homalopsidae, Colubroidea, Alethinophidia, Serpentes, Squamata (snakes)
	Brachyorrhos wallacei	MURPHY, MUMPUNI, DE LANG, GOWER & SANDERS 2012		Halmahera Short-tailed Snake	Homalopsidae, Colubroidea, Alethinophidia, Serpentes, Squamata (snakes)
	Brachyseps anosyensis	RAXWORTHY & NUSSBAUM 1993			Scincidae, Scincinae, Scincoidea, Sauria, Squamata (lizards)
	Brachyseps frontoparietalis	(BOULENGER 1889)		Boulenger's Tree Skink	Scincidae, Scincinae, Scincoidea, Sauria, Squamata (lizards)
	Brachyseps gastrostictus	(O'SHAUGHNESSY 1879)		O'Shaughnessy's Madagascar Skink	Scincidae, Scincinae, Scincoidea, Sauria, Squamata (lizards)
x	Brachyseps macrocercus	(GÜNTHER 1882)		Black-striped Skink	Scincidae, Scincinae, Scincoidea, Sauria, Squamata (lizards)
	Brachyseps mandady	ANDREONE & GREER 2002			Scincidae, Scincinae, Scincoidea, Sauria, Squamata (lizards)
	Brachyseps punctatus	RAXWORTHY & NUSSBAUM 1993			Scincidae, Scincinae, Scincoidea, Sauria, Squamata (lizards)
	Brachyseps spilostichus	ANDREONE & GREER 2002			Scincidae, Scincinae, Scincoidea, Sauria, Squamata (lizards)
	Brachyseps splendidus	(GRANDIDIER 1872)		Splendid Skink	Scincidae, Scincinae, Scincoidea, Sauria, Squamata (lizards)
	Brachyurophis approximans	(GLAUERT 1954)		North-western Shovel-nosed Snake	Elapidae (Hydrophiinae), Colubroidea, Alethinophidia, Serpentes, Squamata (snakes)
	Brachyurophis australis	(KREFFT 1864)		Eastern Shovel-nosed Snake, Coral Snake, Australian Coral Snake	Elapidae (Hydrophiinae), Colubroidea, Alethinophidia, Serpentes, Squamata (snakes)
	Brachyurophis campbelli	KINGHORN 1929		woodjonesii: Cape York Shovel-nosed Snake	Elapidae (Hydrophiinae), Colubroidea, Alethinophidia, Serpentes, Squamata (snakes)
	Brachyurophis fasciolatus	(GÜNTHER 1872)		Narrow-banded Shovel-nosed Snake, Narrow-banded Burrowing Snake	Elapidae (Hydrophiinae), Colubroidea, Alethinophidia, Serpentes, Squamata (snakes)
	Brachyurophis incinctus	(STORR 1968)		Unbanded Shovel-nosed Snake	Elapidae (Hydrophiinae), Colubroidea, Alethinophidia, Serpentes, Squamata (snakes)
	Brachyurophis morrisi	(HORNER 1998)			Elapidae (Hydrophiinae), Colubroidea, Alethinophidia, Serpentes, Squamata (snakes)
	Brachyurophis roperi	(KINGHORN 1931)		Northern Shovel-nosed Snake	Elapidae (Hydrophiinae), Colubroidea, Alethinophidia, Serpentes, Squamata (snakes)
x	Brachyurophis semifasciatus	GÜNTHER 1863		Southern Shovel-nosed Snake, Half-girdled Snake	Elapidae (Hydrophiinae), Colubroidea, Alethinophidia, Serpentes, Squamata (snakes)
	Bradypodion atromontanum	BRANCH, TOLLEY & TILBURY 2006		Swartberg Dwarf chameleon	Chamaeleonidae, Sauria, Iguania, Squamata (lizards)
	Bradypodion caeruleogula	RAW & BROTHERS 2008		Umlalazi Dwarf Chameleon, Eshowe Dwarf Chameleon, Dhlinza Dwarf Chameleon	Chamaeleonidae, Sauria, Iguania, Squamata (lizards)
	Bradypodion caffer	(BOETTGER 1889)		Pondo Dwarf Chameleon, Transkei Dwarf Chameleon	Chamaeleonidae, Sauria, Iguania, Squamata (lizards)
	Bradypodion damaranum	(BOULENGER 1887)		Knysna dwarf chameleon	Chamaeleonidae, Sauria, Iguania, Squamata (lizards)
	Bradypodion dracomontanum	RAW 1976		Drakensberg Dwarf Chameleon	Chamaeleonidae, Sauria, Iguania, Squamata (lizards)
	Bradypodion gutturale	(SMITH 1849)		Little Karoo Dwarf Chameleon, Robertson Dwarf Chameleon	Chamaeleonidae, Sauria, Iguania, Squamata (lizards)
	Bradypodion kentanicum	(HEWITT 1935)		Kentani dwarf chameleon	Chamaeleonidae, Sauria, Iguania, Squamata (lizards)
	Bradypodion melanocephalum	(GRAY 1865)		Kwazulu Dwarf Chameleon, Black-headed Dwarf Chameleon	Chamaeleonidae, Sauria, Iguania, Squamata (lizards)
	Bradypodion nemorale	RAW 1978		Qudeni Dwarf Chameleon, Zululand Dwarf Chameleon	Chamaeleonidae, Sauria, Iguania, Squamata (lizards)
	Bradypodion ngomeense	TILBURY & TOLLEY 2009		Ngome Dwarf Chameleon	Chamaeleonidae, Sauria, Iguania, Squamata (lizards)
	Bradypodion occidentale	(HEWITT 1935)		E: Western Dwarf Chameleon G: Wüstenzwergchamäleon, Namaqua-Zwergchamäleon	Chamaeleonidae, Sauria, Iguania, Squamata (lizards)
x	Bradypodion pumilum	(GMELIN 1789)		E: Cape Dwarf Chameleon G: Buntes Zwergchamäleon	Chamaeleonidae, Sauria, Iguania, Squamata (lizards)
	Bradypodion setaroi	RAW 1976		Setaro's Dwarf Chameleon	Chamaeleonidae, Sauria, Iguania, Squamata (lizards)
	Bradypodion taeniabronchum	(SMITH 1831)		Elandsberg Dwarf Chameleon, Smith's Dwarf Chameleon	Chamaeleonidae, Sauria, Iguania, Squamata (lizards)
	Bradypodion thamnobates	RAW 1976		Midlands Dwarf Chameleon, Natal Midlands Dwarf Chameleon	Chamaeleonidae, Sauria, Iguania, Squamata (lizards)
	Bradypodion transvaalense	(FITZSIMONS 1930)		Northern Dwarf Chameleon, Transvaal Dwarf Chameleon	Chamaeleonidae, Sauria, Iguania, Squamata (lizards)
	Bradypodion ventrale	(GRAY 1845)		Eastern Cape Dwarf Chameleon	Chamaeleonidae, Sauria, Iguania, Squamata (lizards)
x	Brasiliscincus agilis	(RADDI 1823)			Scincidae, Mabuyinae, Scincoidea, Sauria, Squamata (lizards)
	Brasiliscincus caissara	(REBOUCAS-SPIEKER 1974)		Caissara Squamata	Scincidae, Mabuyinae, Scincoidea, Sauria, Squamata (lizards)
	Brasiliscincus heathi	(SCHMIDT & INGER 1951)		Brazilian Mabuya	Scincidae, Mabuyinae, Scincoidea, Sauria, Squamata (lizards)
x	Broadleysaurus major	(DUMÉRIL 1851)		E: Rough-scaled Plated Lizard G: Braune Schildechse, Sudan-Schildechse	Gerrhosauridae (Gerrhosaurinae), Scincoidea, Sauria, Squamata (lizards)
	Bronchocela burmana	(BLANFORD 1878)		E: Burmese Green crested lizard G: Burma-Langschwanzagame, Burma-Schönechse, Blutsaugeragame	Agamidae (Draconinae), Sauria, Iguania, Squamata (lizards)
	Bronchocela celebensis	GRAY 1845		Sulawesi Bloodsucker	Agamidae (Draconinae), Sauria, Iguania, Squamata (lizards)
x	Bronchocela cristatella	(KUHL 1820)		E: Green crested lizard G: Borneo-Langschwanzagame, Borneo-Schönechse, Blutsaugeragame	Agamidae (Draconinae), Sauria, Iguania, Squamata (lizards)
	Bronchocela danieli	(TIWARI & BISWAS 1973)		Daniel's Forest Lizard	Agamidae (Draconinae), Sauria, Iguania, Squamata (lizards)
	Bronchocela hayeki	(MÜLLER 1928)		Sumatra Bloodsucker	Agamidae (Draconinae), Sauria, Iguania, Squamata (lizards)
	Bronchocela jubata	DUMÉRIL & BIBRON 1837		Maned forest lizard	Agamidae (Draconinae), Sauria, Iguania, Squamata (lizards)
	Bronchocela marmorata	GRAY 1845		Marbled Bloodsucker	Agamidae (Draconinae), Sauria, Iguania, Squamata (lizards)
	Bronchocela orlovi	HALLERMANN 2004		Orlov’s Forest Lizard	Agamidae (Draconinae), Sauria, Iguania, Squamata (lizards)
	Bronchocela rayaensis	GRISMER, WOOD, LEE, QUAH, ANUAR, NGADI & SITES 2015		Gunung Raya Green-crested Lizard	Agamidae (Draconinae), Sauria, Iguania, Squamata (lizards)
	Bronchocela rubrigularis	HALLERMANN 2009			Agamidae (Draconinae), Sauria, Iguania, Squamata (lizards)
	Bronchocela shenlong	GRISMER, WOOD, LEE, QUAH, ANUAR, NGADI & SITES 2015			Agamidae (Draconinae), Sauria, Iguania, Squamata (lizards)
	Bronchocela smaragdina	GÜNTHER 1864		Gunther's Bloodsucker	Agamidae (Draconinae), Sauria, Iguania, Squamata (lizards)
	Bronchocela vietnamensis	HALLERMANN & ORLOV 2005			Agamidae (Draconinae), Sauria, Iguania, Squamata (lizards)
	Brookesia antakarana	RAXWORTHY & NUSSBAUM 1995			Chamaeleonidae (Brookesiinae), Sauria, Iguania, Squamata (lizards)
	Brookesia bekolosy	RAXWORTHY & NUSSBAUM 1995			Chamaeleonidae (Brookesiinae), Sauria, Iguania, Squamata (lizards)
	Brookesia betschi	BRYGOO, BLANC & DOMERGUE 1974			Chamaeleonidae (Brookesiinae), Sauria, Iguania, Squamata (lizards)
	Brookesia bonsi	RAMANANTSOA 1980			Chamaeleonidae (Brookesiinae), Sauria, Iguania, Squamata (lizards)
	Brookesia brunoi	CROTTINI, MIRALLES, GLAW, HARRIS, LIMA & VENCES 2012			Chamaeleonidae (Brookesiinae), Sauria, Iguania, Squamata (lizards)	revalidated from synonymy
	Brookesia brygooi	RAXWORTHY & NUSSBAUM 1995			Chamaeleonidae (Brookesiinae), Sauria, Iguania, Squamata (lizards)
	Brookesia confidens	GLAW, KÖHLER, TOWNSEND & VENCES 2012			Chamaeleonidae (Brookesiinae), Sauria, Iguania, Squamata (lizards)
	Brookesia decaryi	ANGEL 1939		Spiny Leaf Chameleon	Chamaeleonidae (Brookesiinae), Sauria, Iguania, Squamata (lizards)
	Brookesia dentata	MOCQUARD 1900		Toothed Leaf Chameleon	Chamaeleonidae (Brookesiinae), Sauria, Iguania, Squamata (lizards)
	Brookesia desperata	GLAW, KÖHLER, TOWNSEND & VENCES 2012			Chamaeleonidae (Brookesiinae), Sauria, Iguania, Squamata (lizards)
	Brookesia ebenaui	(BOETTGER 1880)		Northem Leaf Chameleon	Chamaeleonidae (Brookesiinae), Sauria, Iguania, Squamata (lizards)
	Brookesia exarmata	SCHIMMENTI & JESU 1996			Chamaeleonidae (Brookesiinae), Sauria, Iguania, Squamata (lizards)
	Brookesia griveaudi	BRYGOO, BLANC & DOMERGUE 1974		Marojejy Leaf Chameleon	Chamaeleonidae (Brookesiinae), Sauria, Iguania, Squamata (lizards)
	Brookesia karchei	BRYGOO, BLANC & DOMERGUE 1970			Chamaeleonidae (Brookesiinae), Sauria, Iguania, Squamata (lizards)
	Brookesia lambertoni	BRYGOO & DOMERGUE 1970		Fito Leaf Chameleon	Chamaeleonidae (Brookesiinae), Sauria, Iguania, Squamata (lizards)
	Brookesia lineata	RAXWORTHY & NUSSBAUM 1995			Chamaeleonidae (Brookesiinae), Sauria, Iguania, Squamata (lizards)
	Brookesia micra	GLAW, KÖHLER, TOWNSEND & VENCES 2012			Chamaeleonidae (Brookesiinae), Sauria, Iguania, Squamata (lizards)
	Brookesia minima	BOETTGER 1893		E: Minute Leaf Chameleon G: Nosy-Be Stummelschwanzchamäleon	Chamaeleonidae (Brookesiinae), Sauria, Iguania, Squamata (lizards)
	Brookesia perarmata	(ANGEL 1933)		E: Antsingy Leaf Chameleon	Chamaeleonidae (Brookesiinae), Sauria, Iguania, Squamata (lizards)
	Brookesia peyrierasi	BRYGOO & DOMERGUE 1974			Chamaeleonidae (Brookesiinae), Sauria, Iguania, Squamata (lizards)
	Brookesia ramanantsoai	BRYGOO & DOMERGUE 1975			Chamaeleonidae (Brookesiinae), Sauria, Iguania, Squamata (lizards)
	Brookesia stumpffi	BOETTGER 1894		E: Plated Leaf Chameleon G: Stachelchamäleon	Chamaeleonidae (Brookesiinae), Sauria, Iguania, Squamata (lizards)
x	Brookesia superciliaris	(KUHL 1820)		E: Brown Leaf Chameleon G: Augenzipfelstummelschwanzchamäleon	Chamaeleonidae (Brookesiinae), Sauria, Iguania, Squamata (lizards)
	Brookesia tedi	SCHERZ, KÖHLER, RAKOTOARISON, GLAW & VENCES 2019			Chamaeleonidae (Brookesiinae), Sauria, Iguania, Squamata (lizards)
	Brookesia therezieni	BRYGOO & DOMERGUE 1970		Permet Leaf Chameleon	Chamaeleonidae (Brookesiinae), Sauria, Iguania, Squamata (lizards)
	Brookesia thieli	BRYGOO & DOMERGUE 1969		Domergue's Leaf Chameleon	Chamaeleonidae (Brookesiinae), Sauria, Iguania, Squamata (lizards)
	Brookesia tristis	GLAW, KÖHLER, TOWNSEND & VENCES 2012			Chamaeleonidae (Brookesiinae), Sauria, Iguania, Squamata (lizards)
	Brookesia tuberculata	MOCQUARD 1894		Mount d'Ambre Leaf Chameleon	Chamaeleonidae (Brookesiinae), Sauria, Iguania, Squamata (lizards)
	Brookesia vadoni	BRYGOO & DOMERGUE 1968		Iaraka River Leaf Chameleon	Chamaeleonidae (Brookesiinae), Sauria, Iguania, Squamata (lizards)
	Brookesia valerieae	RAXWORTHY 1991			Chamaeleonidae (Brookesiinae), Sauria, Iguania, Squamata (lizards)
x	Brygophis coulangesi	(DOMERGUE 1988)			Pseudoxyrhophiidae, Colubroidea, Alethinophidia, Serpentes, Squamata (snakes)
x	Bufoniceps laungwalaensis	(SHARMA 1978)		Laungwala Long-headed Lizard, Rajasthan Toad-headed lizard	Agamidae (Agaminae), Sauria, Iguania, Squamata (lizards)
	Buhoma depressiceps	(WERNER 1897)	Buhoma depressiceps marlieri (LAURENT 1956) Buhoma depressiceps depressiceps (WERNER 1897)	Pale-headed forest snake marlieri: Marlier's Forest Snake	Elapoidea, incertae sedis, Colubroidea, Alethinophidia, Serpentes, Squamata (snakes)
	Buhoma procterae	(LOVERIDGE 1922)		Uluguru forest snake	Elapoidea, incertae sedis, Colubroidea, Alethinophidia, Serpentes, Squamata (snakes)
x	Buhoma vauerocegae	(TORNIER 1902)		Usambara forest snake	Elapoidea, incertae sedis, Colubroidea, Alethinophidia, Serpentes, Squamata (snakes)
	Bungarus andamanensis	BISWAS & SANYAL 1978		South Andaman Krait	Elapidae, Colubroidea, Alethinophidia, Serpentes, Squamata (snakes)
	Bungarus bungaroides	(CANTOR 1839)		Northeastern Hill Krait	Elapidae, Colubroidea, Alethinophidia, Serpentes, Squamata (snakes)
	Bungarus caeruleus	(SCHNEIDER 1801)		E: Indian Krait, Common krait G: Indischer Krait	Elapidae, Colubroidea, Alethinophidia, Serpentes, Squamata (snakes)
	Bungarus candidus	(LINNAEUS 1758)		E: Blue Krait G: Blauer Krait	Elapidae, Colubroidea, Alethinophidia, Serpentes, Squamata (snakes)
	Bungarus ceylonicus	GÜNTHER 1864	Bungarus ceylonicus karavala DERANIYAGALA 1955 Bungarus ceylonicus ceylonicus GÜNTHER 1864	Montane Ceylon Krait	Elapidae, Colubroidea, Alethinophidia, Serpentes, Squamata (snakes)
x	Bungarus fasciatus	(SCHNEIDER 1801)		E: Banded Krait G: Gelbgebänderter Krait	Elapidae, Colubroidea, Alethinophidia, Serpentes, Squamata (snakes)
	Bungarus flaviceps	REINHARDT 1843	Bungarus flaviceps flaviceps REINHARDT 1843 Bungarus flaviceps baluensis LOVERIDGE 1938	E: Red-headed Krait G: Rotkopf-Krait	Elapidae, Colubroidea, Alethinophidia, Serpentes, Squamata (snakes)
	Bungarus lividus	CANTOR 1839		Lesser Black Krait	Elapidae, Colubroidea, Alethinophidia, Serpentes, Squamata (snakes)
	Bungarus magnimaculatus	WALL & EVANS 1901		Burmese Krait	Elapidae, Colubroidea, Alethinophidia, Serpentes, Squamata (snakes)
	Bungarus multicinctus	BLYTH 1861	Bungarus multicinctus multicinctus BLYTH 1861 Bungarus multicinctus wanghaotingi POPE 1928	E: Many-banded Krait G: Vielgebänderter Krait	Elapidae, Colubroidea, Alethinophidia, Serpentes, Squamata (snakes)
	Bungarus niger	WALL 1908		Greater Black Krait	Elapidae, Colubroidea, Alethinophidia, Serpentes, Squamata (snakes)
	Bungarus persicus	ABTIN, NILSON, MOBARAKI, HOOSEINI & DEHGANNEJHAD 2014			Elapidae, Colubroidea, Alethinophidia, Serpentes, Squamata (snakes)
	Bungarus sindanus	BOULENGER 1897		Sind Krait	Elapidae, Colubroidea, Alethinophidia, Serpentes, Squamata (snakes)
	Bungarus slowinskii	KUCH, KIZIRIAN, NGUYEN, LAWSON, DONNELLY & MEBS 2005		E: Red River Krait	Elapidae, Colubroidea, Alethinophidia, Serpentes, Squamata (snakes)
	Bungarus walli	WALL 1907		Sind Krait	Elapidae, Colubroidea, Alethinophidia, Serpentes, Squamata (snakes)
	Bunopus blanfordii	STRAUCH 1887		E: Blanford’s Rock Gecko G: Blanfords Felsengecko	Gekkonidae, Gekkota, Sauria, Squamata (lizards: geckos)
	Bunopus crassicauda	NIKOLSKY 1907		Thick-tailed tuberculated gecko, Thickhead Rock Gecko	Gekkonidae, Gekkota, Sauria, Squamata (lizards: geckos)
x	Bunopus tuberculatus	BLANFORD 1874		E: Baluch Rock Gecko, Arabian desert gecko, Southern tuberculated gecko G: Felsengecko	flsu
	Pristidactylus casuhatiensis	(GALLARDO 1968)		E: Casuhatien Anole G: Kupfer-Grosskopfleguan	Leiosauridae (Leiosaurinae), Iguania, Sauria, Squamata (lizards)
x	Caaeteboia amarali	(WETTSTEIN 1930)		Amaral's Ground Snake	Colubridae (Dipsadinae), Colubroidea, Caenophidia, Alethinophidia, Serpentes, Squamata (snakes)
	Cachryx alfredschmidti	KÖHLER 1995		E: Campeche Spiny-tailed Iguana	Iguanidae, Iguania, Sauria, Squamata (lizards)
x	Cachryx defensor	(COPE 1866)		Yucatán Spinytail Iguana	Iguanidae, Iguania, Sauria, Squamata (lizards)
	Cacophis churchilli	WELLS & WELLINGTON 1985			Elapidae (Hydrophiinae), Colubroidea, Alethinophidia, Serpentes, Squamata (snakes)
	Cacophis harriettae	KREFFT 1869		White-crowned Snake, White-naped Snake	Elapidae (Hydrophiinae), Colubroidea, Alethinophidia, Serpentes, Squamata (snakes)
x	Cacophis krefftii	GÜNTHER 1863		Dwarf Crowned Snake, Krefft's Dwarf Snake	Elapidae (Hydrophiinae), Colubroidea, Alethinophidia, Serpentes, Squamata (snakes)
	Cacophis squamulosus	(DUMÉRIL, BIBRON & DUMÉRIL 1854)		Golden Crowned Snake	Elapidae (Hydrophiinae), Colubroidea, Alethinophidia, Serpentes, Squamata (snakes)
x	Cadea blanoides	(STEJNEGER 1916)		Cuban Spotted Wormlizard, Spotted Amphisbaena	Cadeidae, Amphisbaenia, Lacertoidea, Squamata
	Cadea palirostrata	(DICKERSON 1916)		Cuban Sharp-nosed Wormlizard, Sharp-nosed Amphisbaena	Cadeidae, Amphisbaenia, Lacertoidea, Squamata
x	Caesoris novaecaledoniae	(PARKER 1926)			Scincidae, Eugongylinae, Scincoidea, Sauria, Squamata (lizards)
	Caiman crocodilus	(LINNAEUS 1758)	Caiman crocodilus apaporiensis MEDEM 1955 Caiman crocodilus chiapasius (BOCOURT 1876) Caiman crocodilus crocodilus (LINNAEUS 1758) Caiman crocodilus fuscus (COPE 1868)	E: Common caiman, Spectacled caiman G: Brillenkaiman E: Rio Apaporis Caiman (C. c. apaporiensis)	Alligatoridae, Crocodylia, crocodiles (alligators)
x	Caiman latirostris	(DAUDIN 1802)	Caiman latirostris chacoensis FREIBERG & CARVALHO 1965 Caiman latirostris latirostris (DAUDIN 1802)	E: Broad-snouted caiman G: Breitschnauzenkaiman	Alligatoridae, Crocodylia, crocodiles (alligators)
	Caiman yacare	(DAUDIN 1802)	Caiman yacare medemi DONOSO-BARROS 1974 Caiman yacare yacare (DAUDIN 1802)	E: Yacare caiman G: Südlicher Brillenkaiman	Alligatoridae, Crocodylia, crocodiles (alligators)
x	Calabaria reinhardtii	(SCHLEGEL 1851)		E: Calabar Ground Python, African Burrowing Python G: Erdpython	Boidae (Calabariinae or Calabariidae), Henophidia, Alethinophidia, Serpentes, Squamata (snakes)
	Calamaria abramovi	ORLOV 2009			Colubridae, Calamariinae, Colubroidea, Caenophidia, Alethinophidia, Serpentes, Squamata (snakes)
	Calamaria abstrusa	INGER & MARX 1965			Colubridae, Calamariinae, Colubroidea, Caenophidia, Alethinophidia, Serpentes, Squamata (snakes)
	Calamaria acutirostris	BOULENGER 1896		E: Pointed Snout Reed Snake	Colubridae, Calamariinae, Colubroidea, Caenophidia, Alethinophidia, Serpentes, Squamata (snakes)
	Calamaria albiventer	(GRAY 1834)		E: White-bellied Reed Snake G: Weissbauch-Riednatter	Colubridae, Calamariinae, Colubroidea, Caenophidia, Alethinophidia, Serpentes, Squamata (snakes)
	Calamaria alidae	BOULENGER 1920			Colubridae, Calamariinae, Colubroidea, Caenophidia, Alethinophidia, Serpentes, Squamata (snakes)
	Calamaria andersoni	YANG & ZHENG 2018		Anderson’s Reed Snake	Colubridae, Calamariinae, Colubroidea, Caenophidia, Alethinophidia, Serpentes, Squamata (snakes)
	Calamaria apraeocularis	SMITH 1927		E: Apreocular Reed Snake	Colubridae, Calamariinae, Colubroidea, Caenophidia, Alethinophidia, Serpentes, Squamata (snakes)
	Calamaria banggaiensis	KOCH, ARIDA, MCGUIRE, ISKANDAR & BÖHME 2009		E: Banggai reed snake G: Banggai Zwergschlange F: Calamaire de Banggai	Colubridae, Calamariinae, Colubroidea, Caenophidia, Alethinophidia, Serpentes, Squamata (snakes)
	Calamaria battersbyi	INGER & MARX 1965			Colubridae, Calamariinae, Colubroidea, Caenophidia, Alethinophidia, Serpentes, Squamata (snakes)
	Calamaria bicolor	DUMÉRIL, BIBRON & DUMÉRIL 1854		Two-colored Dwarf Snake	Colubridae, Calamariinae, Colubroidea, Caenophidia, Alethinophidia, Serpentes, Squamata (snakes)
	Calamaria bitorques	PETERS 1872		Luzon Dwarf Snake	Colubridae, Calamariinae, Colubroidea, Caenophidia, Alethinophidia, Serpentes, Squamata (snakes)
	Calamaria boesemani	INGER & MARX 1965		E: Boeseman’s Reed Snake	Colubridae, Calamariinae, Colubroidea, Caenophidia, Alethinophidia, Serpentes, Squamata (snakes)
	Calamaria borneensis	BLEEKER 1860			Colubridae, Calamariinae, Colubroidea, Caenophidia, Alethinophidia, Serpentes, Squamata (snakes)
	Calamaria brongersmai	INGER & MARX 1965		E: Brongersma’s Reed Snake	Colubridae, Calamariinae, Colubroidea, Caenophidia, Alethinophidia, Serpentes, Squamata (snakes)
	Calamaria buchi	MARX & INGER 1955		Dalat Dwarf Snake	Colubridae, Calamariinae, Colubroidea, Caenophidia, Alethinophidia, Serpentes, Squamata (snakes)
	Calamaria butonensis	HOWARD & GILLESPIE 2007			Colubridae, Calamariinae, Colubroidea, Caenophidia, Alethinophidia, Serpentes, Squamata (snakes)
	Calamaria ceramensis	DE ROOIJ 1913			Colubridae, Calamariinae, Colubroidea, Caenophidia, Alethinophidia, Serpentes, Squamata (snakes)
	Calamaria concolor	ORLOV, TRUONG, TAO, ANANJEVA & CUC 2010			Colubridae, Calamariinae, Colubroidea, Caenophidia, Alethinophidia, Serpentes, Squamata (snakes)
	Calamaria crassa	LIDTH DE JEUDE 1922			Colubridae, Calamariinae, Colubroidea, Caenophidia, Alethinophidia, Serpentes, Squamata (snakes)
	Calamaria curta	BOULENGER 1896		E: Dark-bellied Reed Snake	Colubridae, Calamariinae, Colubroidea, Caenophidia, Alethinophidia, Serpentes, Squamata (snakes)
	Calamaria doederleini	GOUGH 1902			Colubridae, Calamariinae, Colubroidea, Caenophidia, Alethinophidia, Serpentes, Squamata (snakes)
	Calamaria dominici	ZIEGLER, TRAN & NGUYEN 2019		E: Dominic’s reed snake Vietnamese: Ran mai gam do-mi-nic F: Calamaire de Dominic G: Dominics Zwergschlange	Colubridae, Calamariinae, Colubroidea, Caenophidia, Alethinophidia, Serpentes, Squamata (snakes)	new species
	Calamaria eiselti	INGER & MARX 1965			Colubridae, Calamariinae, Colubroidea, Caenophidia, Alethinophidia, Serpentes, Squamata (snakes)
	Calamaria everetti	BOULENGER 1893			Colubridae, Calamariinae, Colubroidea, Caenophidia, Alethinophidia, Serpentes, Squamata (snakes)
	Calamaria forcarti	INGER & MARX 1965			Colubridae, Calamariinae, Colubroidea, Caenophidia, Alethinophidia, Serpentes, Squamata (snakes)
	Calamaria gervaisii	DUMÉRIL, BIBRON & DUMÉRIL 1854		Gervais’ Reed Snake, Philippine Dwarf Snake	Colubridae, Calamariinae, Colubroidea, Caenophidia, Alethinophidia, Serpentes, Squamata (snakes)
	Calamaria gialaiensis	ZIEGLER, SANG & TRUONG 2009		English: Gia Lai reed snake Vietnamese: Ran mai gam gia lai French: Calamaire de Gia Lai German: Gia Lai Zwergschlange	Colubridae, Calamariinae, Colubroidea, Caenophidia, Alethinophidia, Serpentes, Squamata (snakes)
	Calamaria grabowskyi	FISCHER 1885			Colubridae, Calamariinae, Colubroidea, Caenophidia, Alethinophidia, Serpentes, Squamata (snakes)
	Calamaria gracillima	(GÜNTHER 1872)			Colubridae, Calamariinae, Colubroidea, Caenophidia, Alethinophidia, Serpentes, Squamata (snakes)
	Calamaria griswoldi	LOVERIDGE 1938			Colubridae, Calamariinae, Colubroidea, Caenophidia, Alethinophidia, Serpentes, Squamata (snakes)
	Calamaria hilleniusi	INGER & MARX 1965			Colubridae, Calamariinae, Colubroidea, Caenophidia, Alethinophidia, Serpentes, Squamata (snakes)
	Calamaria ingeri	GRISMER, KAISER & YAAKOB 2004			Colubridae, Calamariinae, Colubroidea, Caenophidia, Alethinophidia, Serpentes, Squamata (snakes)
	Calamaria javanica	BOULENGER 1891			Colubridae, Calamariinae, Colubroidea, Caenophidia, Alethinophidia, Serpentes, Squamata (snakes)
	Calamaria joloensis	TAYLOR 1922		Jolo Worm Snake	Colubridae, Calamariinae, Colubroidea, Caenophidia, Alethinophidia, Serpentes, Squamata (snakes)
	Calamaria lateralis	MOCQUARD 1890			Colubridae, Calamariinae, Colubroidea, Caenophidia, Alethinophidia, Serpentes, Squamata (snakes)
	Calamaria lautensis	DE ROOIJ 1917			Colubridae, Calamariinae, Colubroidea, Caenophidia, Alethinophidia, Serpentes, Squamata (snakes)
	Calamaria leucogaster	BLEEKER 1860		Ampat Lawang Dwarf Snake	Colubridae, Calamariinae, Colubroidea, Caenophidia, Alethinophidia, Serpentes, Squamata (snakes)
x	Calamaria linnaei	BOIE 1827		Linne's Dwarf Snake	Colubridae, Calamariinae, Colubroidea, Caenophidia, Alethinophidia, Serpentes, Squamata (snakes)
	Calamaria longirostris	HOWARD & GILLESPIE 2007			Colubridae, Calamariinae, Colubroidea, Caenophidia, Alethinophidia, Serpentes, Squamata (snakes)
	Calamaria lovii	BOULENGER 1887	Calamaria lovii gimletti BOULENGER 1905 Calamaria lovii lovii BOULENGER 1887 Calamaria lovii wermuthi INGER & MARX 1965 Calamaria lovii ingermarxorum DAREVSKY & ORLOV 1992	E: Lowi’s Reed Snake G: Lovis Riednatter	Colubridae, Calamariinae, Colubroidea, Caenophidia, Alethinophidia, Serpentes, Squamata (snakes)
	Calamaria lumbricoidea	BOIE 1827		E: Variable Reed Snake G: Variable Riednatter	Colubridae, Calamariinae, Colubroidea, Caenophidia, Alethinophidia, Serpentes, Squamata (snakes)
	Calamaria lumholtzi	ANDERSSON 1923			Colubridae, Calamariinae, Colubroidea, Caenophidia, Alethinophidia, Serpentes, Squamata (snakes)
	Calamaria margaritophora	BLEEKER 1860		Bleeker's Dwarf Snake	Colubridae, Calamariinae, Colubroidea, Caenophidia, Alethinophidia, Serpentes, Squamata (snakes)
	Calamaria mecheli	SCHENKEL 1901			Colubridae, Calamariinae, Colubroidea, Caenophidia, Alethinophidia, Serpentes, Squamata (snakes)
	Calamaria melanota	JAN 1862			Colubridae, Calamariinae, Colubroidea, Caenophidia, Alethinophidia, Serpentes, Squamata (snakes)
	Calamaria modesta	DUMÉRIL, BIBRON & DUMÉRIL 1854			Colubridae, Calamariinae, Colubroidea, Caenophidia, Alethinophidia, Serpentes, Squamata (snakes)
	Calamaria muelleri	BOULENGER 1896		E: Mueller’s Reed Snake	Colubridae, Calamariinae, Colubroidea, Caenophidia, Alethinophidia, Serpentes, Squamata (snakes)
	Calamaria nuchalis	BOULENGER 1896		E: Narrow-headed Reed Snake	Colubridae, Calamariinae, Colubroidea, Caenophidia, Alethinophidia, Serpentes, Squamata (snakes)
	Calamaria palavanensis	INGER & MARX 1965		Palawan Worm Snake	Colubridae, Calamariinae, Colubroidea, Caenophidia, Alethinophidia, Serpentes, Squamata (snakes)
	Calamaria pavimentata	DUMÉRIL, BIBRON & DUMÉRIL 1854	Calamaria pavimentata miyarai TAKARA 1962 Calamaria pavimentata pavimentata DUMÉRIL, BIBRON & DUMÉRIL 1854	E: Collared Reed Snake G: Braune Riednatter	Colubridae, Calamariinae, Colubroidea, Caenophidia, Alethinophidia, Serpentes, Squamata (snakes)
	Calamaria pfefferi	STEJNEGER 1901		Pfeffer's reed snake	Colubridae, Calamariinae, Colubroidea, Caenophidia, Alethinophidia, Serpentes, Squamata (snakes)
	Calamaria prakkei	LIDTH DE JEUDE 1893		E: Prakke’s Reed Snake G: Prakkes Riednatter	Colubridae, Calamariinae, Colubroidea, Caenophidia, Alethinophidia, Serpentes, Squamata (snakes)
	Calamaria rebentischi	BLEEKER 1860			Colubridae, Calamariinae, Colubroidea, Caenophidia, Alethinophidia, Serpentes, Squamata (snakes)
	Calamaria sangi	TRUONG, KOCH & ZIEGLER 2009		E: Sang's reed snake Vietnamese: Ran mai gam sang French: Calamaire de Sang German: Sangs Zwergschlange	Colubridae, Calamariinae, Colubroidea, Caenophidia, Alethinophidia, Serpentes, Squamata (snakes)
	Calamaria schlegeli	DUMÉRIL, BIBRON & DUMÉRIL 1854	Calamaria schlegeli schlegeli DUMÉRIL, BIBRON & DUMÉRIL 1854 Calamaria schlegeli cuvieri JAN 1862	E: Pink-headed Reed Snake, White-headed Reed Snake G: Schlegels Riednatter	Colubridae, Calamariinae, Colubroidea, Caenophidia, Alethinophidia, Serpentes, Squamata (snakes)
	Calamaria schmidti	MARX & INGER 1955		Schmidt's Reed Snake	Colubridae, Calamariinae, Colubroidea, Caenophidia, Alethinophidia, Serpentes, Squamata (snakes)
	Calamaria septentrionalis	BOULENGER 1890		Hong Kong Dwarf Snake	Colubridae, Calamariinae, Colubroidea, Caenophidia, Alethinophidia, Serpentes, Squamata (snakes)
	Calamaria suluensis	TAYLOR 1922			Colubridae, Calamariinae, Colubroidea, Caenophidia, Alethinophidia, Serpentes, Squamata (snakes)
	Calamaria sumatrana	EDELING 1870		Sumatra Dwarf Snake	Colubridae, Calamariinae, Colubroidea, Caenophidia, Alethinophidia, Serpentes, Squamata (snakes)
	Calamaria thanhi	ZIEGLER & QUYET 2005		G: Thanhs Zwergschlange E: Thanh’s reed snake	Colubridae, Calamariinae, Colubroidea, Caenophidia, Alethinophidia, Serpentes, Squamata (snakes)
	Calamaria ulmeri	SACKETT 1940			Colubridae, Calamariinae, Colubroidea, Caenophidia, Alethinophidia, Serpentes, Squamata (snakes)
	Calamaria virgulata	BOIE 1827		Boie's Dwarf Snake	Colubridae, Calamariinae, Colubroidea, Caenophidia, Alethinophidia, Serpentes, Squamata (snakes)
	Calamaria yunnanensis	CHERNOV 1962			Colubridae, Calamariinae, Colubroidea, Caenophidia, Alethinophidia, Serpentes, Squamata (snakes)
x	Calamodontophis paucidens	(AMARAL 1936)		Tropical Forest Snake	Colubridae (Dipsadinae), Colubroidea, Caenophidia, Alethinophidia, Serpentes, Squamata (snakes)
	Calamodontophis ronaldoi	FRANCO, DE CARVALHO CINTRA & DE LEMA 2006			Colubridae (Dipsadinae), Colubroidea, Caenophidia, Alethinophidia, Serpentes, Squamata (snakes)
x	Calamophis jobiensis	MEYER 1874		Yapen Island Stout-tailed Snake	Homalopsidae, Colubroidea, Alethinophidia, Serpentes, Squamata (snakes)
[truncated: 9,051 more rows]
