# Supplementary material for: Thousands of reptile species threatened by under-regulated global trade
Source: Nat Commun. 2020 Sep 29;11:4738. doi: 10.1038/s41467-020-18523-4 (PMC7525537; doi:10.1038/s41467-020-18523-4)
Supplement: Supplementary file 12 — Supplementary Software 1 [file 41467_2020_18523_MOESM12_ESM.zip]

Archive with 9 entries (9 files):
- 1_Extract sites from search results.R
- 2_Species list.R
- 3_Web Scraping.R
- 4_Keyword Search.R
- 5_Keyword compile and review.R
- 6_LEMIS Retrieval.R
- 7_Temporal Trend in Largest Site.R
- 8_Description to Trade.R
- 9_Venn Diagram Code.R
