# Supplementary material for: Thousands of reptile species threatened by under-regulated global trade
Source: Nat Commun. 2020 Sep 29;11:4738. doi: 10.1038/s41467-020-18523-4 (PMC7525537; doi:10.1038/s41467-020-18523-4)
Supplement: Supplementary file 12 — Supplementary Software 1 [file 41467_2020_18523_MOESM12_ESM.zip › 1_Extract sites from search results.R]

# Extracting sites from search results ------------------------------------

list.files("./Firefox Private Search Results", pattern = ".html")

htmlfiles <- list.files("Firefox Private Search Results", pattern = ".html",
                        full.names = TRUE)
library(XML)
library(stringr)

i <- 0
all.links <- vector(mode = "list", length = length(htmlfiles))
for(f in htmlfiles){
  i <- i+1
  
  if(str_detect(f, pattern = "japan")){
    Sys.setlocale("LC_CTYPE", locale="Japanese")
  } else {
    Sys.setlocale("LC_CTYPE", locale="English_United Kingdom")
  }
  
  doc <- htmlParse(f)
  links <- xpathSApply(doc, "//a/@href")
  free(doc)
  
  replinks <- links[!str_detect(links, "google" ) &
                      !str_detect(links, "bing" ) &
                      !str_detect(links, "javascript") &
                      !str_detect(links, "#") &
                      !str_detect(links, "microsoft")]
  replinks <- replinks[!grepl(pattern = "^/", replinks)]
  base.replinks <- sapply(replinks, function(x){
    paste(strsplit(x,"/")[[1]][1:3], collapse = "/")
  })
  all.links[[i]] <- base.replinks
}
all.links

unique(unlist(all.links))

write.csv(data.frame(sites = unique(unlist(all.links))), "Reptile Websites.csv",
          row.names = FALSE)
