# Supplementary material for: Thousands of reptile species threatened by under-regulated global trade
Source: Nat Commun. 2020 Sep 29;11:4738. doi: 10.1038/s41467-020-18523-4 (PMC7525537; doi:10.1038/s41467-020-18523-4)
Supplement: Supplementary file 12 — Supplementary Software 1 [file 41467_2020_18523_MOESM12_ESM.zip › 2_Species list.R]

# Generating a list of species keywords -----------------------------------

# read in datasets --------------------------------------------------------

# read in the total list of reptile database species
repdb <- read.csv("Reptile_checklist_2019_08.csv", stringsAsFactors = FALSE)

# read in the cites data and trim to reptiles
citesdf <- read.csv("Index_of_CITES_Species_2019-09-06 04_33.csv", stringsAsFactors = FALSE)
cites.rep <- citesdf[citesdf$Class == "Reptilia",]

# retrieve all the common names and scientific names for each spec --------

# for reptileDB pulls
library(stringr)
library(XML)
library(xml2)
library(rvest)

set.seed(1)
i <- 0
# species.for.loop <- paste(non.repdbSPP$Genus, non.repdbSPP$Species)
species.for.loop <- repdb$Species
repdb.names <- vector(mode = "list", length = length(species.for.loop))
for(spec in species.for.loop){
  # silenced removal of object each iteration
  tryCatch({
    rm(comm.names)
  }, warning = function(w) {
    # message("comm.names already removed")
  })
  tryCatch({
    rm(h.text)
  }, warning = function(w) {
    # message("comm.names already removed")
  })
  
  i <- i + 1
  
  if(any(list.files() %in% "repdb_names.Rds")){
    repdb.names <- readRDS(file = "repdb_names.Rds")
  }
  
  # skip over names already pulled, allows resuming of loop after internet outage
  if( !is.null(repdb.names[[i]]) ){
    print(paste0(spec, " - skipped"))
    {next}
  }
  
  split.spec <- str_split(spec, pattern = "\\ ")[[1]]
  gen <- split.spec[1]
  sp <- split.spec[2]
  url <- paste0("http://reptile-database.reptarium.cz/species?genus=", gen, 
                "&species=", sp)
  h.url <- read_html(url)
  h.nodes <- html_nodes(h.url, xpath = "//td")
  
  if(length(html_nodes(h.url, xpath = "//td")) == 0){
    print(paste0(spec, " - Not found 1"))
    names.list <- list("SName" = spec, "CName" = comm.names,
                       "SynSName" = sci.names.clean, "NewSName" = newest)
    repdb.names[[i]] <- do.call(cbind, names.list)
    saveRDS(repdb.names, file = "repdb_names.Rds", compress = FALSE)
    {next}
  }
  
  html.raw <- htmlTreeParse(h.url, useInternal = TRUE)
  h.text <- xpathApply(html.raw, '//td',
                       function(x) xpathSApply(x,".//text()", xmlValue))[[6]]
  
  if(length(h.text) == 0){
    print(paste0(spec, " - None found 2"))
    comm.names <- NA
  } else if(any(str_detect(h.text, "\\:|,"))){
    
    if(any(str_detect(h.text, "morph"))){
      comm.names <- sub("\\(color morphs\\:(.*?)", ",", h.text)
      comm.names <- sub("^.*\\:", "", comm.names)
    } else {
      comm.names <- sub("^.*\\:", "", h.text)
    } # splitting by :
    
    if(!is.na(comm.names)){
      
      # remove trailing white space
      comm.names <- sub("^\\s+", "", comm.names)
      comm.names <- sub("\\s+$", "", comm.names)
      
      # for loop to remove bracketed things that are not at the start of the string
      for(cn in comm.names){
        if(str_detect(cn, "\\(") & !grepl("^\\(", x = cn)){
          cn.sub <- sub("\\(.*", "", cn)
          comm.names[comm.names == cn] <- cn.sub
          ## one off fix for dormideira (Dipsas turgidus)
          if(cn == "dormideira"){
            cn <- "Dormideira"
            comm.names[comm.names == cn] <- cn.sub
          } # end of dormideira if
        } # end of bracket if
      } # end of loop search for brackets
      
      # for those times that you get E: bottae: Genus species
      # comm.names <- grep('^[A-Z]|\\(', comm.names, value = TRUE)
      # starts with a captial, bracket or contains spaces
      comm.names <- comm.names[str_detect(comm.names, "^[A-Z]|^\\(|\\s")]
      
    } else {
      comm.names <- unlist(h.text)
    }
    
    # loop to split any combined common names up by seperators
    for(n.pat in comm.names){
      if(str_detect(n.pat, pattern = ",")){
        c.nam <- str_split(n.pat, pattern = ",\\ ")[[1]]
        comm.names <- comm.names[!comm.names %in% n.pat]
        comm.names <- c(comm.names, c.nam)
      } # end of if loop to seperate multiple same language names
      comm.names <- sub("^\\s+", "", comm.names)
      comm.names <- sub("\\s+$", "", comm.names)
    } # end of common name clean-up loop
    comm.names <- comm.names[!comm.names == ""]
    
  } else if(!is.na(h.text)){
    comm.names <- h.text
  }
  
  ## all scientific names
  h.text <- xpathApply(html.raw, '//td',
                       function(x) xpathSApply(x,".//text()", xmlValue))[[8]]
  
  sci.names <- str_remove_all(h.text, "[[:punct:]]")
  sci.names <- str_remove_all(sci.names, "[[:digit:]]")
  
  remove_authority <- function(x){
    if( length(str_split(x, pattern = " ", simplify = TRUE)) <= 2 ){
      sci.clean <- x
    } else if(!str_detect(word(x, start = 3, end = 3), "[[:lower:]]") ){
      sci.clean <- word(x, start = 1, end = 2)
    } else {
      sci.clean <- word(x, start = 1, end = 3)
    }
  }
  
  sci.names.clean <- sapply(sci.names, remove_authority)
  names(sci.names.clean) <- NULL
  newest <- sci.names.clean[length(sci.names.clean)]
  sci.names.clean <- unique(sci.names.clean)
  
  if(!exists("comm.names")){
    comm.names <- NA
  } # end of if to add common names to file
  
  print(paste0(spec, " - ", length(comm.names), " comm. names found, ",
               length(sci.names.clean), " sci. names found." ))
  names.list <- list("SName" = spec, "CName" = comm.names,
                     "SynSName" = sci.names.clean, "NewSName" = newest)
  repdb.names[[i]] <- do.call(cbind, names.list)
  saveRDS(repdb.names, file = "repdb_names.Rds", compress = FALSE)
  
} # end of scientific name loop
saveRDS(repdb.names, file = "repdb_names.Rds", compress = FALSE)

# combined the cites common names to the repdb names ----------------------

# if already generated repdb_names.Rds holds all data
repdb.names <- readRDS(file = "repdb_names.Rds")

library(dplyr)
library(stringr)

# flatten the repdb.names 
repdb.namesvec <- lapply(repdb.names, function(x){
  y <- unique(as.vector(x))
  y <- y[!is.na(y)]
  return(y)
})

cites.clean <- cites.rep %>% 
  select(Genus, Species, FullName, EnglishNames, SpanishNames, FrenchNames,
         CurrentListing, All_DistributionISOCodes, All_DistributionFullNames,
         Introduced_Distribution, Introduced..._Distribution) %>% 
  filter(!Species == "" &
           !Species == " ") %>% 
  mutate(citesSName = paste(Genus, Species))

# remove the double genus bits because reptiledatabase is more likely to have
# them listed as full species
cites.clean$citesSName[str_to_lower(word(cites.clean$citesSName, 1, 1)) == word(cites.clean$citesSName, 2, 2) &
                         !is.na(word(cites.clean$citesSName, 3, 3))] <- 
  paste(word(cites.clean$citesSName[str_to_lower(word(cites.clean$citesSName, 1, 1)) == word(cites.clean$citesSName, 2, 2) &
                                      !is.na(word(cites.clean$citesSName, 3, 3))], 1, 1),
        word(cites.clean$citesSName[str_to_lower(word(cites.clean$citesSName, 1, 1)) == word(cites.clean$citesSName, 2, 2) &
                                      !is.na(word(cites.clean$citesSName, 3, 3))], 3, 3))

# spelling mistakes in CITES
# "Cordylus imkae", "Cordylus imkeae"
# "Cyclemys oldhamii", "Cyclemys oldhami"
# "Karusaurus jordani", "Karusasaurus jordani"
# "Karusaurus polyzonus", "Karusasaurus polyzonus"
# "Phelsuma edwardnewtonii", "Phelsuma edwardnewtoni"

cites.clean$citesSName[cites.clean$citesSName == "Cordylus imkae"] <- "Cordylus imkeae"
cites.clean$citesSName[cites.clean$citesSName == "Cyclemys oldhamii"] <- "Cyclemys oldhami"
cites.clean$citesSName[cites.clean$citesSName == "Karusaurus jordani"] <- "Karusasaurus jordani"
cites.clean$citesSName[cites.clean$citesSName == "Karusaurus polyzonus"] <- "Karusasaurus polyzonus"
cites.clean$citesSName[cites.clean$citesSName == "Phelsuma edwardnewtonii"] <- "Phelsuma edwardnewtoni"

write.csv(cites.clean, file = "cites_cleaned.csv", row.names = FALSE)

no.match <- vector(mode = "list")
j <- 0
for(Cname in cites.clean$citesSName){
  cat(Cname, " - ")
  i <- 0
  sp.matches <- vector(mode = "list", length = length(repdb.namesvec))
  for(irep in 1:length(repdb.namesvec) ){
  # for(irep in 1:10 ){
    i <- i + 1
    # irep <- 10
    # cat(irep)
    rep <- repdb.namesvec[[irep]]
    if(any(str_detect(rep, Cname))){
      cites2add <- cites.clean[cites.clean$citesSName == Cname,]
      rep <- c(rep, str_split(cites2add$EnglishNames, ", ", simplify = TRUE),
               str_split(cites2add$SpanishNames, ", ", simplify = TRUE),
               str_split(cites2add$FrenchNames, ", ", simplify = TRUE))
      rep <- rep[!rep == ""]
      repdb.namesvec[[irep]] <- rep
    }
    sp.matches[[i]] <- any(str_detect(rep, Cname))
  } # repdb loop
  
  if(!any(unlist(sp.matches))){
    j <- j+1
    no.match[[j]] <- Cname
  }
  
} # cites names loop

no.match
no.match[!str_detect(no.match, "\"")]

# reinsert the mispelt names back incase those mispellings are used online, also
# ensures we can compare the list back to CITES protected species
spelling.errors <- c("Cordylus imkae",
                     "Cyclemys oldhamii",
                     "Karusaurus jordani",
                     "Karusaurus polyzonus", 
                     "Phelsuma edwardnewtonii")
corr.spelling.errors <- c("Cordylus imkeae",
                          "Cyclemys oldhami",
                          "Karusasaurus jordani",
                          "Karusasaurus polyzonus",
                          "Phelsuma edwardnewtoni")
i <- 0
for(sp in corr.spelling.errors){
  i <- i+1
  # sp <- corr.spelling.errors[1]
  list.index <- which(repdb.namesvec %in% repdb.namesvec[unlist(lapply(repdb.namesvec, function(x){
    any(str_detect(x, sp))
  }))])
  repdb.namesvec[[list.index]] <- c(repdb.namesvec[[list.index]], spelling.errors[i])
}

# save an object that is a list, each item is one species, and within is a
# vector of all possible names, scientific, common repdb and common CITES. First
# name in vector is the repDB name from the full 11050 species list.
saveRDS(repdb.namesvec, file = "ALLNAMES_raw.Rds")

# final clean to remove junk left from common name search
all.names <- readRDS("ALLNAMES_raw.Rds")
# review what will be removed
all.names.rm <- lapply(all.names, function(x){
  x <- str_replace_all(x, "[^[:alnum:]]", " ")
  x <- str_replace_all(x, pattern = "[[:digit:]]", " ")
  x <- str_replace(gsub("\\s+", " ", str_trim(x)), "B", "b")
  x <- x[!x == " "]
  x <- x[!x == ""]
  x <- x[!duplicated(x)]
  x <- x[nchar(x) < 4]
})
all.names.rm[which(sapply(all.names.rm, not_empty))]
# clean the names of remaining junk
all.names.clean <- lapply(all.names, function(x){
  x <- str_replace_all(x, "[^[:alnum:]]", " ")
  x <- str_replace_all(x, pattern = "[[:digit:]]", " ")
  x <- str_replace(gsub("\\s+", " ", str_trim(x)), "B", "b")
  x <- x[!x == " "]
  x <- x[!x == ""]
  x <- x[!duplicated(x)]
  x <- x[!nchar(x) < 4]
})
saveRDS(all.names.clean, file = "ALLNAMES.Rds")

# Removing morphs from common names ---------------------------------------

all.names <- readRDS("ALLNAMES.Rds")
# MANUAL REVIEW TO REMOVE MORPHS
# View(all.names)

#  review
for(i in 1:length(all.names)){
  print(i)
  print(all.names[[i]])
  readline(prompt="Press [enter] to continue")
}

# 251, 3 #Sname
all.names[[251]][4] <- NA
# 318, 2
all.names[[318]][2] <- "Malayan Green Whipsnake"
all.names[[318]] <- c(all.names[[318]], "Malayan Whipsnake")
# 711, 7:8 #Sname
all.names[[711]][7:8] <- NA
# 1249 &
all.names[[1249]][8] <- NA
# 1316, 2
all.names[[1316]][2] <- "Madagascan Ploughshare Tortoise"
all.names[[1316]] <- c(all.names[[1316]], "Madagascan Plowshare Tortoise")
# 1636, 11:45, 
all.names[[1636]][11:45] <- NA
# 2289
all.names[[2289]][2] <- "Western Three-Toed Skink"
all.names[[2289]] <- c(all.names[[2289]], "Iberian Three-Toed Skink")
# 2419, 2 <- Bibron's Gecko
all.names[[2419]][2] <- "Bibron s Gecko"
# 2419, 2 <- Bibron's Thick-toed Gecko
all.names[[2419]] <- c(all.names[[2419]], "Bibron s Thick-toed Gecko")
# 2423, 2 <- Turner’s Gecko
all.names[[2423]][2] <- "Turner s Gecko"
# 2423, 2 <- Turner’s Thick-toed Gecko
all.names[[2423]] <- c(all.names[[2419]], "Turner s Thick-toed Gecko")
# 2714, 4 <- Grenada Tree Boa
all.names[[2714]][4] <- "Grenada Tree Boa"
# 2714, 4 <- Grenada Bank Tree Boa
all.names[[2714]] <- c(all.names[[2714]], "Grenada Bank Tree Boa")
# 3592, 2
all.names[[3592]][2] <- "Lesser Sundas Bronzeback"
# 3619, 2 <- Jameson s Green Mamba
all.names[[3619]][2] <- "Jameson s Green Mamba"
# 3619, 2 <- Jameson s Mamba
all.names[[3619]] <- c(all.names[[3619]], "Jameson s Mamba")
# 3642, 28
all.names[[3642]][11] <- NA
all.names[[3642]][28] <- NA
# 3949, 2 <- Echinanthera nicognathus amoenus #Sname
all.names[[3949]][2] <- "Echinanthera nicognathus amoenus"
# 4021, 2
all.names[[4021]][2] <- NA
# 4663, 2 <- Smith s Gecko
all.names[[4663]][2] <- "Smith s Gecko"
# 4663, 2 <- Smith s Green-eyed Gecko
all.names[[4663]] <- c(all.names[[4663]], "Smith s Green-eyed Gecko")
# 4663, 2 <- Large Forest Gecko
all.names[[4663]] <- c(all.names[[4663]], "Large Forest Gecko")
# 4934, 3:10
all.names[[4934]][3:10] <- NA
# 5611, 2
all.names[[5611]][2] <- NA
# 5767, 3 <- Beauty Butterfly Lizard
all.names[[5767]][3] <- "Beauty Butterfly Lizard"
# 5767, 3 <- Common Butterfly Lizard
all.names[[5767]] <- c(all.names[[5767]], "Common Butterfly Lizard")
# 6086, 2 <- Papuan olive python
all.names[[6086]][2] <- "Papuan olive python"
# 6086, 2 <- Papuan python
all.names[[6086]] <- c(all.names[[6086]], "Papuan python")
# 6495, 2 <- Brown s Wolf Gecko
all.names[[6495]][2] <- "Brown s Wolf Gecko"
# 6495, 2 <- Brown s Gecko
all.names[[6495]] <- c(all.names[[6495]], "Brown s Gecko")
# 6495, 2 <- Brown s Fringe Gecko
all.names[[6495]] <- c(all.names[[6495]], "Brown s Fringe Gecko")
# 6558, 14 #Sname?
all.names[[6558]][14] <- NA
# 7018, 3
all.names[[7018]][3] <- NA
# 7465, 2 <- Barred Kukri Snake
all.names[[7465]][2] <- "Barred Kukri Snake"
# 7465, 2 <- Banded Kukri Snake
all.names[[7465]] <- c(all.names[[7465]], "Banded Kukri Snake")
# 7525
all.names[[7525]][3] <- "Oligosoma inconspicuum"
# 7613
all.names[[7613]][2] <- "Rote Bambusnatter"
all.names[[7613]] <- c(all.names[[7613]], "Rote Breitband Bambusnatter")
# 7678
all.names[[7678]][2] <- "Haacke s gecko"
all.names[[7678]] <- c(all.names[[7678]], "Haacke s Thick-toed gecko")
# 8460
all.names[[8460]][2] <- NA
all.names[[8460]][3] <- "falso camaleon"
# 8642 #Sname
all.names[[8642]][2] <- NA
# 8788
all.names[[8788]][3] <- "Large eyed Bamboo Snake"
all.names[[8788]] <- c(all.names[[8788]], "big eyed Bamboo Snake")
# 8887
all.names[[8887]][2] <- "African Rock Python"
all.names[[8887]] <- c(all.names[[8887]], "African Python")
# 9190
all.names[[9190]][9] <- NA
# 10024
all.names[[10024]][2] <- "Böhmes s Mauergecko"
all.names[[10024]] <- c(all.names[[10024]], "Wolfgang Mauergecko")
# 10120
# hydrophilus: Oregon (Gray) Garter Snake
all.names[[10120]][3] <- "Oregon Garter Snake"
all.names[[10120]] <- c(all.names[[10120]], "Oregon Gray Garter Snake")
# 10333
# Olivier’s (Horny-scaled) Agama, Baluch ground agama
all.names[[10333]][2] <- "Olivier s Agama"
all.names[[10333]] <- c(all.names[[10333]], "Olivier s Horny scaled Agama")
all.names[[10333]] <- c(all.names[[10333]], "Baluch ground agama")
# 10394
all.names[[10394]][4] <- "Hagen s green pitviper"
all.names[[10394]] <- c(all.names[[10394]], "Hagen s pitviper")
# 10779
all.names[[10779]][2] <- "Gunther s Flat tail Gecko"
# 10893
all.names[[10893]][4] <- "Freckled Monitor"
all.names[[10893]][5] <- "Trauerwaran"

# ALSO REMOVE DUPLICATES
all.names <- lapply(all.names, function(x){
  x <- x[!is.na(x)]
  x <- x[!duplicated(x)]
})

saveRDS(all.names, file = "ALLNAMES.Rds")


# Scientific names only ---------------------------------------------------

library(stringr)
library(dplyr)

# if already generated repdb_names.Rds holds all data
repdb.names <- readRDS(file = "repdb_names.Rds")

repdb.Snamesvec <- lapply(repdb.names, function(x){
  y <- unique(as.vector(c(x[,1], x[,3])))
  # y <- unique(c(x[length(x)], as.vector(x)))
  y <- y[!is.na(y)]
  return(y)
})

cites.clean <- cites.rep %>% 
  select(Genus, Species) %>% 
  filter(!Species == "" &
           !Species == " ") %>% 
  mutate(citesSName = paste(Genus, Species))

# remove the double genus bits because reptiledatabase is more likely to have
# them listed as full species
cites.clean$citesSName[str_to_lower(word(cites.clean$citesSName, 1, 1)) == word(cites.clean$citesSName, 2, 2) &
                         !is.na(word(cites.clean$citesSName, 3, 3))] <- 
  paste(word(cites.clean$citesSName[str_to_lower(word(cites.clean$citesSName, 1, 1)) == word(cites.clean$citesSName, 2, 2) &
                                      !is.na(word(cites.clean$citesSName, 3, 3))], 1, 1),
        word(cites.clean$citesSName[str_to_lower(word(cites.clean$citesSName, 1, 1)) == word(cites.clean$citesSName, 2, 2) &
                                      !is.na(word(cites.clean$citesSName, 3, 3))], 3, 3))

# spelling mistakes in CITES
# "Cordylus imkae", "Cordylus imkeae"
# "Cyclemys oldhamii", "Cyclemys oldhami"
# "Karusaurus jordani", "Karusasaurus jordani"
# "Karusaurus polyzonus", "Karusasaurus polyzonus"
# "Phelsuma edwardnewtonii", "Phelsuma edwardnewtoni"

cites.clean$citesSName[cites.clean$citesSName == "Cordylus imkae"] <- "Cordylus imkeae"
cites.clean$citesSName[cites.clean$citesSName == "Cyclemys oldhamii"] <- "Cyclemys oldhami"
cites.clean$citesSName[cites.clean$citesSName == "Karusaurus jordani"] <- "Karusasaurus jordani"
cites.clean$citesSName[cites.clean$citesSName == "Karusaurus polyzonus"] <- "Karusasaurus polyzonus"
cites.clean$citesSName[cites.clean$citesSName == "Phelsuma edwardnewtonii"] <- "Phelsuma edwardnewtoni"

write.csv(cites.clean, file = "cites_cleaned_Snameonly.csv", row.names = FALSE)

no.match <- vector(mode = "list")
j <- 0
for(Cname in cites.clean$citesSName){
  cat(Cname, " - ")
  i <- 0
  sp.matches <- vector(mode = "list", length = length(repdb.Snamesvec))
  for(irep in 1:length(repdb.Snamesvec) ){
    # for(irep in 1:10 ){
    i <- i + 1
    # irep <- 10
    # cat(irep)
    rep <- repdb.Snamesvec[[irep]]
    if(any(str_detect(rep, Cname))){
      cites2add <- cites.clean[cites.clean$citesSName == Cname,]
      rep <- c(rep, str_split(cites2add$EnglishNames, ", ", simplify = TRUE),
               str_split(cites2add$SpanishNames, ", ", simplify = TRUE),
               str_split(cites2add$FrenchNames, ", ", simplify = TRUE))
      rep <- rep[!rep == ""]
      repdb.Snamesvec[[irep]] <- rep
    }
    sp.matches[[i]] <- any(str_detect(rep, Cname))
  } # repdb loop
  
  if(!any(unlist(sp.matches))){
    j <- j+1
    no.match[[j]] <- Cname
  }
  
} # cites names loop

no.match
no.match[!str_detect(no.match, "\"")]

# reinsert the mispelt names back incase those mispellings are used online, also
# ensures we can compare the list back to CITES protected species
spelling.errors <- c("Cordylus imkae",
                     "Cyclemys oldhamii",
                     "Karusaurus jordani",
                     "Karusaurus polyzonus", 
                     "Phelsuma edwardnewtonii")
corr.spelling.errors <- c("Cordylus imkeae",
                          "Cyclemys oldhami",
                          "Karusasaurus jordani",
                          "Karusasaurus polyzonus",
                          "Phelsuma edwardnewtoni")
i <- 0
for(sp in corr.spelling.errors){
  i <- i+1
  # sp <- corr.spelling.errors[1]
  list.index <- which(repdb.Snamesvec %in% repdb.Snamesvec[unlist(lapply(repdb.Snamesvec, function(x){
    any(str_detect(x, sp))
  }))])
  repdb.Snamesvec[[list.index]] <- c(repdb.Snamesvec[[list.index]], spelling.errors[i])
}

# save an object that is a list, each item is one species, and within is a
# vector of all possible names scientific names.
saveRDS(repdb.Snamesvec, file = "ALLNAMES_Snames_raw.Rds")

# final clean to remove junk left from common name search, shouldn't be needed
# for the scientific names but it doesn't harm
all.names <- readRDS("ALLNAMES_Snames_raw.Rds")
all.names.clean <- lapply(all.names, function(x){
  x <- str_replace_all(x, "[^[:alnum:]]", " ")
  x <- str_replace_all(x, pattern = "[[:digit:]]", " ")
  x <- str_replace(gsub("\\s+", " ", str_trim(x)), "B", "b")
  x <- x[!x == " "]
  x <- x[!x == ""]
  x <- x[!duplicated(x)]
  x <- x[!nchar(x) < 4]
})
saveRDS(all.names.clean, file = "ALLNAMES_Snames.Rds")

all.names <- readRDS("ALLNAMES_Snames.Rds")
# 251, 3 #Sname
all.names[[251]][3] <- NA
# 711, 7:8 #Sname
all.names[[711]][5:6] <- NA
# 3642,
all.names[[3642]][7] <- NA
# 8642 #Sname
all.names[[8642]][2] <- NA

# ALSO REMOVE DUPLICATES
all.names <- lapply(all.names, function(x){
  x <- x[!is.na(x)]
  x <- x[!duplicated(x)]
})

saveRDS(all.names, file = "ALLNAMES_Snames.Rds")

# Create other keyword lists - NOT PURSUED -----------------------------------------

# captive vs wild-caught keywords
capt.wild.kw <- vector(mode = "list", length = 2)
capt.wild.kw[[1]] <- c("captive bred", 
                       "bred in captivity",
                       "bred cap", 
                       "cap bred", 
                       "not wild caught",
                       "not trapped in the wild", 
                       "not trapped in wild", 
                       "not trapped from the wild", 
                       "not wild trapped",
                       "not from the wild", 
                       "not caught in the wild")

capt.wild.kw[[2]] <- c("wild caught", 
                       "caught from wild", 
                       "from the wild",
                       "caught in the wild", 
                       "trapped in the wild", 
                       "trapped in wild", 
                       "trapped from the wild", 
                       "wild trapped",
                       "not captive bred", 
                       "not bred in captivity",
                       "import",
                       "imported",
                       "imports")
capt.wild.kw

saveRDS(capt.wild.kw, file = "CAPT_WILD_KW.Rds")

# CITES mentioned online

cites <- list(c("CITES",
                "C I T E S",
                "Convention on International Trade in Endangered Species of Wild Fauna and Flora"))

saveRDS(cites, file = "CITES_KW.Rds")

# country mentioned

# iso3 <- readRDS("iso3_codes.Rds")
# 
# library(countrycode)
# ?codelist
# eng.names <- countrycode(sourcevar = iso3, origin = "iso3c", destination = "country.name")
# de.names <- countrycode(sourcevar = iso3, origin = "iso3c", destination = "country.name.de")
# # iso2.names <- countrycode(sourcevar = iso3, origin = "iso3c", destination = "iso2c")
# 
# # countries.df <- data.frame(eng.names, de.names, iso3, iso2.names, stringsAsFactors = FALSE)
# countries.df <- data.frame(eng.names, de.names, stringsAsFactors = FALSE)
# countries.list <- split(countries.df, 1:nrow(countries.df))
# # class(countries.list[[1]])
# 
# countries.vec <- lapply(countries.list, function(x){
#   return(c(x[1,1], x[1,2], x[1,3], x[1,4]))
# })
# 
# names(countries.vec) <- NULL
# 
# saveRDS(countries.vec, file = "Country_KW.Rds")
