# Supplementary material for: Thousands of reptile species threatened by under-regulated global trade
Source: Nat Commun. 2020 Sep 29;11:4738. doi: 10.1038/s41467-020-18523-4 (PMC7525537; doi:10.1038/s41467-020-18523-4)
Supplement: Supplementary file 12 — Supplementary Software 1 [file 41467_2020_18523_MOESM12_ESM.zip › 3_Web Scraping.R]

# Retrieving reptile site data --------------------------------------------

library(dplyr)
library(stringr)

# Set-up target URLs for crawler ------------------------------------------

web.review <- read.csv("Reptiles for sale website review 2019-10-23.csv",
                       stringsAsFactors = FALSE)

target.data <- web.review %>% 
  filter(!is.na(Scrape.Style),
         !Scrape.Style == "",
         !sites == "[WEBSITE NAME REDACTED]") # doesn't work with the scraper

target.data <-
  target.data %>% 
  mutate(webcore = gsub("/.*", "", gsub(".*//", "", target.data$sites)),
         w2 = ifelse(!str_detect(webcore, "www."), paste0(".", webcore), sub("www", "", webcore)),
         folder = str_split(w2, pattern = "\\.", simplify = TRUE)[,2]) %>% 
  select(-w2) %>% 
  group_by(folder) %>%
  mutate(id = row_number() -1) %>% 
  ungroup() %>% 
  mutate(folder = ifelse(id > 0, paste0(folder, id), folder)) %>% 
  select(-id)

# Web crawler loop --------------------------------------------------------

library(Rcrawler)

dir.create("./WebData")

# Refinement --------------------------------------------------------------

library(downloader)
library(stringr)

# single page -------------------------------------------------------------

single.data <- target.data %>%
  filter(Scrape.Style == "single")

singlepageurl <- single.data$Refined.Target

for(url in singlepageurl){
  fold <- single.data$folder[single.data$Refined.Target == url]
  
  if(!length(gsub("_complete.txt", "", list.files(path = "./WebData", pattern = ".txt"))) == 0){
    if(fold %in% 
       gsub("_complete.txt", "", list.files(path = "./WebData", pattern = ".txt"))){
      print(paste0("Skipped: ", url, " --- ", 
                   match(url, singlepageurl), "/", length(singlepageurl)))
      {next}
    } # check the complete files
  } # zero complete files if
  
  print(paste0("Start: ", url, " --- ", 
               match(url, singlepageurl), "/", length(singlepageurl)))
  
  dir.create(path = paste0("./WebData/", fold))
  
  download(url = url, paste0("./WebData/", fold, "/1.html"))
  
  cat(file = paste0("./WebData/", fold, "_complete.txt"), url)
} # end of url loop


# cycle only --------------------------------------------------------------

cycle.data <- target.data %>%
  filter(Scrape.Style == "cycle")

cycleurl <- cycle.data$Refined.Target

for(url in cycleurl){
  fold <- cycle.data$folder[cycle.data$Refined.Target == url]
  
  if(!length(gsub("_complete.txt", "", list.files(path = "./WebData", pattern = ".txt"))) == 0){
    if(fold %in% 
       gsub("_complete.txt", "", list.files(path = "./WebData", pattern = ".txt"))){
      print(paste0("Skipped: ", url, " --- ", 
                   match(url, cycleurl), "/", length(cycleurl)))
      {next}
    } # check the complete files
  } # zero complete files if
  
  print(paste0("Start: ", url, " --- ", 
               match(url, cycleurl), "/", length(cycleurl)))
  
  dir.create(path = paste0("./WebData/", fold))
  
  url.pages <- str_replace(rep(url, 100), "#",  as.character(seq(1, 100, 1)))
  
  for(page in 1:length(url.pages)){
    # page <- 1
    url.p <- url.pages[page]
    
    res <- try(
      download(url = url.p, paste0("./WebData/", fold, "/",
                                   length(list.files(path = paste0("./WebData/", fold),
                                                     pattern = "html"))+1, ".html"))
    )
    if(!res == 0){
      {break}
    }
    Sys.sleep(10)
  }
  
  cat(file = paste0("./WebData/", fold, "_complete.txt"), url)
  
} # end of url loop

beepr::beep()

# cycle, level0 scrape ----------------------------------------------------

table(target.data$Scrape.Style)

cyc.scrp.data <- target.data %>%
  filter(Scrape.Style == "cycle, level1")

cycscrpurl <- cyc.scrp.data$Refined.Target

for(url in cycscrpurl){
  
  fold <- cyc.scrp.data$folder[cyc.scrp.data$Refined.Target == url]
  
  if(!length(gsub("_complete.txt", "", list.files(path = "./WebData", pattern = ".txt"))) == 0){
    if(fold %in% 
       gsub("_complete.txt", "", list.files(path = "./WebData", pattern = ".txt"))){
      print(paste0("Skipped: ", url, " --- ", 
                   match(url, cycscrpurl), "/", length(cycscrpurl)))
      {next}
    } # check the complete files
  } # zero complete files if
  
  print(paste0("Start: ", url, " --- ", 
               match(url, cycscrpurl), "/", length(cycscrpurl)))
  
  dir.create(path = paste0("./WebData/", fold))
  
  url.pages <- str_replace(rep(url, 100), "#",  as.character(seq(1, 100, 1)))
  
  if(fold == "fr"){
    url.pages <- str_replace_all(rep(url, 100), "#",  as.character(seq(1, 100, 1)))
  }
  
  for(page in 1:length(url.pages)){
    # page <- 1
    url.p <- url.pages[page]
    
    # the first page of animalssale breaks if numbered
    if(fold == "[WEBSITE NAME REDACTED]" & page == 1){
      url.p <- sub("page/1", "", url.p)
    }
    
    res <- try(
      download(url = url.p, paste0("./WebData/", fold, "/",
                                   length(list.files(path = paste0("./WebData/", fold),
                                                     pattern = "html"))+1, ".html"))
    )
    
    if(!res == 0){
      {break}
    } else {
      
      if(!is.na(cyc.scrp.data$Refinement[cyc.scrp.data$Refined.Target == url]) &
         !cyc.scrp.data$Refinement[cyc.scrp.data$Refined.Target == url] == ""){
        crawl.res <- Rcrawler(Website = url.p,
                              DIR = paste0("./WebData/", fold),
                              MaxDepth = 1, RequestsDelay = 20, Obeyrobots = FALSE,
                              crawlUrlfilter = cyc.scrp.data$Refinement[cyc.scrp.data$Refined.Target == url])
      } else {
        crawl.res <- Rcrawler(Website = url.p,
                              DIR = paste0("./WebData/", fold),
                              MaxDepth = 1, RequestsDelay = 20, Obeyrobots = FALSE)
      } # end of keyword refinement
      
      write.csv(x = INDEX, file = paste0("./WebData/", fold, "/", page, "_", fold, "_INDEX.csv"), row.names = FALSE)
      
    } # end of res check
    
    Sys.sleep(10)
  }
  
  cat(file = paste0("./WebData/", fold, "_complete.txt"), url)
  
} # end of url loop

cycscrpurl
folders <- cyc.scrp.data$folder

## so this loop cleans up the repeated scrapings, moving the unique pages to the
## top level of the website folder, this format will match the single and cycle
## page outputs, we won't have to do this for the scraped only pages because
## they retain unique IDs, the repeated scrape didn't hence the ugly renaming
## procedure
for(fold in folders){
  print(fold)
  # get all the INDEX files that have the urls in them
  indices <- list.files(paste0("./WebData/", fold), pattern = "INDEX.csv")
  subfolders <- list.files(paste0("./WebData/", fold), pattern = "-")
  
  index.list <- vector(mode = "list", length = length(indices))
  for(i in 1:length(indices)){
    # i <- 1
    ind.file <- indices[i]
    
    index <- read.csv(file = paste0("./WebData/", fold, "/", ind.file),
                      stringsAsFactors = FALSE)
    if(dim(index)[1] == 0){
      {next}
    }
    index$subfoldnum <- i
    index.list[[i]] <- index
  }
  index.df <- do.call(rbind, index.list)
  
  dim(index.df)
  dim(index.df[!duplicated(index.df$Url),])
  # determine whihc pages are unique and are to be kept
  unique.index <- index.df[!duplicated(index.df$Url),]
  
  # first rename the manually retrieved pages in the website root # fixed mistake
  # in scraping code so this won't happen again ### remove from final code
  file.rename(from = file.path(paste0("./WebData/", fold),
                               list.files(paste0("./WebData/", fold), pattern = "html")),
              to = file.path(paste0("./WebData/", fold),
                             paste0(seq(1, length(list.files(paste0("./WebData/", fold), pattern = "html")), 1), " .html")))
  
  for(subf in unique(unique.index$subfoldnum)){
    subfolder.dir <- paste0("./WebData/", fold, "/", subfolders[subf])
    
    html.files <- list.files(subfolder.dir, pattern = "html")
    
    unique.html <- html.files[html.files %in%
                                paste0(unique.index$Id[unique.index$subfoldnum == subf], " .html")]
    
    if(length(unique.html) == 0){
      {next}
    }
    
    newnames.seq <- seq(length(list.files(paste0("./WebData/", fold), pattern = "html")) + 1,  
                        length(list.files(paste0("./WebData/", fold), pattern = "html")) +
                          length(unique.html), 1)
    
    file.rename(from = file.path(subfolder.dir, unique.html),
                to = file.path(paste0("./WebData/", fold), paste0(newnames.seq, " .html")))
  }
  
  
} # end of folders loop


# level1 scrape -----------------------------------------------------------

table(target.data$Scrape.Style)

l1scrp.data <- target.data %>%
  filter(Scrape.Style == "level1")

l1urls <- l1scrp.data$Refined.Target[-11]

for(base in l1urls){
  
  fold <- l1scrp.data$folder[l1scrp.data$Refined.Target == base]
  
  if(!length(gsub("_complete.txt", "", list.files(path = "./WebData", pattern = ".txt"))) == 0){
    if(fold %in%
       gsub("_complete.txt", "", list.files(path = "./WebData", pattern = ".txt"))){
      print(paste0("Skipped: ", base, " --- ", 
                   match(base, l1urls), "/", length(l1urls)))
      {next}
    } # check the complete files
  } # zero complete files if
  
  print(paste0("Start: ", base, " --- ", 
               match(base, l1urls), "/", length(l1urls)))
  
  if(!l1scrp.data$Refinement[l1scrp.data$Refined.Target == base] == ""){
    crawl.res <- Rcrawler(Website = base,
                          DIR = paste0("./WebData/", fold),
                          MaxDepth = 1, RequestsDelay = 20, Obeyrobots = FALSE,
                          crawlUrlfilter = l1scrp.data$Refinement[l1scrp.data$Refined.Target == base])
  } else {
    crawl.res <- Rcrawler(Website = base,
                          DIR = paste0("./WebData/", fold),
                          MaxDepth = 1, RequestsDelay = 20, Obeyrobots = FALSE)
  } # end of keyword refinement
  
  write.csv(x = INDEX, file = paste0("./WebData/", fold, "_INDEX.csv"), row.names = FALSE)
  
  cat(file = paste0("./WebData/", fold, "_complete.txt"), base)
} # end of url loop


# level2 ------------------------------------------------------------------

table(target.data$Scrape.Style)

l2scrp.data <- target.data %>%
  filter(Scrape.Style == "level2")

l2urls <- l2scrp.data$Refined.Target

for(base in l2urls){
  
  fold <- l2scrp.data$folder[l2scrp.data$Refined.Target == base]
  
  if(!length(gsub("_complete.txt", "", list.files(path = "./WebData", pattern = ".txt"))) == 0){
    if(fold %in%
       gsub("_complete.txt", "", list.files(path = "./WebData", pattern = ".txt"))){
      print(paste0("Skipped: ", base, " --- ", 
                   match(base, l2urls), "/", length(l2urls)))
      {next}
    } # check the complete files
  } # zero complete files if
  
  print(paste0("Start: ", base, " --- ", 
               match(base, l2urls), "/", length(l2urls)))
  
  if(!is.na(l2scrp.data$Refinement[l2scrp.data$Refined.Target == base]) &
     !l2scrp.data$Refinement[l2scrp.data$Refined.Target == base] == ""){
    crawl.res <- Rcrawler(Website = base,
                          DIR = paste0("./WebData/", fold),
                          MaxDepth = 2, RequestsDelay = 20, Obeyrobots = FALSE,
                          crawlUrlfilter = l2scrp.data$Refinement[l2scrp.data$Refined.Target == base])
  } else {
    crawl.res <- Rcrawler(Website = base,
                          DIR = paste0("./WebData/", fold),
                          MaxDepth = 2, RequestsDelay = 20, Obeyrobots = FALSE)
  } # end of keyword refinement
  
  write.csv(x = INDEX, file = paste0("./WebData/", fold, "_INDEX.csv"), row.names = FALSE)
  
  cat(file = paste0("./WebData/", fold, "_complete.txt"), base)
} # end of url loop


# Check for folders that have zero html files -----------------------------

# Folders that don't exisit but should
(missing.fold <- target.data$folder[!target.data$folder %in%
                                      list.dirs("./WebData", recursive = FALSE, full.names = FALSE)])

exist.folders <- target.data$folder[!target.data$folder %in% missing.fold]
# Folders that contain zero html files, indicating some failure
empty.TF <- sapply(exist.folders, function(f){
  length(list.files(paste0("./WebData/", f), pattern = ".html", 
                    recursive = TRUE)) > 0
})

(empty.folders <- exist.folders[!empty.TF])

# need to remove empty folders for the keyword search
unlink(paste0("./WebData/", empty.folders), recursive = TRUE)
file.remove(paste0("./WebData/", empty.folders, "_complete.txt"))

# END ---------------------------------------------------------------------
