# Supplementary material for: Thousands of reptile species threatened by under-regulated global trade
Source: Nat Commun. 2020 Sep 29;11:4738. doi: 10.1038/s41467-020-18523-4 (PMC7525537; doi:10.1038/s41467-020-18523-4)
Supplement: Supplementary file 12 — Supplementary Software 1 [file 41467_2020_18523_MOESM12_ESM.zip › 4_Keyword Search.R]

# Kewyword search ----------------------------------------------------------

library(stringr)
library(dplyr)
library(assertthat)
library(pracma)

# Read in and prepare list of keywords ------------------------------------

list.files(pattern = "Rds")
# Don't need to pull in the Snames as that can be applied as a filter on the all
# name results
KEYW.allnames <- readRDS("ALLNAMES.Rds")

n.terms <- sapply(KEYW.allnames, function(x){
  length(unique(x))
})
mean(n.terms)
std_err(n.terms)
length(unlist(KEYW.allnames))

KEYW.cites <- readRDS("CITES_KW.Rds")
KEYW.captive <- readRDS("CAPT_WILD_KW.Rds")
KEYW.countries <- readRDS("Country_KW.Rds")

# Prepare functions for reading preparing and searching htmls -----------------------------------

repcites_prep_text <- function(html.locs, fold = fold){
  simp.html.list <- vector(mode = "list", length = length(html.locs))
  i <- 1
  for(h in html.locs){
    # h <- html.locs[1]
    i <- i+1
    rawHTML <- paste(readLines(h),
                     collapse="\n")
    if(rawHTML == ""){ #  for the rare occassion teh webpage is completely empty
      {next}
    }
    rawHTML <- rawHTML %>%
      read_html(options = "HUGE") %>% # had to set the HUGE option because of sites with long xml lines
      html_text()
    # simplfy the html so we are only dealing with text
    simp.HTML <- str_replace_all(rawHTML, "[^[:alnum:]]", " ")
    simp.HTML <- str_replace_all(simp.HTML, pattern = "[[:digit:]]", " ")
    simp.HTML <- str_replace(gsub("\\s+", " ", str_trim(simp.HTML)), "B", "b")
    simp.HTML <- paste(paste0(str_extract_all(sub(gsub("(.*)/.*", "\\1", h), "", h),
                                              "[[:digit:]]", simplify = TRUE),
                              collapse = ""), "     ", simp.HTML) # adds the page id in an easily accessible place
    simp.html.list[[i]] <- simp.HTML
  }
  return(simp.html.list)
}

repcites_prep_currency <- function(html.locs, fold = fold){
  simp.html.list <- vector(mode = "list", length = length(html.locs))
  i <- 1
  for(h in html.locs){
    # h <- html.locs[1]
    i <- i+1
    rawHTML <- paste(readLines(h),
                     collapse="\n")
    if(rawHTML == ""){ #  for the rare occassion teh webpage is completely empty
      {next}
    }
    rawHTML <- rawHTML %>%
      read_html(options = "HUGE") %>%
      html_text()
    # simplfy the html but this time keeping punct and numbers
    simp.HTML <- str_replace(gsub("\\s+", " ", str_trim(rawHTML)), "B", "b")
    simp.HTML <- paste(paste0(str_extract_all(sub(gsub("(.*)/.*", "\\1", h), "", h),
                                              "[[:digit:]]", simplify = TRUE),
                              collapse = ""), "     ", simp.HTML) # adds the page id in an easily accessible place
    simp.html.list[[i]] <- simp.HTML
  }
  return(simp.html.list)
}

repcites_search_html <- function(html, keywords){
  page <- str_trim(str_extract(html, "^.....")) # pulls the page ID and ditches empty space
  spp.found <- vector(mode = "list", length = length(keywords))
  i <- 0
  for(spkw in keywords){
    for(n in 1:length(spkw)){
      kw <- spkw[n]
      
      y <- str_extract_all(html, fixed(kw, ignore_case = TRUE),
                           simplify = TRUE)
      if(assertthat::not_empty(y)){
        i <- i+1
        spp.found[[i]] <- data.frame(sp = spkw[1],
                                     page = page,
                                     keyw = kw)
      }
    }
  }
  message(paste0(page, " --- page complete"))
  spp.df <- do.call(rbind, spp.found[-which(sapply(spp.found, is.null))])
  if(!is.null(spp.df)){
    spp.df <- spp.df %>% 
      group_by(sp) %>% 
      add_count() %>% 
      slice(n = 1) %>% 
      filter(!is.na(sp))
    return(spp.df)
  }
}

repcites_search_currency <- function(html){
  
  page <- str_trim(str_extract(html, "^.....")) # pulls the page ID and ditches empty space
  curr.found <- vector(mode = "list")
  i <- 0
  
  y.usd <- str_trim(str_extract_all(rawHTML, ".*\\$ *(.*?) *\\...", simplify = TRUE))
  y.gbp <- str_trim(str_extract_all(rawHTML, ".*\\£ *(.*?) *\\...", simplify = TRUE)) # untested
  y.eur <- str_trim(str_extract_all(rawHTML, ".*\\€ *(.*?) *\\...", simplify = TRUE)) # untested
  y.yen <- str_trim(str_extract_all(rawHTML, ".*\\¥ *(.*?) *\\...", simplify = TRUE)) # untested
  
  y.usd <- y.usd[!str_detect(y.usd, pattern = "[[:alpha:]]")]
  y.gbp <- y.gbp[!str_detect(y.gbp, pattern = "[[:alpha:]]")]
  y.eur <- y.eur[!str_detect(y.eur, pattern = "[[:alpha:]]")]
  y.yen <- y.yen[!str_detect(y.yen, pattern = "[[:alpha:]]")]
  
  if(assertthat::not_empty(y.yen)){
    y <- y.yen
  } else if(assertthat::not_empty(y.eur)){
    y <- y.eur
  } else if(assertthat::not_empty(y.gbp)){
    y <- y.gbp
  } else if(assertthat::not_empty(y.usd)){
    y <- y.usd
  }
  
  if(assertthat::not_empty(y)){
    i <- i+1
    curr.found <- data.frame(curr = y,
                             page = page)
  }
  message(paste0(page, " --- page complete"))
  return(curr.found)
}


# Run through folders searching -------------------------------------------

library(xml2)
library(rvest)
library(stringr)

folders <- list.dirs("./WebData", recursive = FALSE)

list.sites <- vector(mode = "list", length = length(folders))
j <- 0
for(fold in folders){
  j <- j+1
  print(fold)

  if(all(paste0("/KEYWORD_EXTRACT_",
                sub("KEYW", "", gsub("\\.", "", ls(pattern = "KEYW."))), ".csv") %in%
         paste0("/", list.files(fold)) #&
         #### COMMENTED OUT THE CURRENCY RUN
         # "KEYWORD_EXTRACT_currency.csv" %in% list.files(fold)
         )){
    print(paste0(fold, " - skipped"))
    {next}
  }
  
  if(length(list.files(fold, full.names = TRUE, pattern = ".html")) == 0){
    html.files <- list.files(fold, full.names = TRUE, pattern = ".html", 
                             recursive = TRUE)
  } else {
    html.files <- list.files(fold, full.names = TRUE, pattern = ".html")
  }
  
  print(paste0("--- Loading ", length(html.files)," html pages"))
  # read and clean html files
  html.list <- repcites_prep_text(html.files, fold = fold)
  # remove NULLs and duplicates
  html.list <- html.list[-which(sapply(html.list, is.null))]
  html.list <- html.list[!duplicated(html.list)]
  
  keyword.sets <- ls(pattern = "KEYW.")
  for(key in keyword.sets){
    
    if(paste0("KEYWORD_EXTRACT_",
           sub("KEYW", "", gsub("\\.", "", key)), ".csv") %in% list.files(fold)){
      print("=== Already Complete ===")
      {next}
    }
    
    print(paste0("--- ", key))
    keywords <- get(key)
    
    counts <- lapply(html.list, function(x){
      repcites_search_html(html = x, keywords = keywords)
    })
    sites.df <- do.call(rbind, counts)
    sites.df$site <- sub("./WebData/", "", fold)
    write.csv(x = sites.df, 
              file = paste0(fold, "/KEYWORD_EXTRACT_",
                            sub("KEYW", "", gsub("\\.", "", key)), ".csv"),
              row.names = FALSE)
  }
  
  
  # if(!"KEYWORD_EXTRACT_currency.csv" %in% list.files(fold)){
  #   print("--- currency")
  #   # get currency data
  #   html.list.curr <- repcites_prep_currency(html.files, fold = fold)
  #   # remove NULLs and duplicates
  #   html.list.curr <- html.list.curr[-which(sapply(html.list.curr, is.null))]
  #   html.list.curr <- html.list.curr[!duplicated(html.list.curr)]
  #   
  #   currency.list <- lapply(html.list.curr, function(x){
  #     repcites_search_currency(html = x)
  #   })
  #   curr.df <- do.call(rbind, currency.list)
  #   curr.df$site <- sub("./WebData/", "", fold)
  #   write.csv(x = curr.df, 
  #             file = paste0(fold, "/KEYWORD_EXTRACT_currency.csv"),
  #             row.names = FALSE)
  # }
  
}


# Getting species from the PDF lists --------------------------------------

library(pdftools)

pdf.files <- list.files("./PDFlists", pattern = "pdf")

for(pdf in pdf.files){
  
  pdf.text <- pdf_text(paste0("./PDFlists/", pdf))
  
  site <- str_split(pdf, pattern = "_", simplify = TRUE)[1]
  
  print(site)
  
  keyword.sets <- ls(pattern = "KEYW.")
  
  for(key in keyword.sets){
    
    print(paste0("--- ", key))
    keywords <- get(key)
    
    sites.df <- repcites_search_html(html = pdf.text, keywords = keywords)
    sites.df$page <- 1
    sites.df$site <- site
    write.csv(x = sites.df, 
              file = paste0("./PDFlists/", site, "_KEYWORD_EXTRACT_",
                            sub("KEYW", "", gsub("\\.", "", key)), ".csv"),
              row.names = FALSE)
  }
  
}# for loop end

##
