# Supplementary material for: Thousands of reptile species threatened by under-regulated global trade
Source: Nat Commun. 2020 Sep 29;11:4738. doi: 10.1038/s41467-020-18523-4 (PMC7525537; doi:10.1038/s41467-020-18523-4)
Supplement: Supplementary file 12 — Supplementary Software 1 [file 41467_2020_18523_MOESM12_ESM.zip › 5_Keyword compile and review.R]

# Compiling and examining keyword reults ----------------------------------

# Reading in RAW keyword files --------------------------------------------

folders <- list.dirs("./WebData", recursive = FALSE)

html.count <- vector(length = length(folders))
i <- 0
for(fold in folders){
  i <- i+1
  if(length(list.files(fold, full.names = TRUE, pattern = ".html")) == 0){
    html.count[[i]] <- length(list.files(fold, full.names = TRUE, pattern = ".html",
                             recursive = TRUE))
  } else {
    html.count[[i]] <- length(list.files(fold, full.names = TRUE, pattern = ".html"))
  }
}
sum(html.count) + 2 + # 2 from the pdf files
length(list.files("./TemporalTrend/", full.names = TRUE, pattern = ".html",
                  recursive = TRUE)) # and temp trend htmls

library(dplyr)
library(stringr)

folders <- list.dirs("./WebData")[-1]

kw.data <- lapply(folders, function(x){
  if("KEYWORD_EXTRACT_allnames.csv" %in% list.files(x)){
    y <- read.csv(paste0(x, "/KEYWORD_EXTRACT_allnames.csv"), stringsAsFactors = FALSE)
    return(y)
  }
})

## get the PDF listed results
kw.data.pdf <- lapply(list.files("./PDFlists/", pattern = "allnames.csv",
                                 full.names = TRUE), function(x){
                                   y <- read.csv(x, stringsAsFactors = FALSE)
                                   return(y)
                                 })
kw.data <- c(kw.data, kw.data.pdf)# add those on to the total list
# remove the NULL list items
kw.data <- kw.data[-which(unlist(lapply(kw.data, is.null)))]
# remove those that have only a single column and bind to a dataframe
kw.df <- do.call(rbind, kw.data[which(unlist(lapply(kw.data, function(x){
  dim(x)[2] > 1}))
)])
# write.csv(kw.df, file = "KEYWORD_COMPILED_allnames.csv", row.names = FALSE)

# Read in the compiled keyword data ---------------------------------------

kw.df <- read.csv(file = "KEYWORD_COMPILED_allnames.csv", stringsAsFactors = FALSE)

## make a dataframe to examine for odd keyword hits
df.forREVIEW <- kw.df %>% 
  mutate(sp = str_to_sentence(sp)) %>% 
  group_by(sp, keyw) %>% 
  mutate(sites = paste(unique(site), collapse = ",")) %>% 
  add_count() %>% 
  slice(n = 1)
write.csv(df.forREVIEW, file = "DF_forREVIEW2.csv", row.names = FALSE)
##

# Basic stats for number of sites and species -----------------------------------------

## Number of sites examined
length(unique(kw.df$site))
## Number of species keywords
length(kw.df$keyw)
length(unique(kw.df$keyw))

# and read stuff from temporal trend
kwdates.df <- read.csv("kwdates_df.csv", stringsAsFactors = FALSE)
kw.df <- rbind(kw.df[,c(1,3)], kwdates.df[,c(1,3)])

kw.clean <- kw.df %>% 
  mutate(sp = str_to_sentence(sp)) %>% 
  group_by(sp) %>% 
  count(sp)

## Number of species RAW
length(unique(kw.clean$sp))

# Creating a Sci Name filter df --------------------------------------------------

all.Snames <- readRDS("ALLNAMES_Snames.Rds")

kwSname.df <- kw.df %>% 
  filter(keyw %in% unlist(all.Snames))

## Number of scientific names detected
length(unique(kwSname.df$keyw))

## How many true species that could turn into via name ambiguity
kwSname.clean <- kwSname.df %>% 
  mutate(sp = str_to_sentence(sp)) %>% 
  group_by(sp) %>% 
  count(sp)

length(unique(kwSname.clean$sp))

# CITES INVESTIGATION -----------------------------------------------------

all.names <- readRDS("ALLNAMES.Rds")

cites <- read.csv(file = "cites_cleaned.csv", stringsAsFactors = FALSE)
cites$citesSName[1]

# way of getting the index of the full list using something that appears in the vectors of names
which(all.names %in% all.names[unlist(lapply(all.names, function(x){
  any(str_detect(x, regex(cites$citesSName[1], ignore_case = TRUE)))
}))])

cites
lapply(all.names, function(x){
  paste(x, collapse = ", ")
})

### Need a better way to detect which species exist in a list, while taking into
### account the name abiguity. Step 1 should be attatching all alterative names
### to the CITES names. Step 2 Use the RepDB of each CITES species to cross-ref
### with trade species.

sp.citeslist <- vector(mode = "list", length = length(cites$citesSName))
for(citessp in 1:length(cites$citesSName)){
  print(paste0(cites$citesSName[citessp], " - ", citessp, "/", length(cites$citesSName)))
  # citessp <- 878
  # determine which species the CITES Sname could be referring to and store
  # their location within all.names
  indexes <- which(all.Snames %in% all.Snames[unlist(lapply(all.Snames, function(x){
    any(str_detect(x, regex(cites$citesSName[citessp], ignore_case = TRUE)))
  }))])
  # take those indexes and extract the accepted repDB names
  acc.repDB <- vector(mode = "list", length = length(indexes))
  if(length(indexes) > 0){
    i <- 1
    for(ind in indexes){
      # ind <- indexes[1]
      i <- i+1
      acc.repDB[[i]] <- all.Snames[[ind]][1]
    }# end of ind for
  } else {
    i <- i+1
    acc.repDB[[i]] <- NA
  } # end of id statemnt
  sp.citeslist[[citessp]] <- data.frame("CITESname" = cites$citesSName[citessp],
                                        "RepDBname" = unlist(acc.repDB))
}
cites.spdf <- do.call(rbind, sp.citeslist)

# write.csv(cites.spdf, file = "cites_cleaned_repdb.csv", row.names = FALSE)

# Start from here once CITES cleaned --------------------------------------

cites.spdf <- read.csv(file = "cites_cleaned_repdb.csv", stringsAsFactors = FALSE)
cites.spdf$RepDBname <- as.character(cites.spdf$RepDBname)
cites.spdf$RepDBname[cites.spdf$CITESname == "Phelsuma v-nigra"] <- "Phelsuma v-nigra"
cites.spdf$CITESname <- str_to_sentence(cites.spdf$CITESname)
cites.spdf$RepDBname <- str_to_sentence(cites.spdf$RepDBname)

# So minimum number of CITES species is 895 (15 lost due to bad names), below
# gives the RepDB names for comparison against traded species
min.cites <- cites.spdf %>% 
  group_by(CITESname) %>% 
  slice(n = 1)

min.cites.repDB <- min.cites$RepDBname

# This provides the MAX number of species names covered by CITES, extracting
# synonyms from the RepDB
max.cites.repDB <- unique(cites.spdf$RepDBname)

# so we can now check how many species in the trade are in either list, the
# stricter one and the more generous synonym list
sum(kw.clean$sp %in% min.cites.repDB) # / length(unique(kw.clean$sp)) *100
sum(kw.clean$sp %in% max.cites.repDB) # / length(unique(kw.clean$sp)) *100
sum(kwSname.clean$sp %in% min.cites.repDB)
sum(kwSname.clean$sp %in% max.cites.repDB)
2104/2754 *100
## Nicer way of displaying that
## Numbers of species protected under CITES using only one name
kw.clean %>% 
  # filter(n > 1) %>% 
  mutate(cites = ifelse(sp %in% min.cites.repDB, "CITES", "NOT_CITES")) %>% 
  group_by(cites) %>% 
  count()

## Numbers of species protected using max CITES poss
kw.clean %>% 
  # filter(n > 1) %>% 
  mutate(cites = ifelse(sp %in% max.cites.repDB, "CITES", "NOT_CITES")) %>% 
  group_by(cites) %>% 
  count()

cites.clean <- read.csv(file = "cites_cleaned.csv",
                        stringsAsFactors = FALSE)

cites.clean <- cites.clean %>% 
  rename("CITESname" = citesSName)

cites.repDBjoin <- left_join(cites.spdf, cites.clean, by = "CITESname") %>% 
  rename("sp" = RepDBname)

# cites.traded <- full_join(kw.clean, cites.repDBjoin, by = "sp")
cites.traded <- left_join(kw.clean, cites.repDBjoin, by = "sp")
cites.traded.Snames <- left_join(kwSname.clean, cites.repDBjoin, by = "sp")


# CITES appendix summary --------------------------------------------------

# unique RepDB Names
(appendix.summary <- cites.traded %>% 
    group_by(sp) %>%
    slice(n = 1) %>%
    ungroup() %>% 
    count(CurrentListing))

(app.basic <- data.frame("I" = sum(appendix.summary[1:4,2]),
           "II" = appendix.summary[5,2][[1]],
           "III" = appendix.summary[6,2][[1]]
           ))

app.basic / 2754 *100

# unique RepDB S.Names
cites.traded.Snames %>% 
  group_by(sp) %>% 
  slice(n = 1) %>% 
  ungroup() %>% 
  count(CurrentListing)
# unique species CITESnames
cites.traded %>% 
  group_by(CITESname) %>% 
  slice(n = 1) %>%
  ungroup() %>% 
  count(CurrentListing)
# Little difference if we use Snames
cites.traded.Snames %>% 
  group_by(CITESname) %>% 
  slice(n = 1) %>%
  ungroup() %>% 
  count(CurrentListing)

## for plotting we need that ambiguity shown, so we need three catagories
kw.plotdata <- kw.clean %>% 
  # filter(n > 1) %>% 
  ungroup() %>% 
  mutate(cites = ifelse(sp %in% min.cites.repDB, "CITES", ifelse(sp %in% max.cites.repDB,
                                                                 "Possibly CITES", "Not CITES"))) %>% 
  mutate(cites = fct_relevel(cites, c("CITES", "Possibly CITES", "Not CITES"))) %>% 
  arrange(cites)

# Keyword/sp acculmation and site patterns --------------------------------------------------

library(dplyr)
library(ggplot2)
library(scico)
library(pracma)

kw.df <- read.csv(file = "KEYWORD_COMPILED_allnames.csv", stringsAsFactors = FALSE)

kw.df %>% 
  count(sp)

site.sp.df <- kw.df %>% 
  group_by(site, sp) %>% 
  slice(n = 1)

site.sp.df %>% 
  ungroup() %>% 
  group_by(site) %>% 
  summarise(n.sp = length(unique(sp))) %>% 
  ungroup() %>% 
  summarise(mean.sp = mean(n.sp, rm.na = TRUE),
            se.sp = std_err(n.sp))

site.sp.df %>% 
  ungroup() %>% 
  group_by(site) %>% 
  summarise(n.sp = length(unique(sp))) %>% 
  ggplot() +
  geom_density(aes(x = n.sp), fill = "black", alpha = 0.25) +
  theme_bw() +
  labs(y = "Density", x = "Number of species per site") +
  theme(axis.title = element_text(face = 2),
        axis.title.y = element_text(hjust = 1, angle = 0),
        axis.title.x = element_text(hjust = 1))

ggsave("./Figures/site_sp_density.png", units = "mm", dpi = 600,
       width = 120, height = 120)
ggsave("./Figures/site_sp_density.pdf", units = "mm",
       width = 120, height = 120)

totsp <- length(unique(site.sp.df$sp))
# number of sites each species is mentioned on, so mean is no of sites
site.sp.df %>% 
  ungroup() %>% 
  group_by(sp) %>% 
  summarise(n.sites = length(unique(site))) %>% 
  ungroup() %>% 
  group_by(n.sites) %>% 
  count() %>% 
  mutate(single = ifelse(n.sites == 1, "single site", "multiple sites")) %>% 
  group_by(single) %>% 
  summarise(tot = sum(n),
            per = tot/totsp *100)

site.sp.df %>% 
  ungroup() %>% 
  group_by(sp) %>% 
  summarise(n.sites = length(unique(site))) %>% 
  ungroup() %>% 
  summarise(mean.sites = mean(n.sites, rm.na = TRUE),
            se.sites = std_err(n.sites))

site.sp.df %>% 
  ungroup() %>% 
  group_by(sp) %>% 
  summarise(n.sites = length(unique(site))) %>% 
  ggplot() +
  geom_density(aes(x = n.sites), fill = "black", alpha = 0.25) +
  theme_bw() +
  labs(y = "Density", x = "Number of sites species detected on") +
  theme(axis.title = element_text(face = 2),
        axis.title.y = element_text(hjust = 1, angle = 0),
        axis.title.x = element_text(hjust = 1))

ggsave("./Figures/sp_mentions_density.png", units = "mm", dpi = 600,
       width = 120, height = 120)
ggsave("./Figures/sp_mentions_density.pdf", units = "mm",
       width = 120, height = 120)

set.seed(1)
# shuff.df <- site.sp.df[sample(nrow(site.sp.df)),]
resam.splits <- seq(1, length(unique(kw.df$site)), 1)
site.vs.sp.df <- vector(mode = "list", length = length(resam.splits))
sites <- unique(site.sp.df$site)
j <- 0
for(r in 1:100){
  print(paste("Run", r))
  i <- 0
  sub.sam <- vector(length = max(resam.splits))
  for(resam in resam.splits){
    # resam <- resam.splits[3]
    j <- j+1 # for placement in final list
    i <- i+1
    
    new.sam <- sample(sites[!sites %in% sub.sam], 1, replace = FALSE)
    sub.sam[[i]] <- new.sam
    
    sub.sam.df <- site.sp.df %>% 
      ungroup() %>% 
      filter(site %in% sub.sam) %>% 
      count(sp)
    
    site.vs.sp.df[[j]] <- data.frame("n.sites" = sum(!sub.sam == FALSE),
                                     "n.species" = length(unique(sub.sam.df$sp)),
                                     "run" = r)
  } # end of resam loop
} # end of runs loop
multi.run.resam <- do.call(rbind, site.vs.sp.df)

multi.run.resam %>% 
  ggplot(aes(x = n.sites, y = n.species)) +
  geom_path(aes(group = run), alpha = 0.05) +
  geom_point(alpha = 0.05, size = 0.5) +
  geom_smooth(method = "loess", alpha = 0, size = 0.75,
              colour = scico(n = 1,
                             palette = "roma")) +
  theme_bw() +
  labs(y = "Number of\nspecies", x = "Number of sites") +
  theme(legend.position = "none",
        axis.title = element_text(face = 2),
        axis.title.y = element_text(size = 8, hjust = 1, angle = 0),
        axis.title.x = element_text(size = 8, hjust = 1))

ggsave("./Figures/sp_accum_boot.png", units = "mm", dpi = 600,
       width = 120, height = 100)
ggsave("./Figures/sp_accum_boot.pdf", units = "mm",
       width = 120, height = 100)


# Stats on sp curve -------------------------------------------------------

library(iNEXT)
site.sp.df

sp.mat <- matrix(nrow = length(unique(site.sp.df$sp)),
          ncol = length(unique(site.sp.df$site)))

colnames(sp.mat) <- unique(site.sp.df$site)
rownames(sp.mat) <- unique(site.sp.df$sp)

# sp.mat["Pantherophis guttatus","w-monster"]
sp.mat[] <- 0
for(r in 1:nrow(site.sp.df)){
  # r <- 1
  sp.mat[site.sp.df$sp[r], site.sp.df$site[r]] <- 1
}

out.raw <- iNEXT(sp.mat, datatype="incidence_raw")
out.raw
out.raw$DataInfo$SC
out.raw$AsyEst[1,]

ggiNEXT(out.raw, type = 2) + 
  scale_colour_scico_d(palette = "roma") +
  geom_segment(aes(y = out.raw$DataInfo$SC, yend = out.raw$DataInfo$SC,
                   x = 0, xend = 151), linetype = 2, alpha = 0.25, colour = "black") +
  annotate("text", x = 0, y = out.raw$DataInfo$SC, label = out.raw$DataInfo$SC,
           fontface = 4, vjust = -0.1, hjust = 0) +
  labs(y = "Sample\ncoverage", x = "Number of sites") +
  theme_bw() +
  theme(legend.position = "none",
        axis.title = element_text(face = 2),
        axis.title.y = element_text(hjust = 1, angle = 0),
        axis.title.x = element_text(hjust = 1))

ggsave("./Figures/sp_sample_comp.png", units = "mm", dpi = 600,
       width = 120, height = 100)
ggsave("./Figures/sp_sample_comp.pdf", units = "mm",
       width = 120, height = 100)

# ### NUMBER OF SPECIES PER LANGUAGE --------------------------------------

web.review <- read.csv("Reptiles for sale website review 2019-10-23.csv",
                       stringsAsFactors = FALSE)

target.data <- web.review %>% 
  filter(!is.na(Scrape.Style),
         !Scrape.Style == "",
         !sites == "[WEBSITE NAME REDACTED]") %>%   # doesn't work with the scraper
  mutate(webcore = gsub("/.*", "", gsub(".*//", "", sites)),
         w2 = ifelse(!str_detect(webcore, "www."), paste0(".", webcore), sub("www", "", webcore)),
         folder = str_split(w2, pattern = "\\.", simplify = TRUE)[,2]) %>% 
  select(-w2) %>% 
  group_by(folder) %>%
  mutate(id = row_number() -1) %>% 
  ungroup() %>% 
  mutate(folder = ifelse(id > 0, paste0(folder, id), folder)) %>% 
  select(-id) %>% 
  ungroup()

trim.tdata <- target.data %>% 
  select(folder, language) %>% 
  rename("site" = folder)

kw.df.lang <- left_join(kw.df, trim.tdata, by = "site")

# missed a site for some reason
kw.df.lang$language[is.na(kw.df.lang$language)] <- "German"

### NUMBER OF SPECIES PER LANGUAGE
sp.per.lang <- kw.df.lang %>% 
  group_by(language) %>% 
  summarise(sp.lang = length(unique(sp)))

sp.per.lang.sname <- kw.df.lang %>% 
  filter(keyw %in% unlist(all.Snames)) %>% 
  group_by(language) %>% 
  summarise(sp.lang = length(unique(sp)))

## OVERLAP BETWEEN LANGUAGE - number of sp unique to language

## this is a way of showing the overlap, but five way overlap is too complicated
## to visualise in a nice way
sp.languages <- kw.df.lang %>% 
  group_by(sp, language) %>% 
  slice(n = 1) %>% 
# simplfy the list so we have species and the languages that returned it
  group_by(sp) %>%
  summarise(languages = paste(language, collapse = ", "),
            n = length(sp)) %>% 
# # a way to review what speices are specific to markets

sp.languages %>% 
  count(languages)

write.csv(sp.languages, file = "unqiue_lang_all_sp.csv")

sp.languages.sname <- kw.df.lang %>% 
  filter(keyw %in% unlist(all.Snames)) %>% 
  group_by(sp, language) %>% 
  slice(n = 1) %>% 
# simplfy the list so we have species and the languages that returned it
  group_by(sp) %>%
  summarise(languages = paste(language, collapse = ", "),
            n = length(sp)) %>% 
# # a way to review what speices are specific to markets
# sp.languages %>% 
  filter(n == 1)

sp.languages.sname %>% 
  count(languages)

write.csv(sp.languages.sname, file = "unqiue_lang_sname_sp.csv")

## number of unique species to each language
language.sp.review <- kw.df.lang %>% 
  group_by(sp, language) %>% 
  slice(n = 1) %>%  
  group_by(sp) %>%
  add_count() %>% 
  filter(n == 1) %>% 
  ungroup() %>% 
  count(language) %>% 
  inner_join(sp.per.lang, by = "language") %>% 
  mutate(per = n/sp.lang *100,
         tot.sp = length(unique(kw.clean$sp)),
         per.tot = n/tot.sp *100,
         inc.name = "All Names")

language.sp.review.sname <- kw.df.lang %>% 
  filter(keyw %in% unlist(all.Snames)) %>% 
  group_by(sp, language) %>% 
  slice(n = 1) %>%  
  group_by(sp) %>%
  add_count() %>% 
  filter(n == 1) %>% 
  ungroup() %>% 
  count(language) %>% 
  inner_join(sp.per.lang.sname, by = "language") %>% 
  mutate(per = n/sp.lang *100,
         tot.sp = length(unique(kwSname.clean$sp)),
         per.tot = n/tot.sp *100,
         inc.name = "Sci. Names Only")

language.review <- rbind(language.sp.review, language.sp.review.sname)

language.review$language <- factor(language.review$language,
                                   levels = unique(language.review$language)[c(3,1,2,4,5)])

language.review %>% 
  # ungroup() %>% 
  # arrange(desc(sp.lang)) %>% 
  ggplot() +
  geom_col(aes(x = language, y = sp.lang), fill = "grey40") +
  geom_col(aes(x = language, y = n, fill = "red")) +
  geom_hline(aes(yintercept = tot.sp), linetype = 2, alpha = 0.65,
             size = 1.5) +
  geom_text(aes(x = "German", y = tot.sp-30,
                label = "Total Species Count"),
            vjust = 1, hjust = 0.25, fontface = 3,
            alpha = 0.35) +
  geom_text(aes(x = language, y = 0,
                label = paste0(round(per.tot, digits = 1), "%")),
            vjust = 1, hjust = 0.5) +
  scale_fill_scico_d(palette = "roma", begin = 0.1, direction = -1,
                     labels = "Unique\nSpecies") +
  facet_grid(.~inc.name) +
  theme_bw() +
  labs(x = "Language", y = "Number of\nspecies", fill = "",
       caption = "% of total species unique to particular language") +
  theme(strip.background = element_blank(),
        strip.text = element_text(face = 4, hjust = 0),
        legend.position = c(0.9, 0.97),
        legend.background = element_blank(),
        axis.title = element_text(face = 2),
        axis.title.y = element_text(hjust = 1, angle = 0),
        axis.title.x = element_text(hjust = 1))
          
ggsave(file = "./Figures/lang_sp.png", units = "mm", dpi = 600,
       width = 210, height = 150)
ggsave(file = "./Figures/lang_sp.pdf", units = "mm",
       width = 210, height = 150)
