# Supplementary material for: Thousands of reptile species threatened by under-regulated global trade
Source: Nat Commun. 2020 Sep 29;11:4738. doi: 10.1038/s41467-020-18523-4 (PMC7525537; doi:10.1038/s41467-020-18523-4)
Supplement: Supplementary file 12 — Supplementary Software 1 [file 41467_2020_18523_MOESM12_ESM.zip › 6_LEMIS Retrieval.R]

# Retrieving LEMIS data ---------------------------------------------------

library(lemis)
library(dplyr)
library(ggplot2)
library(stringr)
library(scico)

lemis_metadata()
lemis_version_current()
rep.data <- lemis_data() %>% 
  filter(class == "Reptilia")

# write.csv(x = rep.data, file = "lemis_reptile_data.csv", row.names = FALSE)
rep.data <- read.csv(file = "lemis_reptile_data.csv", stringsAsFactors = FALSE)

rep.data$sp <- paste(rep.data$genus, rep.data$species)

unique(rep.data$sp[str_detect(rep.data$sp, "sp\\.")])
rep.data$gen.only <- str_detect(rep.data$sp, "sp\\.")

# lag time LEMIS ----------------------------------------------------------

rep.data.min <- rep.data %>% 
  group_by(sp) %>% 
  mutate(year.trade = min(shipment_year))
rep.data.min$year.trade <- as.numeric(rep.data.min$year.trade)

# write.csv(x = rep.data.min, file = "lemis data for lags.csv", row.names = FALSE)
