# Supplementary material for: Thousands of reptile species threatened by under-regulated global trade
Source: Nat Commun. 2020 Sep 29;11:4738. doi: 10.1038/s41467-020-18523-4 (PMC7525537; doi:10.1038/s41467-020-18523-4)
Supplement: Supplementary file 12 — Supplementary Software 1 [file 41467_2020_18523_MOESM12_ESM.zip › 7_Temporal Trend in Largest Site.R]

# Retrieving archived pages, kewword search, and compiling ----------------

library(wayback)

archive_available("[WEBSITE NAME REDACTED]",
                  "20161010101010")

get_mementos("[WEBSITE NAME REDACTED]",
             "20161010101010")


b.url <- "[WEBSITE NAME REDACTED]"


bq <- cdx_basic_query(b.url, match_type = "prefix",
                      limit = 100000) %>% 
  print(n = 100)

bq$original

paste0("https://web.archive.org/web/", 20030630073532, "/", "[WEBSITE NAME REDACTED]")

test.url <- "http://web.archive.org/cdx/search/cdx?url=[WEBSITE NAME REDACTED]&matchType=host&limit=1000000&output=json"

library(XML)
library(xml2)
library(rvest)
library(stringr)
library(dplyr)

res <- httr::GET(test.url)
res <- httr::content(res, as = "text", encoding = "UTF-8")
res <- jsonlite::fromJSON(res, simplifyVector = TRUE, simplifyDataFrame = TRUE)
res <- tibble::as_tibble(res)
res <- stats::setNames(res[-1, ], purrr::flatten_chr(res[1,]))

res <- res %>% 
  filter(str_detect(original, "cate"),
         statuscode == 200) %>% 
  mutate(ia.url  = paste0("https://web.archive.org/web/",
                          timestamp, "/",
                          original))

res <- dplyr::mutate_(res, timestamp.parse = lazyeval::interp(~anytime::anytime(t),
                                                              t = quote(timestamp)))

library(ggplot2)
library(lubridate)

res %>% 
  mutate(year = year(timestamp.parse)) %>% 
  ggplot() +
  geom_bar(aes(x = year))

write.csv(x = res, file = "wayback_[WEBSITE NAME REDACTED]_results.csv",
          row.names = FALSE)

# Retrieving the wayback results -------------------------------------------------------------

library(downloader)

res$ia.url

singlepageurl <- res$ia.url
dir.create("./TemporalTrend/")

i <- 0
for(url in singlepageurl){
  i <- i+1
  fold <- "[WEBSITE NAME REDACTED]"
  
  print(paste0("Start: ", url, " --- ", 
               match(url, singlepageurl), "/", length(singlepageurl)))
  
  number <- str_pad(i, width = 4, side = "left", pad = 0)
  
  if(
    paste0("./TemporalTrend/", fold, "/", number, ".html") %in%
    list.files(path = paste0("./TemporalTrend/", fold, "/"), full.names = TRUE)
  ){
    print(paste0(number, " --- skipped"))
    {next}
  }
  
  try(
    download(url = url, paste0("./TemporalTrend/", fold, "/", number, ".html"))
  )
  
  Sys.sleep(5)
  
} # end of url loop

# Keyword review ----------------------------------------------------------

library(stringr)
library(dplyr)
library(assertthat)
library(pracma)

KEYW.allnames <- readRDS("ALLNAMES.Rds")

n.terms <- sapply(KEYW.allnames, function(x){
  length(unique(x))
})
mean(n.terms)
std_err(n.terms)
length(unlist(KEYW.allnames))

KEYW.cites <- readRDS("CITES_KW.Rds")
KEYW.captive <- readRDS("CAPT_WILD_KW.Rds")
KEYW.countries <- readRDS("Country_KW.Rds")

# Prepare functions for reading preparing and searching htmls -----------------------------------

# html.locs <- html.files
repcites_prep_text <- function(html.locs, fold = fold){
  simp.html.list <- vector(mode = "list", length = length(html.locs))
  i <- 1
  for(h in html.locs){
    i <- i+1
    rawHTML <- paste(readLines(h),
                     collapse="\n")
    if(rawHTML == ""){ #  for the rare occassion teh webpage is completely empty
      {next}
    }
    rawHTML <- rawHTML %>%
      read_html(options = "HUGE") %>% # had to set the HUGE option because of sites with long xml lines
      html_text()
    # simplfy the html so we are only dealing with text
    simp.HTML <- str_replace_all(rawHTML, "[^[:alnum:]]", " ")
    simp.HTML <- str_replace_all(simp.HTML, pattern = "[[:digit:]]", " ")
    simp.HTML <- str_replace(gsub("\\s+", " ", str_trim(simp.HTML)), "B", "b")
    simp.HTML <- paste(paste0(str_extract_all(sub(gsub("(.*)/.*", "\\1", h), "", h),
                                              "[[:digit:]]", simplify = TRUE),
                              collapse = ""), "     ", simp.HTML) # adds the page id in an easily accessible place
    simp.html.list[[i]] <- simp.HTML
  }
  return(simp.html.list)
}


repcites_search_html <- function(html, keywords){
  
  page <- str_trim(str_extract(html, "^.....")) # pulls the page ID and ditches empty space
  spp.found <- vector(mode = "list", length = length(keywords))
  i <- 0
  for(spkw in keywords){
    for(n in 1:length(spkw)){
      # n <- 3
      # n <- 1
      kw <- spkw[n]
      
      y <- str_extract_all(html, fixed(kw, ignore_case = TRUE),
                           simplify = TRUE)
      if(assertthat::not_empty(y)){
        i <- i+1
        spp.found[[i]] <- data.frame(sp = spkw[1],
                                     page = page,
                                     keyw = kw)
      }
    }
  }
  message(paste0(page, " --- page complete"))
  spp.df <- do.call(rbind, spp.found[-which(sapply(spp.found, is.null))])
  if(!is.null(spp.df)){
    spp.df <- spp.df %>% 
      group_by(sp) %>% 
      add_count() %>% 
      slice(n = 1) %>% 
      filter(!is.na(sp))
    return(spp.df)
  }
}

##

temp.html <- list.files("./TemporalTrend/[WEBSITE NAME REDACTED]", pattern = "html", 
                        full.names = TRUE)

html.chunks <- sort(rep_len(1:100, length.out = length(temp.html)))

i <- 0
for(pagechunk in unique(html.chunks)){
  i <- i+1
  
  chunk <- temp.html[html.chunks == pagechunk]
  
  from <- head(sub(".html", "", str_extract(chunk, "....\\.html")), 1)
  to <- tail(sub(".html", "", str_extract(chunk, "....\\.html")), 1)
  
  print(paste0("=== ", from, " - ", to, " ==="))
  
  output.name <- paste0("./TemporalTrend/[WEBSITE NAME REDACTED]", "/KEYWORD_EXTRACT_",
                        "KEYW_allnames_", from, "-", to, ".csv")
  
  if(output.name %in% list.files("./TemporalTrend/[WEBSITE NAME REDACTED]", pattern = ".csv",
                                 full.names = TRUE)){
    print("=== Already Complete ===")
    {next}
  }
  
  # read and clean html files
  html.list <- repcites_prep_text(chunk, fold = "[WEBSITE NAME REDACTED]")
  # remove NULLs and duplicates
  html.list <- html.list[-which(sapply(html.list, is.null))]
  
  keywords <- KEYW.allnames
  counts <- lapply(html.list, function(x){
    repcites_search_html(html = x, keywords = keywords)
  })
  sites.df <- do.call(rbind, counts)
  sites.df$site <- "[WEBSITE NAME REDACTED]"
  
  write.csv(x = sites.df, 
            file = output.name,
            row.names = FALSE)
  
} # chunk loop end


# Compile results and examine trend ---------------------------------------

library(dplyr)
library(lubridate)
library(pracma)

wb.data <- read.csv(file = "wayback_[WEBSITE NAME REDACTED]_results.csv",
                    stringsAsFactors = FALSE)

files <- list.files("./TemporalTrend/[WEBSITE NAME REDACTED]/", pattern = ".csv",
                    full.names = TRUE)

files.list <- lapply(files, function(x){
  y <- read.csv(x, stringsAsFactors = FALSE)
  return(y)
})
kwtemp.df <- do.call(rbind, files.list)

head(kwtemp.df)

page.dates <- wb.data %>% 
  mutate(page = row_number()) %>% 
  select(timestamp.parse, page)

kwdates.df <- inner_join(kwtemp.df, page.dates)

kwdates.df$timestamp.parse <- as.POSIXct(kwdates.df$timestamp.parse)

# write.csv(x = kwdates.df, file = "kwdates_df.csv", row.names = FALSE)
kwdates.df <- read.csv("kwdates_df.csv", stringsAsFactors = FALSE)

dim(kwdates.df)
length(unique(kwdates.df$sp))

all.Snames <- readRDS("ALLNAMES_Snames.Rds")

kw.snames <- kwdates.df %>% 
  filter(keyw %in% unlist(all.Snames))
length(unique(kw.snames$sp))

year.sp <- kwdates.df %>% 
  mutate(year = year(timestamp.parse)) %>% 
  group_by(year, sp) %>% 
  slice(n = 1) %>% 
  # ungroup() %>% 
  group_by(year) %>% 
  count(name = "n.sp") %>% 
  filter(!year %in% c(2002, 2003, 2019))
year.page <- kwdates.df %>% 
  mutate(year = year(timestamp.parse)) %>% 
  group_by(year, page) %>% 
  slice(n = 1) %>% 
  # ungroup() %>% 
  group_by(year) %>% 
  count(name = "n.page") %>% 
  filter(!year %in% c(2002, 2003, 2019))

mean(c(2,3,6))
pracma::std_err(c(2,3,6))
mean(year.page$n.page)
pracma::std_err(year.page$n.page)

year.sp.Sname <- kwdates.df %>% 
  mutate(year = year(timestamp.parse)) %>% 
  filter(keyw %in% unlist(all.Snames)) %>% 
  group_by(year, sp) %>% 
  slice(n = 1) %>% 
  # ungroup() %>% 
  group_by(year) %>% 
  count(name = "n.sp") %>% 
  filter(!year %in% c(2002, 2003, 2019))
year.page.Sname <- kwdates.df %>% 
  mutate(year = year(timestamp.parse)) %>% 
  filter(keyw %in% unlist(all.Snames)) %>% 
  group_by(year, page) %>% 
  slice(n = 1) %>% 
  # ungroup() %>% 
  group_by(year) %>% 
  count(name = "n.page") %>% 
  filter(!year %in% c(2002, 2003, 2019))

year.df <- inner_join(year.page, year.sp)
year.df.Sname <- inner_join(year.page.Sname, year.sp.Sname)

lin.reg <- lm(year.df$n.sp ~ year.df$n.page)
lin.reg.Sname <- lm(year.df.Sname$n.sp ~ year.df.Sname$n.page)

year.df$lin.res <- residuals(lin.reg)
year.df.Sname$lin.res <- residuals(lin.reg.Sname)

year.df$name <- "All names"
year.df.Sname$name <- "Sci. names"

year.df.comp <- rbind(year.df, year.df.Sname)

library(ggplot2)
library(scico)

trend.plot <- year.df.comp %>% 
  ggplot() +
  # geom_point(aes(x = year, y = n.sp, colour = lin.res < 0),
  #            size = 3) +
  # geom_segment(aes(x = year, xend = year, y = 0, yend = n.sp,
  #                  colour = lin.res < 0),
  #              size = 1.2) +
  # labs(x = "Year", y = "Raw counts") +
  geom_point(aes(x = year, y = lin.res, colour = lin.res < 0,
                 alpha = ifelse(name == "All names", 1, 0.5)),
             size = 3) +
  geom_segment(aes(x = year, xend = year, y = 0, yend = lin.res,
                   colour = lin.res < 0, alpha = ifelse(name == "All names", 1, 0.5)),
               size = 1.2) +
  annotate("text", x = 2004, y = 300,
           label = paste0("Total spp. = ",
                          length(unique(kwdates.df$sp)),
                          "\nSci. names only = ",
                          length(unique(kw.snames$sp))),
           hjust = 0, vjust = 0.5, fontface = 4) +
  scale_x_continuous(breaks = seq(2004, 2018, 1), minor_breaks = NULL) +
  labs(x = "Year",
       # y = "Residuals from\nN.species ~ N.pages"
       y = "Residuals"
       # caption = "Transparent lines/dots are the results from Sci. Names only lists"
  ) +
  theme_bw() +
  theme(legend.position = "none",
        axis.title.x = element_text(face = 2, hjust = 1),
        axis.title.y = element_text(face = 2, angle = 0, vjust = 1, hjust = 1)) +
  scale_colour_scico_d(palette = "roma")

trend.plot

ggsave("Trend_in_species_numbers_residuals.png",
       height = 120, width = 210, dpi = 300, units = "mm")
# ggsave("Trend_in_species_numbers_RAW.png", height = 120, width = 210, dpi = 300, units = "mm")


# Unique species per year -------------------------------------------------

sp.uni.df <- kwdates.df %>% 
  mutate(year = year(timestamp.parse)) %>% 
  group_by(year, sp) %>% 
  slice(n = 1) %>% 
  ungroup()%>% 
  filter(!year %in% c(2002, 2003, 2019))
sp.uni.df.Sname <- kwdates.df %>% 
  mutate(year = year(timestamp.parse)) %>% 
  filter(keyw %in% unlist(all.Snames)) %>% 
  group_by(year, sp) %>% 
  slice(n = 1) %>% 
  ungroup()%>% 
  filter(!year %in% c(2002, 2003, 2019))

write.csv(x = sp.uni.df %>% 
            select(sp, keyw, site, year), file = "Spp by year_allnames.csv", row.names = FALSE)
write.csv(x = sp.uni.df.Sname %>% 
            select(sp, keyw, site, year), file = "Spp by year_Snames.csv", row.names = FALSE)

i <- 0
uni.df <- list()
for(y in unique(sp.uni.df$year)){
  # y <- 2006
  i <- i+1
  not.y <- unique(sp.uni.df$sp[!sp.uni.df$year == y])
  sp.y <- unique(sp.uni.df$sp[sp.uni.df$year == y])
  
  uni.df[[i]] <- data.frame("year" = y, "n.uni.sp" = sum(!sp.y %in% not.y))
  
}#for end
uni.df <- do.call(rbind, uni.df)
i <- 0
uni.df.Sname <- list()
for(y in unique(sp.uni.df.Sname$year)){
  # y <- 2006
  i <- i+1
  not.y <- unique(sp.uni.df.Sname$sp[!sp.uni.df.Sname$year == y])
  sp.y <- unique(sp.uni.df.Sname$sp[sp.uni.df.Sname$year == y])
  
  uni.df.Sname[[i]] <- data.frame("year" = y, "n.uni.sp" = sum(!sp.y %in% not.y))
  
}#for end
uni.df.Sname <- do.call(rbind, uni.df.Sname)

uni.df$name <- "All names"
uni.df.Sname$name <- "Sci. Name"

uni.df.comp <- rbind(uni.df, uni.df.Sname)

# CITES impact on appearance on trade -------------------------------------

citesovertime <- read.csv(file = "History_of_CITES_Listings_2019-12-13 04_07.csv", stringsAsFactors = FALSE)

citesovertime$year <- year(as.Date(citesovertime$EffectiveAt, format = "%d/%m/%Y"))

cites.simp <-
  citesovertime %>% 
  filter(Class == "Reptilia") %>% 
  filter(ChangeType %in% c("ADDITION", "DELETION")) %>% 
  group_by(FullName, Appendix) %>% 
  mutate(minyear = min(year),
         maxyear = max(year)) %>% 
  mutate(maxyear = ifelse(IsCurrent == "t", 2019, maxyear),
         minyear = ifelse(minyear < 2001, 2001, minyear)) %>%
  filter(maxyear >= 2001 & minyear < 2019) %>% 
  select(FullName, Appendix, minyear, maxyear)
# ggplot() +
# geom_segment(aes(x = minyear, xend = maxyear, y = FullName, yend = FullName,
#                  colour = Appendix))

cites.simp$FullName <- str_to_sentence(cites.simp$FullName)
kwdates.df$sp <- str_to_sentence(kwdates.df$sp)
kwdates.df$sp %in% cites.simp$FullName
kwdates.df$year <- year(kwdates.df$timestamp.parse)

for(row in 1:length(kwdates.df$sp)){
  # row <- 3
  cites.sp <- cites.simp[cites.simp$FullName == kwdates.df$sp[row],]
  if(dim(cites.sp)[1] == 0){
    kwdates.df$protected[row] <- "Non-CITES"
    {next}
  }
  if(kwdates.df$year[row] >= cites.sp$minyear & kwdates.df$year[row] <= cites.sp$maxyear){
    kwdates.df$protected[row] <- "CITES"
  }
  
}

cites.pro.time <- kwdates.df %>% 
  # mutate(year = year(timestamp.parse)) %>% 
  group_by(year, sp) %>% 
  slice(n = 1) %>% 
  group_by(year, protected) %>% 
  count() %>% 
  filter(protected == "CITES") %>% 
  ungroup() %>% 
  mutate(year = as.numeric(year))
# ggplot() +
# geom_point(aes(x = year, y = n, colour = protected))


# Adding raw counts -------------------------------------------------------

raw.counts <- kwdates.df %>% 
  mutate(year = year(timestamp.parse)) %>% 
  group_by(year, sp) %>% 
  slice(n = 1) %>% 
  group_by(year) %>% 
  count()

lemis.counts <- read.csv(file = "lemis counts.csv", stringsAsFactors = FALSE)
traffic.counts <- read.csv(file = "traffic counts.csv", stringsAsFactors = FALSE)

raw.counts$source <- "Online trade"
traffic.counts <- traffic.counts %>% 
  rename("n" = ï..n.sp) %>% 
  mutate(source = "CITES")
lemis.counts <- lemis.counts %>% 
  rename("year" = shipment_year) %>% 
  group_by(year) %>% 
  summarise(n = sum(n)) %>% 
  mutate(source = "LEMIS")

raw.counts <- as.data.frame(raw.counts)
count.data <- rbind(rbind(raw.counts, traffic.counts), lemis.counts)
count.data <- count.data %>% 
  filter(year < 2019)

cols <- scico(n = 3, palette = "roma")
cols[2] <- "#bfd6b8"

raw.counts.plot <- count.data %>% 
  ggplot() +
  geom_path(aes(x = year, y = n, colour = source),
            alpha = 0.65, size = 1.5) +
  geom_text(data = count.data %>%
              group_by(source) %>% 
              filter(year == max(year), source == "LEMIS"),
            aes(x = year, y = n, colour = source, label = source),
            fontface = 2, nudge_y = 50, hjust = 1) +
  geom_text(data = count.data %>%
              group_by(source) %>% 
              filter(year == max(year), source == "Online trade"),
            aes(x = year, y = n, colour = source, label = source),
            fontface = 2, nudge_y = 50, hjust = 1) +
  geom_text(data = count.data %>%
              group_by(source) %>% 
              filter(year == max(year), source == "CITES"),
            aes(x = year, y = n, colour = source, label = source),
            fontface = 2, nudge_y = -50, hjust = 1) +
  theme_bw() +
  labs(x = "Year", y = "Number of\nspecies") +
  # scale_colour_scico_d(palette = "roma") +
  scale_color_manual(values = cols) +
  scale_x_continuous(breaks = seq(2004, 2018, 1),
                     minor_breaks = NULL,
                     limits = c(2004, 2018)) +
  theme(#legend.position = c(0.1, 0.85),
        legend.position = "none",
        legend.background = element_blank(),
        axis.title.x = element_text(face = 2, hjust = 1),
        axis.title.y = element_text(face = 2, angle = 0, vjust = 1, hjust = 1),
        legend.text = element_text(face = 2))

raw.counts.plot

# Combine uni species and CITES numbers -----------------------------------

uni.sp.plot <-
  uni.df.comp %>% 
  ggplot() +
  geom_line(aes(x = year, y = n.uni.sp, colour = name),
            alpha = 1, size = 0.95) +
  # geom_path(data = filter(cites.pro.time, !year == 2019),
  #           aes(x = year, y = n), linetype = 2, size = 0.95) +
  # geom_point(data = filter(cites.pro.time, !year == 2019),
  #            aes(x = year, y = n)) +
  # geom_curve(data = data.frame(x = 2005.5, y = 110, xend = 2007, yend = 76),
  #            mapping = aes(x = x, y = y, xend = xend, yend = yend),
  #            colour = "grey85",
  #            size = 0.75,
  #            curvature = -0.1,
  #            arrow = arrow(length = unit(0.01, "npc"), type = "closed"),
  #            inherit.aes = FALSE) +
# geom_label(data = data.frame(x = 2005.5, y = 110,
#                              label = "Number of\nCITES species"),
#            aes(x = x, y = y, label = label),
#            hjust = 0.5,
#            vjust = 1,
#            lineheight = .8,
#            inherit.aes = FALSE,
#            label.size = NA
# ) +
theme_bw() +
  labs(x = "Year", y = "Number of\nunique species\nin online trade",
       colour = "") +
  scale_colour_scico_d(palette = "roma") +
  scale_y_continuous(limits = c(0,110), breaks = seq(0, 110, 25)) +
  scale_x_continuous(breaks = seq(2004, 2018, 1), minor_breaks = NULL) +
  theme(
    legend.position = c(0.12, 0.85),
    legend.background = element_blank(),
    axis.title.x = element_text(face = 2, hjust = 1),
    axis.title.y = element_text(face = 2, angle = 0, vjust = 1, hjust = 1),
    axis.title.y.right = element_text(face = 2, angle = 0, vjust = 1, hjust = 0),
    legend.text = element_text(face = 2))

uni.sp.plot

uni.df.comp %>% 
  group_by(name) %>% 
  summarise(mean = mean(n.uni.sp),
            se = std_err(n.uni.sp))


cites.sp.plot <-
  uni.df.comp %>% 
  ggplot() +
  geom_point(data = filter(cites.pro.time, !year == 2019),
             aes(x = year, y = n)) +
  geom_path(data = filter(cites.pro.time, !year == 2019),
            aes(x = year, y = n), linetype = 2, size = 0.95) +
  theme_bw() +
  labs(x = "Year", y = "CITES\nspecies\nin online trade",
       colour = "") +
  scale_colour_scico_d(palette = "roma") +
  scale_y_continuous(limits = c(0,110), breaks = seq(0, 110, 25)) +
  scale_x_continuous(breaks = seq(2004, 2018, 1), minor_breaks = NULL) +
  theme(
    legend.background = element_blank(),
    axis.title.x = element_text(face = 2, hjust = 1),
    axis.title.y = element_text(face = 2, angle = 0, vjust = 1, hjust = 1),
    axis.title.y.right = element_text(face = 2, angle = 0, vjust = 1, hjust = 0),
    legend.text = element_text(face = 2))

cites.sp.plot

library(ggpubr)

ggarrange(raw.counts.plot +
            theme(plot.margin = unit(c(0.5,1,0.01,2), "lines")) +
            rremove("x.text") +
            rremove("x.title") +
            rremove("x.ticks"),
          trend.plot +
            theme(plot.margin = unit(c(0.5,1,0.01,2), "lines")) +
            rremove("x.text") +
            rremove("x.title") +
            rremove("x.ticks"),
          uni.sp.plot +
            theme(plot.margin = unit(c(0.5,1,0.01,2), "lines")) +
            rremove("x.text") +
            rremove("x.title") +
            rremove("x.ticks"),
          cites.sp.plot +
            theme(plot.margin = unit(c(0.5,1,0.01,2), "lines")),
          nrow = 4, align = "v",
          heights = c(1, 1, 1, 1.2),
          labels = "AUTO")

ggsave("./Figures/Trend_sp_residuals_unique.png",
       height = 210, width = 210, dpi = 600, units = "mm")
ggsave("./Figures/Trend_sp_residuals_unique.pdf",
       height = 210, width = 210, units = "mm")


# Stat on sample completeness ---------------------------------------------

library(iNEXT)
library(lubridate)
library(ggplot2)
library(scico)

kwdates.df <- read.csv("kwdates_df.csv", stringsAsFactors = FALSE)
kwdates.df$year <- as.character(year(as.Date(kwdates.df$timestamp.parse)))

sp.mat <- matrix(nrow = length(unique(kwdates.df$sp)),
                 ncol = length(unique(kwdates.df$year)))

colnames(sp.mat) <- unique(kwdates.df$year)
rownames(sp.mat) <- unique(kwdates.df$sp)

sp.mat[] <- 0
for(r in 1:nrow(kwdates.df)){
  # r <- 1
  sp.mat[kwdates.df$sp[r], kwdates.df$year[r]] <- 1
}

out.raw <- iNEXT(sp.mat, datatype="incidence_raw")
out.raw
out.raw$DataInfo$SC
# estimates the total species in the most specious site
out.raw$AsyEst[1,]

ggiNEXT(out.raw, type = 2) + 
  scale_colour_scico_d(palette = "roma") +
  geom_segment(aes(y = out.raw$DataInfo$SC, yend = out.raw$DataInfo$SC,
                   x = 0, xend = 18), linetype = 2, alpha = 0.25, colour = "black") +
  annotate("text", x = 0, y = out.raw$DataInfo$SC, label = out.raw$DataInfo$SC,
           fontface = 4, vjust = -0.1, hjust = 0) +
  labs(y = "Sample\ncoverage", x = "Number of years") +
  theme_bw() +
  theme(legend.position = "none",
        axis.title = element_text(face = 2),
        axis.title.y = element_text(hjust = 1, angle = 0),
        axis.title.x = element_text(hjust = 1))

ggsave("./Figures/sp_sample_comp_temporal.png", units = "mm", dpi = 600,
       width = 120, height = 100)
ggsave("./Figures/sp_sample_comp_temporal.pdf", units = "mm",
       width = 120, height = 100)

#
