# Supplementary material for: Thousands of reptile species threatened by under-regulated global trade
Source: Nat Commun. 2020 Sep 29;11:4738. doi: 10.1038/s41467-020-18523-4 (PMC7525537; doi:10.1038/s41467-020-18523-4)
Supplement: Supplementary file 12 — Supplementary Software 1 [file 41467_2020_18523_MOESM12_ESM.zip › 8_Description to Trade.R]

# Further data summary and lag time calculations --------------------------

library(dplyr)
library(stringr)
library(lubridate)

all.Snames <- readRDS("ALLNAMES_Snames.Rds")
kw.df <- read.csv(file = "KEYWORD_COMPILED_allnames.csv", stringsAsFactors = FALSE)
kwdates.df <- read.csv("kwdates_df.csv", stringsAsFactors = FALSE)

repDB.df <- read.csv(file = "Reptile_checklist_2019_08.csv", stringsAsFactors = FALSE)

head(kw.df)
head(kwdates.df)

kw.df$timestamp.parse <- "2019-01-01"
kw.df$dataset <- "snapshot"
kwdates.df$dataset <- "temporal"

all.detects <- rbind(kw.df[,c(1,3,6,7)], kwdates.df[,c(1,3,6,7)])

repDB.df$year.desc <- as.numeric(gsub("[[:alpha:]]", "", gsub("[^[:alnum:]]", "", repDB.df$Author)))
# odd cases of year over 2019
repDB.df$year.desc[repDB.df$year.desc > 2019] <- as.numeric(sub("^.", "", repDB.df$year.desc[repDB.df$year.desc > 2019]))
repDB.df$Species <- str_to_sentence(repDB.df$Species)

post.2000desc <- repDB.df %>% 
  filter(year.desc >= 2000) %>% 
  select(Species, year.desc, Author) %>% 
  rename("sp" = Species) %>% 
  mutate(year.desc = as.numeric(year.desc))

# number of species described after 2000
(count.post2000 <- length(unique(post.2000desc$sp)))

all.detects$sp <- str_to_sentence(all.detects$sp)
all.detects$keyw <- str_to_sentence(all.detects$keyw)

combined.desc.trade <- all.detects %>% 
  mutate(year.trade = year(as.Date(timestamp.parse)) ) %>% 
  select(sp, keyw, year.trade, dataset) %>% 
  filter(!duplicated(keyw)) %>%
  # filter(!duplicated(sp)) %>%
  filter(keyw %in% post.2000desc$sp) %>% 
  left_join(post.2000desc) %>% 
  mutate(year.lag = year.trade - year.desc)

# "Paroedura kloki" was redescribed after the initial description in 2008, so
# there is a wierd case where a perfect keyword match has lead to the wrong
# species being entered in, hence removing dup by keyw not sp

library(ggplot2)
library(scico)
library(forcats)
library(pracma)

# Read in and add LEMIS data ----------------------------------------------

rep.data.min <- read.csv(file = "lemis data for lags.csv", stringsAsFactors = FALSE)

rep.data.lagdata <- repDB.df %>% 
  select(Species, year.desc) %>% 
  rename("sp" = Species) %>% 
  inner_join(rep.data.min, by = "sp") %>% 
  filter(!purpose %in% c("M", "S", "Y")) %>%
  mutate(year.desc = as.numeric(year.desc),
         year.lag = year.trade - year.desc) %>% 
  filter(year.desc >= 2000) %>% 
  group_by(sp, year.trade) %>% 
  slice(n = 1)

length(unique(c(rep.data.lagdata$sp, combined.desc.trade$sp)))

# where we only have snapshot data we will replace it with LEMIS shipment dates
# check if LEMIS has an earlier trade date
sp.to.update <- combined.desc.trade %>% 
  select(sp, year.trade) %>% 
  inner_join(rep.data.lagdata %>% 
               select(sp, year.trade),
  by = "sp") %>% 
  rename("online.year" = year.trade.x,
         "lemis.year" = year.trade.y) %>% 
  filter(online.year > lemis.year)

# make the changes but record the dataset change
for(spec in unique(sp.to.update$sp)){
  # spec <- unique(sp.to.update$sp)[1]
  combined.desc.trade$dataset[combined.desc.trade$sp == spec] <- "LEMIS"
  combined.desc.trade$year.trade[combined.desc.trade$sp == spec] <-
    rep.data.lagdata$year.trade[rep.data.lagdata$sp == spec]
}

lemis.to.add <- rep.data.lagdata %>% 
  filter(!sp %in% combined.desc.trade$sp) %>% 
  mutate(dataset = "LEMIS") %>% 
  select(sp, year.trade, dataset, year.desc, year.lag)

lemis.to.add

final.lag.data <- combined.desc.trade %>% 
  select(sp, year.trade, dataset, year.desc, year.lag) %>% 
  rbind(as.data.frame(lemis.to.add))

mean.lag <- final.lag.data %>% 
  filter(!dataset == "snapshot") %>% 
  summarise(mean.lag = mean(year.lag),
            se.lag = std_err(year.lag))

# shouldn't be used as the year of first appearnace cannot be assumed to be
# 2019, therefore an overestimate
final.lag.data %>% 
  # filter(!dataset == "snapshot") %>% 
  summarise(mean.lag = mean(year.lag),
            se.lag = std_err(year.lag))

final.lag.data %>% 
  group_by(dataset) %>% 
  count()

length(final.lag.data$sp) / length(post.2000desc$sp) *100

# the ones within a year of description, snapshot is ok here because it cannot
# inflate the count in error
final.lag.data %>% 
  # filter(!dataset == "snapshot") %>%
  filter(year.lag <= 1)

cols <- scico(2, palette = "roma")

# number of species 
(tot.sp <- dim(final.lag.data)[1])

final.lag.data$dataset[final.lag.data$dataset == "temporal"] <- "Online trade"

(temp.plot <- final.lag.data %>% 
    arrange(desc(year.desc), desc(year.trade)) %>% 
    mutate(plot.order = row_number()) %>% 
    mutate(sp = fct_reorder(sp, plot.order)) %>%
    filter(!dataset == "snapshot") %>%
    ggplot() +
    geom_segment(aes(x = year.desc, xend = year.trade, y = sp, yend = sp,
                     # colour = year.lag
                     linetype = factor(dataset, levels = c("Online trade", "LEMIS"))
    ),
    size = 1.1) +
    geom_point(aes(x = year.desc, y = sp), colour = cols[2], size = 3,
               pch = 73) +
    geom_point(aes(x = year.trade, y = sp), colour = cols[1], size = 3,
               pch = 73) +
    annotate("text", x = 2004, y = 1.5,
             label = paste0("Mean lag:\n",
                            round(mean.lag$mean.lag, digits = 2),
                            " ± ", round(mean.lag$se.lag, digits = 2),
                            " years"
             ), hjust = 0, fontface = 4, vjust = 0) +
    annotate("segment", x = 2000, xend = 2001, y = 2.5, yend = 2.5, colour = cols[1],
             size = 1.5, arrow = arrow(angle = 90, length = unit(0.01, "npc"),
                                       ends = "both")) +
    annotate("text", x = 2000.5, y = 4,
             label = "(LEMIS only)\n2000-2001",
             hjust = 0.5, fontface = 1, vjust = 0, size = 3,
             lineheight = 0.85) +
    geom_curve(
      data = data.frame(x = 2005, y = 23, xend = 2009.95, yend = "Gekko takouensis"),
      mapping = aes(x = x, y = y, xend = xend, yend = yend),
      colour = "grey85",
      size = 0.75,
      curvature = -0.1,
      arrow = arrow(length = unit(0.01, "npc"), type = "closed"),
      inherit.aes = FALSE) +
    geom_point(
      data = data.frame(x = 2010, y = "Gekko takouensis"),
      mapping = aes(x = x, y = y),
      colour = cols[1],
      size = 1,
      pch = 8,
      inherit.aes = FALSE) +
    geom_label(
      data = data.frame(x = 2005, y = 23, label = "Described & detected\nin the same year"),
      aes(x = x, y = y,
          label = label),
      hjust = 0.5, 
      vjust = 1,
      lineheight = .8, 
      inherit.aes = FALSE, 
      label.size = NA
    ) +
    scale_x_continuous(breaks = seq(2000, 2019, 1), minor_breaks = NULL,
                       limits = c(2000, 2019), position = "top",
                       labels = paste0("'", str_pad(seq(00, 19, 1), 2, "left", 0))
    ) +
    scale_colour_scico(palette = "roma") +
    labs(x = "Year", y = "Species", linetype = "Source") +
    theme_bw() +
    theme(axis.title = element_text(face = 2, hjust = 1),
          axis.title.y = element_text(angle = 0, vjust = 1),
          axis.text.y = element_text(face = 3, size = 6),
          legend.position = "none")
)

(snap.plot <- final.lag.data %>% 
    # mutate(sp = fct_reorder(sp, desc(year.desc))) %>%
    filter(dataset == "snapshot") %>%
    group_by(year.desc) %>% 
    add_count() %>% 
    group_by(year.desc, n) %>% 
    slice(n = 1) %>% 
    ungroup() %>% 
    mutate(y = row_number()) %>% 
    ggplot() +
    geom_segment(aes(x = year.desc, xend = year.trade, y = y, yend = y,
                     # colour = year.lag
                     # size = n
    ),
    size = 1.1,
    linetype = 1) +
    geom_point(aes(x = year.desc, y = y),
               size = 4) +
    geom_text(aes(x = year.desc, y = y, label = n),
              hjust = 0.5, size = 3, fontface = 2, colour = "white") +
    geom_point(aes(x = year.trade, y = y), colour = cols[1], size = 3,
               pch = 73) +
    annotate("text", x = 2000, y = 15,
             label = paste0("Total species: ",
                            tot.sp
             ), hjust = 0, vjust = 0, fontface = 4) +
    scale_x_continuous(breaks = seq(2000, 2019, 1), minor_breaks = NULL,
                       limits = c(2000, 2019),
                       labels = paste0("'", str_pad(seq(00, 19, 1), 2, "left", 0))
    ) +
    scale_y_reverse(breaks = NULL) +
    scale_colour_scico(palette = "roma") +
    labs(x = "Year",
         y = str_wrap("Number of species detected in 2019 snapshot
                      described after 2000",
                      width = 20)
    ) +
    theme_bw() +
    theme(axis.title = element_text(face = 2, hjust = 1),
          axis.title.y = element_text(angle = 0, vjust = 1))
)

(lag.plot <- 
    final.lag.data %>% 
    group_by(year.lag) %>% 
    count() %>% 
    ggplot() +
    geom_col(aes(x = year.lag, y = n), alpha = 0.65,
             width = 0.75) +
    scale_x_continuous(breaks = seq(0,19,1),
                       minor_breaks = NULL) +
    scale_y_continuous(breaks = seq(0,12,2),
                       minor_breaks = NULL) +
    scale_fill_scico(palette = "roma") +
    theme_bw() +
    labs(y = "Count", x = "Lag between description and appearance in the trade (years)") +
    theme(axis.title = element_text(face = 2, hjust = 1),
          axis.title.y = element_text(angle = 0, vjust = 1),
          legend.position = "none")
)

ggsave("ROUGH_lagtime_freq.png", units = "mm", dpi = 600,
       width = 200, height = 100)

library(ggpubr)

combined.desc.trade %>% 
  filter(sp == "Gekko takouensis")

ggarrange(temp.plot +
            rremove("x.title") +
            theme(plot.margin = unit(c(1,1,0.01,2), "lines")
                  ),
          snap.plot +
            rremove("y.title") +
            theme(plot.margin = unit(c(0.1,1,0.01,2), "lines")
                  ),
          lag.plot +
            # rremove("y.title") +
            theme(plot.margin = unit(c(0.5,1,0.01,2), "lines")
                  ),
          ncol = 1, nrow = 3, heights = c(2,0.65,0.45),
          align = "v",
          labels = "AUTO")

ggsave("./Figures/sp_desc_to_trade.png", units = "mm", dpi = 300,
       width = 210, height = 240)
ggsave("./Figures/sp_desc_to_trade.pdf", units = "mm",
       width = 210, height = 240)
