# Supplementary material for: Thousands of reptile species threatened by under-regulated global trade
Source: Nat Commun. 2020 Sep 29;11:4738. doi: 10.1038/s41467-020-18523-4 (PMC7525537; doi:10.1038/s41467-020-18523-4)
Supplement: Supplementary file 12 — Supplementary Software 1 [file 41467_2020_18523_MOESM12_ESM.zip › 9_Venn Diagram Code.R]

# Venn diagram and fig 1 guides -------------------------------------------

library(ggplot2)
library(ggforce)
library(scico)
library(dplyr)
library(stringr)

all.Snames <- readRDS("ALLNAMES_Snames.Rds")
kw.df <- read.csv(file = "KEYWORD_COMPILED_allnames.csv", stringsAsFactors = FALSE)
kwdates.df <- read.csv("kwdates_df.csv", stringsAsFactors = FALSE)

all.detects <- rbind(kw.df[,c(1,3)], kwdates.df[,c(1,3)])

# Descriptive stats for online trade findings -----------------------------

# raw keyword hit count
dim(all.detects)[1]
# unique keywords detected
length(unique(str_to_sentence(all.detects$keyw)))
# number of keyw that are Sci. names
sum(unique(str_to_sentence(all.detects$keyw)) %in% str_to_sentence(unlist(all.Snames)))

uni.detects <- all.detects %>% 
  mutate(sp = str_to_sentence(sp)) %>% 
  group_by(sp) %>% 
  slice(n = 1)
uni.detects.sci <- all.detects %>% 
  mutate(sp = str_to_sentence(sp)) %>% 
  group_by(sp) %>% 
  filter(keyw %in% unlist(all.Snames)) %>% 
  slice(n = 1)

# total species
(tot.sp <- uni.detects %>% 
  ungroup() %>% 
  count())
# total Sci. species
uni.detects.sci %>% 
  ungroup() %>% 
  count()

cites.spdf <- read.csv(file = "cites_cleaned_repdb.csv", stringsAsFactors = FALSE)
cites.spdf$RepDBname <- as.character(cites.spdf$RepDBname)
cites.spdf$RepDBname[cites.spdf$CITESname == "Phelsuma v-nigra"] <- "Phelsuma v-nigra"
cites.spdf$CITESname <- str_to_sentence(cites.spdf$CITESname)
cites.spdf$RepDBname <- str_to_sentence(cites.spdf$RepDBname)

# So minimum number of CITES species is 895 (15 lost due to bad names), below
# gives the RepDB names for comparison against traded species
min.cites <- cites.spdf %>% 
  group_by(CITESname) %>% 
  slice(n = 1)

min.cites.repDB <- min.cites$RepDBname

# This provides the MAX number of species names covered by CITES, extracting
# synonyms from the RepDB
max.cites.repDB <- unique(cites.spdf$RepDBname)

# so we can now check how many species in the trade are in either list, the
# stricter one and the more generous synonym list
(min.cites.traded <- sum(uni.detects$sp %in% str_to_sentence(min.cites.repDB)))
(max.cites.traded <- sum(uni.detects$sp %in% str_to_sentence(max.cites.repDB)))

# make area == n of species
small.circ <- sqrt(min.cites.traded/pi)
large.circ <- sqrt((tot.sp-max.cites.traded)/pi)[[1]]
ambig.bit <- max.cites.traded - min.cites.traded

cols <- scico(n = 3, palette = "roma")

ggplot() +
  geom_circle(aes(x0 = -small.circ+sqrt(ambig.bit/pi)/2, y0 = 0, r = small.circ), 
              fill = cols[1]) +
  geom_circle(aes(x0 = large.circ-sqrt(ambig.bit/pi)/2, y0 = 0, r = large.circ),
              fill = cols[3]) +
  geom_text(aes(x = -small.circ+sqrt(ambig.bit/pi)/2, y = 0,
                label = min.cites.traded)) +
  geom_text(aes(x = large.circ-sqrt(ambig.bit/pi)/2, y = 0,
                label = tot.sp[[1]]-max.cites.traded)) +
  geom_text(aes(x = 0, y = 0, label = ambig.bit)) +
  coord_equal() +
  theme_void()

ggsave(file = "Rough_CITES_online_trade_ven_plot.pdf", units = "mm",
       width = 180, height = 180)


# TRAFFIC species ---------------------------------------------------------

traffic.spp <- read.csv(file = "all_traffic_04-18.csv", stringsAsFactors = FALSE)
traffic.spp <- traffic.spp$species

length(traffic.spp)

sp.trafficlist <- vector(mode = "list", length = length(traffic.spp))
for(sp in 1:length(traffic.spp)){
  print(paste0(traffic.spp[sp], " - ", sp, "/", length(traffic.spp)))
  # determine which species the traffic Sname could be referring to and store
  # their location within all.names
  indexes <- which(all.Snames %in% all.Snames[unlist(lapply(all.Snames, function(x){
    any(str_detect(x, regex(traffic.spp[sp], ignore_case = TRUE)))
  }))])
  # take those indexes and extract the accepted repDB names
  acc.repDB <- vector(mode = "list", length = length(indexes))
  if(length(indexes) > 0){
    i <- 1
    for(ind in indexes){
      # ind <- indexes[1]
      i <- i+1
      acc.repDB[[i]] <- all.Snames[[ind]][1]
    }# end of ind for
  } else {
    i <- i+1
    acc.repDB[[i]] <- NA
  } # end of id statemnt
  sp.trafficlist[[sp]] <- data.frame("TRAFFICname" = traffic.spp[sp],
                                     "RepDBname" = unlist(acc.repDB))
}
traffic.spdf <- do.call(rbind, sp.trafficlist)

# write.csv(x = traffic.spdf, file = "traffic_repDB.csv", row.names = FALSE)

traffic.spdf <- read.csv(file = "traffic_repDB.csv", stringsAsFactors = FALSE)
# total number of TRAFFIC species in the trade using repDB names
length(unique(traffic.spdf$RepDBname[!is.na(traffic.spdf$RepDBname)]))

# LEMIS species -----------------------------------------------------------

lemis.spp <- read.csv(file = "lemis_reptile_data.csv", stringsAsFactors = FALSE)
# lemis.spp$sp <- paste(lemis.spp$genus, lemis.spp$species)
# lemis.spp[lemis.spp$sp == "Cyrtodactylus bokorensis",]
# lemis.spp[lemis.spp$sp == "Cyrtodactylus intermedius",]

# get the number of items representative of individuals siezed
lemis::lemis_codes() %>% 
  filter(field == "disposition") %>% 
  print(n = 100)

lemis.spp %>% 
  filter()
# seized animals in LEMIS
lemis.spp %>% 
  filter(description %in% 
           c("BOD", "EGL", "DEA", "LIV", "SPE",
             # "SKU",
             "SKI", "TRO")) %>% 
  mutate(seized = disposition == "S",
         tot = sum(quantity)) %>% 
  group_by(seized) %>% 
  summarise(n = sum(quantity),
            tot = max(tot)) %>% 
  # filter(seized) %>% 
  mutate(percent = n/tot*100)


comm.summary <- lemis.spp %>% 
  mutate(comm = ifelse(!purpose %in% c("M", "S", "Y"), "Comm", "Not comm"),
         sp = paste(genus, species))

# comm.summary2 <- comm.summary %>% 
#   group_by(comm) %>% 
#   count() %>% 
#   ungroup()
lemis::lemis_codes() %>% 
  filter(field == "source")
lemis::lemis_codes() %>% 
  filter(field == "description") %>% 
  print(n = 100)
lemis::lemis_codes() %>% 
  filter(field == "purpose") %>% 
  print(n = 100)
lemis::lemis_metadata()
c("TRO", "SKU", "SKI", "BOD", "EGL", "DEA", "LIV", "SPE")
head(comm.summary)

comm.summary %>% 
  filter(description %in% 
           c("BOD", "EGL", "DEA", "LIV", "SPE", "SKI", "TRO")) %>% 
  # filter(!disposition == "S",
  #        !source == "I") %>%
  summarise(sum = sum(quantity),
            wild = sum(quantity[which(source == "W" & !is.na(source))]),
            percent = wild/sum *100)
# overal amount of wild caught individuals

# number of individuals that are traded non-commercially
individual.sum.non.com <- comm.summary %>% 
  filter(description %in% 
           c("BOD", "EGL", "DEA", "LIV", "SPE",
             # "SKU",
             "SKI", "TRO")) %>% 
  mutate(non.comm = !purpose %in% c("M", "S", "Y"),
         sum = sum(quantity)) %>% 
  group_by(non.comm) %>% 
  summarise(n = sum(quantity))
# the percentage
individual.sum.non.com[1,2] / individual.sum.non.com[2,2] *100

# captive details
lemis.spp %>% 
  filter(description %in% 
           c("BOD", "EGL", "DEA", "LIV", "SPE", "SKI", "TRO")) %>% 
  # filter(!disposition == "S",
  #        !source == "I") %>%
  summarise(sum = sum(quantity),
            capt = sum(quantity[which(source %in% c("C", "D", "F", "R"))]),
            percent = capt/sum *100)

lemis.spp %>% 
  filter(description %in% 
           c("BOD", "EGL", "DEA", "LIV", "SPE", "SKI", "TRO")) %>% 
  mutate(w.vs.c = ifelse(source %in% c("C", "D", "F", "R"), "captive",
                         ifelse(source == "W", "wild", NA))) %>% 
  filter(!is.na(w.vs.c)) %>% 
  group_by(description) %>% 
  mutate(tot = sum(quantity)) %>% 
  group_by(w.vs.c, description) %>% 
  summarise(n = sum(quantity),
            tot = max(tot),
            percent = n/tot*100)

genus.sum <- comm.summary %>% 
  filter(description %in% 
           c("BOD", "EGL", "DEA", "LIV", "SPE",
             # "SKU",
             "SKI", "TRO")) %>% 
  group_by(genus, wild = source == "W") %>% 
  # filter(!is.na(wild)) %>% 
  summarise(n = sum(quantity)) 
# group_by(genus) %>% 
# mutate(tot = sum(n)) %>% 
# group_by(genus, wild) %>% 
# mutate(percent = n/tot*100) %>% 
# ungroup() %>% 
# filter(wild) %>% 
# arrange(desc(percent))

genus.sum <- comm.summary %>% 
  filter(description %in% 
           c("BOD", "EGL", "DEA", "LIV", "SPE",
             # "SKU",
             "SKI", "TRO")) %>% 
  # group_by(genus, wild = source == "W") %>%
  group_by(genus, wild = source == "W") %>%
  summarise(n = sum(quantity)) 

repdb <- read.csv("Reptile_checklist_2019_08.csv", stringsAsFactors = FALSE)
repdb$Familyetc[!str_detect(repdb$Familyetc,
                            "Amphisbaenia|Serpentes|Testudines|Sauria|Crocodylia|Rhynchocephalia")]

repdb$genus <- word(repdb$Species,1,1)
genus.to.fam <- repdb %>% 
  select(genus, Familyetc) %>% 
  group_by(genus, Familyetc) %>% 
  filter(!duplicated(genus))

genus.fams <- left_join(genus.sum, genus.to.fam, by = "genus") %>% 
  mutate(clade = ifelse(str_detect(Familyetc, "Amphisbaenia"), "Amphisbaenia",
                        ifelse(str_detect(Familyetc, "Serpentes"), "Serpentes",
                               ifelse(str_detect(Familyetc, "Testudines"), "Testudines",
                                      ifelse(str_detect(Familyetc, "Sauria"), "Sauria", 
                                             ifelse(str_detect(Familyetc, "Crocodylia"), "Crocodylia",
                                                    ifelse(str_detect(Familyetc, "Rhynchocephalia"), "Rhynchocephalia",
                                                           ifelse(str_detect(Familyetc, "flsu"), "Sauria", NA))))))))

sum(is.na(genus.fams$clade))
genus.fams[is.na(genus.fams$clade),] %>% 
  print(n = 100)

genus.fams[genus.fams$genus %in% 
             c("Bibilava", "Bothriopsis", "Boulengerina", "Chersydrus",
               "Chilomeniscus",
               "Chlorophis",
               "Colubridae", "Cryptelytrops", "Dryadophis", 
               "Dryocalamus", "Elachistodon",
               "Loxocemidae", "Zhaoermia",
               "Maticora", "Paranaja", "Pelamis", "Rhinechis", 
               "Lapemis", "Dryophis",
               "Cyclophiops", "Stenophis",
               "Gongylophis","Apodora", "Serpentes","Lystrophis",
               "Macropisthodon",  
               "Viperidae","Zaocys","Leiopython","Cyclagras","Pythonidae",   
               "Liophis","Pseustes","Dinodon","Orthriophis","Rhynchophis", 
               "Boidae"),]$clade <- 
  "Serpentes"

genus.fams[genus.fams$genus %in% 
             c("Caimanops", "Geckoella", "Lepidothyris", "Ophryoessoides", "Phrynosaura",
               "Prionodactylus", "Varanidae",
               "Sibynomorphus", "Sphenops", "Sauria", "Cosymbotus", "Scincidae", "Norops",
               "Stellio", "Riopa","Palmatogecko","Enyaliosaurus" ,  "Gekkonidae",
               "Trachydosaurus","Teratolepis", "Colopus", "Hemisphaeriodon", "Kachuga",
               "Chamaeleolis", "Iguanidae", "Geckonia"),]$clade <- 
  "Sauria"

genus.fams[genus.fams$genus %in% 
             c("Hieremys", "Macrochelodina", "Testudinidae", "Emydidae", "Callagur",
               "Macroclemys", "Chinemys","Ocadia","Testudinata"    ,
               "Cistoclemmys","Pelomedusidae",   "Pyxidea" , "Annamemys",
               "Cheloniidae","Testudines",      "Trionychidae",  "Aspideretes",
               "Batrachemys"),]$clade <- 
  "Testudines"

genus.fams[genus.fams$genus %in% 
             c("Crocodylia",      "Alligatoridae",   "Crocodylidae"),]$clade <- 
  "Crocodylia"

genus.fams[str_detect(genus.fams$Familyetc, "Varan"),]$genus
varanid.summary <- genus.fams %>% 
  ungroup() %>% 
  mutate(python = str_detect(Familyetc, "Pythonidae"),
         varanid = str_detect(Familyetc, "Varanidae") |
           genus == "Varanidae") %>% 
  filter(varanid, !is.na(wild)) %>% 
  mutate(tot = sum(n)) %>% 
  filter(wild) %>% 
  summarise(n = sum(n),
            tot = max(tot),
            percent = n/tot *100)

python.summary <- genus.fams %>% 
  mutate(python = str_detect(Familyetc, "Pythonidae"),
         varanid = str_detect(Familyetc, "Varanidae") |
           genus == "Varanidae") %>% 
  ungroup() %>% 
  filter(python, !is.na(wild)) %>% 
  mutate(tot = sum(n)) %>% 
  filter(wild) %>% 
  summarise(sum = sum(n),
            tot = max(tot),
            percent = sum/tot *100)

python.summary

wild.percent.summary <- genus.fams %>% 
  group_by(clade, wild) %>% 
  summarise(sum = sum(n)) %>% 
  filter(!is.na(wild)) %>% 
  group_by(clade) %>% 
  mutate(tot = sum(sum)) %>% 
  filter(wild) %>% 
  mutate(percent = sum/tot *100)


wild.percent.summary %>% 
  ungroup() %>% 
  filter(!is.na(clade)) %>% 
  mutate(clade = forcats::fct_reorder(clade, desc(percent))) %>%
  ggplot() +
  geom_col(aes(x = clade, y = 100),
           width = 0.75, alpha = 0.65) +
  geom_col(aes(x = clade, y = percent),
           fill = scico(1, palette = "roma"),
           width = 0.75) +
  geom_text(aes(x = clade, y = percent - 2, label = prettyNum(sum,
                                                              big.mark = ",")),
            fontface = 2, colour = "white", size = 3.5) +
  geom_text(aes(x = clade, y = 102, label = prettyNum(tot,
                                                      big.mark = ",")),
            fontface = 2, colour = "black", size = 3.5) +
  theme_bw() +
  labs(y = "% of items representative\nof an individual that\nare wild sourced",
       x = "Clade",
       colour = "") +
  scale_fill_scico_d(palette = "roma") +
  theme(
    legend.position = c(-0.15, 0.75),
    legend.background = element_blank(),
    axis.title.x = element_text(face = 2, hjust = 0.5),
    axis.title.y = element_text(face = 2, angle = 0, vjust = 1, hjust = 1),
    axis.title.y.right = element_text(face = 2, angle = 0, vjust = 1, hjust = 0),
    legend.text = element_text(face = 2))

ggsave("./Figures/Wild capture LEMIS.png",
       height = 140, width = 210, dpi = 600, units = "mm")
ggsave("./Figures/Wild capture LEMIS.pdf",
       height = 140, width = 210, units = "mm")

# RAW count without fixing synonyms
length(unique(c(traffic.spp, lemis.spp, all.detects$sp)))

sp.lemislist <- vector(mode = "list", length = length(lemis.spp))
for(sp in 1:length(lemis.spp)){
  print(paste0(lemis.spp[sp], " - ", sp, "/", length(lemis.spp)))
  # citessp <- 878
  # determine which species the lemis Sname could be referring to and store
  # their location within all.names
  indexes <- which(all.Snames %in% all.Snames[unlist(lapply(all.Snames, function(x){
    any(str_detect(x, regex(lemis.spp[sp], ignore_case = TRUE)))
  }))])
  # take those indexes and extract the accepted repDB names
  acc.repDB <- vector(mode = "list", length = length(indexes))
  if(length(indexes) > 0){
    i <- 1
    for(ind in indexes){
      # ind <- indexes[1]
      i <- i+1
      acc.repDB[[i]] <- all.Snames[[ind]][1]
    }# end of ind for
  } else {
    i <- i+1
    acc.repDB[[i]] <- NA
  } # end of id statemnt
  sp.lemislist[[sp]] <- data.frame("LEMISname" = lemis.spp[sp],
                                   "RepDBname" = unlist(acc.repDB))
}
lemis.spdf <- do.call(rbind, sp.lemislist)

# write.csv(x = lemis.spdf, file = "lemis_repDB.csv", row.names = FALSE)

lemis.spdf <- read.csv(file = "lemis_repDB.csv", stringsAsFactors = FALSE)
# total number of lemis species in the trade using repDB names
length(unique(lemis.spdf$RepDBname))

# checking the impact of LEMIS listings only to sp level
# number only to sp. with no extra info
length(unique(lemis.spdf$RepDBname)[str_detect(unique(lemis.spdf$LEMISname),
                                               "sp\\.$")])
length(unique(lemis.spdf$LEMISname)[str_detect(unique(lemis.spdf$LEMISname),
                                               "sp\\.$")])
# number already covered by online trade or CITES
sum(unique(lemis.spdf$RepDBname)[str_detect(unique(lemis.spdf$LEMISname),
                                            "sp\\.$")] %in% c(unique(traffic.spdf$RepDBname),
                                                              unique(all.detects$sp)))

length(unique(lemis.spdf$RepDBname[!is.na(lemis.spdf$RepDBname)]))


# Extra section to examine the non-comm species ---------------------------

lemis.spp.noncomm <- unique(lemis.spp.noncomm$sp)
length(lemis.spp.noncomm)

sp.lemislist <- vector(mode = "list", length = length(lemis.spp.noncomm))
for(sp in 1:length(lemis.spp.noncomm)){
  print(paste0(lemis.spp.noncomm[sp], " - ", sp, "/", length(lemis.spp.noncomm)))
  # citessp <- 878
  # determine which species the lemis Sname could be referring to and store
  # their location within all.names
  indexes <- which(all.Snames %in% all.Snames[unlist(lapply(all.Snames, function(x){
    any(str_detect(x, regex(lemis.spp.noncomm[sp], ignore_case = TRUE)))
  }))])
  # take those indexes and extract the accepted repDB names
  acc.repDB <- vector(mode = "list", length = length(indexes))
  if(length(indexes) > 0){
    i <- 1
    for(ind in indexes){
      # ind <- indexes[1]
      i <- i+1
      acc.repDB[[i]] <- all.Snames[[ind]][1]
    }# end of ind for
  } else {
    i <- i+1
    acc.repDB[[i]] <- NA
  } # end of id statemnt
  sp.lemislist[[sp]] <- data.frame("LEMISname" = lemis.spp.noncomm[sp],
                                   "RepDBname" = unlist(acc.repDB))
}
lemis.noncom.spdf <- do.call(rbind, sp.lemislist)

length(unique(lemis.noncom.spdf$RepDBname))
# write.csv(x = lemis.noncom.spdf, file = "lemis_noncomm_repDB.csv", row.names = FALSE)

lemis.noncom.spdf <- read.csv(file = "lemis_noncomm_repDB.csv", stringsAsFactors = FALSE)
# total number of lemis species in the trade using repDB names
length(unique(lemis.noncom.spdf$RepDBname[!is.na(lemis.noncom.spdf$RepDBname)]))

non.lemis.spp <- rbind(
  data.frame("sp" = unique(all.detects$sp),
             "source" = "Online trade"),
  data.frame("sp" = unique(traffic.spdf$RepDBname),
             "source" = "TRAFFIC"))

sum(!unique(lemis.noncom.spdf$RepDBname) %in% unique(non.lemis.spp$sp))


# Total number of species and dataset overlap -----------------------------

combined.species.list <- rbind(
  data.frame("sp" = unique(all.detects$sp),
             "source" = "Online trade"),
  data.frame("sp" = unique(traffic.spdf$RepDBname),
             "source" = "TRAFFIC"),
  data.frame("sp" = unique(lemis.spdf$RepDBname),
             "source" = "LEMIS"))

combined.species.list <- combined.species.list[!is.na(combined.species.list$sp),]
combined.species.list$sp <- str_to_sentence(combined.species.list$sp)
combined.species.list$sp[combined.species.list$sp == "Phelsuma v nigra"] <- "Phelsuma v-nigra"


# checking on whether the missed lemis species are picked up by other sources
dim(lemis.missing.repDB)
sum(combined.species.list$sp %in% lemis.missing.repDB$LEMISname)
near.misses <- cbind(lemis = lemis.missing.repDB$LEMISname,
                     near.match = similiars::find_most_similar_string(lemis.missing.repDB$LEMISname,
                                                                      combined.species.list$sp,
                                                                      ignore_case = TRUE, max_dist = 5,
                                                                      feeling_lucky = TRUE))
near.misses <- as.data.frame(near.misses)
# 27 missed
sum(is.na(near.misses$near.match))


# TOTAL SPECIES ALL DATASETS #
(all.tot.sp <- length(unique(combined.species.list$sp)))
# % of total spp
all.tot.sp / 11050 *100

(table.venn <- combined.species.list %>% 
  group_by(source) %>% 
  summarise(cites = sum(sp %in% unique(cites.spdf$RepDBname)),
            noncites = sum(!sp %in% unique(cites.spdf$RepDBname)),
            total = cites + noncites))

## read in and add CITES other aspects of CITES data
cites.clean <- read.csv(file = "cites_cleaned.csv",
                        stringsAsFactors = FALSE)
cites.clean <- cites.clean %>% 
  rename("CITESname" = citesSName)
cites.repDBjoin <- left_join(cites.spdf, cites.clean, by = "CITESname") %>% 
  rename("sp" = RepDBname) %>% 
  select(sp, CurrentListing) %>% 
  arrange(CurrentListing)
cites.traded <- left_join(combined.species.list, cites.repDBjoin, by = "sp")

cites.traded %>% 
  mutate(CurrentListing = ifelse(CurrentListing %in% c("I", "I/II", "I/III", "I/NC"),
                                 "I",
                                 CurrentListing)) %>% 
  group_by(source, sp) %>% 
  slice(n = 1) %>% 
  group_by(source) %>% 
  count(CurrentListing) %>% 
  filter(!is.na(CurrentListing))

# overlap between TRAFFIC and LEMIS
traf.lemis <- length(intersect(combined.species.list$sp[combined.species.list$source == "TRAFFIC"],
                 combined.species.list$sp[combined.species.list$source == "LEMIS"]))
# overlap between TRAFFIC and online trade
traf.online <- length(intersect(combined.species.list$sp[combined.species.list$source == "TRAFFIC"],
                 combined.species.list$sp[combined.species.list$source == "Online trade"]))
# overlap between LEMIS and online trade
lemis.online <- length(intersect(combined.species.list$sp[combined.species.list$source == "Online trade"],
                 combined.species.list$sp[combined.species.list$source == "LEMIS"]))
# three way overlap
all.source <- combined.species.list %>% 
  group_by(sp) %>% 
  count() %>% 
  filter(n > 2) %>% 
  ungroup() %>% 
  summarise(length(n))
all.source <- all.source$`length(n)`

i <- 0
df.list <- vector("list", length = length(unique(combined.species.list$sp)))
for(sp in unique(combined.species.list$sp)){
  i <- i+1
  # sp <- "Varanus albigularis"
  df.list[[i]] <- data.frame(sp,
                             loc = paste0(combined.species.list$source[combined.species.list$sp == sp],
                                          collapse = ", "))
}
venn.summary.v2 <- do.call(rbind, df.list)

venn.summary.v2 %>% 
  group_by(loc) %>% 
  count()

# make area == n of species
traf.circ <- sqrt(table.venn$total[table.venn$source == "TRAFFIC"] /pi)
lemis.circ <- sqrt(table.venn$total[table.venn$source == "LEMIS"] /pi)
online.circ <- sqrt(table.venn$total[table.venn$source == "Online trade"] /pi)

# ambig.bit <- max.cites.traded - min.cites.traded

cols <- scico(n = 3, palette = "roma")

sqrt(lemis.online/pi)

ggplot() +
  geom_circle(aes(x0 = 0, y0 = 30, r = traf.circ), 
              fill = cols[1], alpha = 0.3) +
  geom_circle(aes(x0 = sqrt(lemis.online/pi)/2, y0 = 0, r = lemis.circ),
              fill = cols[2], alpha = 0.3) +
  geom_circle(aes(x0 = -sqrt(lemis.online/pi)/2 -6, y0 = 5, r = online.circ),
              fill = cols[3], alpha = 0.3) +
  geom_text(aes(x = -2, y = 35,
                label = table.venn$total[2])) +
  geom_text(aes(x = 25, y = 0,
                label = table.venn$total[3])) +
  geom_text(aes(x = -25, y = 0,
                label = table.venn$total[1])) +
  geom_text(aes(x = 0, y = 0,
                label = lemis.online)) +
  geom_text(aes(x = 10, y = 28,
                label = traf.lemis)) +
  geom_text(aes(x = -10, y = 28,
                label = traf.online)) +
  geom_text(aes(x = 0, y = 20,
                label = all.source)) +
  coord_equal() +
  theme_void() +
  theme()

ggsave(file = "Rough_ven_plot.pdf", units = "mm",
       width = 180, height = 180)

# Redlist summary ---------------------------------------------------------

df.sum <- read.csv(file = "./SuppData/Data S5 - Summary of species.csv",
                   stringsAsFactors = FALSE)

df.sum$redlistCat[df.sum$redlistCat %in% c("Lower Risk/conservation dependent",
                                           "Lower Risk/least concern")] <- "Least Concern"
df.sum$redlistCat[df.sum$redlistCat == "Lower Risk/near threatened"] <- "Near Threatened"

df.sum$redlistCat <- factor(df.sum$redlistCat, levels = c("Extinct", "Extinct in the Wild", "Critically Endangered",
                                                          "Endangered", "Vulnerable", "Near Threatened",
                                                          "Least Concern", "Data Deficient"))

df.sum %>% 
  group_by(Species) %>% 
  slice(n = 1) %>% 
  group_by(redlistCat) %>% 
  count() %>% 
  ungroup() %>% 
  filter(!is.na(redlistCat)) %>%
  mutate(tot = sum(n)) %>% 
  group_by(redlistCat) %>% 
  mutate(percent = n / tot *100)
# %>%
#   ungroup() %>%
#   summarise(sum(n))

3943-2563

df.sum %>% 
  group_by(redlistCat) %>% 
  count() %>%
  arrange(desc(redlistCat)) %>% 
  ungroup() %>% 
  mutate(cumsum = cumsum(n)) %>% 
  filter(!stringr::str_detect(redlistCat, "Extinct")) %>% 
  ggplot() +
  geom_col(aes(x = 1, y = n, fill = redlistCat)) +
  geom_text(aes(x = 1, y = cumsum, label = paste(redlistCat, ":", n)),
            vjust = 1) +
  theme_void() +
  theme(legend.position = "none")

ggsave(file = "Rough_redlist_plot.pdf", units = "mm",
       width = 50, height = 180)

# Getting Clade information from RepDB ------------------------------------

repdb <- read.csv("Reptile_checklist_2019_08.csv", stringsAsFactors = FALSE)
repdb$Familyetc[!str_detect(repdb$Familyetc,
                            "Amphisbaenia|Serpentes|Testudines|Sauria|Crocodylia|Rhynchocephalia")]
repdb.fam <- repdb %>% 
  rename("sp" = Species) %>% 
  select(sp, Familyetc)

length(unique(combined.species.list$sp))

com.spp <- unique(combined.species.list$sp)

combined.fams <- inner_join(combined.species.list, repdb.fam) %>% 
  mutate(clade = ifelse(str_detect(Familyetc, "Amphisbaenia"), "Amphisbaenia",
                        ifelse(str_detect(Familyetc, "Serpentes"), "Serpentes",
                               ifelse(str_detect(Familyetc, "Testudines"), "Testudines",
                                      ifelse(str_detect(Familyetc, "Sauria"), "Sauria", 
                                             ifelse(str_detect(Familyetc, "Crocodylia"), "Crocodylia",
                                                    ifelse(str_detect(Familyetc, "Rhynchocephalia"), "Rhynchocephalia",
                                                           ifelse(str_detect(Familyetc, "flsu"), "Sauria", NA))))))))

dim(combined.fams %>% 
      group_by(sp) %>% 
      slice(n = 1))

combined.fams %>% 
  group_by(sp) %>% 
  slice(n = 1) %>% 
  group_by(clade) %>% 
  count()

write.csv(x = combined.fams %>% 
            group_by(sp) %>% 
            slice(n = 1) %>% 
            group_by(clade) %>% 
            count(),
          file = "clade_breakdown.csv", row.names = FALSE)
